# Supplementary material for: The genomic landscape shaped by selection on transposable elements across 18 mouse strains
Source: Genome Biol. 2012 Jun 15;13(6):R45. doi: 10.1186/gb-2012-13-6-r45 (PMC3446317; doi:10.1186/gb-2012-13-6-r45)
Supplement: Additional file 2 — Supplementary Table 2. RepBase sequences used as probes for identification of TEVs. [file gb-2012-13-6-r45-S2.XLS]

## Sheet: Sheet1
Type	ID		Source	Genbank Accession
Etn	ETNERV ERV2		Repbase
	ETnERV2 ERV2	Mus musculus	Repbase
	ETnERV3 ERV2	Mus	Repbase
	ETNfrom_other_BAC	Mus	Genbank	AC137901.7
	ETNfromTCRB		Genbank	AE008685
	gi|193183|gb|M16478|MUSETNA_Mou		Genbank	M16478.1
	MUSETNB		Genbank	M16515.1
	MMETN Endogenous Retrovirus		Repbase
	ETnI_(BAC_AC068908)	Mus musculus	Genbank	AC068908.21
	EtnII_(Y17106.1)		Genbank	Y17106.1
IAP	Gria4_IAP_only		Genbank	EU529742
	IAP1-MM_I ERV2		Repbase
	IAP1-MM_LTR ERV2		Repbase
	IAP5-Mm_I ERV2	Mus musculus	Repbase
	IAP5-Mm_LTR ERV2	Mus musculus	Repbase
	IAPLTR2b ERV2	Mus	Repbase
	IAPLTR1a_MM ERV2	Mus	Repbase
	IAPLTR1_Mm_LTR ERV2	Mus	Repbase
	IAPLTR2a2_Mm ERV2	Mus musculus	Repbase
	IAPLTR2_Mm ERV2	Mus	Repbase
	IAPLTR3 ERV2	Mus	Repbase
	IAPLTR3_I ERV2	Mus	Repbase
	IAPLTR4_LTR ERV2	Mus musculus	Repbase
	IAPLTR4 ERV2	Mus musculus	Repbase
	IAPLTR4_I ERV2	Mus	Repbase
	IAP_DQ436346.1	Mus musculus	Genbank	DQ436346.1
	IAPA_MM ERV2	Mus musculus	Repbase
	IAPLTR1a_I_MM ERV2		Repbase
	Q14FLIAP	Mus musculus	Genbank	AB099818
	IAPEZI ERV2	Mus musculus	Repbase
	IAPEY_LTR ERV2		Repbase
	IAPEY2_LTR ERV2	Mus musculus	Repbase
	IAPEY3_LTR ERV2	Mus	Repbase
	IAPEY3C_LTR ERV2	Mus musculus	Repbase
	IAPEY5_LTR ERV2	Mus musculus	Repbase
	IAPE_full_length Mus musculus intracisternal A-particle-related retroviral element 1 complete sequence; and gag, pol, and env pseudogene mRNAs, complete sequence	Mus musculus	Genbank	MUSIAPENV
	IAPEY3_I ERV2	Mus musculus	Repbase
	IAPEY4_I ERV2		Repbase
	IAPEY4_LTR ERV2	Mus musculus	Repbase
	IAPEY5_I ERV2	Mus musculus	Repbase
	IAPEYI ERV2	Mus musculus	Repbase
		Mus musculus
IS2	LTRIS2	Mus musculus	Repbase
LINE	LX6	L1	Repbase
	Lx3B_3end	L1	Repbase
	L1_Mur3_orf2	L1	Repbase
	L1MEe_5end	L1	Repbase
	L1MB3	L1	Repbase
	L1MC4	L1	Repbase
	L1M7_5end	L1	Repbase
	L1-2_Dor	L1	Repbase
	L1_Mur1_5end	L1	Repbase
	L1MDA_5	L1	Repbase
	L1MC4B	L1	Repbase
	L1-1_Dor	L1	Repbase
	L1MEB_5	L1	Repbase
	Lx2B_3end	L1	Repbase
	L1_CP	L1	Repbase
	L1MM_F	L1	Repbase
	LX	L1	Repbase
	L1_Mus2_3end	L1	Repbase
	ALINE	Non-LTR Retrotransposon	Repbase
	L1Md_F_5end	L1	Repbase
	L1MD2	L1	Repbase
	LX7	L1	Repbase
	L1PB1	L1	Repbase
	L1M3C_5	L1	Repbase
	L1MCC_5	L1	Repbase
	L1MEg_5end	L1	Repbase
	HAL1	L1	Repbase
	LX5c	L1	Repbase
	L1M2B_5	L1	Repbase
	Lx2A_3end	L1	Repbase
	L1MA10	L1	Repbase
	LX3	L1	Repbase
	L1-4_Cpo	L1	Repbase
	L1-1_Cpo	L1	Repbase
	L1MEA_5	L1	Repbase
	L1ME_ORF2	L1	Repbase
	LX8B	L1	Repbase
	Lx7_3end	L1	Repbase
	L1VL2_5	L1	Repbase
	L1MED_5	L1	Repbase
	L1MEC_5	L1	Repbase
	L1MA2	L1	Repbase
	L1ME3F_3end	L1	Repbase
	L1VL1_5end	L1	Repbase
	L1_Rat4_3end	L1	Repbase
	L1M3D_5	L1	Repbase
	L2B	CR1	Repbase
	LX8	L1	Repbase
	L1ME4A	L1	Repbase
	L1MA9	L1	Repbase
	L3b_3end	CR1	Repbase
	LX5	L1	Repbase
	L1Md_Gf_5end	L1	Repbase
	L1NH_RN	L1	Repbase
	L1M2_5	L1	Repbase
	L1_RN	L1	Repbase
	L1MCA_5	L1	Repbase
	L1MC3	L1	Repbase
	L1M6_5end	L1	Repbase
	Lx2B2_3end	L1	Repbase
	L1M2A_5	L1	Repbase
	L1MC2	L1	Repbase
	L1B_MM	L1	Repbase
	L5	RTE	Repbase
	L1_Mur1_orf2	L1	Repbase
	HAL1B	L1	Repbase
	Lx2_3end	L1	Repbase
	L1-3_Cpo	L1	Repbase
	L1ME3D_3end	L1	Repbase
	L1MEf_5end	L1	Repbase
	L1_Mus1_3end	L1	Repbase
	L1VL4a_5end	L1	Repbase
	L1MC4_5end	L1	Repbase
	L1P_MA2	L1	Repbase
	LX5b	L1	Repbase
	L1_Rod_5end	L1	Repbase
	L1_CC	L1	Repbase
	L1MA5	L1	Repbase
	L1M3A_5	L1	Repbase
	LX2B	L1	Repbase
	L1MB7	L1	Repbase
	L1VL1_5	L1	Repbase
	L1_Mur2_5end	L1	Repbase
	LX2	L1	Repbase
	CR1_Mam	CR1	Repbase
	L1-2_Cpo	L1	Repbase
	L1_Rod_orf2	L1	Repbase
	LX9	L1	Repbase
	L1ME3C_3end	L1	Repbase
	Lx_3end	L1	Repbase
	L1VL4_5end	L1	Repbase
	L4	RTE	Repbase
	MusHAL1_5end	L1	Repbase
	LX10	L1	Repbase
	L1_Mur2_orf2	L1	Repbase
	L1_Rat3_3end	L1	Repbase
	L1VL2_5end	L1	Repbase
	L1ME2	L1	Repbase
	L1MB6_5	L1	Repbase
	L1M2C_5	L1	Repbase
	L1B_RN	L1	Repbase
	Lx2A1_3end	L1	Repbase
	L1M3DE_5	L1	Repbase
	L1ME3A	L1	Repbase
	L1ME3E_3end	L1	Repbase
	L1MD3	L1	Repbase
	L1MC5	L1	Repbase
	L1R2_RN	L1	Repbase
	L1_MM	L1	Repbase
	L2A	CR1	Repbase
	L1_Mur3_5end	L1	Repbase
	LX4	L1	Repbase
	L1_Rn2_3end	L1	Repbase
	L1MDB_5	L1	Repbase
	L1MCB_5	L1	Repbase
	Lx3C_3end	L1	Repbase
	L1ME5_3end	L1	Repbase
MuLV	Emv1		Jern P, Stoye JP, Coffin JM (2007) Role of APOBEC3 in Genetic Diversity among Endogenous Murine Leukemia Viruses. PLoS Genet 3(10): e183.doi:10.1371/journal.pgen.0030183
	Mpmv6		Jern P, Stoye JP, Coffin JM (2007) Role of APOBEC3 in Genetic Diversity among Endogenous Murine Leukemia Viruses. PLoS Genet 3(10): e183.doi:10.1371/journal.pgen.0030183
	Pmv1		Jern P, Stoye JP, Coffin JM (2007) Role of APOBEC3 in Genetic Diversity among Endogenous Murine Leukemia Viruses. PLoS Genet 3(10): e183.doi:10.1371/journal.pgen.0030183
	Xmv18		Jern P, Stoye JP, Coffin JM (2007) Role of APOBEC3 in Genetic Diversity among Endogenous Murine Leukemia Viruses. PLoS Genet 3(10): e183.doi:10.1371/journal.pgen.0030183
	Xmv41		Jern P, Stoye JP, Coffin JM (2007) Role of APOBEC3 in Genetic Diversity among Endogenous Murine Leukemia Viruses. PLoS Genet 3(10): e183.doi:10.1371/journal.pgen.0030183
	Xmv42		Jern P, Stoye JP, Coffin JM (2007) Role of APOBEC3 in Genetic Diversity among Endogenous Murine Leukemia Viruses. PLoS Genet 3(10): e183.doi:10.1371/journal.pgen.0030183
MaLR	MTA ERV3 Rodentia		Repbase
	MTAI ERV3 Rodentia		Repbase
	MTA_Mm_LTR ERV3 Mus		Repbase
	MT2B ERV3 Sciurognathi		Repbase
	MT2_Rat2 ERV3 Rattus		Repbase
	MT2B2_LTR ERV3 Muridae		Repbase
	MT2_Rat1 ERV3 Rattus		Repbase
	MT2C ERV3 Sciurognathi		Repbase
	MT2B1 ERV3 Muridae		Repbase
RLTR10	RLTR10C		Repbase
	RLTR10E		Repbase
	RLTR10A		Repbase
	RLTR10B_Rat		Repbase
	RLTR10B		Repbase
	RLTR10D		Repbase
	RLTR10		Repbase
	RLTR10B2		Repbase
	RLTR10D2		Repbase
	RLTR10F		Repbase
	RLTR10_Rat		Repbase
RLTR1B	RLTR1B_MM		Repbase
RLTR45	ERVB4_2B-LTR_MM		Repbase
SINE	MEN	SINE2/tRNA	Repbase
	STRIDE2	SINE1/7SL	Repbase
	B3	SINE	Repbase
	PB1D9	SINE1/7SL	Repbase
	B2_Rat3	SINE2/tRNA	Repbase
	B4A	SINE2/tRNA	Repbase
	DIPODE2	SINE	Repbase
	SINEB1_MU	SINE	Repbase
	B1_Mur1	SINE1/7SL	Repbase
	STRID4	SINE2/tRNA	Repbase
	B1F2	SINE1/7SL	Repbase
	STRIDE_Cpo	SINE1/7SL	Repbase
	B1F1A	SINE1/7SL	Repbase
	PB1D10	SINE1/7SL	Repbase
	B2_Mm2	SINE2/tRNA	Repbase
	DIPODE1	SINE	Repbase
	CAVID	SINE2/tRNA	Repbase
	MUSID2	SINE2/tRNA	Repbase
	B1_Mus2	SINE1/7SL	Repbase
	RDRE1_RN	SINE1/7SL	Repbase
	ID_Rn2	SINE2/tRNA	Repbase
	B3A	SINE	Repbase
	B2	SINE	Repbase
	MARE3	SINE	Repbase
	B1_Mus1	SINE1/7SL	Repbase
	ID_Rn1	SINE2/tRNA	Repbase
	PB1	SINE1/7SL	Repbase
	BC1_Rn	SINE2/tRNA	Repbase
	B2_Mm1a	SINE2/tRNA	Repbase
	B1_Rn	SINE1/7SL	Repbase
	STRID2	SINE2/tRNA	Repbase
	MUSID4	SINE2/tRNA	Repbase
	IDL-Geo_Cca	SINE	Repbase
	MUSID5	SINE2/tRNA	Repbase
	B1_Mur3	SINE1/7SL	Repbase
	STR1	SINE1/7SL	Repbase
	B2_Rat4	SINE2/tRNA	Repbase
	DIP	SINE2/tRNA	Repbase
	PB1D7	SINE1/7SL	Repbase
	ID_B1	SINE	Repbase
	BC1_Mm	SINE2/tRNA	Repbase
	SINEB2_MU	SINE	Repbase
	DIPODE3	SINE	Repbase
	B1_Mm	SINE1/7SL	Repbase
	MIRb	SINE2/tRNA	Repbase
	RSINE1	SINE1/7SL	Repbase
	BC1	SINE	Repbase
	B2_Rat2	SINE2/tRNA	Repbase
	B2_Rat1	SINE2/tRNA	Repbase
	B1F1	SINE1/7SL	Repbase
	DIP0	SINE	Repbase
	STRIDE1	SINE1/7SL	Repbase
	STRID3	SINE2/tRNA	Repbase
	B1F	SINE	Repbase
	B4	SINE	Repbase
	BC1_Ma	SINE2/tRNA	Repbase
	B1	SINE	Repbase
	B1_Mur4	SINE1/7SL	Repbase
	RNALUIII	SINE1/7SL	Repbase
	B2_Mm1t	SINE2/tRNA	Repbase
	B2_Rn2	SINE2/tRNA	Repbase
	MUSID3	SINE2/tRNA	Repbase
	BC1_Cp	SINE	Repbase
	ID4_	SINE2/tRNA	Repbase
	STRID1	SINE2/tRNA	Repbase
	MamSINE1	tRNA	Repbase
	MIR	SINE	Repbase
	B1_Mur2	SINE1/7SL	Repbase
	B2_RnY	SINE2/tRNA	Repbase
	RSINE2	SINE2/tRNA	Repbase
	BC1_Dor	SINE2/tRNA	Repbase
	B2_Rn	SINE2/tRNA	Repbase
	B2_Rn1	SINE2/tRNA	Repbase
	RSINE2A	SINE2/tRNA	Repbase
	IDL-Geo_Tbo	SINE	Repbase
	B2L_S	SINE2/tRNA	Repbase
	MUSID6	SINE2/tRNA	Repbase
VL30	MMVL30 Internal sequence of mouse VL30 retro-element Mus musculus		Repbase
	LTRVL30 LTR Retrotransposon Mus musculus		Repbase
