# Supplementary material for: The genomic landscape shaped by selection on transposable elements across 18 mouse strains
Source: Genome Biol. 2012 Jun 15;13(6):R45. doi: 10.1186/gb-2012-13-6-r45 (PMC3446317; doi:10.1186/gb-2012-13-6-r45)
Supplement: Additional file 5 — Supplementary Table 4. B6- PCR true positive validation results. [file gb-2012-13-6-r45-S5.XLS]

## Sheet: Supp_table_4a
Supp Table 4a
CHR	PREDICTED_BP_START	PREDICTED_BP_END	TEV (FP SINE calls in red)	PCR_SV_TYPE	INSERT_SIZE_ESTIMATE	A_J	AKR_J	BALB_cJ	C3H_HeJ	C57BL_6J	CBA_J	DBA_2J	LP_J	SEQed	EXACT_BP_START	EXACT_BP_END	EXACT_LENGTH&TYPE	Fwd primer	Rev primer
chr1	63440027	63440089	ERV	ins	large	1	1	0	1	0	1	1	1	0				cctattgtgattttcagggttctc	tatgctgctagtcgaggatatttg
chr1	121756289	121756290	ERV	ins	>2Kb	0	0	1	0	0	0	0	0	0				AATAGAGCTCCGTGGTGGAG	aggtggagcctccttgagag
chr12	67803554	67803575	ERV	ins	>2kb	1	0	1	1	0	1	0	0	0				taacctcagagctcagggactaaatc	TAGCAGTCTTCATTTGTTCTATCCTC
chr14	87783636	87783640	ERV	ins	>2kb	0	1	0	0	0	0	1	0	0				accagaagtagtgagaaagggatatg	cacttccttagactcaggttgattg
chr15	93495167	93495192	ERV	ins	450	1	0	0	1	0	1	1	0	1	93495180	93495181	447(ERV)	AGACTCCAATGCCTCTCTGG	TGGGCTCTTCAATTCTCTGC
chr19	23386235	23386240	ERV	ins	400	0	0	0	1	0	1	1	0	1	23386219	23386229	373(ERV)	ctgcagggaccttgatcttg	CACATTGAGACACGCAGGTG
chr2	54314443	54314444	ERV	ins	400	1	1	0	1	0	1	1	0	0				TCTTGctttgtttttccctagc	atggagtcgccacaagtaaaag
chr3	19250437	19250460	ERV	ins	>2Kb	1	0	0	1	0	1	0	0	0				CTAGCCCAAGGCCATTTTAC	CAGATACCAAAGGGTGattgc
chr4	89521955	89521976	ERV	ins	>2Kb	0	0	0	0	0	0	0	1	0				TGAAGCTTGCTAATGTGATGG	tgggtagagGGAAAAGCAAC
chr4	124393626	124393627	ERV	ins	>2Kb	1	0	0	0	0	0	0	0	0				CAAAGGAGCCCTTCCTTAGC	GCCCCAGGAAGAAACAGTAAC
chr6	72554747	72554748	ERV	ins	500	0	0	0	1	0	1	1	0	1	72554743	72554744	476(ERV)	catcatgcTGCGACTACAGC	CGCATTGGAGATGACAACTG
chr6	94346302	94346542	ERV	ins	>2Kb	0	0	0	1	0	1	0	0	0				GAGTTGCTGCTGTTCTGACG	ACCTGGATTGTCCtttctgc
chr7	5133612	5133663	ERV	ins	>2kb	1	1	1	1	0	1	1	1	0				GGATTTGTCCATTTCTTCTCTCATAG	ACAGTATTCTCTGCCTGTAGGTGTAG
chr8	66849773	66849791	ERV	ins	1400	0	1	1	1	0	1	1	1	0				ATGGCATAGTCAAAGGGAAAGA	AATGCCCCCTTTGTATTAGCTT
chr9	98366801	98366915	ERV	ins	550	1	1	1	1	0	1	1	1	1	98366615	98366616	551(ERV)	TAAGGGTGAATTCCCAGCAG	CCTTCCCTGCTAAGGTCTCC
chrX	152736226	152736253	ERV	ins	~4Kb	1	0	1	0	0	0	0	0	1				TATCCCACCTCCCTTGCTAC	ACTATCTCAGGTGGGGCTTG
chr1	42629669	42629670	LINE	ins	>2000	0	1	0	0	0	0	0	0	0				TGTCCATTTCAAGCCCTCAC	CATCAGGAACCCAAGGAGTG
chr11	30276618	30276620	LINE	ins	>2Kb	1	1	1	0	0	1	1	1	0				ttggcaggtagaaaacagacc	aaaacgcaacgcacacttag
chr13	78259502	78259503	LINE	ins	300	0	1	0	1	0	1	1	0	1	78259503	78259504	266(LINE)	GATAGGACTGAGGACCCGAAG	GATCCTTCCTAAACCCTGCTG
chr15	25972850	25972851	LINE	ins	>2000	1	0	0	0	0	1	1	1	0				TGATGATAAACAGCCAAAGACAG	CATGCCTCAAATGCTCCTAC
chr15	46771509	46771510	LINE	ins	>2000	1	0	1	0	0	0	0	1	0				CAGCACAAGGCTGATCAAAG	TGAGAGTGCCACATTTCTATG
chr15	61190214	61190215	LINE	ins	800	0	0	1	1	0	1	0	1	0				GCTCACAGTGCTTCACATCC	ATACCAGGCTTCCACCTCAG
chr15	64888626	64888627	LINE	ins	>2Kb	0	0	1	1	0	1	0	0	0				TGGATCTACAAACATGGCTTTC	TGATTTCAAGATAGCGCAGAG
chr16	14522606	14522607	LINE	ins	>2000	0	0	1	1	0	1	1	0	0				agcatggacttcgtaggcgaaagac	ccatggcatcctataaaataaatg
chr17	42601227	42601228	LINE	ins	>2000	1	1	1	1	0	1	1	1	0				GAGAAAGGCACAACCTAC	TCAACTGAGTGTGGGTGGAG
chr17	89956708	89956709	LINE	ins	>2000	1	1	1	1	0	1	1	1	0				TCAGCACGAAGTTTTTCACC	GGCAGAGAACTGTCCCTGAG
chr18	66466493	66466494	LINE	ins	>2000	0	1	0	0	0	0	0	0	0				cccaagctacagttcatcattg	ATCACAGCATGGCAAACTACAC
chr18	89054604	89054605	LINE	ins	>2000	0	0	0	0	0	0	0	1	0				ATGTGCATGATACCCAGCTTAC	GCTCTTTGGGTCTATGTGATTG
chr19	20221005	20221006	LINE	ins	>2000	0	1	1	0	0	0	0	0	0				TGTTTATGGATGGTCATGTGTG	AAGGGTATATGCTGTTTTGTTGC
chr2	57641836	57641837	LINE	ins	>2000	1	1	0	1	0	1	1	0	0				TTCCTGTTCCCATGAAGGAG	CAATTCCCAGCTTTTAAGTTCAC
chr2	171873702	171873703	LINE	ins	>2000	1	1	0	0	0	0	0	1	0				CACTCTCTGCTACTGGGttgg	CCCCCTTTTACTCCTTCGAG
chr3	83121654	83121655	LINE	ins	>2000	1	0	0	1	0	1	0	1	0				TCAACTGGGAAACTCAAGGAC	CCATGGATGAAGAAATGACG
chr4	102503092	102503093	LINE	ins	>2000	0	1	0	0	0	0	0	0	0				CCTCAGCTTCCAAAACAACG	CCAGATGAATCTTCCCAAGC
chr5	72878688	72878689	LINE	ins	>2000	0	0	0	1	0	1	1	0	0				GCCCTCAGATCAAAACCAAG	AAGACATTTTTGCTTTCATGAGC
chr6	43788029	43788030	LINE	ins	25	1	1	1	1	0	1	1	1	0				CAAGCAAGATGCTGTCATCC	AAAGCATGATGACctggctac
chr6	109401572	109401573	LINE	ins	>2000	0	1	0	1	0	1	1	0	0				GGGAAAGAAAAACGAAGACAG	TGATATGCAGGGAAGCCATC
chr7	118862052	118862053	LINE	ins	>2Kb	1	1	1	1	0	1	1	1	0				TTTTAACGAAAAAGTGACTTAAAGC	TTTCTTATTTATTCCTAGCTGTAGGG
chr8	83946486	83946487	LINE	ins	450	1	1	1	1	0	1	1	1	0				ggctttgtgtgatgtgtctgag	TTGTTCTCTCCAGGAAATTTTG
chr9	34876572	34876573	LINE	ins	1200	1	1	1	1	0	1	1	1	0				aatcttgggtgactgttcag	ccagttcacactgaatgtcc
chr9	112337311	112337312	LINE	ins	>2000	0	0	0	0	0	0	0	1	0				CTCTCTCCATATTCAGGGTTATTTTC	TTGCAAAGGTTTTAATAAATAAACG
chrX	36234184	36234185	LINE	ins	>2000	0	0	0	0	0	0	0	1	0				ATGCACTCTCATCAGCTTTTTG	CACTACTTGCTTCCGAGTCTCAC
chrX	117454414	117454415	LINE	ins	>2000	1	0	1	1	0	1	0	0	0				AACTCCCACTTTGCAGCTTTAC	AAAAAGGCAAGGAAGATCAGTG
chr1	4791671	4791685	SINE	ins	250	0	0	0	1	0	1	1	0	0				TTTCATCTGTTCTCCCACCTG	catggtcagatctgttgcag
chr1	152002118	152002119	SINE	ins	1000	1	0	0	1	0	1	1	0	0				AGGCATGACTCTCCTAATTTGCTC	gctggacttcctgttctgatg
chr1	162157569	162157815	SINE	ins	200	0	0	1	0	0	0	1	0	1	162157648	162157649	197(SINE)	GCCCAAGTCTTCAAGTTTCATC	ggattgtagttcattccagatattgtc
chr10	62821558	62821559	SINE	ins	200	0	0	0	0	0	0	0	1	0				TGGAGAAGTGACCAAATTCCTT	TGATCCTAAGGCAGTCAGAAGA
chr10	81893427	81893451	SINE	ins	large	1	1	1	1	0	1	1	1	0				aaaataggacaaagccatcatttg	CAGTGTAGTAAGGCAATGGTTCAG
chr10	119832611	119832614	SINE	ins	250	1	0	1	0	0	0	1	0	0				CATCATGTGTATGACCTGTGTTTTAG	ACCAGTCATTCTCCATCATCTG
chr11	60901848	60901853	SINE	ins	250	1	0	0	1	0	1	0	0	0				TGTCACCTTTTCCCTAATCACC	CAAAATCACATGGGAAAGTGTG
chr11	88273034	88273064	SINE	ins	200	1	1	0	1	0	1	1	1	0				CTGAGCTTAGTCTAGAGGCTCCAC	CTTTGCCACAAATAGGTTGTCTC
chr12	80488619	80488639	SINE	ins	200	0	1	0	0	0	0	0	1	0				AGCAGTGACATTAGGGAAGACC	AAGAAGACTTCCCAGATGATGG
chr12	107290852	107290855	SINE	ins	200	0	0	1	0	0	0	0	0	0				CGTTCCCAGTGAGTAAAGGAAG	CTAATAGACAGTGTGGCCTTGTTG
chr13	23782488	23782526	SINE	ins	200	0	0	0	0	0	0	0	1	0				AACCCAAAACACTACCACTTGC	AGAGATCCAGCAGCTAAGGAAG
chr14	54909261	54909262	SINE	ins	large	1	1	1	1	0	1	1	1	0				TAAGGCTAACCACTATCCCAAAAG	TTCAATGCTCATCCTATTCTTTGA
chr15	31156193	31156194	SINE	ins	large	1	0	0	0	0	0	0	0	0				TGTAGACTTCCTGTCTCATGTGGT	ATGTGACACTGACAGCTACTCTCC
chr16	49332309	49332310	SINE	ins	250	0	0	0	1	0	1	0	0	0				TAACAACTGAAACCATTTCCCTTC	GCTTGGTTAGGAAATACACACAGA
chr17	45309376	45309377	SINE	ins	large	1	0	0	0	0	0	0	0	0				cttagctggcctctgttaatgg	gcttgacaTTATGAAGGGACTTG
chr17	49692935	49692938	SINE	ins	25	1	1	1	1	0	1	1	0	0				aaagagacacctgattggcaag	gaatcaaaatttagggtggag
chr18	51876808	51876809	SINE	ins	large	1	0	1	1	0	1	1	0	0				ATTATTGAAATCATGCTGGATGTG	TGCAACAAATATGTTTTGGTTCTT
chr19	17060025	17060026	SINE	ins	300	0	1	1	0	0	0	0	0	0				cttggactaggctcaaccaaac	AGCAGTTTATCCTCTGGGACAG
chr2	18077669	18077735	SINE	ins	250	0	1	0	0	0	0	1	0	0				AAGTATCCTTCCTTCTTGTGTTGG	cgtagtttgttttccattgaactg
chr2	62479832	62479833	SINE	ins	250	0	0	0	0	0	0	1	0	0				CTAGTAACAAAGGTGGGGCAAC	ACTGAATCTAGCCCTTCTGGTATG
chr2	66766131	66766339	SINE	ins	250	0	0	0	1	0	1	1	0	1	66766229	66766238	217(SINE)	GGGTTCTTGTCCTGACTTAATCTC	GTGGCAGAGGGAAGATTTTG
chr2	121499987	121499988	SINE	ins	250	1	1	1	1	0	1	1	1	0				TTGTCCAAGGAATGTGTGTTG	GCATACGAGCAATGCTTCTG
chr3	37760731	37760750	SINE	ins	150	0	0	0	0	0	0	1	1	0				TTAGTTGTTGGGATAAAACGACAg	cagaagctacaccaatcaaatctc
chr3	93377864	93377879	SINE	ins	200	1	1	0	1	0	1	1	1	0				attcttcccttcatcttccactc	AAGCACATGTTCACTAAGGACAAG
chr3	127554185	127554550	SINE	insdel	?	1	0	1	1	0	1	0	1	1	127554405	127554452	48(deleted)+18(inserted)	AATATATGGCTAGGAAGCAGAGTC	AGAATAGCATGGTTCTGCATTG
chr4	55310563	55310859	SINE	ins	400/300	1	1	1	1	0	1	1	2	0				GCCAGACCAcattctgactagag	ggatctttaagaggcagagtcttg
chr4	114797988	114798000	SINE	ins	250	0	0	1	1	0	1	0	0	0				ataatatttttggcttccccaaac	TCATGAGGTTGATGTTTATTTTCG
chr5	53159500	53159511	SINE	ins	220	1	1	1	1	0	1	1	0	0				TTCCAGCTAGAATTCCTGTATTGAC	TTCAAAAAGGAGGGGAGATG
chr5	73292475	73292557	SINE	ins	large	0	0	0	1	0	1	1	0	0				ATCTGAACTGTAGCTGGGATCAA	TGAGGCTGAGTATGTGTATGTGTG
chr5	114654198	114654199	SINE	ins	50	1	0	0	0	0	0	0	0	0				ATAATTTGTGGGCTAAGTGAGGAG	ACAGGGAAATTAATCCATCAAGAA
chr5	137253177	137253394	SINE	ins	250	1	1	1	1	0	1	1	1	1	137253268	137253269	245(SINE)	aaataaCTTCACATTGAGGAAGGAAC	attgagaaaaagatgcctcaattaac
chr6	48364360	48364383	SINE	ins	200	1	1	1	1	0	1	1	0	0				TGTTTCTACAGGAAGAGCAGAAGA	TTTATGATGGGACCTGGTTCTAAT
chr6	94987185	94987210	SINE	ins	250	1	0	1	0	0	0	1	0	0				AACAGTAAGAAAGCAAACCAAAGG	ATGTGTTTTGATGGAACATTTGTC
chr7	146391350	146391590	SINE	ins	150	1	1	1	1	0	0	1	1	1	146391456	146391457	145(SINE)	TTATGGTGGTCAGCTAAGATGC	CCACCAAGAAGATACCACATTTC
chr9	65598577	65598578	SINE	ins	450	0	0	0	0	0	0	1	1	0				ACTGGGACCAAAGGTGTATGTC	ATAACACAGAGCAACAGCAGGA
chr9	70790321	70790323	SINE	ins	250	0	0	0	0	0	0	0	1	0				cacatatgctgtgcttcattcc	CCCCCAAATAATTGTTTTCTCAG
Supp Table 4b
chr16	80154092	80154093	LINE	false	0	0	0	0	0	0	0	0	0	0				TGGGTCAAAACAAGCTCAAG	GTTGGGTTGTGAAATTGTGG
chr16	98147930	98147931	LINE	false	0	0	0	0	0	0	0	0	0	0				acgctctttaggggaaaacc	agccacattcccagagacag
chr19	50961529	50961530	LINE	false	0	0	0	0	0	0	0	0	0	0				TTTCAAATGTTTTGCTGTAGGG	GCTTTAAGCACCTGAATCTCTTG
chr8	28662917	28662918	LINE	false	0	0	0	0	0	0	0	0	0	0				CACTAGTTTGCACAGCAAAAGG	GGAGGCCTCATCAGAGACAG
chr10	75450280	75450382	SINE	false	0	0	0	0	0	0	0	0	0	0				ttgggtctagacgtagaactctcag	gccataacatatctggagaagacc
chr13	70419045	70419046	SINE	false	0	0	0	0	0	0	0	0	0	0				CCCAGGAAAACTTCTTTGTTCTTA	ATTTAAATGTTAGCATGGGGAATG
chr17	29878225	29878226	SINE	false	0	0	0	0	0	0	0	0	0	0				GAACACCTACCCTCCCATATAAGT	ATGGGAAGGTCTCATACAACAAAG
chr7	57477705	57477706	SINE	false	0	0	0	0	0	0	0	0	0	0				AGAACAAGACACAAGCCACTCA	GATAAGCATTGGATCAAGCACA
