# Supplementary material for: The genomic landscape shaped by selection on transposable elements across 18 mouse strains
Source: Genome Biol. 2012 Jun 15;13(6):R45. doi: 10.1186/gb-2012-13-6-r45 (PMC3446317; doi:10.1186/gb-2012-13-6-r45)
Supplement: Additional file 8 — Supplementary Table 5. Intronic TEVs associated with differential gene expression across strains. The TEVs found to be associated with differential expression against the background of all TEVs with associated expression data and equal sampling of genes with no TEV insertions. [file gb-2012-13-6-r45-S8.XLS]

## Sheet: 120216_DESeq_genic_summary
gene_id	baseMean	baseMeanA	baseMeanB	foldChange	log2FoldChange	pval	padj	replication_count	gene_type	sv_type	region	private	Rep_fam	UCSC_coord	start	stop	Repeat_ori	unq_id	ensembl_gene_id	gene_name	gene_ori	exon_number	ensembl_transcript_ids	transcript_exons	expression_with_TE	expression_without_TE	strains_with_TE	strans_without_TE	qtl	direction_of_expression_change	avg_expression_with_TE	sd_with_TE	avg_expression_without_TE	sd_without_TE	log_anova_p_value	log_anova_FDR_significant
ENSMUSG00000015962	27.1585	5.40811	48.9089	9.04362	3.1769	2.07147e-06	0.00230957	37	protein_coding	DEL	intronic	FALSE	SINE	chr1:179670160-179670362	179670160	179670362	-	common1000000063751	ENSMUSG00000015962	1700016C15Rik	+	3	ENSMUSG00000015962	[[[179659943, 179660092], [179663604, 179663683], [179671124, 179671221], [179673383, 179673557], [179683045, 179683166], [179683301, 179683455]]]	1.68822456683,1.88097687805,0.482868675422,0.228782249556,0.540108016151,0.259648396595,0.0,0.228047415663,2.21340622641,1.89602831869,0.244075494207,0.190948282597,0.842556507165,0.960721255485,1.04556398815,0.444101684736,0.292228149637,0.388793876785,0.306678311071,0.944294049884,0.423496035034,0.331251993088,0.507429022464,0.134529816234,0.605816794616,1.13510235995	1.83230313952,1.69590644235,2.57765593629,2.32915473603	129S1,C3H,129S5,C57BL,AKR,LP_J,WSB,129P2,BALB,DBA,NOD,CBA,REF,PWK,NZO,A_J	CAST,SPRET		Decrease	0.700603	0.60922	2.10876	0.414453	0.33648	FALSE
ENSMUSG00000025035	7116.36	3696.8	10535.9	2.85001	1.51097	5.16344e-07	0.000739811	33	protein_coding	DEL	intronic	FALSE	SINE	chr19:46613117-46613296	46613117	46613296	-	common1000000132310	ENSMUSG00000025035	Arl3	-	last	ENSMUSG00000025035	[[[46647528, 46647575], [46632726, 46632871], [46626061, 46626179], [46617970, 46618022], [46616840, 46617027], [46605597, 46605876]]]	7.74712106061,7.49976917844,7.75765724761,7.89080448427,8.22315392689,7.83039863813,7.97672387408,7.93564458605,8.59255459598,8.67742315662,7.48360014922,7.47284911918,8.11825320604,7.65241860338,8.01402535425,7.72294125264,7.95257143101,7.84152049185,8.13800564155,7.71562848992	9.44852194127,9.1009350779,9.6439685702,9.54350087853,9.72416493275,9.40243249481,7.63201157312,7.73797774077,8.80413677297,9.1659382808	129S1,C3H,129S5,C57BL,AKR,LP_J,WSB,129P2,CAST,CBA,REF,NZO,NOD	DBA,SPRET,PWK,A_J,BALB		Decrease	7.91215	0.325038	9.02036	0.755253	6.39886e-06	TRUE
ENSMUSG00000066667	308.038	97.507	518.57	5.31828	2.41096	2.38437e-07	0.000342344	39	protein_coding	DEL	intronic	FALSE	SINE	chr1:180065147-180065363	180065147	180065363	+	common1000000063773	ENSMUSG00000066667	Gm16432	+	last	ENSMUSG00000066667	[[[179921565, 179921715], [179933124, 179933174], [179945257, 179945332], [179946044, 179946115], [179947806, 179947872], [179970438, 179970464], [179977049, 179977128], [180007584, 180007663], [180026719, 180026827], [180028513, 180029007], [180033753, 180034232], [180041277, 180041733], [180043243, 180043303], [180046327, 180046404], [180052889, 180052943], [180070506, 180070558], [180071538, 1…	4.18104361261,4.41616526718,2.02788968183,1.39470563527,0.980999480963,2.02293799186,1.61904964081,1.31321028626,0.565984348357,0.808763014795,0.279984585952,0.30862292715,1.57255810845,0.977499110851,5.30805411939,5.24752493435,2.19275692607,1.80098039863,1.89524646436,1.79130480874,1.03970909722,1.4803129165,1.68720601159,2.46738361613	2.88055871729,3.26877904247,3.37815326445,3.8992785288,3.29956894133,3.76333197741	CBA,C3H,LP_J,C57BL,DBA,SPRET,WSB,BALB,PWK,CAST,129S1,REF,NOD	AKR,A_J,NZO,129P2,129S5
ENSMUSG00000038859	105.33	15.4855	195.174	12.6037	3.65578	0.000181922	0.0445198	39	protein_coding	INS	intronic	FALSE	IAP-I	chr5:145069737-145069737	145069737	145069737	None	5:145069737-145069737	ENSMUSG00000038859	Baiap2l1	-	12	ENSMUSG00000038859	[[[145118658, 145118981], [145085424, 145085501], [145079796, 145079884], [145047117, 145047180], [145046942, 145047015], [145046325, 145046464], [145045311, 145045465], [145042857, 145043026], [145041687, 145041836], [145039395, 145039607], [145038512, 145038585], [145036640, 145036834], [145027475, 145027514], [145025393, 145026901]]]	1.51138260283,0.769792416533,0.961748601879,1.0001968439,1.65114396731,1.39310271442,1.37641883921,1.47904971593,1.11314303296,0.80824385343,1.26967624695,1.67559118552,0.306929821633,0.385580070299,1.46223695042,0.476093119197,1.45443587891,1.6450601876	4.57643297571,4.55326351578,4.76029477866,4.7315624987,0.961643214277,0.951354941724,4.18843520715,4.5344041073,0.628454226407,1.65618426022,4.56319748597,4.15069115403	SPRET,129S1,129S5,DBA,AKR,LP_J,129P2,PWK,CAST,WSB,NOD	CBA,C3H,C57BL,REF,BALB,NZO,A_J		Decrease	1.15221	0.446948	3.35466	1.72684	0.000345399	TRUE
ENSMUSG00000042647	18.7047	33.7318	3.67763	0.109026	-3.19726	5.63987e-05	0.0246315	59	protein_coding	INS	intronic	FALSE	RLTR45	chr5:122067294-122067294	122067294	122067294	None	5:122067294-122067294	ENSMUSG00000042647	9330129D05Rik	-	7	ENSMUSG00000042647	[[[122068778, 122068947], [122064067, 122064268], [122059773, 122060175], [122057903, 122058045], [122057367, 122057506], [122057170, 122057262], [122054579, 122055710]], [[122068778, 122068947], [122064067, 122064268], [122059773, 122060175], [122057903, 122058045], [122057367, 122057506], [122057170, 122057262], [122055550, 122055710], [122054261, 122054435], [122049896, 122050041], [122049202,…	3.30475557294,4.4682999273,4.68520754158,4.96357553244	3.40353351562,2.13218036228,1.92877276811,1.71170199008,3.42422193382,1.45453618035,1.32741378795,1.5924530125,1.10222661336,0.0,0.625183382626,1.52297859474,1.88486267043,2.37203157585,1.97660194322,1.64217821188,2.06049467244,2.1417425053,3.35047450793,2.20981664391,0.809772446232,1.71301016151,1.51625659902,0.0,1.95572861137,0.970907675062	CAST,SPRET	129S1,C3H,129S5,C57BL,AKR,LP_J,WSB,129P2,BALB,DBA,NOD,CBA,REF,PWK,NZO,A_J		Increase	4.35546	0.729212	1.7242	0.870211	0.409732	FALSE
ENSMUSG00000033644	38.7895	9.85482	67.7241	6.87218	2.78077	1.05298e-06	0.00111211	41					SINE				-			Piwil2	-
ENSMUSG00000062822	1266.93	1950.53	583.33	0.299062	-1.74148	5.61193e-06	0.00469321	53	protein_coding	DEL	intronic	FALSE	SINE	chr13:120255441-120255656	120255441	120255656	-	common1000000085220	ENSMUSG00000062822	4833420G17Rik	+	last	ENSMUSG00000062822	[[[120251577, 120251926], [120253370, 120253497], [120254879, 120255111], [120255672, 120255763], [120258320, 120258968], [120260944, 120261047], [120262638, 120262763], [120263638, 120263731], [120264742, 120264813], [120266489, 120266661], [120268233, 120268329], [120269740, 120269837], [120273258, 120273300], [120274532, 120274924]]]	5.32091084364,5.46595637694,5.45778107464,5.67317777347,5.19388521966,5.01384289955,5.36159972665,5.55010094241,5.63453090339,5.78908407513,4.98152077445,4.52642784934,5.42888179967,5.67258094554	3.84349962931,4.03854496785,3.18670727917,2.776791997,3.96887756179,4.09551472056,3.78903337687,3.98965928862,3.69613369224,4.1026109264,4.36225206527,4.0650914753,5.29060114587,5.35085242117,4.1773290544,3.74092076841	WSB,C57BL,AKR,BALB,NOD,REF,A_J	SPRET,CBA,C3H,129S5,DBA,LP_J,129P2,CAST,129S1,NZO,PWK		Increase	5.36216	0.340126	4.02965	0.635172	4.67698e-07	TRUE
ENSMUSG00000040848	903.822	452.282	1355.36	2.99672	1.58338	4.42825e-07	0.00073996	41	protein_coding	INS	intronic	FALSE	SINE	chr1:167116733-167116733	167116733	167116733	None	1:167116733-167116733	ENSMUSG00000040848	Sft2d2	-	6	ENSMUSG00000040848	[[[167124369, 167124451], [167118377, 167118465], [167118098, 167118185], [167115137, 167115220], [167114099, 167114136], [167113956, 167114013], [167112181, 167112212], [167104626, 167109426]], [[167124369, 167124480], [167118377, 167118465], [167118098, 167118185], [167115137, 167115220], [167114099, 167114136], [167113956, 167114013], [167112181, 167112212], [167109400, 167109426], [167108816,…	2.80997615754,2.83155102193,2.84220025481,3.03064388077,3.05188127042,3.01823241862,1.96379748505,1.79135190689	3.74404445356,3.74635256641,3.71867937478,3.89143653953,3.38393170728,3.69979769552,3.74851280835,3.6762162859,3.91227170191,3.59368849311,3.48010373279,3.76370975851,3.90855399502,3.89573951642,3.83916504113,3.5061114107,3.56059467889,3.8885409634,3.84952327436,4.07248038264,3.62857477112,3.54489389754	DBA,CAST,SPRET,PWK	129S1,C3H,129S5,C57BL,AKR,LP_J,WSB,129P2,BALB,NOD,CBA,REF,NZO,A_J		Decrease	2.66745	0.499028	3.72968	0.171452	2.95885e-08	TRUE
ENSMUSG00000053835	121.904	57.4839	186.325	3.24134	1.69659	1.29997e-05	0.00888349	34	protein_coding	INS	intronic	FALSE	IS2	chr17:36142441-36142441	36142441	36142441	-	17:36142441-36142441	ENSMUSG00000053835	H2-T24	-	1	ENSMUSG00000053835	[[[36157403, 36157505], [36154184, 36154482], [36152327, 36152601], [36151743, 36152020], [36151500, 36151641], [36142638, 36143734]], [[36157403, 36157456], [36154184, 36154482], [36152327, 36152601], [36151743, 36152020], [36151505, 36151641], [36147752, 36147757], [36142638, 36143734]]]	1.37085399072,1.45251296469,1.2738006088,1.44678027537,1.29950076299,1.30583781841,1.43581934746,1.21089879166	2.42017877754,2.65232128525,2.7594062596,2.70483726228,2.20969791368,1.75942261232,1.81680949837,1.28074455727,2.43471716364,2.74807831459,2.59584147137,2.88204789409,2.33880188546,1.7161663023,1.99629208719,1.66684654436,2.1930541439,2.26125994429,2.37273369299,2.39143059376,3.15038073702,2.66820880633	NOD,SPRET,A_J	129S1,C3H,DBA,129S5,C57BL,AKR,LP_J,WSB,129P2,BALB,CAST,CBA,REF,NZO,PWK		Decrease	1.3495	0.0904979	2.31906	0.460036	3.38863e-07	TRUE
ENSMUSG00000033644	36.2105	5.41394	67.007	12.3768	3.62956	5.92966e-09	1.48923e-05	49					SINE				None			Piwil2	-
ENSMUSG00000085882	92.1502	164.727	19.5736	0.118825	-3.07309	1.00444e-11	1.0074e-07	100	processed_transcript	DEL	UTR	FALSE	SINE	chr11:59013413-59013687	59013413	59013687	-	common1000000094944	ENSMUSG00000085882	RP23-192P17.5	-	1	ENSMUSG00000085882	[[[59014993, 59015887], [59013336, 59013804]]]	2.90263017218,2.97411923598,2.74690692092,3.01158786326	1.01942603175,1.10620941366,0.969181875328,1.3422199122,0.730543137688,1.1101949577,0.703587023049,0.421853305459,0.649078248043,0.7636983412,0.900708351127,0.61770148099,0.998440912266,0.745827576698,0.881688761633,0.974570340935,0.662888861824,0.607851339572,0.667682461697,0.834219017946,0.777048897818,0.963426680384,0.689127627462,0.360785985618,0.741005561326,0.775039379798	C57BL,REF,PWK	SPRET,129S1,C3H,129S5,DBA,AKR,LP_J,WSB,129P2,BALB,CAST,NOD,CBA,NZO,A_J		Increase	2.90881	0.117018	0.808231	0.216701	8.85303e-10	TRUE
ENSMUSG00000085396	200.605	373.677	27.533	0.0736813	-3.76256	6.73186e-12	2.69853e-08	86	processed_transcript	DEL	intronic	FALSE	SINE	chrX:47975908-47976156	47975908	47976156	-	common1000000139963	ENSMUSG00000085396	RP23-285G5.1	-	2	ENSMUSG00000085396	[[[47988120, 47988498], [47984066, 47984172], [47980382, 47980427], [47979612, 47979686], [47968570, 47968692]], [[47988120, 47988488], [47984066, 47984172], [47980382, 47980486], [47979612, 47979686], [47968624, 47968692]], [[47988120, 47988438], [47984066, 47984172], [47979612, 47979686], [47968536, 47968692], [47917988, 47918144], [47911406, 47911561], [47908919, 47909106]]]	4.40115306609,4.68978209683,5.28054572331,5.61053539858,6.15482063299,5.84540564285,6.01709583854,5.4608269488,5.67211689293,5.39105774637,6.02588180692,5.91101155551,5.00274556943,4.75022193507,5.57532663546,5.33020978098,5.65296580162,5.57060842373,5.57233110852,5.38702618149,3.47726155123,2.82079025232,6.02824646656,5.87551318925	2.31426425874,2.96907649165,1.57920660314,1.30344287591,1.69735960727,1.59914182615	129S1,C3H,129S5,C57BL,AKR,LP_J,WSB,129P2,BALB,DBA,NOD,CBA,REF,NZO,A_J	CAST,SPRET,PWK		Increase	5.31265	0.806653	1.91042	0.617131	1.03938e-11	TRUE
ENSMUSG00000085565	70.7606	107.412	34.1095	0.317559	-1.6549	0.00019242	0.0483119	54	processed_transcript	DEL	UTR	FALSE	IS2	chr5:148764972-148765485	148764972	148765485	+	common1000000025142	ENSMUSG00000085565	AC133954.1	-	2	ENSMUSG00000085565	[[[148768556, 148768742], [148767068, 148768433], [148765171, 148766290], [148761456, 148762098]]]	1.40273680679,1.52047828658,1.51816099135,1.70227906481,1.22673031823,1.5014093448,1.83482693101,2.16098017549,2.2449221685,2.36151237603,1.44370686516,1.06903003504,1.68946765518,1.79247444072,1.19980213994,1.47785067601,0.993080068815,1.45960051138,1.24107406703,1.78400017363,1.48645226584,1.52485557503,1.99449002706,0.648248946136,2.23581960111,1.67659862531	0.76618034957,0.749648389994,0.510943172247,0.543688055048	SPRET,129S1,C3H,129S5,C57BL,AKR,LP_J,WSB,129P2,BALB,DBA,NOD,CBA,REF,NZO,A_J	CAST,PWK		Increase	1.58425	0.406843	0.642615	0.133976	2.04861e-06	TRUE
ENSMUSG00000063808	308.66	459.846	157.474	0.342449	-1.54604	5.90659e-05	0.0251998	40	protein_coding	INS	intronic	FALSE	IAP-I	chr7:36066199-36066199	36066199	36066199	+	7:36066199-36066199	ENSMUSG00000063808	Gpatch1	-	1	ENSMUSG00000063808	[[[36103358, 36103440], [36095457, 36095593], [36094318, 36094405], [36093196, 36093358], [36092206, 36092305], [36090947, 36091007], [36088246, 36088490], [36086595, 36086744], [36084238, 36084319], [36082501, 36082707], [36080272, 36080570], [36078672, 36078852], [36076743, 36076872], [36074057, 36074195], [36073534, 36073699], [36072140, 36072355], [36069733, 36069842], [36068588, 36068687], […	5.73035861567,4.77780895949,5.9584734523,5.34345545937	3.83593133995,3.96362493898,4.47961435121,4.17504297432,3.65780923304,3.57942580767,4.35298040955,4.21653682322,5.40872954066,5.64592873842,4.57980422848,4.82811125551,4.04967684517,4.08164372568,4.13128698895,4.27788136517,4.18433737911,4.37091333929,3.80445709931,3.81224972263,3.60692643624,3.68229164149,4.25727760502,4.45350099531,4.43530619778,4.00597378492	A_J,BALB	SPRET,129S1,C3H,DBA,129S5,C57BL,AKR,LP_J,WSB,129P2,PWK,CAST,CBA,REF,NZO,NOD		Increase	5.45252	0.516499	4.22605	0.49827	0.000165745	TRUE
ENSMUSG00000027209	46.6897	7.12985	86.2495	12.0969	3.59657	2.38437e-10	5.98239e-07	50	protein_coding	INS	intronic	FALSE	MaLR	chr2:125852515-125852515	125852515	125852515	+	2:125852515-125852515	ENSMUSG00000027209	4930525F21Rik	-	3	ENSMUSG00000027209	[[[125977645, 125977740], [125971965, 125972007], [125970004, 125970059], [125952580, 125952813], [125950738, 125950807], [125950314, 125950351], [125949725, 125949828], [125946717, 125946817], [125944728, 125944831], [125941737, 125941865], [125926634, 125926770], [125832971, 125833070], [125829562, 125829729], [125814701, 125814778], [125813630, 125813706], [125811990, 125812061], [125809217, 1…	0.126368673686,0.0,0.659230124861,0.341176733918,0.135152513928,0.0697452439849,0.259295925405,0.298708981944,0.357301148732,0.0	0.942972949059,1.27421504788,1.13426275136,1.85240901845,2.75685688429,3.11742433961,0.142792950947,0.605393213751,3.283546562,3.07277118226,2.54217805693,2.01567637976,2.28627197615,1.98563186077,2.59582977628,2.02657242038,0.510632324192,0.47909660419,1.91799483433,2.37715243634	DBA,CAST,CBA,C3H,PWK	SPRET,129S1,129S5,C57BL,AKR,LP_J,129P2,BALB,NOD,WSB,REF,NZO,A_J		Decrease	0.224698	0.202572	1.84598	0.956069	0.00478954	FALSE
ENSMUSG00000036526	26.8587	48.0862	5.63128	0.117108	-3.09409	3.90561e-06	0.00391947	49					SINE				-			Card11	-
ENSMUSG00000027209	37.5738	71.964	3.18364	0.0442393	-4.49853	4.74592e-05	0.0232747	42	protein_coding	DEL	intronic	FALSE	SINE	chr2:125818523-125818714	125818523	125818714	-	common1000000050345	ENSMUSG00000027209	4930525F21Rik	-	1	ENSMUSG00000027209	[[[125977645, 125977720], [125971965, 125972007], [125970004, 125970059], [125952580, 125952813], [125950738, 125950807], [125950314, 125950351], [125949725, 125949828], [125946717, 125946817], [125944728, 125944831], [125941737, 125941865], [125926634, 125926770], [125832971, 125833070], [125829623, 125829729], [125829595, 125829623], [125829522, 125829595]]]	0.942972949059,1.27421504788,1.13426275136,1.85240901845,0.659230124861,0.341176733918,2.75685688429,3.11742433961,0.142792950947,0.605393213751,3.283546562,3.07277118226,2.54217805693,2.01567637976,2.28627197615,1.98563186077,2.59582977628,2.02657242038,0.510632324192,0.47909660419,1.91799483433,2.37715243634	0.126368673686,0.0,0.135152513928,0.0697452439849,0.259295925405,0.298708981944,0.357301148732,0.0	SPRET,129S1,129S5,C57BL,AKR,LP_J,129P2,BALB,CAST,NOD,WSB,REF,NZO,A_J	DBA,CBA,C3H,PWK		Increase	1.72364	0.993091	0.155822	0.135743	0.00135231	TRUE
ENSMUSG00000038859	139.351	267.434	11.269	0.0421377	-4.56874	7.32882e-24	1.47009e-19	100	protein_coding	INS	intronic	FALSE	IAP-I	chr5:145050482-145050482	145050482	145050482	-	5:145050482-145050482	ENSMUSG00000038859	Baiap2l1	-	last	ENSMUSG00000038859	[[[145118658, 145118981], [145085424, 145085501], [145079796, 145079884], [145047117, 145047180], [145046942, 145047015], [145046325, 145046464], [145045311, 145045465], [145042857, 145043026], [145041687, 145041836], [145039395, 145039607], [145038512, 145038585], [145036640, 145036834], [145027475, 145027514], [145025393, 145026901]]]	4.56319748597,4.15069115403,4.76029477866,4.7315624987,4.57643297571,4.55326351578,4.18843520715,4.5344041073	1.45443587891,1.6450601876,1.37641883921,1.47904971593,0.961748601879,1.0001968439,1.65114396731,1.39310271442,1.51138260283,0.769792416533,1.46223695042,0.476093119197,0.306929821633,0.385580070299,0.961643214277,0.951354941724,1.11314303296,0.80824385343,1.26967624695,1.67559118552,0.628454226407,1.65618426022	C3H,CBA,A_J,BALB	SPRET,129S1,DBA,129S5,C57BL,AKR,LP_J,129P2,PWK,CAST,WSB,REF,NZO,NOD		Increase	4.50729	0.224848	1.13352	0.436067	4.10965e-09	TRUE
ENSMUSG00000085119	1250.53	1943.46	557.608	0.286916	-1.8013	9.91692e-09	1.81119e-05	56	processed_transcript	DEL	UTR	FALSE	SINE	chr4:155152414-155152677	155152414	155152677	+	common1000000034528	ENSMUSG00000085119	RP23-242K15.20	+	1	ENSMUSG00000085119	[[[155151583, 155152427], [155156772, 155158075]]]	4.85524022018,5.05198588796,5.73429372825,5.78916425614,4.26370908021,4.15214673773,5.58804840306,5.70307787271,5.81763472057,5.80769041126,5.47552089721,5.64957248208,5.96272978675,5.28890719519,5.17130579808,5.49071415932,5.30258870294,5.36093941637,5.3727129909,5.83683008328,5.26409152953,5.60053160069,5.07155029486,5.34347961268	4.42190944691,4.17267880428,3.68757979051,4.44868607172,2.9563463148,3.71608590941	129S1,C3H,129S5,C57BL,AKR,LP_J,WSB,129P2,BALB,DBA,NOD,CBA,REF,NZO,A_J	CAST,SPRET,PWK		Increase	5.3731	0.457295	3.90055	0.568723	2.1674e-07	TRUE
ENSMUSG00000041460	109.005	184.187	33.8227	0.183632	-2.44511	4.37479e-09	1.09791e-05	40	protein_coding	DEL	intronic	FALSE	SINE	chr6:119218873-119219069	119218873	119219069	+	common1000000014555	ENSMUSG00000041460	Cacna2d4	+	last	ENSMUSG00000041460	[[[119186542, 119186887], [119189038, 119189121], [119190681, 119190799], [119191169, 119191230], [119192794, 119192958], [119194215, 119194348], [119217823, 119217885], [119218212, 119218364], [119220770, 119220846], [119221232, 119221323], [119221425, 119221540], [119221889, 119221969], [119224241, 119224376], [119227078, 119227157], [119227836, 119227918], [119228205, 119228281], [119231636, 1…	1.3207657925,1.05443104148,2.1234754955,2.3479319353,1.26901983772,1.64274902023,1.01060672946,1.07776411733,0.67053882678,0.695810698378,1.41481550229,1.56692781989,2.31984928267,1.68981320526,1.51090387214,1.82581962004,1.94253781462,1.61450997803,2.03205657083,1.7673748052,1.69904807638,1.70751448638,1.82866957063,1.46261794028	0.889115340007,1.07257581025,0.637626325017,0.442681652471,0.438710026104,0.321892315559	129S1,C3H,129S5,C57BL,AKR,LP_J,WSB,129P2,BALB,DBA,NOD,CBA,REF,NZO,A_J	CAST,SPRET,PWK		Increase	1.56648	0.449171	0.633767	0.29312	3.13343e-06	TRUE
ENSMUSG00000041460	90.622	147.211	34.0328	0.231184	-2.11289	2.87361e-05	0.01483	37	protein_coding	DEL	intronic	FALSE	SINE	chr6:119223459-119223666	119223459	119223666	-	common1000000014556	ENSMUSG00000041460	Cacna2d4	+	last	ENSMUSG00000041460	[[[119186542, 119186887], [119189038, 119189121], [119190681, 119190799], [119191169, 119191230], [119192794, 119192958], [119194215, 119194348], [119217823, 119217885], [119218212, 119218364], [119220770, 119220846], [119221232, 119221323], [119221425, 119221540], [119221889, 119221969], [119224241, 119224376], [119227078, 119227157], [119227836, 119227918], [119228205, 119228281], [119231636, 1…	1.3207657925,1.05443104148,2.1234754955,2.3479319353,1.26901983772,1.64274902023,1.01060672946,1.07776411733,0.67053882678,0.695810698378,1.41481550229,1.56692781989,2.31984928267,1.68981320526,1.51090387214,1.82581962004,1.94253781462,1.61450997803,2.03205657083,1.7673748052,1.69904807638,1.70751448638,1.82866957063,1.46261794028	0.889115340007,1.07257581025,0.637626325017,0.442681652471,0.438710026104,0.321892315559	129S1,C3H,129S5,C57BL,AKR,LP_J,WSB,129P2,BALB,DBA,NOD,CBA,REF,NZO,A_J	CAST,SPRET,PWK		Increase	1.56648	0.449171	0.633767	0.29312	3.13343e-06	TRUE
ENSMUSG00000027209	65.1725	126.184	4.16139	0.0329789	-4.92231	1.03577e-13	4.15924e-10	74	protein_coding	INS	intronic	FALSE	RLTR10	chr2:125958484-125958484	125958484	125958484	-	2:125958484-125958484	ENSMUSG00000027209	4930525F21Rik	-	last	ENSMUSG00000027209	[[[125977645, 125977740], [125971965, 125972007], [125970004, 125970059], [125952580, 125952813], [125950738, 125950807], [125950314, 125950351], [125949725, 125949828], [125946717, 125946817], [125944728, 125944831], [125941737, 125941865], [125926634, 125926770], [125832971, 125833070], [125829562, 125829729], [125814701, 125814778], [125813630, 125813706], [125811990, 125812061], [125809217, 1…	2.75685688429,3.11742433961,1.91799483433,2.37715243634,3.283546562,3.07277118226,1.13426275136,1.85240901845,2.28627197615,1.98563186077,2.59582977628,2.02657242038,2.54217805693,2.01567637976,0.942972949059,1.27421504788	0.126368673686,0.0,0.659230124861,0.341176733918,0.259295925405,0.298708981944,0.142792950947,0.605393213751,0.357301148732,0.0,0.135152513928,0.0697452439849,0.510632324192,0.47909660419	129S1,129S5,NOD,AKR,LP_J,129P2,BALB,WSB,NZO,A_J	CBA,C3H,C57BL,DBA,SPRET,CAST,REF,PWK		Increase	2.19886	0.696825	0.284635	0.217881	0.0146646	FALSE
ENSMUSG00000033826	170.1	262.276	77.9249	0.29711	-1.75093	2.10796e-06	0.00146002	37	protein_coding	INS	intronic	FALSE	IAP-I	chr17:30781796-30781796	30781796	30781796	None	17:30781796-30781796	ENSMUSG00000033826	Dnahc8	+	6	ENSMUSG00000033826	[[[30761352, 30761585], [30772279, 30772778], [30772885, 30773021], [30780199, 30780285], [30781500, 30781653], [30785359, 30785550], [30786567, 30786732], [30790176, 30790354], [30793520, 30793635], [30793829, 30793938], [30794912, 30795015], [30798929, 30799077], [30800241, 30800440], [30805217, 30805295], [30807555, 30807656], [30809183, 30809304], [30810723, 30810860], [30814030, 30814219], […	1.1798420644,1.02494433796,1.25770102643,1.06044756729,0.892066648052,0.893289418693,0.913603636395,0.940141412958	0.345407637917,0.427050324638,1.18845560846,0.502798097595,0.78254431582,0.63713536941,0.936160094594,0.769812947489,0.314532192676,0.246327125128,0.474856802138,0.229047428293,0.651617477678,0.489911447277,0.305178343866,0.488866268577,0.617415370755,0.547848276215,0.65394453589,0.370893263318,0.329125008742,0.600898439514	CAST,CBA,A_J,C3H	SPRET,129S1,129S5,C57BL,AKR,LP_J,129P2,BALB,DBA,WSB,REF,PWK,NZO,NOD		Increase	1.02025	0.138271	0.541356	0.234727	8.26171e-05	TRUE
ENSMUSG00000079012	34.3079	60.7672	7.84868	0.12916	-2.95277	9.80286e-07	0.00115933	33	protein_coding	INS	intronic	FALSE	IAP-I	chr12:105602497-105602497	105602497	105602497	-	12:105602497-105602497	ENSMUSG00000079012	Serpina3m	+	last	ENSMUSG00000079012	[[[105576716, 105576755], [105627272, 105627922], [105629664, 105629939], [105630850, 105631002], [105631941, 105632209]]]	1.24710458475,1.12255360061,1.42396874872,1.43311477796,1.42259640706,1.31530176382,1.51743542487,1.59937586366,2.060923595,1.99022165479,2.08163653188,1.94956574575,1.9840910442,1.54655845894	0.0540978142419,0.366321205974,2.62648878723,2.76817328531,0.730644497184,0.890436811655,2.83250177858,2.70337537197,0.0416985207029,0.0536656143626,0.0,0.15768239586,0.0,0.248396450707,0.0,0.0	CBA,DBA,AKR,BALB,NOD,WSB	SPRET,129S1,C3H,129S5,C57BL,REF,LP_J,129P2,PWK,CAST,NZO,A_J
ENSMUSG00000085526	81.5852	133.458	29.7125	0.222636	-2.16724	7.51087e-07	0.000558975	59	processed_transcript	INS	intronic	FALSE	SINE	chr1:132445607-132445607	132445607	132445607	None	1:132445607-132445607	ENSMUSG00000085526	AC122773.2	+	5	ENSMUSG00000085526	[[[132359151, 132359254], [132425066, 132425181], [132425504, 132426841], [132437763, 132437801], [132452693, 132453652]]]	1.6717839275,1.71497709627,1.87479332988,2.0027871704,2.30102629758,1.84843786583,1.64857306861,1.72755549031	1.12079862435,1.30846423041,0.55526547596,0.561364304182,0.912693084381,0.724285389289,0.754882611479,0.868836187232,0.896722796243,1.20986932276,1.02526890083,0.910678546456,0.768961605327,0.750806432316,0.898970821234,1.32077477412,1.03059359309,0.8744469201,0.530919165615,0.436846050441,0.805224460161,0.336114495048	NOD,CBA,WSB	SPRET,129S1,C3H,DBA,129S5,C57BL,AKR,LP_J,129P2,BALB,CAST,REF,PWK,NZO,A_J		Increase	1.84874	0.218086	0.845581	0.26374	4.16919e-07	TRUE
ENSMUSG00000024600	51.2938	86.1614	16.4263	0.190645	-2.39104	2.6006e-06	0.00290068	45	protein_coding	INS	intronic	FALSE	SINE	chr18:58720654-58720654	58720654	58720654	-	18:58720654-58720654	ENSMUSG00000024600	Slc27a6	+	2	ENSMUSG00000024600	[[[58715909, 58716598], [58731681, 58731886], [58739445, 58739605], [58741823, 58741949], [58758201, 58758397], [58764690, 58764782], [58767276, 58767476], [58768822, 58768921], [58769446, 58769578], [58771831, 58772427]]]	1.71795943535,1.25365175137,1.47883405123,1.61002076407	0.69866809681,0.923691877998,0.198401415136,0.63937149352,0.679369034039,0.611794995462,0.234086495064,0.277033236668,0.311397737803,0.224338224082,0.578921452613,0.385318525786,1.32688992949,0.771260896374,1.09122600287,1.23598001966,0.187494067021,0.85799287815,0.554333515481,0.448887960612,0.307128503458,0.213548545572,1.00690823064,0.860403828008,0.288955951556,0.556376620349	CAST,SPRET,129P2	129S1,C3H,129S5,C57BL,AKR,LP_J,WSB,BALB,PWK,DBA,NOD,CBA,REF,NZO,A_J		Increase	1.51512	0.19986	0.594992	0.336128	0.00147217	TRUE
ENSMUSG00000062939	207.334	69.8692	344.799	4.93492	2.30303	2.71876e-10	6.82544e-07	67	protein_coding	DEL	intronic	FALSE	LINE_frag	chr1:52072116-52073330	52072116	52073330	-	common1000000056392	ENSMUSG00000062939	Stat4	+	last	ENSMUSG00000062939	[[[52065085, 52065572], [52068625, 52068755], [52070632, 52070778], [52122157, 52122257], [52125588, 52125682], [52128703, 52128783], [52131519, 52131606], [52133375, 52133528], [52135336, 52135496], [52136583, 52136677], [52139360, 52139421], [52139704, 52139723], [52139820, 52139915], [52140921, 52140967], [52153627, 52153712], [52155229, 52155329], [52157166, 52157303], [52158694, 52158745], […	0.918866983794,1.41579986057,1.24483484602,0.884408901587,1.01288376539,1.36596973714,1.02486850594,1.32797537571,1.08358038451,2.07873656877,1.14403628788,0.626937899164,0.708770740602,1.25484224938,0.924571281607,0.746809038513,1.03524185127,1.18886088746,1.36437496689,1.41562535154,1.42549089607,1.96975418907,1.58836198144,0.953820010105	2.53216262696,1.91855647877,3.30456433017,3.1632539495,3.21923597894,3.53084097992	129S1,C3H,129S5,C57BL,AKR,LP_J,WSB,129P2,BALB,DBA,NOD,CBA,REF,NZO,A_J	CAST,SPRET,PWK		Decrease	1.19606	0.357214	2.94477	0.603218	1.00872e-07	TRUE
ENSMUSG00000062939	166.76	59.4045	274.116	4.6144	2.20614	0.000109164	0.0476809	64	protein_coding	DEL	intronic	FALSE	SINE	chr1:52094346-52094552	52094346	52094552	-	common1000000056393	ENSMUSG00000062939	Stat4	+	last	ENSMUSG00000062939	[[[52065085, 52065572], [52068625, 52068755], [52070632, 52070778], [52122157, 52122257], [52125588, 52125682], [52128703, 52128783], [52131519, 52131606], [52133375, 52133528], [52135336, 52135496], [52136583, 52136677], [52139360, 52139421], [52139704, 52139723], [52139820, 52139915], [52140921, 52140967], [52153627, 52153712], [52155229, 52155329], [52157166, 52157303], [52158694, 52158745], […	0.918866983794,1.41579986057,1.24483484602,0.884408901587,1.01288376539,1.36596973714,1.02486850594,1.32797537571,1.08358038451,2.07873656877,1.14403628788,0.626937899164,0.708770740602,1.25484224938,0.924571281607,0.746809038513,1.03524185127,1.18886088746,1.36437496689,1.41562535154,1.42549089607,1.96975418907,1.58836198144,0.953820010105	2.53216262696,1.91855647877,3.30456433017,3.1632539495,3.21923597894,3.53084097992	129S1,C3H,129S5,C57BL,AKR,LP_J,WSB,129P2,BALB,DBA,NOD,CBA,REF,NZO,A_J	CAST,SPRET,PWK		Decrease	1.19606	0.357214	2.94477	0.603218	1.00872e-07	TRUE
ENSMUSG00000033488	95.926	152.026	39.8262	0.26197	-1.93253	3.26469e-06	0.00217994	55	protein_coding	DEL	intronic	FALSE	SINE	chr1:159412616-159412834	159412616	159412834	+	common1000000062646	ENSMUSG00000033488	BC026585	+	7	ENSMUSG00000033488	[[[159388709, 159388776], [159388873, 159388983], [159392082, 159392180], [159394538, 159394598], [159395094, 159395161], [159395841, 159395952], [159397295, 159397378], [159400745, 159400928], [159402317, 159402547], [159418572, 159419191]], [[159388709, 159388776], [159388873, 159388983], [159392082, 159392180], [159394538, 159394598], [159395094, 159395161], [159395841, 159395952], [159418572,…	3.66444140377,3.52881781636,2.990439612,2.96424360275,2.38044018484,3.41847744174,2.59821012086,3.10740957861,3.84765612578,3.34836326232,3.96505935041,3.30793020053,3.07947231258,2.66555592691,3.36177786453,2.80835172354,2.68542518514,2.89905452079	1.17529077359,1.57552448767,1.99897587134,2.38350791699,1.30956195856,1.55994663344,2.01511082703,1.35529708761,1.22215130839,0.977458314117,2.27035916273,2.27707134477	129S1,C3H,129S5,C57BL,AKR,LP_J,WSB,129P2,NOD,CBA,REF,A_J	DBA,SPRET,BALB,CAST,NZO,PWK		Increase	3.14562	0.442834	1.67669	0.489876	7.37417e-09	TRUE
ENSMUSG00000085607	199.512	306.817	92.2066	0.300527	-1.73443	1.54575e-06	0.00110941	94	lincRNA	DEL	UTR	FALSE	VL30	chr6:18792858-18798149	18792858	18798149	-	common1000000008959	ENSMUSG00000085607	AC136215.3	+	1	ENSMUSG00000085607	[[[18794218, 18794398], [18794458, 18795353], [18795451, 18797360]]]	2.45568073618,2.82977828272,2.55829918707,2.6370903817,2.57378334999,2.59668007345,2.2910712417,2.21026854259,2.90248674913,2.71973910389,2.55919208287,2.93615764362,2.51679313666,2.68638092058,2.80260789254,3.04017225375,2.41787180224,2.39378890365,2.23694414397,2.22359731038	0.82995563669,0.844725728043,1.74692631609,0.962213130292,0.89886576564,0.649706400454,0.30192800812,0.208578825061,1.71828370878,1.95006140104	CBA,C3H,C57BL,AKR,BALB,DBA,NOD,REF,NZO,A_J	SPRET,129S1,LP_J,129S5,129P2,CAST,WSB,PWK		Increase	2.57942	0.244429	1.01112	0.603347	1.51487e-07	TRUE
ENSMUSG00000050936	45.4079	14.4899	76.3259	5.26751	2.39712	5.41136e-06	0.00455559	52	protein_coding	DEL	intronic	FALSE	MaLR	chr3:96074235-96077423	96074235	96077423	-	common1000000040139	ENSMUSG00000050936	AC093350.3	+	2	ENSMUSG00000050936	[[[96073642, 96073900], [96081669, 96082924]]]	0.399103708657,0.55013113093,0.611897595461,0.27204463191,1.08731558759,0.883223894976	1.77411790549,1.60659312159,1.80671419855,1.40835021997,1.96698312115,1.94061420569,1.77292683844,1.72949548967,1.68300818392,1.71101810536,1.27366743337,1.3238719228,2.18199198428,2.23093632951,2.43461279776,2.25040262797,1.64604965745,1.97506012883,2.14126183273,1.78447419941,1.19278877483,1.70063408055,1.46477736418,1.53239048393	C57BL,AKR,REF,DBA	SPRET,129S1,C3H,129S5,NOD,LP_J,WSB,129P2,BALB,CAST,CBA,PWK,NZO,A_J		Decrease	0.633953	0.303749	1.7722	0.324539	1.07067e-09	TRUE
ENSMUSG00000047228	310.505	98.036	522.974	5.33451	2.41536	2.18424e-05	0.0125126	33	protein_coding	INS	UTR	FALSE	RLTR45	chr6:128489905-128489905	128489905	128489905	+	6:128489905-128489905	ENSMUSG00000047228	BC048546	-	1	ENSMUSG00000047228	[[[128493267, 128493414], [128492851, 128492921], [128491020, 128491121], [128490278, 128490367], [128489838, 128490037]]]	0.564414404564,0.498264326191,1.02430665869,1.84763595161	2.34036323391,2.38055332723,2.43800452441,2.47273216406,2.81214252089,2.04125696325,0.76787406914,0.813565922427,3.32479221179,3.36376430248,3.46262645582,3.68709340087,3.67833919705,3.22159371231,2.13497880272,2.26621820324,1.91643132693,2.0143735658,2.72729402034,2.35180273065,2.01422180639,2.3121353861,2.22851213881,1.99556416685,2.86830532123,3.16144822876	SPRET,PWK	129S1,C3H,DBA,129S5,C57BL,AKR,LP_J,WSB,129P2,BALB,CAST,NOD,CBA,REF,NZO,A_J		Decrease	0.983655	0.621687	2.49215	0.745032	8.21497e-05	TRUE
ENSMUSG00000059900	36.3171	10.8194	61.8149	5.71336	2.51434	1.31387e-05	0.0101542	48	protein_coding	INS	intronic	FALSE	MaLR	chr6:115703245-115703245	115703245	115703245	+	6:115703245-115703245	ENSMUSG00000059900	Tmem40	-	12	ENSMUSG00000059900	[[[115708954, 115708979], [115692326, 115692405], [115691557, 115691690], [115688964, 115689040], [115686399, 115686454], [115684826, 115684863], [115684011, 115684045], [115683670, 115683719], [115681201, 115681274], [115681023, 115681099], [115680452, 115680516], [115679157, 115679702]]]	0.0,0.0,0.819530304006,0.633248270993,0.0,0.0,0.0,0.186428577872,1.61091811878,0.171763333299,1.65751382735,1.75299430315	2.72603825414,1.03833714348,3.52480881024,1.94006234805,0.195189602023,0.215790982035,3.58902597143,3.0462521878,1.91556926628,3.47432438635,3.01005679398,2.92044844701,3.01141868318,3.21955696653,3.01725042589,3.31209008538,3.24358663203,3.4967459299	CBA,C3H,AKR,CAST,WSB,PWK	SPRET,129S1,129S5,C57BL,REF,LP_J,129P2,BALB,DBA,NOD,NZO,A_J		Decrease	0.569366	0.717455	2.60536	1.094	0.000639183	TRUE
ENSMUSG00000063229	594.968	988.752	201.184	0.203473	-2.29709	1.85492e-06	0.00206885	42	protein_coding	DEL	intronic	FALSE	SINE	chr7:54105185-54105382	54105185	54105382	+	common1000000002616	ENSMUSG00000063229	Ldha	+	last	ENSMUSG00000063229	[[[54101231, 54101287], [54101670, 54101816], [54102964, 54103115], [54104341, 54104460], [54105546, 54105721], [54106253, 54106428], [54107245, 54107373]]]	6.60482052136,6.73741758838,7.51213886156,7.24273667738,7.5313733927,8.16854940904,8.86388650772,7.87715397686,8.34403595467,8.15630586857,9.12450775959,9.0476620944,7.36156655863,7.83682503247,7.78209769519,7.90048665387,7.86036891804,7.64015231727,7.22800546556,6.92714555241,8.19421760138,7.77594461996,8.98957071772,8.60406861543	6.46115209929,6.58948388054,6.06432709555,5.77342638966,6.16556706141,6.08699186919	129S1,C3H,129S5,C57BL,AKR,LP_J,WSB,BALB,DBA,NOD,CBA,REF,NZO,A_J	CAST,SPRET,129P2,PWK		Increase	7.88796	0.703556	6.19016	0.294498	8.51032e-07	TRUE
