# Supplementary material for: The genomic landscape shaped by selection on transposable elements across 18 mouse strains
Source: Genome Biol. 2012 Jun 15;13(6):R45. doi: 10.1186/gb-2012-13-6-r45 (PMC3446317; doi:10.1186/gb-2012-13-6-r45)
Supplement: Additional file 9 — Supplementary Table 6. Intronic TEVs with associated genes' brain RNA-Seq expression values. The expression differences between the associated Ensembl genes with and without TEVs are significantly different as determined by ANOVA of log expression values with an FDR < 0.05. [file gb-2012-13-6-r45-S9.XLS]

## Sheet: ensembl_genic_significant_corre
gene_type	sv_type	region	private	Rep_fam	UCSC_coord	start	stop	Repeat_ori	ensembl_gene_id	gene_name	gene_ori	exon_number	transcript_exons	expression_with_TE	expression_without_TE	strains_with_TE	strans_without_TE	qtl	direction_of_expression_change	avg_expression_with_TE	sd_with_TE	avg_expression_without_TE	sd_without_TE	log_anova_p_value
processed_transcript	DEL	intronic	FALSE	SINE	chrX:47975908-47976156	47975908	47976156	-	ENSMUSG00000085396	RP23-285G5.1	-	2	[[[47988120, 47988498], [47984066, 47984172], [47980382, 47980427], [47979612, 47979686], [47968570, 47968692]], [[47988120, 47988488], [47984066, 47984172], [47980382, 47980486], [47979612, 47979686], [47968624, 47968692]], [[47988120, 47988438], [47984066, 47984172], [47979612, 47979686], [47968536, 47968692], [47917988, 47918144], [47911406, 47911561], [47908919, 47909106]]]	4.40115306609,4.68978209683,5.28054572331,5.61053539858,6.15482063299,5.84540564285,6.01709583854,5.4608269488,5.67211689293,5.39105774637,6.02588180692,5.91101155551,5.00274556943,4.75022193507,5.57532663546,5.33020978098,5.65296580162,5.57060842373,5.57233110852,5.38702618149,3.47726155123,2.82079025232,6.02824646656,5.87551318925	2.31426425874,2.96907649165,1.57920660314,1.30344287591,1.69735960727,1.59914182615	129S1,C3H,129S5,C57BL,AKR,LP_J,WSB,129P2,BALB,DBA,NOD,CBA,REF,NZO,A_J	CAST,SPRET,PWK		Increase	5.31265	0.806653	1.91042	0.617131	1.03938e-11
protein_coding	DEL	intronic	FALSE	LINE	chr1:187928046-187934453	187928046	187934453	-	ENSMUSG00000039246	Lyplal1	-	last	[[[187941034, 187941189], [187938141, 187938242], [187924070, 187924241], [187913321, 187913438], [187911608, 187912647]]]	2.69690060693,2.9578084232,2.67320755306,2.91941808859,2.77848068809,2.2066012021,2.93279982713,2.88248360186,2.67471617911,2.30685947166	3.87979071647,3.70651842624,3.40861933041,3.64836569948,3.86124188179,3.83861623374,3.80664758343,3.57636762426,3.6832080561,3.7727825089,3.64656082048,3.41858103154,3.7171663272,3.89229768214,3.66550773206,3.7676604043,3.95621048638,3.92602188967,3.02222492155,3.3789475726	WSB,C3H,C57BL,NZO,BALB,REF	SPRET,129S1,129S5,DBA,AKR,LP_J,129P2,PWK,CAST,NOD,CBA,A_J		Decrease	2.70293	0.259818	3.67867	0.228561	5.77267e-11
processed_transcript	DEL	UTR	FALSE	SINE	chr11:59013413-59013687	59013413	59013687	-	ENSMUSG00000085882	RP23-192P17.5	-	1	[[[59014993, 59015887], [59013336, 59013804]]]	2.90263017218,2.97411923598,2.74690692092,3.01158786326	1.01942603175,1.10620941366,0.969181875328,1.3422199122,0.730543137688,1.1101949577,0.703587023049,0.421853305459,0.649078248043,0.7636983412,0.900708351127,0.61770148099,0.998440912266,0.745827576698,0.881688761633,0.974570340935,0.662888861824,0.607851339572,0.667682461697,0.834219017946,0.777048897818,0.963426680384,0.689127627462,0.360785985618,0.741005561326,0.775039379798	C57BL,REF,PWK	SPRET,129S1,C3H,129S5,DBA,AKR,LP_J,WSB,129P2,BALB,CAST,NOD,CBA,NZO,A_J		Increase	2.90881	0.117018	0.808231	0.216701	8.85303e-10
protein_coding	DEL	intronic	FALSE	MaLR	chr3:96074235-96077423	96074235	96077423	-	ENSMUSG00000050936	AC093350.3	+	2	[[[96073642, 96073900], [96081669, 96082924]]]	0.399103708657,0.55013113093,0.611897595461,0.27204463191,1.08731558759,0.883223894976	1.77411790549,1.60659312159,1.80671419855,1.40835021997,1.96698312115,1.94061420569,1.77292683844,1.72949548967,1.68300818392,1.71101810536,1.27366743337,1.3238719228,2.18199198428,2.23093632951,2.43461279776,2.25040262797,1.64604965745,1.97506012883,2.14126183273,1.78447419941,1.19278877483,1.70063408055,1.46477736418,1.53239048393	C57BL,AKR,REF,DBA	SPRET,129S1,C3H,129S5,NOD,LP_J,WSB,129P2,BALB,CAST,CBA,PWK,NZO,A_J		Decrease	0.633953	0.303749	1.7722	0.324539	1.07067e-09
protein_coding	INS	intronic	FALSE	IAP-I	chr5:145050482-145050482	145050482	145050482	-	ENSMUSG00000038859	Baiap2l1	-	last	[[[145118658, 145118981], [145085424, 145085501], [145079796, 145079884], [145047117, 145047180], [145046942, 145047015], [145046325, 145046464], [145045311, 145045465], [145042857, 145043026], [145041687, 145041836], [145039395, 145039607], [145038512, 145038585], [145036640, 145036834], [145027475, 145027514], [145025393, 145026901]]]	4.56319748597,4.15069115403,4.76029477866,4.7315624987,4.57643297571,4.55326351578,4.18843520715,4.5344041073	1.45443587891,1.6450601876,1.37641883921,1.47904971593,0.961748601879,1.0001968439,1.65114396731,1.39310271442,1.51138260283,0.769792416533,1.46223695042,0.476093119197,0.306929821633,0.385580070299,0.961643214277,0.951354941724,1.11314303296,0.80824385343,1.26967624695,1.67559118552,0.628454226407,1.65618426022	C3H,CBA,A_J,BALB	SPRET,129S1,DBA,129S5,C57BL,AKR,LP_J,129P2,PWK,CAST,WSB,REF,NZO,NOD		Increase	4.50729	0.224848	1.13352	0.436067	4.10965e-09
protein_coding	INS	intronic	FALSE	SINE	chr11:60173887-60173887	60173887	60173887	+	ENSMUSG00000056598	Lrrc48	+	2	[[[60166829, 60166934], [60167602, 60167702], [60172118, 60172318], [60176964, 60177082], [60178366, 60178534], [60183969, 60184117], [60184277, 60185506]], [[60166829, 60166934], [60167602, 60167702], [60172118, 60172318], [60176964, 60177082], [60178366, 60178534], [60183969, 60184117], [60188578, 60188699], [60189294, 60189408], [60191310, 60191486], [60197714, 60197847], [60200793, 60200865],…	2.31458351625,1.6821068185,2.11453120048,2.13133785414,2.1931467563,1.81226602112,1.63726553669,1.9051603779,2.61167780004,2.10547250975	3.45593508866,3.73377845079,3.61840028467,3.24954421063,2.43620016315,2.67635323656,3.32835812732,3.1883648269,3.07406041925,2.45726940002,2.97858787798,3.0273987583,3.36203238917,2.75456697243,3.8303646894,3.43506169059,3.80621929448,3.72124777919,2.8916054177,3.34780041582	CBA,NZO,A_J,PWK,C3H	SPRET,129S1,DBA,129S5,C57BL,AKR,LP_J,129P2,BALB,CAST,WSB,REF,NOD		Decrease	2.05075	0.298705	3.21866	0.427658	4.76986e-09
protein_coding	DEL	intronic	FALSE	SINE	chr1:159412616-159412834	159412616	159412834	+	ENSMUSG00000033488	BC026585	+	7	[[[159388709, 159388776], [159388873, 159388983], [159392082, 159392180], [159394538, 159394598], [159395094, 159395161], [159395841, 159395952], [159397295, 159397378], [159400745, 159400928], [159402317, 159402547], [159418572, 159419191]], [[159388709, 159388776], [159388873, 159388983], [159392082, 159392180], [159394538, 159394598], [159395094, 159395161], [159395841, 159395952], [159418572,…	3.66444140377,3.52881781636,2.990439612,2.96424360275,2.38044018484,3.41847744174,2.59821012086,3.10740957861,3.84765612578,3.34836326232,3.96505935041,3.30793020053,3.07947231258,2.66555592691,3.36177786453,2.80835172354,2.68542518514,2.89905452079	1.17529077359,1.57552448767,1.99897587134,2.38350791699,1.30956195856,1.55994663344,2.01511082703,1.35529708761,1.22215130839,0.977458314117,2.27035916273,2.27707134477	129S1,C3H,129S5,C57BL,AKR,LP_J,WSB,129P2,NOD,CBA,REF,A_J	DBA,SPRET,BALB,CAST,NZO,PWK		Increase	3.14562	0.442834	1.67669	0.489876	7.37417e-09
protein_coding	INS	intronic	FALSE	SINE	chr1:167116733-167116733	167116733	167116733	None	ENSMUSG00000040848	Sft2d2	-	6	[[[167124369, 167124451], [167118377, 167118465], [167118098, 167118185], [167115137, 167115220], [167114099, 167114136], [167113956, 167114013], [167112181, 167112212], [167104626, 167109426]], [[167124369, 167124480], [167118377, 167118465], [167118098, 167118185], [167115137, 167115220], [167114099, 167114136], [167113956, 167114013], [167112181, 167112212], [167109400, 167109426], [167108816,…	2.80997615754,2.83155102193,2.84220025481,3.03064388077,3.05188127042,3.01823241862,1.96379748505,1.79135190689	3.74404445356,3.74635256641,3.71867937478,3.89143653953,3.38393170728,3.69979769552,3.74851280835,3.6762162859,3.91227170191,3.59368849311,3.48010373279,3.76370975851,3.90855399502,3.89573951642,3.83916504113,3.5061114107,3.56059467889,3.8885409634,3.84952327436,4.07248038264,3.62857477112,3.54489389754	DBA,CAST,SPRET,PWK	129S1,C3H,129S5,C57BL,AKR,LP_J,WSB,129P2,BALB,NOD,CBA,REF,NZO,A_J		Decrease	2.66745	0.499028	3.72968	0.171452	2.95885e-08
protein_coding	DEL	intronic	FALSE	LINE_frag	chr17:44065929-44066060	44065929	44066060	+	ENSMUSG00000039601	Rcan2	+	1	[[[44090138, 44090486], [44154714, 44154889], [44157900, 44158073], [44173920, 44176465]]]	7.31624718782,7.26774517302,7.23636099814,7.4003719197,7.49549319536,7.36535541413,7.14853727677,7.27171834203,7.17387599846,7.62840029031,7.01432139235,7.18965930808,7.2716734378,6.97010226187,7.36258761373,7.01091841768,7.25567596449,7.20758384323	7.92667945153,7.98497710771,7.71792179622,7.67048018767,7.92025191128,7.73141702081,7.68641719915,7.80034471146,7.53211879054,7.51190482358,7.73815444117,7.47314371653	SPRET,129S1,129S5,C57BL,LP_J,129P2,BALB,DBA,NOD,PWK,REF,A_J	WSB,C3H,AKR,CAST,CBA,NZO	Pleth.meta.TidalVolume,47463310,13.39886	Decrease	7.25481	0.166287	7.72448	0.165921	3.26343e-08
protein_coding	INS	intronic	FALSE	IAP-I	chr7:50825561-50825561	50825561	50825561	-	ENSMUSG00000056592	Zfp658	+	last	[[[50820007, 50820213], [50822636, 50822764], [50823013, 50823113], [50827957, 50830830]]]	3.3456737811,3.47884221646,2.58883389086,3.42256568145,3.93540034081,3.47943221524,3.34857037404,3.27226604606,3.61814197361,3.73360881793	2.45796963478,2.61092674949,1.99051918334,2.64349118726,2.2531753407,2.10721919902,2.93415226165,3.16793329464,2.42583204662,2.33974332985,2.38828470211,2.60786078358,2.45097749384,2.35640432803,2.64878892384,2.82237063166,2.6503273578,2.38078376863,2.56789068219,2.61560771513	WSB,LP_J,DBA,129P2,NZO,PWK	129S1,C3H,129S5,C57BL,AKR,SPRET,BALB,CAST,NOD,CBA,REF,A_J		Increase	3.42233	0.354884	2.52101	0.270904	6.39365e-08
protein_coding	INS	intronic	FALSE	SINE	chr7:50825591-50825591	50825591	50825591	None	ENSMUSG00000056592	Zfp658	+	4	[[[50820007, 50820213], [50822636, 50822764], [50823013, 50823113], [50827957, 50830830]]]	3.3456737811,3.47884221646,2.58883389086,3.42256568145,3.93540034081,3.47943221524,3.34857037404,3.27226604606,3.61814197361,3.73360881793	2.45796963478,2.61092674949,1.99051918334,2.64349118726,2.2531753407,2.10721919902,2.93415226165,3.16793329464,2.42583204662,2.33974332985,2.38828470211,2.60786078358,2.45097749384,2.35640432803,2.64878892384,2.82237063166,2.6503273578,2.38078376863,2.56789068219,2.61560771513	WSB,LP_J,DBA,129P2,NZO,PWK	129S1,C3H,129S5,C57BL,AKR,SPRET,BALB,CAST,NOD,CBA,REF,A_J		Increase	3.42233	0.354884	2.52101	0.270904	6.39365e-08
protein_coding	INS	intronic	FALSE	SINE	chr3:123030310-123030310	123030310	123030310	-	ENSMUSG00000039234	Sec24d	+	last	[[[122970412, 122970454], [122972510, 122972671], [122982061, 122982186], [122993332, 122993482], [122996494, 122996771], [122997075, 122997210], [123002473, 123002586], [123008709, 123008838], [123030424, 123030564], [123033240, 123033357], [123039402, 123039528], [123045957, 123046150], [123046740, 123046835], [123052825, 123052943], [123053616, 123053788], [123056306, 123056404], [123056492, 1…	2.68495372769,2.44949530035,2.7656983975,2.59241620895,3.26753166496,3.03343333455,3.07154371572,2.92871797704,2.6321655516,2.78910059767,3.10969049057,3.23788303576,2.79470328761,2.62077469846	4.08292432951,3.8829546765,3.9160594021,3.93381336709,2.86852707479,2.97466533334,3.59083142459,3.6739980791,3.68585986594,4.06993627818,4.18509286121,4.00902757527,4.09000540802,3.83639009401,3.355417345,3.60335404267	CBA,C3H,DBA,SPRET,BALB,PWK,A_J	129S1,129S5,C57BL,AKR,LP_J,129P2,CAST,WSB,REF,NZO,NOD		Decrease	2.85558	0.25549	3.73493	0.388041	8.02565e-08
protein_coding	DEL	intronic	FALSE	LINE_frag	chr17:41089958-41090777	41089958	41090777	-	ENSMUSG00000023921	Mut	+	last	[[[41071654, 41071728], [41073991, 41074411], [41075462, 41075831], [41078263, 41078422], [41080754, 41080927], [41083969, 41084219], [41088702, 41088815], [41089726, 41089843], [41092049, 41092166], [41093154, 41093287], [41095277, 41095426], [41095649, 41095818], [41097515, 41097848]]]	5.29224811271,5.3631691939,5.09125270212,5.07993333496,5.36628105583,5.23892263486,5.42562536553,5.57367123814,5.7656116607,5.57075410238,5.08565288011,5.00627770755,4.89092184024,5.05469605694	5.88319831829,5.95496142375,5.87828809502,5.97150677078,6.00561527656,6.06219779292,5.84503616958,5.71296526044,5.37349520228,5.80737378023,6.02625792147,6.07414314658,5.52734079493,5.77821380444,5.86258756224,6.04126583321	C57BL,REF,BALB,A_J,DBA,NZO,NOD	SPRET,129S1,C3H,129S5,AKR,LP_J,WSB,129P2,CAST,CBA,PWK		Decrease	5.27179	0.253218	5.86278	0.194816	9.17745e-08
protein_coding	DEL	intronic	FALSE	LINE_frag	chr1:52072116-52073330	52072116	52073330	-	ENSMUSG00000062939	Stat4	+	last	[[[52065085, 52065572], [52068625, 52068755], [52070632, 52070778], [52122157, 52122257], [52125588, 52125682], [52128703, 52128783], [52131519, 52131606], [52133375, 52133528], [52135336, 52135496], [52136583, 52136677], [52139360, 52139421], [52139704, 52139723], [52139820, 52139915], [52140921, 52140967], [52153627, 52153712], [52155229, 52155329], [52157166, 52157303], [52158694, 52158745], […	0.918866983794,1.41579986057,1.24483484602,0.884408901587,1.01288376539,1.36596973714,1.02486850594,1.32797537571,1.08358038451,2.07873656877,1.14403628788,0.626937899164,0.708770740602,1.25484224938,0.924571281607,0.746809038513,1.03524185127,1.18886088746,1.36437496689,1.41562535154,1.42549089607,1.96975418907,1.58836198144,0.953820010105	2.53216262696,1.91855647877,3.30456433017,3.1632539495,3.21923597894,3.53084097992	129S1,C3H,129S5,C57BL,AKR,LP_J,WSB,129P2,BALB,DBA,NOD,CBA,REF,NZO,A_J	CAST,SPRET,PWK		Decrease	1.19606	0.357214	2.94477	0.603218	1.00872e-07
protein_coding	DEL	intronic	FALSE	SINE	chr1:52094346-52094552	52094346	52094552	-	ENSMUSG00000062939	Stat4	+	last	[[[52065085, 52065572], [52068625, 52068755], [52070632, 52070778], [52122157, 52122257], [52125588, 52125682], [52128703, 52128783], [52131519, 52131606], [52133375, 52133528], [52135336, 52135496], [52136583, 52136677], [52139360, 52139421], [52139704, 52139723], [52139820, 52139915], [52140921, 52140967], [52153627, 52153712], [52155229, 52155329], [52157166, 52157303], [52158694, 52158745], […	0.918866983794,1.41579986057,1.24483484602,0.884408901587,1.01288376539,1.36596973714,1.02486850594,1.32797537571,1.08358038451,2.07873656877,1.14403628788,0.626937899164,0.708770740602,1.25484224938,0.924571281607,0.746809038513,1.03524185127,1.18886088746,1.36437496689,1.41562535154,1.42549089607,1.96975418907,1.58836198144,0.953820010105	2.53216262696,1.91855647877,3.30456433017,3.1632539495,3.21923597894,3.53084097992	129S1,C3H,129S5,C57BL,AKR,LP_J,WSB,129P2,BALB,DBA,NOD,CBA,REF,NZO,A_J	CAST,SPRET,PWK		Decrease	1.19606	0.357214	2.94477	0.603218	1.00872e-07
protein_coding	INS	intronic	FALSE	SINE	chr1:63813909-63813909	63813909	63813909	+	ENSMUSG00000025961	4933402D24Rik	-	2	[[[63815753, 63815841], [63814957, 63815116], [63801479, 63802993]]]	0.525604675801,0.744001201428,0.485262321088,0.726429379553,0.351986240472,0.805147057706	1.65313086059,1.5780048191,1.57518150263,1.34425133797,0.95246252181,1.51925678349,0.741860156802,1.31975327067,1.34050844233,1.1689827123,0.995070880821,0.946600492245,1.36121800126,1.36442408657,1.17346582949,1.3903601614,1.25492117125,1.18814411134,1.40026277732,1.65184715306,1.27923818974,1.04782657134,1.03869349155,0.891589469492	CAST,SPRET,PWK	129S1,C3H,129S5,C57BL,AKR,LP_J,WSB,129P2,BALB,DBA,NOD,CBA,REF,NZO,A_J		Decrease	0.606405	0.178197	1.25738	0.249616	1.20601e-07
lincRNA	DEL	UTR	FALSE	LINE_frag	chr19:40667978-40668426	40667978	40668426	-	ENSMUSG00000086294	AC142101.1	+	last	[[[40663923, 40664030], [40664343, 40664397], [40668413, 40669352]]]	3.19003986168,3.47324471301,2.47025185042,3.19296415475,2.50450012289,2.49828386095,3.06049522658,3.38285006557,3.56358959486,3.87033925368,3.1838283589,2.76463154394,2.96990165834,2.75307586178,3.14121878558,3.38729141077,3.24136763605,3.21872054283,3.34858614972,3.09575578758,3.01896638513,3.30952204529,2.69138369474,2.67929973327,2.93873285219,3.06792282125	2.12191659824,2.24299091215,1.83561900821,1.8660201907	129S1,C3H,DBA,129S5,C57BL,AKR,LP_J,129P2,BALB,CAST,NOD,CBA,REF,PWK,NZO,A_J	SPRET,WSB		Increase	3.07757	0.346671	2.01664	0.198135	1.49527e-07
lincRNA	DEL	UTR	FALSE	VL30	chr6:18792858-18798149	18792858	18798149	-	ENSMUSG00000085607	AC136215.3	+	1	[[[18794218, 18794398], [18794458, 18795353], [18795451, 18797360]]]	2.45568073618,2.82977828272,2.55829918707,2.6370903817,2.57378334999,2.59668007345,2.2910712417,2.21026854259,2.90248674913,2.71973910389,2.55919208287,2.93615764362,2.51679313666,2.68638092058,2.80260789254,3.04017225375,2.41787180224,2.39378890365,2.23694414397,2.22359731038	0.82995563669,0.844725728043,1.74692631609,0.962213130292,0.89886576564,0.649706400454,0.30192800812,0.208578825061,1.71828370878,1.95006140104	CBA,C3H,C57BL,AKR,BALB,DBA,NOD,REF,NZO,A_J	SPRET,129S1,LP_J,129S5,129P2,CAST,WSB,PWK		Increase	2.57942	0.244429	1.01112	0.603347	1.51487e-07
processed_transcript	INS	intronic	FALSE	SINE	chr13:23412822-23412822	23412822	23412822	None	ENSMUSG00000087097	RP23-9O13.8	+	3	[[[23405392, 23405894], [23406046, 23406184], [23447656, 23447743], [23477510, 23477668]]]	0.593531957739,1.24802494249,1.33725565512,1.27234587105,1.02317241261,1.45716530879,1.57110268954,1.17436057719,1.01720137106,1.03748792375	2.298687713,2.43075245878,2.38617553265,2.15234261575,2.0107461032,2.14852431831,2.02882772431,2.54271399249,2.89829899602,2.76834326884,1.98038716851,1.34598357689,1.4054052116,1.47887008788,2.14412995109,1.97268946702,2.13714636347,2.1677324807,1.94229669682,1.97785391945	NOD,SPRET,NZO,LP_J	129S1,C3H,DBA,129S5,C57BL,AKR,WSB,129P2,BALB,CAST,CBA,PWK,REF,A_J		Decrease	1.17316	0.275395	2.1109	0.400099	1.99047e-07
processed_transcript	DEL	UTR	FALSE	SINE	chr4:155152414-155152677	155152414	155152677	+	ENSMUSG00000085119	RP23-242K15.20	+	1	[[[155151583, 155152427], [155156772, 155158075]]]	4.85524022018,5.05198588796,5.73429372825,5.78916425614,4.26370908021,4.15214673773,5.58804840306,5.70307787271,5.81763472057,5.80769041126,5.47552089721,5.64957248208,5.96272978675,5.28890719519,5.17130579808,5.49071415932,5.30258870294,5.36093941637,5.3727129909,5.83683008328,5.26409152953,5.60053160069,5.07155029486,5.34347961268	4.42190944691,4.17267880428,3.68757979051,4.44868607172,2.9563463148,3.71608590941	129S1,C3H,129S5,C57BL,AKR,LP_J,WSB,129P2,BALB,DBA,NOD,CBA,REF,NZO,A_J	CAST,SPRET,PWK		Increase	5.3731	0.457295	3.90055	0.568723	2.1674e-07
protein_coding	INS	intronic	FALSE	IS2	chr17:36142441-36142441	36142441	36142441	-	ENSMUSG00000053835	H2-T24	-	1	[[[36157403, 36157505], [36154184, 36154482], [36152327, 36152601], [36151743, 36152020], [36151500, 36151641], [36142638, 36143734]], [[36157403, 36157456], [36154184, 36154482], [36152327, 36152601], [36151743, 36152020], [36151505, 36151641], [36147752, 36147757], [36142638, 36143734]]]	1.37085399072,1.45251296469,1.2738006088,1.44678027537,1.29950076299,1.30583781841,1.43581934746,1.21089879166	2.42017877754,2.65232128525,2.7594062596,2.70483726228,2.20969791368,1.75942261232,1.81680949837,1.28074455727,2.43471716364,2.74807831459,2.59584147137,2.88204789409,2.33880188546,1.7161663023,1.99629208719,1.66684654436,2.1930541439,2.26125994429,2.37273369299,2.39143059376,3.15038073702,2.66820880633	NOD,SPRET,A_J	129S1,C3H,DBA,129S5,C57BL,AKR,LP_J,WSB,129P2,BALB,CAST,CBA,REF,NZO,PWK		Decrease	1.3495	0.0904979	2.31906	0.460036	3.38863e-07
protein_coding	DEL	intronic	FALSE	MaLR	chr17:44143683-44144096	44143683	44144096	-	ENSMUSG00000039601	Rcan2	+	last	[[[43938798, 43939045], [43973218, 43973446], [44154714, 44154889], [44157900, 44158073], [44173920, 44176465]], [[43973220, 43973446], [44154714, 44154889], [44157900, 44158073], [44173920, 44176465]], [[44090138, 44090486], [44154714, 44154889], [44157900, 44158073], [44173920, 44176465]]]	7.31624718782,7.26774517302,7.23636099814,7.4003719197,7.14853727677,7.27171834203,7.01432139235,7.18965930808,7.2716734378,6.97010226187,7.36258761373,7.01091841768,7.25567596449,7.20758384323	7.92667945153,7.98497710771,7.71792179622,7.67048018767,7.92025191128,7.73141702081,7.68641719915,7.80034471146,7.53211879054,7.51190482358,7.17387599846,7.62840029031,7.49549319536,7.36535541413,7.73815444117,7.47314371653	129S1,129S5,C57BL,LP_J,129P2,BALB,DBA,NOD,REF,A_J	CBA,C3H,AKR,SPRET,CAST,WSB,NZO,PWK		Decrease	7.20882	0.131323	7.64731	0.216232	3.48953e-07
processed_transcript	INS	intronic	FALSE	SINE	chr1:132445607-132445607	132445607	132445607	None	ENSMUSG00000085526	AC122773.2	+	5	[[[132359151, 132359254], [132425066, 132425181], [132425504, 132426841], [132437763, 132437801], [132452693, 132453652]]]	1.6717839275,1.71497709627,1.87479332988,2.0027871704,2.30102629758,1.84843786583,1.64857306861,1.72755549031	1.12079862435,1.30846423041,0.55526547596,0.561364304182,0.912693084381,0.724285389289,0.754882611479,0.868836187232,0.896722796243,1.20986932276,1.02526890083,0.910678546456,0.768961605327,0.750806432316,0.898970821234,1.32077477412,1.03059359309,0.8744469201,0.530919165615,0.436846050441,0.805224460161,0.336114495048	NOD,CBA,WSB	SPRET,129S1,C3H,DBA,129S5,C57BL,AKR,LP_J,129P2,BALB,CAST,REF,PWK,NZO,A_J		Increase	1.84874	0.218086	0.845581	0.26374	4.16919e-07
protein_coding	DEL	intronic	FALSE	SINE	chr13:120255441-120255656	120255441	120255656	-	ENSMUSG00000062822	4833420G17Rik	+	last	[[[120251577, 120251926], [120253370, 120253497], [120254879, 120255111], [120255672, 120255763], [120258320, 120258968], [120260944, 120261047], [120262638, 120262763], [120263638, 120263731], [120264742, 120264813], [120266489, 120266661], [120268233, 120268329], [120269740, 120269837], [120273258, 120273300], [120274532, 120274924]]]	5.32091084364,5.46595637694,5.45778107464,5.67317777347,5.19388521966,5.01384289955,5.36159972665,5.55010094241,5.63453090339,5.78908407513,4.98152077445,4.52642784934,5.42888179967,5.67258094554	3.84349962931,4.03854496785,3.18670727917,2.776791997,3.96887756179,4.09551472056,3.78903337687,3.98965928862,3.69613369224,4.1026109264,4.36225206527,4.0650914753,5.29060114587,5.35085242117,4.1773290544,3.74092076841	WSB,C57BL,AKR,BALB,NOD,REF,A_J	SPRET,CBA,C3H,129S5,DBA,LP_J,129P2,CAST,129S1,NZO,PWK		Increase	5.36216	0.340126	4.02965	0.635172	4.67698e-07
protein_coding	DEL	intronic	FALSE	SINE	chr19:6007802-6007972	6007802	6007972	+	ENSMUSG00000024942	Capn1	-	last	[[[6015104, 6015182], [6014199, 6014468], [6013994, 6014065], [6013587, 6013707], [6011295, 6011430], [6011013, 6011183], [6009085, 6009170], [6008674, 6008761], [6007498, 6007574], [6007250, 6007412], [5997689, 5997866], [5996777, 5996790], [5994677, 5994887], [5994558, 5994599], [5994019, 5994086], [5993872, 5993931], [5992348, 5992414], [5991854, 5991924], [5991537, 5991617], [5990336, 5990454…	5.11421712638,4.90479285378,4.89515572574,4.83150876528,4.97293956373,4.67234537222,4.84708023277,4.74355611521,4.80201979321,4.60627617315,4.78732356546,4.51839414868,4.6259366428,5.21829795956,4.87265829908,4.58726626865,4.78269487043,4.60551918728,4.88766978362,4.67614213881,4.96254369107,4.82186001408,4.56805239289,4.71710875122,5.18923659669,4.92787880115	4.2700196932,4.15509414136,4.06497799477,4.40001494238	129S1,C3H,DBA,129S5,C57BL,AKR,LP_J,WSB,129P2,BALB,CAST,NOD,CBA,REF,NZO,A_J	SPRET,PWK		Increase	4.81302	0.185077	4.22253	0.145059	5.63777e-07
protein_coding	INS	intronic	FALSE	IAP-I	chr8:32301774-32301774	32301774	32301774	+	ENSMUSG00000046152	Fut10	+	2	[[[32297813, 32297934], [32305424, 32305761], [32311680, 32311976], [32370370, 32371947]], [[32297801, 32297934], [32305424, 32305761], [32311680, 32311976], [32346065, 32346902], [32370370, 32371955]], [[32297817, 32297934], [32298772, 32298878], [32305424, 32305761], [32311680, 32311976], [32346065, 32346902], [32370370, 32372210]], [[32297802, 32297934], [32305424, 32305761], [32311680, 323119…	1.63872797115,1.68455130225,1.7376925519,1.79804119057,1.26284535523,0.941886715225,2.4325105678,1.56427571545,2.77164579869,2.21403581168,1.84675128956,1.31387863846,1.90468784823,2.34029319148,1.46132820147,1.52969310502,1.85626003574,1.94134063985,2.00995995291,2.35011601942	3.84743166839,3.62179274389,3.20684603341,3.25007139429,3.02650487074,2.98708684626,3.1002157138,3.32096688727,3.45218545685,2.06368540691	129S1,C3H,129S5,DBA,AKR,LP_J,WSB,129P2,BALB,NOD,CBA,A_J	C57BL,REF,SPRET,CAST,NZO,PWK		Decrease	1.83003	0.442495	3.18768	0.477603	5.8932e-07
protein_coding	DEL	intronic	FALSE	SINE	chr17:36140777-36140948	36140777	36140948	+	ENSMUSG00000053835	H2-T24	-	1	[[[36157403, 36157505], [36154184, 36154482], [36152327, 36152601], [36151743, 36152020], [36151500, 36151641], [36142638, 36143734]], [[36157403, 36157456], [36154184, 36154482], [36152327, 36152601], [36151743, 36152020], [36151505, 36151641], [36147752, 36147757], [36142638, 36143734]]]	2.42017877754,2.65232128525,2.7594062596,2.70483726228,2.20969791368,1.75942261232,1.81680949837,1.28074455727,2.43471716364,2.74807831459,2.59584147137,2.88204789409,2.33880188546,1.7161663023,2.1930541439,2.26125994429,2.37273369299,2.39143059376,3.15038073702,2.66820880633	1.37085399072,1.45251296469,1.2738006088,1.44678027537,1.29950076299,1.30583781841,1.99629208719,1.66684654436,1.43581934746,1.21089879166	129S1,C3H,DBA,129S5,C57BL,AKR,LP_J,WSB,129P2,BALB,CAST,CBA,REF,NZO	NOD,SPRET,A_J,PWK		Increase	2.36781	0.451151	1.44591	0.231762	6.0143e-07
protein_coding	INS	UTR	FALSE	RLTR1B	chr17:36136679-36136679	36136679	36136679	None	ENSMUSG00000053835	H2-T24	-	1	[[[36157403, 36157456], [36154184, 36154482], [36152327, 36152601], [36151743, 36152020], [36151500, 36151641], [36143578, 36143734], [36136678, 36136730]]]	1.37085399072,1.45251296469,1.2738006088,1.44678027537,1.29950076299,1.30583781841,1.99629208719,1.66684654436,1.43581934746,1.21089879166	2.42017877754,2.65232128525,2.7594062596,2.70483726228,2.20969791368,1.75942261232,1.81680949837,1.28074455727,2.43471716364,2.74807831459,2.59584147137,2.88204789409,2.33880188546,1.7161663023,2.1930541439,2.26125994429,2.37273369299,2.39143059376,3.15038073702,2.66820880633	NOD,SPRET,A_J,PWK	129S1,C3H,DBA,129S5,C57BL,AKR,LP_J,WSB,129P2,BALB,CAST,CBA,REF,NZO		Decrease	1.44591	0.231762	2.36781	0.451151	6.0143e-07
protein_coding	DEL	intronic	FALSE	SINE	chr7:54105185-54105382	54105185	54105382	+	ENSMUSG00000063229	Ldha	+	last	[[[54101231, 54101287], [54101670, 54101816], [54102964, 54103115], [54104341, 54104460], [54105546, 54105721], [54106253, 54106428], [54107245, 54107373]]]	6.60482052136,6.73741758838,7.51213886156,7.24273667738,7.5313733927,8.16854940904,8.86388650772,7.87715397686,8.34403595467,8.15630586857,9.12450775959,9.0476620944,7.36156655863,7.83682503247,7.78209769519,7.90048665387,7.86036891804,7.64015231727,7.22800546556,6.92714555241,8.19421760138,7.77594461996,8.98957071772,8.60406861543	6.46115209929,6.58948388054,6.06432709555,5.77342638966,6.16556706141,6.08699186919	129S1,C3H,129S5,C57BL,AKR,LP_J,WSB,BALB,DBA,NOD,CBA,REF,NZO,A_J	CAST,SPRET,129P2,PWK		Increase	7.88796	0.703556	6.19016	0.294498	8.51032e-07
protein_coding	DEL	intronic	FALSE	SINE	chr3:123006729-123006931	123006729	123006931	-	ENSMUSG00000039234	Sec24d	+	last	[[[122970412, 122970454], [122972510, 122972671], [122982061, 122982186], [122993332, 122993482], [122996494, 122996771], [122997075, 122997210], [123002473, 123002586], [123008709, 123008838], [123030424, 123030564], [123033240, 123033357], [123039402, 123039528], [123045957, 123046150], [123046740, 123046835], [123052825, 123052943], [123053616, 123053788], [123056306, 123056404], [123056492, 1…	3.9160594021,3.93381336709,3.59083142459,3.6739980791,3.68585986594,4.06993627818,4.18509286121,4.00902757527,4.09000540802,3.83639009401,3.355417345,3.60335404267	2.68495372769,2.44949530035,2.7656983975,2.59241620895,3.26753166496,3.03343333455,2.86852707479,2.97466533334,3.07154371572,2.92871797704,2.6321655516,2.78910059767,3.10969049057,3.23788303576,2.79470328761,2.62077469846,4.08292432951,3.8829546765	129S1,LP_J,C57BL,AKR,129S5,129P2,NOD,REF,NZO	CBA,C3H,DBA,SPRET,BALB,PWK,CAST,WSB,A_J		Increase	3.82915	0.248713	2.98818	0.427601	1.37665e-06
protein_coding	INS	intronic	FALSE	SINE	chr3:127306846-127306846	127306846	127306846	None	ENSMUSG00000051278	4930422G04Rik	+	18	[[[127256405, 127256573], [127258212, 127258303], [127259109, 127259191], [127262487, 127262548], [127263812, 127263999], [127264391, 127266136], [127270544, 127270619], [127276056, 127276243], [127286500, 127287088], [127287572, 127287712], [127288935, 127289121], [127290857, 127291055], [127292885, 127293026], [127298795, 127298940], [127301617, 127301733], [127303896, 127304157], [127305314, 1…	1.22005695651,1.03917010558,1.13673104044,0.886245524246,1.47775459799,1.53197352617,0.916321143411,1.07808468622,1.49204718229,1.30584706299,1.00289726779,1.48821180424,0.929415367846,0.805528755483,0.797978439139,1.11278778303	1.72679196294,1.83694481274,1.68338102412,1.79497846136,1.40198355657,1.64896510455,1.90036617851,1.93445725745,2.01245872745,2.17593474679,2.56702587191,2.28644712785,1.44514926962,1.17443493307	SPRET,129S1,C3H,129S5,LP_J,129P2,BALB,CAST,CBA,PWK,A_J	WSB,DBA,C57BL,AKR,NOD,REF,NZO		Decrease	1.13882	0.25403	1.82781	0.366646	1.47887e-06
protein_coding	DEL	intronic	FALSE	LINE_frag	chr16:10492942-10493062	10492942	10493062	-	ENSMUSG00000022504	Ciita	+	last	[[[10488370, 10488517], [10501858, 10502006], [10502227, 10502324], [10503757, 10503821], [10503958, 10504040], [10506287, 10506333], [10506781, 10506917], [10508657, 10508762], [10526560, 10526801]], [[10488370, 10488517], [10501858, 10502006], [10502227, 10502324], [10503757, 10503821], [10503958, 10504040], [10506287, 10506333], [10506781, 10506917], [10508657, 10508823], [10509448, 10509515],…	1.64459748039,1.5558511366,1.34746620802,1.46861078208,1.62096197976,1.85963512831,1.11940713609,1.076585799,0.801063942738,1.80263512043,1.60238429319,1.63342680666,1.62855055771,1.28803634477,1.49789171381,1.93171087974,1.74879303318,1.90284524103,1.61224361144,1.52498403579,1.97245206243,1.36356898863,1.66347665703,0.740006041373,1.47983385241,1.51824719533	0.702388205092,0.52741134398,0.695635475567,0.852016175386	129S1,C3H,129S5,C57BL,AKR,LP_J,WSB,129P2,BALB,DBA,NOD,CBA,REF,PWK,NZO,A_J	CAST,SPRET		Increase	1.51559	0.313086	0.694363	0.132657	1.79916e-06
processed_transcript	INS	UTR	FALSE	MaLR	chr2:21265612-21265612	21265612	21265612	+	ENSMUSG00000085680	RP23-294B13.1	-	1	[[[21290136, 21290738], [21263550, 21265691]]]	2.23663259536,1.86041044867,1.92461192812,2.05976639643,2.36077425478,1.77866861797	3.46608988767,3.28248229169,2.96240792206,2.74019770816,2.71407444262,3.46668620482,2.90378052671,3.21540708031,3.60466023039,3.30058981463,2.08291762758,2.19798769676,3.05610979453,2.7818297938,2.6790494236,2.88357676854,2.70566524699,2.87095822106,2.40611183414,2.76509505252,2.97869367494,2.85668266044,3.03638887958,2.79543488317	DBA,AKR,A_J	SPRET,129S1,C3H,129S5,C57BL,REF,LP_J,WSB,129P2,BALB,CAST,CBA,PWK,NZO,NOD		Decrease	2.03681	0.226164	2.90637	0.372631	1.87015e-06
protein_coding	DEL	intronic	FALSE	SINE	chr11:4776985-4777174	4776985	4777174	+	ENSMUSG00000034285	Nipsnap1	+	last	[[[4774000, 4774106], [4782902, 4783174], [4783369, 4783498], [4783727, 4783774], [4784023, 4784119], [4788881, 4788953], [4789098, 4789240], [4789534, 4789567], [4789893, 4789989], [4791404, 4791489], [4793121, 4793620]]]	5.67063519276,6.04990736461,6.44169973024,6.10767997861,5.93282951403,5.67589813777,6.11208242697,6.07056015707,5.93423400254,5.76293288641,6.00405630311,5.47668938161	6.49811989042,6.24473846192,6.87198565559,7.09328778465,5.92601069581,6.34845877458,6.59893680596,6.87233559178,6.83874532,6.68794177677,6.68426137457,6.67663970008,6.55765464048,6.57148926448,6.48357391764,6.25848723945,6.60312794427,6.11847132332	CBA,C3H,C57BL,AKR,DBA,REF,NZO	SPRET,129S1,129S5,NOD,LP_J,129P2,BALB,CAST,WSB,PWK,A_J		Decrease	5.9366	0.257774	6.5519	0.291683	2.04225e-06
processed_transcript	DEL	UTR	FALSE	IS2	chr5:148764972-148765485	148764972	148765485	+	ENSMUSG00000085565	AC133954.1	-	2	[[[148768556, 148768742], [148767068, 148768433], [148765171, 148766290], [148761456, 148762098]]]	1.40273680679,1.52047828658,1.51816099135,1.70227906481,1.22673031823,1.5014093448,1.83482693101,2.16098017549,2.2449221685,2.36151237603,1.44370686516,1.06903003504,1.68946765518,1.79247444072,1.19980213994,1.47785067601,0.993080068815,1.45960051138,1.24107406703,1.78400017363,1.48645226584,1.52485557503,1.99449002706,0.648248946136,2.23581960111,1.67659862531	0.76618034957,0.749648389994,0.510943172247,0.543688055048	SPRET,129S1,C3H,129S5,C57BL,AKR,LP_J,WSB,129P2,BALB,DBA,NOD,CBA,REF,NZO,A_J	CAST,PWK		Increase	1.58425	0.406843	0.642615	0.133976	2.04861e-06
protein_coding	INS	intronic	FALSE	RLTR10	chr8:24344437-24344437	24344437	24344437	+	ENSMUSG00000031546	Gins4	-	last	[[[24347940, 24348131], [24347450, 24347571], [24345224, 24345312], [24343075, 24343190], [24340076, 24340175], [24339886, 24339976], [24337719, 24337811], [24337095, 24337647]]]	4.21476305111,4.20985164665,3.70315884847,4.02053095195	4.84036041552,4.68352551958,4.89645080636,4.79207849952,4.58309728618,4.65910888949,5.28061877866,5.45110833231,5.2622700123,4.8333588241,5.12447094235,5.11970548918,5.65842150046,5.40033456389,4.69089900146,4.84827850181,5.35754474348,5.28329270715,5.56711987646,4.99574726026,5.22135427348,4.78884574399,4.71567645013,4.25169891282,5.38177988332,5.40376324295	PWK,LP_J	129S1,C3H,DBA,129S5,C57BL,AKR,SPRET,WSB,129P2,BALB,CAST,NOD,CBA,REF,NZO,A_J		Decrease	4.03708	0.240277	5.04196	0.35314	2.34844e-06
protein_coding	DEL	intronic	FALSE	SINE	chr6:119218873-119219069	119218873	119219069	+	ENSMUSG00000041460	Cacna2d4	+	last	[[[119186542, 119186887], [119189038, 119189121], [119190681, 119190799], [119191169, 119191230], [119192794, 119192958], [119194215, 119194348], [119217823, 119217885], [119218212, 119218364], [119220770, 119220846], [119221232, 119221323], [119221425, 119221540], [119221889, 119221969], [119224241, 119224376], [119227078, 119227157], [119227836, 119227918], [119228205, 119228281], [119231636, 1…	1.3207657925,1.05443104148,2.1234754955,2.3479319353,1.26901983772,1.64274902023,1.01060672946,1.07776411733,0.67053882678,0.695810698378,1.41481550229,1.56692781989,2.31984928267,1.68981320526,1.51090387214,1.82581962004,1.94253781462,1.61450997803,2.03205657083,1.7673748052,1.69904807638,1.70751448638,1.82866957063,1.46261794028	0.889115340007,1.07257581025,0.637626325017,0.442681652471,0.438710026104,0.321892315559	129S1,C3H,129S5,C57BL,AKR,LP_J,WSB,129P2,BALB,DBA,NOD,CBA,REF,NZO,A_J	CAST,SPRET,PWK		Increase	1.56648	0.449171	0.633767	0.29312	3.13343e-06
protein_coding	DEL	intronic	FALSE	SINE	chr6:119223459-119223666	119223459	119223666	-	ENSMUSG00000041460	Cacna2d4	+	last	[[[119186542, 119186887], [119189038, 119189121], [119190681, 119190799], [119191169, 119191230], [119192794, 119192958], [119194215, 119194348], [119217823, 119217885], [119218212, 119218364], [119220770, 119220846], [119221232, 119221323], [119221425, 119221540], [119221889, 119221969], [119224241, 119224376], [119227078, 119227157], [119227836, 119227918], [119228205, 119228281], [119231636, 1…	1.3207657925,1.05443104148,2.1234754955,2.3479319353,1.26901983772,1.64274902023,1.01060672946,1.07776411733,0.67053882678,0.695810698378,1.41481550229,1.56692781989,2.31984928267,1.68981320526,1.51090387214,1.82581962004,1.94253781462,1.61450997803,2.03205657083,1.7673748052,1.69904807638,1.70751448638,1.82866957063,1.46261794028	0.889115340007,1.07257581025,0.637626325017,0.442681652471,0.438710026104,0.321892315559	129S1,C3H,129S5,C57BL,AKR,LP_J,WSB,129P2,BALB,DBA,NOD,CBA,REF,NZO,A_J	CAST,SPRET,PWK		Increase	1.56648	0.449171	0.633767	0.29312	3.13343e-06
protein_coding	DEL	intronic	FALSE	SINE	chr4:142762920-142763100	142762920	142763100	+	ENSMUSG00000057637	Prdm2	-	last	[[[142784562, 142784638], [142770778, 142770894], [142769189, 142769294], [142759937, 142760091], [142751957, 142752085]]]	3.49320847964,3.08482894637,3.74618231697,4.23994961553,4.1431105989,3.96141089166,3.96844994021,3.38871649957,4.74360765438,3.88061748505,3.70663006143,4.0348252104,3.90658810275,4.11673403841,3.99026143761,3.67857623343,3.30365243978,3.34891889867,3.89513292335,3.9334666194,3.77487212003,3.93662655209,3.94809882579,3.7804479554	2.91533911519,2.80511376771,3.54446562046,2.89076381348,3.17251835599,2.66608768298	CBA,C3H,DBA,C57BL,AKR,SPRET,BALB,PWK,CAST,WSB,REF,NZO,A_J	NOD,129S1,129P2,LP_J,129S5		Increase	3.83354	0.346288	2.99905	0.314572	3.22376e-06
protein_coding	DEL	intronic	FALSE	SINE	chr16:57279575-57279779	57279575	57279779	+	ENSMUSG00000022753	Tmem30c	-	last	[[[57290827, 57292964], [57281372, 57281484], [57277763, 57277866], [57276814, 57276903], [57276234, 57276376], [57270110, 57270321], [57266521, 57266707]], [[57290827, 57292964], [57281372, 57281484], [57277763, 57277866], [57276814, 57276903], [57276234, 57276376], [57269420, 57270321]]]	1.03608778645,0.787376755462,1.66819646825,1.28852952416,1.47363636615,1.29409990763,1.00540533411,1.04223558241,1.17823356432,1.60629655969,0.52047237166,0.700733858448,1.23385922432,1.00634046853,1.05070581232,0.80876595783,0.626908611437,0.931746879874,0.80326660025,0.898213717424,0.602967600919,1.0407493911	0.570475048326,0.0952600917825,0.538320449828,0.204229499396,0.147763955705,0.504010364891,0.640614086965,0.530730997715	129S1,C3H,129S5,C57BL,AKR,LP_J,129P2,BALB,DBA,NOD,WSB,REF,NZO,A_J	CAST,SPRET,CBA,PWK		Increase	1.02749	0.311465	0.403926	0.216693	3.70219e-06
protein_coding	INS	intronic	FALSE	RLTR10	chr13:38102103-38102103	38102103	38102103	+	ENSMUSG00000044566	Cage1	-	3	[[[38128655, 38128792], [38124232, 38124493], [38119970, 38120059], [38117150, 38117672], [38114280, 38115337], [38111034, 38111182], [38109164, 38109276], [38108278, 38108360], [38107547, 38107656], [38104259, 38104365], [38103215, 38103287], [38099807, 38099877], [38097919, 38098042]], [[38124232, 38124347], [38119970, 38120059], [38117150, 38117672], [38114280, 38115337], [38111034, 38111182],…	0.878497034141,1.14253604088,0.999876005899,0.524754757289,0.627845535983,1.05973087376,1.30752513376,1.2122580696,1.20623964989,1.37648213227,0.792968187884,0.613767825524	1.52427292,1.9026232124,2.64129928625,2.42263239199,1.66048138202,1.38501804105,1.25397900367,1.9107611988,1.52130895996,1.94961107992,1.29201974231,1.50676055672,1.88000968033,1.12777223815,1.78483636179,1.63810384001,1.38693011405,1.64561684518	129S1,C3H,129S5,AKR,LP_J,129P2,BALB,CBA,A_J	WSB,C57BL,DBA,SPRET,PWK,CAST,REF,NZO,NOD		Decrease	0.97854	0.288163	1.69078	0.390524	3.71607e-06
protein_coding	INS	intronic	FALSE	SINE	chr13:38102209-38102209	38102209	38102209	None	ENSMUSG00000044566	Cage1	-	3	[[[38128655, 38128792], [38124232, 38124493], [38119970, 38120059], [38117150, 38117672], [38114280, 38115337], [38111034, 38111182], [38109164, 38109276], [38108278, 38108360], [38107547, 38107656], [38104259, 38104365], [38103215, 38103287], [38099807, 38099877], [38097919, 38098042]], [[38124232, 38124347], [38119970, 38120059], [38117150, 38117672], [38114280, 38115337], [38111034, 38111182],…	0.878497034141,1.14253604088,0.999876005899,0.524754757289,0.627845535983,1.05973087376,1.30752513376,1.2122580696,1.20623964989,1.37648213227,0.792968187884,0.613767825524	1.52427292,1.9026232124,2.64129928625,2.42263239199,1.66048138202,1.38501804105,1.25397900367,1.9107611988,1.52130895996,1.94961107992,1.29201974231,1.50676055672,1.88000968033,1.12777223815,1.78483636179,1.63810384001,1.38693011405,1.64561684518	129S1,C3H,129S5,AKR,LP_J,129P2,BALB,CBA,A_J	WSB,C57BL,DBA,SPRET,PWK,CAST,REF,NZO,NOD		Decrease	0.97854	0.288163	1.69078	0.390524	3.71607e-06
protein_coding	INS	intronic	FALSE	SINE	chr1:154870751-154870751	154870751	154870751	None	ENSMUSG00000042751	Nmnat2	+	2	[[[154802126, 154802323], [154920925, 154921015], [154921801, 154921870], [154924037, 154924117], [154933465, 154933593], [154935912, 154935994], [154937625, 154937671], [154941165, 154941243], [154959270, 154959373], [154959508, 154959577], [154962696, 154964443]]]	6.2826509006,6.01107435836,5.61858896721,5.84044154841,5.51260069857,5.63150384222	6.7133954238,6.44970398619,6.359731796,6.31490320224,5.94755166079,5.98417099955,6.36020678162,6.55682113162,6.43091126749,6.50296430876,6.70579119304,6.62754594065,6.23639282494,6.45850777668,6.45478825256,6.50566016009,6.31403248909,6.21966512667,6.5619012447,6.37023578307,6.64240615937,5.9737882407,6.67886407675,6.47447677717	NOD,AKR,129S1,129P2	SPRET,CBA,C3H,129S5,C57BL,DBA,LP_J,BALB,PWK,CAST,WSB,REF,NZO,A_J		Decrease	5.81614	0.290336	6.41018	0.21897	4.29922e-06
protein_coding	INS	intronic	FALSE	SINE	chr18:31867591-31867591	31867591	31867591	None	ENSMUSG00000024260	Sap130	+	17	[[[31794023, 31794143], [31795634, 31795753], [31806693, 31806930], [31807786, 31807946], [31809197, 31809310], [31810143, 31810269], [31813154, 31813280], [31825993, 31826142], [31826288, 31826380], [31826557, 31826663], [31834007, 31834150], [31837008, 31837131], [31840021, 31840325], [31841659, 31841838], [31849050, 31849156], [31858174, 31858534], [31870850, 31871100], [31871261, 31871388], […	4.97057215753,4.56957564779,4.98604534358,4.85493570705,5.14080260671,5.20131569685,5.07126191029,5.0162386219,5.02723629398,5.08239574179,4.9776668367,5.03009795818,4.80650258348,4.74856727494,5.09414481995,5.33614917006	5.83759069749,5.42743412367,5.68773688673,5.41413465399,5.18525001823,5.39151815116,5.30137255373,5.42616285455,5.61669916418,5.64273336779,5.15966142576,5.09704173692,5.28671405692,5.27487636906	CBA,LP_J,DBA,AKR,129P2,NOD,129S1,NZO,A_J	WSB,C3H,129S5,C57BL,SPRET,BALB,CAST,REF,PWK		Decrease	4.99459	0.183312	5.41064	0.217355	4.30986e-06
protein_coding	DEL	CDS	FALSE	MaLR	chr10:17948333-17950223	17948333	17950223	+	ENSMUSG00000059554	Ccdc28a	-	last	[[[17954656, 17954787], [17950223, 17950424], [17944701, 17944866], [17939292, 17939448], [17938095, 17938198]], [[17954656, 17954787], [17950223, 17950424], [17944701, 17944866], [17939292, 17939448], [17936064, 17936088], [17933489, 17933984]]]	4.90515226616,4.7635413143,4.19640340809,3.42156929958	5.17202728604,5.23721362899,5.9392968924,5.74519305128,5.58846539906,5.72097990315,5.3133063485,5.16492095104,5.06484725005,5.40296485876,5.24953296444,5.15030172376,5.58335153588,5.33320332766,5.5206227586,5.40529375256,5.27535528864,4.95053364297,5.35645546003,5.1353808377,4.95593757038,5.45083951813,5.00519562847,4.9209298202,5.12709901836,5.1851233408	129S1,129S5,C57BL,NZO,129P2,REF	CBA,C3H,LP_J,DBA,AKR,SPRET,BALB,PWK,CAST,NOD,WSB,A_J		Decrease	4.32167	0.67369	5.30594	0.261152	4.89695e-06
protein_coding	INS	intronic	FALSE	LINE_frag	chr2:10169142-10169142	10169142	10169142	+	ENSMUSG00000025780	Itih5	+	last	[[[10075196, 10075382], [10086309, 10086355], [10107144, 10107309], [10108580, 10108683], [10111825, 10112077], [10127396, 10127567], [10128398, 10128516], [10156628, 10156798], [10160187, 10160498], [10162145, 10162706], [10164126, 10164181], [10167149, 10167267], [10170714, 10171093], [10172877, 10178156]]]	2.95565510577,3.23984477533,2.7981617547,2.86971152975	4.3211392414,4.08676914559,4.30832925186,4.28554103564,3.72412273931,3.73132438489,3.71903827128,3.81725537347,3.58959315666,3.59380962029,3.16183504138,3.53901493236,3.51543840346,3.48378649194,4.30856902639,4.04801821263,3.68152001171,3.7705713152,3.46458518724,3.70321582433,4.06432873734,4.0945551736,4.2595053321,3.77844786645,3.34888583997,3.66604005537	CAST,PWK	SPRET,129S1,C3H,129S5,C57BL,AKR,LP_J,WSB,129P2,BALB,DBA,NOD,CBA,REF,NZO,A_J		Decrease	2.96584	0.193683	3.8102	0.32572	6.20827e-06
protein_coding	DEL	intronic	FALSE	SINE	chr19:46608773-46608943	46608773	46608943	+	ENSMUSG00000025035	Arl3	-	last	[[[46647528, 46647575], [46632726, 46632871], [46626061, 46626179], [46617970, 46618022], [46616840, 46617027], [46605597, 46605876]]]	7.74712106061,7.49976917844,7.75765724761,7.89080448427,8.22315392689,7.83039863813,7.97672387408,7.93564458605,8.59255459598,8.67742315662,7.48360014922,7.47284911918,8.11825320604,7.65241860338,8.01402535425,7.72294125264,7.95257143101,7.84152049185,8.13800564155,7.71562848992	9.44852194127,9.1009350779,9.6439685702,9.54350087853,9.72416493275,9.40243249481,7.63201157312,7.73797774077,8.80413677297,9.1659382808	129S1,C3H,129S5,C57BL,AKR,LP_J,WSB,129P2,CAST,CBA,REF,NZO,NOD	DBA,SPRET,PWK,A_J,BALB		Decrease	7.91215	0.325038	9.02036	0.755253	6.39886e-06
protein_coding	DEL	intronic	FALSE	SINE	chr19:46613117-46613296	46613117	46613296	-	ENSMUSG00000025035	Arl3	-	last	[[[46647528, 46647575], [46632726, 46632871], [46626061, 46626179], [46617970, 46618022], [46616840, 46617027], [46605597, 46605876]]]	7.74712106061,7.49976917844,7.75765724761,7.89080448427,8.22315392689,7.83039863813,7.97672387408,7.93564458605,8.59255459598,8.67742315662,7.48360014922,7.47284911918,8.11825320604,7.65241860338,8.01402535425,7.72294125264,7.95257143101,7.84152049185,8.13800564155,7.71562848992	9.44852194127,9.1009350779,9.6439685702,9.54350087853,9.72416493275,9.40243249481,7.63201157312,7.73797774077,8.80413677297,9.1659382808	129S1,C3H,129S5,C57BL,AKR,LP_J,WSB,129P2,CAST,CBA,REF,NZO,NOD	DBA,SPRET,PWK,A_J,BALB		Decrease	7.91215	0.325038	9.02036	0.755253	6.39886e-06
protein_coding	DEL	intronic	FALSE	IAP-I	chr17:10840332-10840800	10840332	10840800	+	ENSMUSG00000037196	Pacrg	-	last	[[[11032625, 11033177], [10969999, 10970135], [10789974, 10790147], [10769329, 10769480], [10595876, 10596344]]]	4.80623660939,5.09630665926,5.84088074699,5.65949260059,5.53810601133,5.11491795886,5.74688893777,5.83033429243,5.61801405431,4.86170318214,5.59520866415,4.70864173154,4.76745655013,5.05913808368,5.1584491001,5.02926494543,5.86710759741,5.42278510154,5.794751271,5.64034364133,5.42540206811,5.87615507939,5.09857242401,4.94852807605,5.13784746017,5.28961249586	4.77455813794,4.80088158159,3.03325223662,3.52410891309	129S1,C3H,129S5,C57BL,AKR,LP_J,WSB,129P2,BALB,DBA,NOD,CBA,REF,PWK,NZO,A_J	CAST,SPRET		Increase	5.34354	0.381063	4.0332	0.894057	7.11746e-06
protein_coding	INS	intronic	FALSE	RLTR10	chr14:96548646-96548646	96548646	96548646	None	ENSMUSG00000022076	Klhl1	-	4	[[[96917029, 96918321], [96780988, 96781172], [96767755, 96767893], [96745987, 96746185], [96679220, 96679434], [96639425, 96639613], [96600430, 96600656], [96551123, 96551287], [96535802, 96536016], [96522434, 96522607], [96504476, 96505618]]]	2.87017598037,2.72341700712,1.95763237806,2.3171141066,2.00301490405,2.24271188771,2.5504497562,2.31572810785,2.66480791023,2.48650191431,2.33809815557,2.22077245942,2.24491843276,2.70861422379	2.85372744997,3.11762239016,3.46050136952,2.96771261709,2.99283628778,3.18901527445,2.99309198083,2.90180176488,3.32183047152,3.15209807644,3.36419523069,3.29665594816,3.11722553083,3.09127287235,2.33329261276,2.28580542945	CBA,C3H,DBA,AKR,BALB,PWK,A_J	SPRET,129S1,LP_J,C57BL,REF,129S5,129P2,CAST,WSB,NZO,NOD		Decrease	2.40314	0.273582	3.02742	0.327187	7.91692e-06
protein_coding	DEL	intronic	FALSE	SINE	chr17:88861534-88861739	88861534	88861739	+	ENSMUSG00000034998	Foxn2	+	last	[[[88840073, 88840224], [88858939, 88859008], [88862051, 88862377]]]	2.67449296303,3.23437068391,3.10093429425,3.20033052681,3.43953218035,2.90661259249,4.08754390317,3.84838260605,4.13049864258,3.6750823081,2.7871311189,3.4051261868,3.66857169963,3.9416781227,3.34471889089,2.90114122651,3.60210490718,3.42241473832,3.4655285247,2.70524592858,3.82056473148,4.16166938394	2.69832736614,2.38601911994,2.56450114838,2.40607770669,1.9424532013,2.85900229789,2.83601400689,2.5878534324	SPRET,129S1,C3H,129S5,C57BL,AKR,LP_J,WSB,129P2,BALB,DBA,CBA,REF,NZO,A_J	NOD,CAST,PWK		Increase	3.43289	0.461147	2.53503	0.296613	8.23689e-06
protein_coding	INS	intronic	FALSE	SINE	chr3:122997889-122997889	122997889	122997889	None	ENSMUSG00000039234	Sec24d	+	7	[[[122970412, 122970454], [122972510, 122972671], [122982061, 122982186], [122993332, 122993482], [122996494, 122996771], [122997075, 122997210], [123002473, 123002586], [123008709, 123008838], [123030424, 123030564], [123033240, 123033357], [123039402, 123039528], [123045957, 123046150], [123046740, 123046835], [123052825, 123052943], [123053616, 123053788], [123056306, 123056404], [123056492, 1…	2.68495372769,2.44949530035,2.86852707479,2.97466533334,3.07154371572,2.92871797704,2.6321655516,2.78910059767,3.10969049057,3.23788303576,2.79470328761,2.62077469846	4.08292432951,3.8829546765,3.26753166496,3.03343333455,3.9160594021,3.93381336709,3.59083142459,3.6739980791,2.7656983975,2.59241620895,3.68585986594,4.06993627818,4.18509286121,4.00902757527,4.09000540802,3.83639009401,3.355417345,3.60335404267	CBA,DBA,SPRET,PWK,CAST,A_J	129S1,C3H,129S5,C57BL,AKR,LP_J,129P2,BALB,NOD,WSB,REF,NZO		Decrease	2.84685	0.230285	3.64304	0.468621	9.14316e-06
protein_coding	DEL	intronic	FALSE	IAP-I	chr2:113650113-113657184	113650113	113657184	-	ENSMUSG00000023236	Scg5	-	last	[[[113669154, 113669278], [113667494, 113667728], [113632035, 113632186], [113628891, 113629005], [113620789, 113620844], [113616517, 113617053]]]	7.66429590515,8.53063066181,8.15635818903,6.89199387255	8.28513313153,8.60323640363,9.00214891655,8.45806535657,9.12337870485,8.96010463656,9.09638067809,8.74316469217,9.19917198417,9.09638213639,8.94501870629,8.683413901,9.05470308175,8.70946490138,9.30352759698,9.39567104965,9.59110611814,9.65130079021,9.30783688331,9.29750379588,9.35454521209,9.53090000825,8.44902594974,8.34334242261,9.26065902252,9.49535209947	129S1,LP_J,C57BL,129S5,129P2,REF	CBA,C3H,DBA,AKR,SPRET,BALB,PWK,CAST,NOD,WSB,NZO,A_J		Decrease	7.81082	0.707869	9.03617	0.396031	1.10101e-05
protein_coding	DEL	intronic	FALSE	SINE	chr11:4788033-4788243	4788033	4788243	-	ENSMUSG00000034285	Nipsnap1	+	last	[[[4783195, 4783256], [4783369, 4783498], [4783727, 4783774], [4784023, 4784119], [4788881, 4788953], [4789098, 4789134]], [[4773952, 4774106], [4783369, 4783498], [4783727, 4783774], [4784023, 4784119], [4788881, 4788953], [4789098, 4789240], [4789534, 4789567], [4789893, 4789989], [4791404, 4791489], [4793121, 4794203]], [[4774000, 4774106], [4782902, 4783174], [4783369, 4783498], [4783727, 478…	5.67063519276,6.04990736461,6.44169973024,6.10767997861,5.93282951403,5.67589813777,6.48357391764,6.25848723945,6.11208242697,6.07056015707,5.93423400254,5.76293288641,6.00405630311,5.47668938161	6.49811989042,6.24473846192,6.87198565559,7.09328778465,5.92601069581,6.34845877458,6.59893680596,6.87233559178,6.83874532,6.68794177677,6.68426137457,6.67663970008,6.55765464048,6.57148926448,6.60312794427,6.11847132332	CBA,C3H,C57BL,AKR,SPRET,DBA,REF,NZO	129S1,129S5,NOD,LP_J,129P2,BALB,CAST,WSB,PWK,A_J		Decrease	5.99866	0.288203	6.57451	0.299711	1.15679e-05
protein_coding	DEL	intronic	FALSE	IAP-I	chr14:35197040-35202335	35197040	35202335	-	ENSMUSG00000041445	Mmrn2	+	last	[[[35188688, 35188964], [35209349, 35209479], [35209556, 35209664], [35209743, 35209825], [35210731, 35210906], [35211014, 35212809], [35216097, 35217473]]]	1.80662194426,1.64604627567,1.43785227907,1.85479295147,1.77997182662,1.4886118702,1.55126887949,1.44690010803,1.54013136545,1.65877694173,1.74295703815,1.34756581677,1.49051303964,1.90566393409,1.2632836311,1.2763044915	1.95386291376,2.16901664905,1.88013049586,1.54961266432,2.37555962713,2.06759211837,1.86561131148,1.84621828714,1.82235622297,1.82978583092,2.17294393879,1.98753532301,2.09032981938,2.15101772171	CBA,C3H,LP_J,C57BL,AKR,BALB,REF,NZO,A_J	129S1,129S5,DBA,SPRET,129P2,PWK,CAST,WSB,NOD		Decrease	1.57733	0.202186	1.98297	0.206199	1.17729e-05
protein_coding	DEL	intronic	FALSE	LINE_frag	chr15:33176519-33178253	33176519	33178253	-	ENSMUSG00000039007	Pgcp	+	3	[[[33012897, 33013077], [33142569, 33143018], [33179679, 33179888], [33232093, 33232302], [33311089, 33311202], [33396379, 33396472], [33426916, 33427119], [33523847, 33524304]]]	4.55844453309,4.26927273803,4.48956414576,4.45499388274,3.90471757616,4.14468238508,3.9854433547,4.20957092547,4.39734332972,4.50837314706,4.80535780297,4.55936955885,5.25670016567,4.89709882524,5.30032555539,4.79393975626,4.17249307424,4.51865182727,4.37714349453,4.69939205682,4.21401415213,4.34236580683	3.67795756763,4.21583543278,2.82012677047,3.51698925208,4.08627112478,4.23701611273,3.41077238246,3.11032568548	CBA,C3H,C57BL,AKR,BALB,DBA,NOD,WSB,REF,NZO,A_J	SPRET,129S1,LP_J,129S5,129P2,CAST,PWK		Increase	4.4936	0.35998	3.63441	0.522191	1.31452e-05
protein_coding	INS	intronic	FALSE	SINE	chr15:12752052-12752052	12752052	12752052	-	ENSMUSG00000022195	6030458C11Rik	-	last	[[[12754220, 12754396], [12753314, 12753461], [12751157, 12751308], [12747611, 12748039], [12746073, 12746137], [12745603, 12745726], [12743944, 12744012], [12741686, 12741827], [12738168, 12740599]]]	5.07367050526,4.73544370367,4.73954136141,4.93658523733,4.78127294741,4.75535454051,5.0953722755,5.16571037686	4.13385849425,4.3090706189,3.26771087773,3.77961768374,3.54566460513,3.4786162299,4.72466040408,4.95991544336,3.33792684757,3.29893125728,3.85090539594,3.81074900287,3.73942903976,4.10442640799,3.58057642191,3.68000945613,3.71592353198,3.59781882548,4.26709216116,3.48844269046,4.61226385069,4.66496623453	DBA,CBA,BALB,C3H	SPRET,129S1,129S5,C57BL,AKR,LP_J,129P2,PWK,CAST,NOD,WSB,REF,NZO,A_J		Increase	4.91037	0.180181	3.90675	0.496143	1.34551e-05
protein_coding	INS	intronic	FALSE	SINE	chr17:43747389-43747389	43747389	43747389	None	ENSMUSG00000023913	Pla2g7	+	11	[[[43705216, 43705735], [43725511, 43725652], [43731236, 43731359], [43731726, 43731872], [43733850, 43733945], [43736021, 43736091], [43737442, 43737567], [43739775, 43739890], [43741504, 43741597], [43744182, 43744354], [43748216, 43748366], [43748790, 43749150]]]	6.20466421474,6.48463099406,6.27303901568,6.36012169886	7.03817102385,7.25456624907,7.43690891373,7.17282355221,7.90768523836,7.31551528392,7.88922274895,7.83305967717,7.21458012342,6.96498430535,7.26072519654,7.65588583163,6.60088889869,6.72363910085,7.52195010475,7.30865086981,8.05161378827,8.0899831076,7.7834995894,8.15445713516,6.73801567377,7.19806713586,7.39782366051,7.13887768673,7.68174980972,7.26429209576	CAST,SPRET	129S1,C3H,129S5,C57BL,AKR,LP_J,WSB,129P2,BALB,DBA,NOD,CBA,REF,PWK,NZO,A_J		Decrease	6.33061	0.120789	7.4076	0.428252	1.36214e-05
protein_coding	INS	intronic	FALSE	LINE_frag	chr10:31077944-31077944	31077944	31077944	-	ENSMUSG00000000296	Tpd52l1	-	6	[[[31165516, 31165727], [31099019, 31099136], [31077676, 31077826], [31066415, 31066518], [31060944, 31060984], [31057989, 31058051], [31052184, 31052775]]]	4.13805463162,4.28528712924,3.68151111539,3.47577955971,3.50724049358,3.85563342488	4.3756404146,4.34870841013,4.24859858708,4.40055315078,4.13109074218,3.73979290159,4.89799485841,5.07459489665,4.84793953237,4.96695138868,5.12177997588,4.77716069066,4.51928258612,4.55715466199,4.92330234491,4.84771507448,4.97835301603,4.88160457825,4.65216697141,4.37970594252,4.38745181471,4.31887052992,5.19476330206,4.76754700007	SPRET,WSB,PWK	129S1,C3H,DBA,129S5,C57BL,AKR,LP_J,129P2,BALB,CAST,NOD,CBA,REF,NZO,A_J		Decrease	3.82392	0.332961	4.63911	0.359204	1.40325e-05
processed_transcript	INS	UTR	FALSE	SINE	chr18:50294587-50294587	50294587	50294587	None	ENSMUSG00000085939	AC118632.2	+	last	[[[50294447, 50295165]]]	6.88133569349,7.08112141702,7.07019029342,7.04754964479,7.37788229742,7.51786220278,6.74979063722,6.77611110531,7.17714734577,7.17312359724,6.84051969279,6.08948223641	6.3089941729,6.42020234636,6.34584158093,6.32351858504,6.22400689173,6.16837623769,5.94606908588,6.18411357854,6.72125778388,6.44249696469,6.5505482735,6.70778465618,6.54376788375,6.60524066548,6.67949839235,6.74364998418,6.1833899675,6.34880239181	129S1,C3H,LP_J,DBA,AKR,129P2,BALB,A_J	CBA,129S5,C57BL,REF,SPRET,PWK,CAST,WSB,NZO,NOD		Increase	6.98184	0.364745	6.41375	0.227817	1.73635e-05
protein_coding	DEL	intronic	FALSE	SINE	chr9:103185729-103185981	103185729	103185981	+	ENSMUSG00000032803	Cdv3	-	1	[[[103267382, 103268003], [103266303, 103266381], [103262204, 103262348], [103258608, 103258769], [103255432, 103257643]]]	5.73948862312,6.14108421471,5.91417569749,6.39056199599,5.56824446256,5.7064868753	5.28227973831,5.32913584482,5.50760125588,5.2604815925,5.34223500475,5.48150277838,5.40504593159,5.39001324522,5.32956095998,5.49725714607,4.85680847295,4.79643178544,5.16806768336,5.43739181733,5.10334361983,5.12177923612,5.6700798873,5.52969398834,5.47740277007,5.74644835984,5.15178426186,5.10585437418,5.21736509011,5.39623874836	C57BL,AKR,REF,DBA	SPRET,129S1,C3H,129S5,NOD,LP_J,WSB,129P2,BALB,CAST,CBA,PWK,NZO,A_J		Increase	5.91001	0.307131	5.31683	0.227047	1.76529e-05
protein_coding	DEL	intronic	FALSE	SINE	chr18:60639025-60639259	60639025	60639259	+	ENSMUSG00000038059	2010002N04Rik	-	2	[[[60661045, 60661637], [60633845, 60635239]]]	2.74897634145,2.88370529557,3.1849174017,3.34764728991,3.27623310676,2.87488040653,3.14289349897,3.84704897958,3.20254586475,3.07427015826,3.29732653134,2.89115347515,2.73245883044,2.94997826463,4.08664487846,2.93707894315,3.53669174507,3.2292646656	2.97999191157,2.92318216823,1.78367888368,1.90710171882,1.91222530482,2.32075472846,2.39348516764,2.52367013466,2.58673010097,2.75248025678,2.80345773542,2.59093573192	129S1,C3H,129S5,C57BL,REF,LP_J,WSB,129P2,BALB,DBA,CBA,NZO,A_J	NOD,AKR,SPRET,PWK,CAST		Increase	3.18021	0.361626	2.45647	0.405925	1.8159e-05
protein_coding	DEL	intronic	FALSE	LINE_frag	chr15:33263310-33264218	33263310	33264218	-	ENSMUSG00000039007	Pgcp	+	5	[[[33012897, 33013077], [33142569, 33143018], [33179679, 33179888], [33232093, 33232302], [33311089, 33311202], [33396379, 33396472], [33426916, 33427119], [33523847, 33524304]]]	4.55844453309,4.26927273803,4.48956414576,4.45499388274,3.67795756763,4.21583543278,3.90471757616,4.14468238508,3.9854433547,4.20957092547,4.39734332972,4.50837314706,4.80535780297,4.55936955885,5.25670016567,4.89709882524,5.30032555539,4.79393975626,4.17249307424,4.51865182727,4.37714349453,4.69939205682,4.21401415213,4.34236580683	2.82012677047,3.51698925208,4.08627112478,4.23701611273,3.41077238246,3.11032568548	CBA,C3H,DBA,C57BL,AKR,BALB,CAST,NOD,WSB,REF,NZO,A_J	129S1,LP_J,SPRET,129P2,PWK,129S5		Increase	4.44804	0.385267	3.53025	0.548405	2.08768e-05
protein_coding	INS	intronic	FALSE	LINE_frag	chr10:31574881-31574881	31574881	31574881	+	ENSMUSG00000075259	Nkain2	-	1	[[[31671287, 31671294], [31670806, 31671125]]]	1.66361131239,1.40472427397,3.79414464629,4.22938820546	4.28544646227,4.36457601447,4.39067482263,4.49754045024,4.23545969884,4.1176293397,3.804335027,4.31781512259,4.74781778486,4.90849100256,4.57999255536,3.79497173817,3.84794266469,3.42327729155,4.01211334836,4.51920335349,4.43630242559,4.48239923088,4.90545684565,4.24893773966,4.27784378253,4.69376676252,4.16876087146,4.50949349173,4.09427039978,3.84854474785	CAST,PWK	SPRET,129S1,C3H,129S5,C57BL,AKR,LP_J,WSB,129P2,BALB,DBA,NOD,CBA,REF,NZO,A_J		Decrease	2.77297	1.44531	4.28896	0.359104	2.34256e-05
protein_coding	DEL	intronic	FALSE	SINE	chr12:3413104-3413310	3413104	3413310	+	ENSMUSG00000071456	1110002L01Rik	-	3	[[[3426499, 3426644], [3407642, 3407924], [3405306, 3406711]]]	5.43922236953,5.63853521546,5.38526005511,5.45371067937,5.15792683121,5.27738915838,5.50457257331,5.89503134281,5.46971441213,5.69654644942,5.4973160392,5.46693393967,5.74535240842,5.58184969391,5.43673134811,5.38700558835,5.56276619041,5.36343764303,5.13910048146,5.39366857694,5.39295344325,5.32146368795,5.20909088595,5.42827752629	4.94142731644,4.65683438978,5.30877098544,5.45767427017,4.42548556132,4.78542498882	129S1,C3H,129S5,C57BL,AKR,LP_J,WSB,129P2,BALB,DBA,NOD,CBA,REF,NZO,A_J	CAST,SPRET,PWK		Increase	5.45183	0.177752	4.92927	0.392961	2.40001e-05
protein_coding	INS	intronic	FALSE	SINE	chr16:38943424-38943424	38943424	38943424	None	ENSMUSG00000022790	Igsf11	+	2	[[[38902427, 38902672], [39007245, 39007410], [39008896, 39009105], [39011328, 39011485], [39022477, 39022601], [39023341, 39023493], [39024874, 39027272]]]	4.79587205826,4.72464390837,4.67209036064,4.55679889067,4.60338281187,4.70787277072,4.46272839654,4.66130295445,4.75609448914,4.92518727338,4.72694515006,4.62501476539,5.17305235398,4.71399546638	4.20074910795,4.32369607787,4.36397626246,4.24737485649,4.44321474075,4.31618887029,4.49660655251,4.49637618283,4.35797722183,4.76633088817,4.48648361887,4.54200869779,4.61017710173,4.31986096828,4.54212535758,4.47701760652	CBA,C3H,AKR,BALB,CAST,WSB,A_J	SPRET,129S1,LP_J,C57BL,REF,129S5,129P2,PWK,DBA,NZO,NOD		Increase	4.72178	0.170025	4.43689	0.145189	2.66174e-05
protein_coding	INS	intronic	FALSE	IAP-I	chr14:32122433-32122433	32122433	32122433	None	ENSMUSG00000019027	Dnahc1	-	71	[[[32137047, 32137082], [32132909, 32133232], [32131993, 32132067], [32129771, 32129947], [32129297, 32129455], [32128246, 32128380], [32124811, 32124974], [32124020, 32124274], [32121984, 32122143], [32120920, 32121133], [32120046, 32120346], [32119000, 32119152], [32117995, 32118190], [32117623, 32117850], [32116972, 32117093], [32116459, 32116543], [32115479, 32115622], [32114936, 32115093], […	1.29724010647,1.29028688975,0.922781442473,1.15441250949	2.06330826535,1.9781873514,1.97956742254,1.84862741019,1.87697349514,1.91655840329,1.43231514228,1.58139027602,1.67455735731,1.5903894928,1.52486635412,1.16575771128,2.00455019371,1.64212587268,1.6782994881,2.03053046007,1.9925755926,1.93848835993,1.77349471894,1.65375468612,1.73458329435,1.47924471858,1.55498764136,2.31633598198,1.72515653413,1.40231205198	SPRET,PWK	129S1,C3H,DBA,129S5,C57BL,AKR,LP_J,WSB,129P2,BALB,CAST,NOD,CBA,REF,NZO,A_J		Decrease	1.16618	0.175082	1.75227	0.255124	2.80036e-05
protein_coding	INS	intronic	FALSE	SINE	chr14:32122566-32122566	32122566	32122566	None	ENSMUSG00000019027	Dnahc1	-	71	[[[32137047, 32137082], [32132909, 32133232], [32131993, 32132067], [32129771, 32129947], [32129297, 32129455], [32128246, 32128380], [32124811, 32124974], [32124020, 32124274], [32121984, 32122143], [32120920, 32121133], [32120046, 32120346], [32119000, 32119152], [32117995, 32118190], [32117623, 32117850], [32116972, 32117093], [32116459, 32116543], [32115479, 32115622], [32114936, 32115093], […	1.29724010647,1.29028688975,0.922781442473,1.15441250949	2.06330826535,1.9781873514,1.97956742254,1.84862741019,1.87697349514,1.91655840329,1.43231514228,1.58139027602,1.67455735731,1.5903894928,1.52486635412,1.16575771128,2.00455019371,1.64212587268,1.6782994881,2.03053046007,1.9925755926,1.93848835993,1.77349471894,1.65375468612,1.73458329435,1.47924471858,1.55498764136,2.31633598198,1.72515653413,1.40231205198	SPRET,PWK	129S1,C3H,DBA,129S5,C57BL,AKR,LP_J,WSB,129P2,BALB,CAST,NOD,CBA,REF,NZO,A_J		Decrease	1.16618	0.175082	1.75227	0.255124	2.80036e-05
protein_coding	INS	UTR	FALSE	SINE	chr7:36332450-36332450	36332450	36332450	None	ENSMUSG00000034875	Nudt19	-	1	[[[36340171, 36341323], [36336471, 36336680], [36332202, 36333142]]]	6.80162298935,6.70895433975,6.06083970155,6.50030964707,6.26067976834,6.01537143563,6.19618490585,6.77474965918,5.9420874264,6.58509712964	6.94962091638,7.05745600637,7.09291553501,6.72370637316,7.3040766617,7.39732899611,6.87336836015,6.47113532675,6.87871639511,6.60777881065,7.25974105823,7.29583915168,7.10254991309,7.1551637754,6.73956244181,6.83531065476,6.81588339332,7.08323594157,6.36052681679,7.25974915729	DBA,CAST,NOD,129P2,LP_J	129S1,C3H,129S5,C57BL,AKR,SPRET,WSB,BALB,PWK,CBA,REF,NZO,A_J		Decrease	6.38459	0.328759	6.96318	0.288377	2.95269e-05
protein_coding	DEL	intronic	FALSE	LINE_frag	chr17:55796308-55797984	55796308	55797984	+	ENSMUSG00000024174	Pot1b	-	last	[[[55839510, 55839517], [55839288, 55839404], [55837753, 55837885], [55834323, 55834615], [55832018, 55832175], [55827085, 55827256], [55813348, 55813438], [55812127, 55812191], [55809036, 55809194], [55805708, 55805915], [55804944, 55805081], [55803613, 55803703], [55801759, 55801852], [55794063, 55794170], [55791321, 55792816]]]	1.68360773061,1.98869624518,2.18058661026,2.06592966299,1.79944820821,1.83549426089,2.277259249,2.16662903344,2.34618930394,2.16317291508,2.68823799378,2.5228488161,2.18232497611,1.79367854683	1.45017279405,1.49274236558,1.4681852629,1.48622032808,1.82690920127,1.80298950826,1.91484449998,1.67379775491,1.59778938829,1.91416363834,1.91157542808,1.51655713424,1.87621445143,1.88696350712,1.62756782991,1.71219377494	WSB,C57BL,AKR,SPRET,129P2,CAST,REF,NZO,PWK	CBA,C3H,129S5,DBA,LP_J,BALB,NOD,129S1,A_J		Increase	2.12101	0.287354	1.69743	0.179702	3.01968e-05
protein_coding	DEL	intronic	FALSE	MaLR	chr7:104363293-104365165	104363293	104365165	-	ENSMUSG00000004508	Gab2	+	2	[[[104230259, 104230416], [104371981, 104372283], [104420310, 104420552], [104447336, 104447912], [104448807, 104448879], [104449879, 104450145], [104450877, 104450969], [104451532, 104451639], [104452658, 104452785], [104453384, 104453546]]]	3.80945503243,3.5920598606,3.1101059955,3.16397695909,3.45371393371,3.69358821165,3.42167814492,3.3786504934,3.550249974,3.58046486686,3.25957818483,3.34626904482,3.46685879664,3.3143304861,3.59777043747,3.43731850231,3.40103700898,3.11016713819,3.21331506254,2.99343496759,3.445196307,3.6882386505,3.55779825438,3.34548757804	3.70765640356,3.81703918699,3.7799151455,3.97554163114,3.86412925744,4.15311527031	129S1,DBA,129S5,C57BL,AKR,LP_J,129P2,BALB,CAST,NOD,WSB,REF,PWK,NZO,A_J	SPRET,CBA,C3H		Decrease	3.41378	0.203976	3.8829	0.159753	3.03116e-05
protein_coding	INS	UTR	FALSE	SINE	chr4:98926332-98926332	98926332	98926332	None	ENSMUSG00000028550	Atg4c	+	last	[[[98860623, 98861143], [98879266, 98879402], [98882567, 98882652], [98884654, 98884889], [98887881, 98888213], [98889562, 98889634], [98891103, 98891241], [98895245, 98895325], [98896177, 98896255], [98901756, 98901877], [98925086, 98926478]]]	5.160843001,5.47026682226,5.22066621356,5.32208492196,5.08747686531,4.89925948553,5.67443776313,5.42418666909,5.52553329023,5.5330691834,5.42969438917,5.54381566788,5.40067339708,5.52712903454,5.32610537261,5.42155660128,5.88393737022,5.72059129263	4.80127693584,5.46719171817,4.66284294297,4.534154182,4.79257847341,4.64048221951,4.72276317986,4.7806929064,5.02380945633,5.28324739878,5.40241517033,5.07284719706	129S1,C3H,LP_J,NOD,AKR,WSB,129P2,BALB,CBA,A_J	129S5,C57BL,DBA,SPRET,CAST,REF,NZO,PWK		Increase	5.42063	0.234032	4.93203	0.313089	3.29966e-05
protein_coding	INS	intronic	FALSE	SINE	chr9:62623957-62623957	62623957	62623957	None	ENSMUSG00000032243	Itga11	+	27	[[[62525631, 62525803], [62544689, 62544802], [62575411, 62575513], [62578516, 62578609], [62579887, 62580003], [62583074, 62583203], [62585174, 62585324], [62591731, 62591877], [62592287, 62592454], [62593711, 62593783], [62599310, 62599456], [62600049, 62600199], [62602977, 62603119], [62603375, 62603580], [62605410, 62605542], [62608093, 62608261], [62609336, 62609480], [62610612, 62610724], […	1.91210428786,1.60908916883,1.02812897345,0.978913904698,1.97773347448,1.71950748953,0.868135333946,1.06460165846,1.63023931288,1.70223289016,1.64260540004,1.49997091272	1.07789676479,1.16978460183,1.1702527149,1.04487915338,0.613972401245,0.661594986125,0.872246928303,0.556161229691,0.779405221729,0.859054422154,0.812091141667,0.789238745958,0.812273305174,0.848538329805,1.17689443121,0.997246420575,1.23796210775,0.937912159522	C3H,AKR,SPRET,CAST,NZO,PWK	129S1,129S5,C57BL,LP_J,WSB,129P2,BALB,DBA,NOD,CBA,REF,A_J		Increase	1.46944	0.382355	0.912078	0.203183	3.40543e-05
protein_coding	DEL	intronic	FALSE	SINE	chr19:46641355-46641570	46641355	46641570	-	ENSMUSG00000025035	Arl3	-	last	[[[46647528, 46647575], [46632726, 46632871], [46626061, 46626179], [46617970, 46618022], [46616840, 46617027], [46605597, 46605876]]]	7.74712106061,7.49976917844,7.75765724761,7.89080448427,8.22315392689,7.83039863813,8.59255459598,8.67742315662,8.80413677297,9.1659382808,7.63201157312,7.73797774077,7.48360014922,7.47284911918,8.11825320604,7.65241860338,8.01402535425,7.72294125264,7.95257143101,7.84152049185,8.13800564155,7.71562848992	9.44852194127,9.1009350779,9.6439685702,9.54350087853,7.97672387408,7.93564458605,9.72416493275,9.40243249481	SPRET,129S1,C3H,129S5,C57BL,AKR,LP_J,WSB,129P2,NOD,CBA,REF,NZO,PWK	DBA,CAST,A_J,BALB		Decrease	7.98503	0.455767	9.09699	0.728257	3.52435e-05
protein_coding	INS	intronic	FALSE	MaLR	chr4:152761663-152761663	152761663	152761663	None	ENSMUSG00000039546	Ajap1	-	4	[[[152856236, 152856439], [152806155, 152806962], [152760533, 152760622], [152758913, 152759157], [152756372, 152756446]], [[152856236, 152856939], [152806155, 152806962], [152760533, 152760622], [152758913, 152759157], [152756314, 152756446], [152747328, 152748426]]]	4.33083467012,3.95033612063,5.24111706694,4.69592172638,4.81615270914,4.75838368312,4.96539789547,4.75432222687,4.52111730621,4.18931853107,5.07984319141,4.99235418861,5.14487100738,4.934323353	5.32319122057,5.38764375973,5.38148037341,5.66455817291,5.04272827794,5.07565075493,5.16706829055,5.15053247054,5.61631466057,5.29351922073,5.13144702312,5.14647010594,4.91652016361,5.47654879559,5.47355559208,5.70158023225	CBA,C3H,DBA,AKR,NOD,A_J	SPRET,129S1,129S5,C57BL,REF,LP_J,129P2,BALB,CAST,WSB,NZO,PWK		Decrease	4.74102	0.37552	5.3093	0.234464	3.73906e-05
processed_transcript	INS	UTR	FALSE	SINE	chr17:71939838-71939838	71939838	71939838	None	ENSMUSG00000085492	Trmt61b	-	6	[[[71947274, 71948086], [71939826, 71939862], [71938176, 71938324], [71919095, 71919232], [71917948, 71918010], [71910676, 71910777], [71906400, 71907683]], [[71947274, 71948095], [71939826, 71939862], [71938176, 71938324], [71919095, 71919232], [71917948, 71918010], [71906365, 71907683]], [[71947274, 71947593], [71939826, 71939862], [71937895, 71938324]]]	3.86696201997,3.37109915032,3.583835093,2.84858419643,3.45375612898,3.00070841263,3.63015050099,4.01511595572,2.9336557991,2.9516628372,2.55032094883,2.60895526539,2.98316995338,3.20834944895	4.14074738344,3.93887633055,4.70085950533,4.25932914118,4.10129821395,4.19773165603,4.28961844638,4.06575699723,3.61388835777,3.73256806793,3.59214358184,3.51231779322,3.58575479857,3.7666121414,3.62314616346,3.58802291583	CBA,C3H,DBA,SPRET,BALB,WSB,NZO	129S1,129S5,C57BL,AKR,LP_J,129P2,PWK,CAST,NOD,REF,A_J		Decrease	3.21474	0.4512	3.91929	0.344281	3.91638e-05
protein_coding	INS	intronic	FALSE	IAP-I	chr1:193966236-193966236	193966236	193966236	None	ENSMUSG00000073476	Gm10516	+	2	[[[193960778, 193960943], [193968317, 193968421], [193969097, 193969332], [193972795, 193974895]]]	1.67238489662,1.93130354797,1.96696910184,1.51766921123,1.58326610523,1.7036561092,1.8317891312,1.8125574214,1.07568662052,1.53284310462,2.02634401445,1.73899758242,1.5814807242,1.48832232864,1.49428370074,1.6487351415,1.86577319468,1.67772654193,1.56782263334,1.76519122537,1.87540111172,1.70443586781	2.84775326526,2.62669399583,1.520501164,1.8262220759,2.95939261605,2.79595981177,2.20500451139,2.28347779272	SPRET,129S1,C3H,129S5,NOD,AKR,LP_J,129P2,BALB,CAST,CBA,PWK,A_J	C57BL,DBA,WSB,NZO,REF		Decrease	1.68467	0.207858	2.38313	0.517361	4.11443e-05
protein_coding	INS	intronic	FALSE	IAP-I	chr7:135066230-135066230	135066230	135066230	-	ENSMUSG00000030801	Myst1	+	last	[[[135056029, 135056256], [135058740, 135058816], [135058891, 135059068], [135063748, 135063803], [135063934, 135064100], [135065671, 135065762], [135067890, 135068032], [135068116, 135068211], [135068308, 135068460], [135068621, 135068777], [135069099, 135069276]]]	4.68937952229,4.35065921814,4.64902288574,4.57710462263,4.92894119745,4.93033160756,5.03809323476,4.835067616	5.40212634885,5.19951692803,5.220929621,5.34799197701,5.20572443857,5.27600012238,4.87980404019,4.97553915583,5.02818840004,5.1887226286,5.22284541976,5.06752490761,5.42653449719,5.11348968021,5.28369671012,5.25467998149,4.90210441931,5.00000588851,4.76216760899,5.26702558178,4.93783108548,4.96166179058	C3H,AKR,NZO,129P2,BALB	SPRET,CBA,129S5,C57BL,DBA,LP_J,WSB,PWK,CAST,NOD,129S1,REF,A_J		Decrease	4.74982	0.226151	5.13291	0.18125	4.35168e-05
protein_coding	DEL	intronic	FALSE	SINE	chr4:45814747-45814992	45814747	45814992	+	ENSMUSG00000035561	Aldh1b1	+	last	[[[45811892, 45812041], [45815325, 45817476]]]	1.9895759302,2.22604746469,2.68861785633,2.58412751444,2.76307038046,2.78390054265,2.2822268248,2.25552695479,3.14475850491,3.05021284494,2.10089949888,2.78722260105,2.76085626601,2.63093521062,2.69901634335,2.59167698958,2.60202522773,2.78228499801,3.30024738289,2.6734250512	1.62229551149,1.24369392366,2.53328975424,1.95431464282,2.85764263577,2.24462922705,1.69739253232,1.85162784376,1.68007763633,1.71670567756	129S1,C3H,129S5,C57BL,AKR,LP_J,129P2,BALB,NOD,WSB,REF,NZO,A_J	DBA,CAST,SPRET,CBA,PWK		Increase	2.63483	0.334478	1.94017	0.478067	4.40288e-05
protein_coding	INS	intronic	FALSE	SINE	chr1:130247201-130247201	130247201	130247201	None	ENSMUSG00000026355	Mcm6	-	14	[[[130256034, 130256207], [130252088, 130252236], [130250035, 130250147], [130248008, 130248259], [130245879, 130246046], [130245500, 130245647], [130244944, 130245096], [130242447, 130242590], [130240872, 130241015], [130239986, 130240095], [130237860, 130238017], [130235925, 130236055], [130234691, 130234854], [130232305, 130232442], [130231338, 130231495], [130230092, 130230233], [130228166, 1…	1.07367841569,2.4362305083,1.80663843822,1.78426025599,2.36892341894,1.99580224227,0.974789943851,0.905623345434,3.72708287395,3.72434433389,3.01070007481,3.31202070633	3.59512675046,3.31884927047,3.98666290864,3.82526596907,3.9820989992,3.8400084901,3.74499452941,3.79866592287,3.82644845771,3.54025915306,3.79212715616,3.50199876057,3.43186382163,3.01978587687,3.48817652548,4.11359379561,3.30381791458,3.41712666206	SPRET,129S1,129S5,DBA,AKR,LP_J,129P2,BALB,PWK	CBA,C3H,C57BL,REF,A_J,CAST,WSB,NZO,NOD		Decrease	2.26001	1.01824	3.64038	0.284687	4.421e-05
protein_coding	DEL	intronic	FALSE	LINE_frag	chr5:130344079-130344418	130344079	130344418	+	ENSMUSG00000025537	Phkg1	-	last	[[[130349538, 130349976], [130349085, 130349141], [130345335, 130345402], [130342736, 130342901], [130342085, 130342162]]]	6.12581228559,6.24510577852,6.20599262405,5.77822507091,6.33141717086,5.84549954256,5.13493563207,5.72474944607,5.48987462608,6.06961530674,6.29137160325,6.43473961474,6.24768566871,6.04670676086,5.94828689343,5.88867873304,5.78363939805,5.31455932797,6.28943612269,5.91221938573	4.8133469459,4.53745860813,4.77656439227,4.42225339835,5.28625462468,3.86835381984,5.98500886792,6.24808115447,5.09194700265,5.26968873332	129S1,C3H,129S5,C57BL,AKR,LP_J,WSB,129P2,DBA,CBA,REF,NZO,NOD	CAST,SPRET,PWK,A_J,BALB		Increase	5.95543	0.348778	5.0299	0.714552	4.65626e-05
protein_coding	DEL	intronic	FALSE	SINE	chr5:130366245-130366444	130366245	130366444	+	ENSMUSG00000025537	Phkg1	-	last	[[[130374379, 130374419], [130350091, 130350207], [130349538, 130349718], [130349085, 130349141], [130345335, 130345402], [130342852, 130342901]]]	6.12581228559,6.24510577852,6.20599262405,5.77822507091,6.33141717086,5.84549954256,5.13493563207,5.72474944607,5.48987462608,6.06961530674,6.29137160325,6.43473961474,6.24768566871,6.04670676086,5.94828689343,5.88867873304,5.78363939805,5.31455932797,6.28943612269,5.91221938573	4.8133469459,4.53745860813,4.77656439227,4.42225339835,5.28625462468,3.86835381984,5.98500886792,6.24808115447,5.09194700265,5.26968873332	129S1,C3H,129S5,C57BL,AKR,LP_J,WSB,129P2,DBA,CBA,REF,NZO,NOD	CAST,SPRET,PWK,A_J,BALB		Increase	5.95543	0.348778	5.0299	0.714552	4.65626e-05
protein_coding	DEL	intronic	FALSE	MaLR	chr15:32899047-32900877	32899047	32900877	+	ENSMUSG00000022261	Sdc2	+	last	[[[32850476, 32851060], [32946855, 32946968], [32953402, 32953540], [32957800, 32957937], [32962130, 32964485]]]	5.0347748895,4.38347479171,4.96086796483,4.87614350308,4.35758831101,3.98940954731,3.65398638478,3.84193143532,5.00779444226,4.92042921892	5.2981298382,5.16407102593,5.38879149913,4.9753531973,5.48288969614,4.97585144743,5.3840501211,5.55423118372,5.05252779961,5.0072495084,5.09065656129,4.66421925676,5.53576805962,5.09926599677,5.10112834461,5.05744081718,5.31815177801,5.16671753699,5.02073636519,5.08396651369	C57BL,AKR,NZO,NOD,REF	SPRET,129S1,C3H,129S5,DBA,LP_J,WSB,129P2,BALB,CAST,CBA,PWK,A_J		Decrease	4.50264	0.528916	5.17106	0.222601	4.70684e-05
protein_coding	INS	intronic	FALSE	IS2	chr12:114233916-114233916	114233916	114233916	+	ENSMUSG00000011158	Brf1	-	last	[[[114238382, 114238832], [114231273, 114231355], [114226128, 114226303], [114221236, 114221269], [114217894, 114217968], [114211681, 114211832], [114210471, 114210566], [114208306, 114208434], [114207651, 114207692], [114207474, 114207568], [114203938, 114204203], [114202393, 114202456], [114201719, 114201802], [114201586, 114201643], [114200585, 114200843], [114199932, 114199985], [114199319, 1…	4.14533790512,3.82421510417,4.86805616233,4.82666291869	5.15246992047,5.21995114197,4.8161810839,4.71401149235,4.85401859161,5.48398688176,5.21253617833,5.3177330368,4.98491619182,4.72576405887,5.18747231874,5.21234841807,5.40715473502,5.15528013449,5.05085151757,5.44996446108,5.16044736575,5.06927921767,5.17397515991,4.98667249021,5.18811589699,5.1308582359,5.07132920783,4.59073386149,5.4577151637,5.46098456697	AKR,A_J	SPRET,129S1,C3H,129S5,C57BL,DBA,LP_J,WSB,129P2,BALB,CAST,CBA,REF,PWK,NZO,NOD		Decrease	4.41607	0.515256	5.12441	0.240428	4.77012e-05
protein_coding	INS	intronic	FALSE	MaLR	chr15:54985842-54985842	54985842	54985842	-	ENSMUSG00000022419	Depdc6	+	4	[[[54943977, 54944174], [54980894, 54981074], [54983341, 54983466], [55012418, 55012598], [55040284, 55040471], [55043745, 55043881], [55047041, 55047113], [55049722, 55049828], [55051692, 55051895]], [[54964989, 54965115], [54980894, 54981074], [54983341, 54983466], [55012418, 55012598], [55040284, 55040471], [55043745, 55043881], [55047041, 55047113], [55049722, 55049828], [55083560, 55085757]]…	2.60782598554,2.80295104539,2.57618614543,2.32479592599,2.78709991089,2.39344474552,2.55709990474,3.16867614895	3.56887199803,3.70356576415,3.22611024177,3.22621732543,3.8353445142,3.81630531946,3.69814181507,3.80179295714,3.02393688352,2.90579602376,2.85252694473,3.12641901272,2.94082993473,3.05399171667,2.83382132018,3.25594427061,3.00423849593,2.78260626691,3.12013670915,3.501604396,3.19912512893,3.88010069547	129S1,129S5,DBA,AKR,LP_J,129P2,A_J	CBA,C3H,C57BL,REF,SPRET,BALB,PWK,CAST,WSB,NZO,NOD		Decrease	2.65226	0.26689	3.28897	0.368554	4.7894e-05
protein_coding	DEL	intronic	FALSE	SINE	chr7:109074084-109074303	109074084	109074303	-	ENSMUSG00000064307	Lrrc51	-	last	[[[109082262, 109082344], [109069149, 109069288], [109064074, 109064281], [109061686, 109062097]]]	4.41452625207,4.35828332405,4.64200875955,3.37398141069,3.62233008868,3.7237708435,3.94789953122,3.8893516798,4.35644262149,3.65243768608,4.43439993286,4.84568806914,4.17015656582,4.97062872505,4.14459850889,4.12995443155,4.49308238371,4.21015249999	4.86376658486,4.80658403956,4.45952167992,4.64688902618,4.66170741686,5.04507712823,4.42350954708,4.80563627682,5.2185083071,5.68269549508,5.57713373588,5.74372189473	129S1,129S5,C57BL,AKR,LP_J,129P2,BALB,NOD,WSB,REF,NZO,A_J	CBA,C3H,DBA,SPRET,CAST,PWK		Decrease	4.18776	0.430561	4.99456	0.463096	4.84975e-05
protein_coding	DEL	UTR	FALSE	SINE	chr1:136405349-136405549	136405349	136405549	+	ENSMUSG00000042229	Rabif	+	last	[[[136391223, 136391386], [136402651, 136405351]]]	3.88459348794,3.97364367291,4.14590676518,4.10977125573,4.35410459747,4.24057727989,4.14268332194,3.84404184824,3.99780271689,3.81336231872,4.08531709064,3.84797345255	3.21013630484,2.911310186,3.80889468427,3.65968814267,2.84867505096,3.41592425302,3.48482794417,3.566495127,3.35361786205,3.64477327576,3.72927196694,3.46639439587,3.83941524463,3.96831122903,3.75076502429,3.99958769245,3.13015867841,3.16410337177	WSB,LP_J,C57BL,REF,BALB,NZO,PWK	129S1,C3H,129S5,DBA,AKR,SPRET,129P2,CAST,NOD,CBA,A_J		Increase	4.03665	0.171733	3.49735	0.341277	4.88945e-05
protein_coding	DEL	intronic	FALSE	LINE_frag	chr1:179954302-179955881	179954302	179955881	+	ENSMUSG00000066667	Gm16432	+	last	[[[179921565, 179921715], [179933124, 179933174], [179945257, 179945332], [179946044, 179946115], [179947806, 179947872], [179970438, 179970464], [179977049, 179977128], [180007584, 180007663], [180026719, 180026827], [180028513, 180029007], [180033753, 180034232], [180041277, 180041733], [180043243, 180043303], [180046327, 180046404], [180052889, 180052943], [180070506, 180070558], [180071538, 1…	2.02788968183,1.39470563527,0.980999480963,2.02293799186,0.565984348357,0.808763014795,0.279984585952,0.30862292715,1.57255810845,0.977499110851,2.19275692607,1.80098039863,1.89524646436,1.79130480874,1.03970909722,1.4803129165,1.68720601159,2.46738361613	2.88055871729,3.26877904247,3.37815326445,3.8992785288,1.61904964081,1.31321028626,3.29956894133,3.76333197741,5.30805411939,5.24752493435,4.18104361261,4.41616526718	CBA,C3H,LP_J,C57BL,SPRET,BALB,DBA,129S1,REF,NOD	WSB,129S5,AKR,129P2,PWK,CAST,NZO,A_J	FPS.Pre.Bang.Mean,181647675,6.82994	Decrease	1.40527	0.650884	3.54789	1.22991	5.28743e-05
protein_coding	DEL	intronic	FALSE	SINE	chr5:130428893-130429035	130428893	130429035	-	ENSMUSG00000066735	Vkorc1l1	+	2	[[[130417981, 130418235], [130454387, 130454498], [130458009, 130458761]]]	4.57372053727,4.86950809446,5.02248186661,4.77378633921,4.08979441266,4.43391286162,4.70196085265,5.05039027237,5.53346597665,5.7984216665,4.91364882566,4.73634253647,4.46022618557,4.72321030123,4.80555414512,4.66332668137,4.72057213163,4.55495521726,4.78762572338,4.76516341919,4.5289899877,4.89279850376,4.57910480775,4.81358199998	4.08934889827,4.07325499196,4.2491717157,4.29565908179,3.94913888917,4.24298239444	129S1,C3H,129S5,C57BL,AKR,LP_J,WSB,129P2,BALB,DBA,NOD,CBA,REF,NZO,A_J	CAST,SPRET,PWK		Increase	4.78302	0.342663	4.14993	0.133874	5.29268e-05
protein_coding	DEL	intronic	FALSE	SINE	chr12:86312792-86313008	86312792	86313008	+	ENSMUSG00000021243	Fcf1	+	last	[[[86311893, 86311915], [86312163, 86312232], [86313938, 86314011], [86315039, 86315189], [86320343, 86320417], [86321463, 86321552], [86323184, 86323280], [86324117, 86324246]]]	4.16678314587,4.35109270645,3.93801231812,4.73171854331,4.56964030877,5.2190336139,4.79376726979,5.00372398199,3.42647630579,3.94445387538,5.11988751196,5.54348299277,4.00212828198,3.89453447629,5.00480041403,4.28788905835,5.00139731877,4.30853369076,4.23018672351,4.02954847378,4.00677819209,3.70260083078,5.44512352587,4.6132213746	3.3480170964,3.99330912648,2.8937392378,2.87446069943,3.29594002971,3.84110707642	SPRET,129S1,C3H,129S5,C57BL,AKR,LP_J,129P2,BALB,DBA,NOD,CBA,REF,NZO,A_J	CAST,WSB,PWK		Increase	4.47228	0.573397	3.37443	0.466624	5.46475e-05
protein_coding	DEL	intronic	FALSE	MuLV	chr5:24736517-24745493	24736517	24745493	+	ENSMUSG00000038072	Galnt11	+	1	[[[24752189, 24752238], [24753270, 24753604], [24754652, 24754777], [24755903, 24756071], [24757840, 24757967], [24760723, 24760974], [24763209, 24763328], [24764628, 24764782], [24767751, 24767971], [24769196, 24769302], [24770778, 24770917], [24771066, 24771735]]]	5.85995442628,6.05321542003,5.92142995315,5.6820102895	6.83188802939,6.81255489609,6.42449090177,6.60778144404,6.71702577281,6.27169296507,6.12895465139,6.8050119677,6.69176595999,6.70959761096,6.4555902143,6.71001581034,5.90132004382,7.26632659612,6.81929141302,6.82941014371,6.91409105038,6.94623864481,6.88818466328,6.77584533361,6.5397628146,6.74977949956,6.21207875555,6.04985163085,6.371041971,6.76531687141	C57BL,REF,BALB	SPRET,129S1,C3H,129S5,DBA,AKR,LP_J,WSB,129P2,PWK,CAST,NOD,CBA,NZO,A_J		Decrease	5.87915	0.154185	6.62288	0.314917	5.63074e-05
protein_coding	DEL	intronic	FALSE	LINE_frag	chr17:78780213-78780578	78780213	78780578	-	ENSMUSG00000056121	Fez2	-	last	[[[78817171, 78817471], [78812202, 78812312], [78804066, 78804184], [78802078, 78802221], [78799968, 78800238], [78784082, 78784159], [78780946, 78781013], [78777223, 78778085]], [[78817171, 78817471], [78812202, 78812312], [78804066, 78804184], [78802078, 78802221], [78799968, 78800238], [78786329, 78786411], [78784082, 78784159], [78780946, 78781013], [78777223, 78778085]]]	5.2263375771,5.39926275695,5.5162218198,5.40660633526,5.39868166644,5.03100581374,5.31346855485,5.752437088,5.43194881546,5.03858134485,5.41119797089,5.42657894389,5.56846595583,5.55562072148,5.26101825151,4.84347906727,5.42857767958,5.44659754383	4.96439341459,4.86669408913,5.2002287836,5.23405926396,5.21751427261,5.12827623635,5.04097983374,4.63669213602,4.74453673985,5.03905139829,4.61097329387,4.33088620568	129S1,129S5,C57BL,AKR,LP_J,129P2,BALB,NOD,WSB,REF,NZO,A_J	CBA,C3H,DBA,SPRET,CAST,PWK		Increase	5.35867	0.216648	4.91786	0.285438	5.67244e-05
protein_coding	INS	UTR	FALSE	IAP-I	chr1:63801737-63801737	63801737	63801737	None	ENSMUSG00000025961	4933402D24Rik	-	1	[[[63815753, 63815841], [63814957, 63815116], [63801479, 63802993]]]	0.485262321088,0.726429379553,0.351986240472,0.805147057706	1.65313086059,1.5780048191,1.57518150263,1.34425133797,0.95246252181,1.51925678349,0.525604675801,0.744001201428,0.741860156802,1.31975327067,1.34050844233,1.1689827123,0.995070880821,0.946600492245,1.36121800126,1.36442408657,1.17346582949,1.3903601614,1.25492117125,1.18814411134,1.40026277732,1.65184715306,1.27923818974,1.04782657134,1.03869349155,0.891589469492	SPRET,PWK	129S1,C3H,DBA,129S5,C57BL,AKR,LP_J,WSB,129P2,BALB,CAST,NOD,CBA,REF,NZO,A_J		Decrease	0.592206	0.21016	1.20949	0.294788	6.35298e-05
protein_coding	INS	intronic	FALSE	SINE	chr9:65350372-65350372	65350372	65350372	+	ENSMUSG00000066510	Ankdd1a	-	last	[[[65360462, 65360556], [65358133, 65358239], [65357451, 65357551], [65356428, 65356528], [65355837, 65355937], [65355421, 65355521], [65352937, 65353037], [65352296, 65352396], [65351896, 65351995], [65351171, 65351360], [65349990, 65350123], [65349258, 65349321]]]	2.62296169969,2.1413709707,2.61957952671,2.29561347563	1.46499621619,1.50391518851,1.40612528106,1.54629792349,1.18739768801,1.72632967943,1.6571471806,1.06606366141,1.25272168789,0.957261227678,1.5506223567,1.63639448303,1.40937479563,1.63155997852,1.06857411013,1.90682870152,1.13422348974,1.13321314117,1.93499374,1.65943368865,2.35923084175,1.13128459073,1.53947844646,1.06512848755,1.5407393896,1.45233991391	CAST,SPRET	129S1,C3H,129S5,C57BL,AKR,LP_J,WSB,129P2,BALB,DBA,NOD,CBA,REF,PWK,NZO,A_J		Increase	2.41988	0.240923	1.45853	0.324669	6.87892e-05
protein_coding	INS	intronic	FALSE	IAP-I	chr18:74097780-74097780	74097780	74097780	+	ENSMUSG00000024558	Mapk4	-	last	[[[74224474, 74224576], [74129543, 74130930], [74096782, 74096928], [74088865, 74090748]], [[74224492, 74224603], [74129543, 74130930], [74096782, 74096928], [74094658, 74094821], [74093549, 74093752], [74090401, 74090748], [74090366, 74090400]], [[74223576, 74224046], [74129543, 74130930], [74094658, 74094821], [74093549, 74093752], [74088138, 74090748]], [[74224492, 74224583], [74129543, 741309…	2.4764235375,3.07049141642,3.34808954204,1.79497147442,2.99187950707,2.56476774596,3.07814045981,3.06315966297	4.4690271459,4.49936347622,4.57376269706,4.53439722787,2.0984606943,3.13109487973,4.29644540947,3.29151385353,4.05008546338,4.13848982784,4.93302970135,4.66547252069,3.39885949867,4.22340049286,3.4154179587,3.52920253244,4.37299672461,4.16616649174,5.03418221093,4.82570889795,4.95253634449,4.46445598876	DBA,CBA,C3H,PWK	SPRET,129S1,129S5,C57BL,AKR,LP_J,129P2,BALB,CAST,NOD,WSB,REF,NZO,A_J		Decrease	2.79849	0.496718	4.13928	0.722724	6.93923e-05
protein_coding	DEL	intronic	FALSE	SINE	chr12:56414105-56414320	56414105	56414320	+	ENSMUSG00000021023	1110008L16Rik	+	last	[[[56403622, 56405871], [56407324, 56407373], [56409722, 56409856], [56439145, 56439254], [56478099, 56478249], [56480267, 56480464], [56483242, 56483475]]]	3.11549760419,3.01978776949,2.81422718511,3.18046347636,2.49443837859,3.16997869152,2.90196536436,2.90377589075,3.36219428994,3.06644820532,3.24919085019,2.7703859395,2.71988200417,2.69531829197,2.79296603172,2.83871312291,3.04612359636,2.61443508345,2.90973615937,2.90022969718,2.90016519993,3.08152882007,3.04131882085,2.71083134341	3.19506067882,3.19894274998,3.43124846314,3.51522043142,3.69300390639,3.33263751437	129S1,C3H,129S5,C57BL,AKR,LP_J,WSB,129P2,BALB,DBA,NOD,CBA,REF,NZO,A_J	CAST,SPRET,PWK		Decrease	2.92915	0.211116	3.39435	0.193326	6.97034e-05
protein_coding	DEL	intronic	FALSE	SINE	chr7:114745063-114745271	114745063	114745271	-	ENSMUSG00000036528	Ppfibp2	+	last	[[[114738778, 114738893], [114780726, 114780824], [114796530, 114796746], [114825274, 114825368], [114829372, 114829487], [114841079, 114841212], [114852292, 114852386], [114858098, 114858211], [114860148, 114860211], [114861217, 114861294], [114862720, 114862825], [114864843, 114864912], [114865616, 114865675], [114866449, 114866492], [114871156, 114871299], [114872228, 114872262], [114872651, 1…	3.77017170718,3.4112598027,2.84429005935,2.51788758896,2.74107553358,3.02249410059,2.83214783174,3.02871831285,2.87964030414,2.6845357414	3.24700984109,3.33692247539,3.45402518937,3.92203879749,3.54916737194,3.50742191565,3.08248775393,3.12071430155,3.49352222979,3.7373579266,3.65243909306,3.4886219424,3.47534648343,3.64859036943,3.56243021217,3.40976988266,3.17802405028,3.54035222081,3.16862463387,3.36205946836	WSB,C57BL,AKR,BALB,REF,A_J	SPRET,CBA,C3H,129S5,DBA,LP_J,129P2,PWK,CAST,129S1,NZO,NOD		Decrease	2.97322	0.368534	3.44685	0.215648	7.08792e-05
protein_coding	DEL	intronic	FALSE	SINE	chr3:116228058-116228266	116228058	116228266	-	ENSMUSG00000000340	Dbt	+	last	[[[116215986, 116216109], [116223153, 116223278], [116226268, 116226345], [116236171, 116236354], [116237661, 116237784], [116242005, 116242223], [116242571, 116242739], [116246684, 116246763], [116248898, 116249091], [116249210, 116249283], [116250949, 116252894]]]	3.86646324678,3.86048684731,4.06896859828,4.06318764592,3.81346371057,3.95739437898,3.99954382816,4.24762940205,4.39921423124,4.42315300131,3.95982240547,3.83011417964,4.0099047768,3.93608947951,3.65341932145,4.0950399501,3.86012112529,3.95538467121,3.76766670184,3.76441998749,4.10482374282,4.07858385418,3.79270396442,3.69895680542	3.78751684212,3.53603900837,3.47177452021,3.82335045089,3.19345797112,3.4883856852	129S1,C3H,129S5,C57BL,AKR,LP_J,WSB,129P2,BALB,DBA,NOD,CBA,REF,NZO,A_J	CAST,SPRET,PWK		Increase	3.96694	0.19801	3.55009	0.231675	7.1342e-05
protein_coding	INS	intronic	FALSE	LINE_frag	chr15:18942094-18942094	18942094	18942094	None	ENSMUSG00000022321	Cdh10	+	12	[[[18750082, 18750455], [18829228, 18829574], [18893738, 18894034], [18895710, 18895831], [18896495, 18896664], [18914819, 18915008], [18916440, 18916695], [18921666, 18921804], [18929617, 18929740], [18937305, 18937415], [18940610, 18940863], [18942945, 18943989]]]	4.49719070716,4.78466542612,4.48336483247,4.65311389478,4.04349653172,4.14691167311	4.90517211232,4.94412201237,5.02530758684,4.9922928932,5.04575101506,4.79867861305,4.85513600204,5.22312798937,5.43976419267,5.8179585076,5.00946631684,4.67197849148,4.65831315942,5.03871475301,4.80823873155,5.10281927657,4.96086950645,4.96482592567,4.87459892098,4.99510232897,4.66155572648,4.7381383847,4.83043672496,4.71292063307	129S1,LP_J,SPRET,129P2,PWK,129S5	CBA,C3H,DBA,C57BL,AKR,BALB,CAST,NOD,WSB,REF,NZO,A_J		Decrease	4.43479	0.287164	4.96147	0.258685	7.48136e-05
protein_coding	INS	intronic	FALSE	MaLR	chr18:58361527-58361527	58361527	58361527	None	ENSMUSG00000024598	Fbn2	-	63	[[[58369204, 58369580], [58368252, 58368336], [58363398, 58363498], [58360262, 58360359], [58349893, 58349990], [58313412, 58313611], [58308643, 58308770], [58283868, 58283995], [58275230, 58275384], [58274029, 58274243], [58272899, 58273038], [58265946, 58266067], [58264748, 58264875], [58263631, 58263755], [58261982, 58262106], [58255562, 58255716], [58254834, 58254889], [58252946, 58253073], […	1.99095371026,1.71051334496,2.05910788446,1.60604137744,1.98027264539,2.11255272779	1.17522816926,1.6172299489,1.46494713069,1.65460932792,1.35621172909,1.43107602241,1.73140836772,1.88362555593,1.39964597718,1.32102415385,0.958349980946,1.2909861563,1.70455226685,1.43138110688,1.40161930919,1.22383854182,1.30045192868,1.66126531752,1.20202222105,1.57470871238,1.24188646668,1.31232096934,1.38249060804,1.30398774688	CBA,A_J,BALB	SPRET,129S1,C3H,DBA,129S5,C57BL,AKR,LP_J,129P2,PWK,CAST,WSB,REF,NZO,NOD		Increase	1.90991	0.20344	1.4177	0.212018	8.00829e-05
processed_transcript	INS	intronic	FALSE	SINE	chr13:23415047-23415047	23415047	23415047	None	ENSMUSG00000087097	RP23-9O13.8	+	3	[[[23405392, 23405894], [23406046, 23406184], [23447656, 23447743], [23477510, 23477668]]]	0.593531957739,1.24802494249,1.33725565512,1.27234587105,1.02317241261,1.45716530879,1.57110268954,1.17436057719,1.4054052116,1.47887008788	2.298687713,2.43075245878,2.38617553265,2.15234261575,2.0107461032,2.14852431831,2.02882772431,2.54271399249,2.89829899602,2.76834326884,1.01720137106,1.03748792375,1.98038716851,1.34598357689,2.14412995109,1.97268946702,2.13714636347,2.1677324807,1.94229669682,1.97785391945	NOD,NZO,PWK,LP_J	129S1,C3H,DBA,129S5,C57BL,AKR,SPRET,WSB,129P2,BALB,CAST,CBA,REF,A_J		Decrease	1.25612	0.282532	2.06942	0.484404	8.12833e-05
protein_coding	INS	UTR	FALSE	RLTR45	chr6:128489905-128489905	128489905	128489905	+	ENSMUSG00000047228	BC048546	-	1	[[[128493267, 128493414], [128492851, 128492921], [128491020, 128491121], [128490278, 128490367], [128489838, 128490037]]]	0.564414404564,0.498264326191,1.02430665869,1.84763595161	2.34036323391,2.38055332723,2.43800452441,2.47273216406,2.81214252089,2.04125696325,0.76787406914,0.813565922427,3.32479221179,3.36376430248,3.46262645582,3.68709340087,3.67833919705,3.22159371231,2.13497880272,2.26621820324,1.91643132693,2.0143735658,2.72729402034,2.35180273065,2.01422180639,2.3121353861,2.22851213881,1.99556416685,2.86830532123,3.16144822876	SPRET,PWK	129S1,C3H,DBA,129S5,C57BL,AKR,LP_J,WSB,129P2,BALB,CAST,NOD,CBA,REF,NZO,A_J		Decrease	0.983655	0.621687	2.49215	0.745032	8.21497e-05
protein_coding	INS	intronic	FALSE	IAP-I	chr17:30781796-30781796	30781796	30781796	None	ENSMUSG00000033826	Dnahc8	+	6	[[[30761352, 30761585], [30772279, 30772778], [30772885, 30773021], [30780199, 30780285], [30781500, 30781653], [30785359, 30785550], [30786567, 30786732], [30790176, 30790354], [30793520, 30793635], [30793829, 30793938], [30794912, 30795015], [30798929, 30799077], [30800241, 30800440], [30805217, 30805295], [30807555, 30807656], [30809183, 30809304], [30810723, 30810860], [30814030, 30814219], […	1.1798420644,1.02494433796,1.25770102643,1.06044756729,0.892066648052,0.893289418693,0.913603636395,0.940141412958	0.345407637917,0.427050324638,1.18845560846,0.502798097595,0.78254431582,0.63713536941,0.936160094594,0.769812947489,0.314532192676,0.246327125128,0.474856802138,0.229047428293,0.651617477678,0.489911447277,0.305178343866,0.488866268577,0.617415370755,0.547848276215,0.65394453589,0.370893263318,0.329125008742,0.600898439514	CAST,CBA,A_J,C3H	SPRET,129S1,129S5,C57BL,AKR,LP_J,129P2,BALB,DBA,WSB,REF,PWK,NZO,NOD		Increase	1.02025	0.138271	0.541356	0.234727	8.26171e-05
protein_coding	DEL	intronic	FALSE	IAP-I	chr14:32090144-32090610	32090144	32090610	+	ENSMUSG00000019027	Dnahc1	-	last	[[[32137047, 32137082], [32132909, 32133232], [32131993, 32132067], [32129771, 32129947], [32129297, 32129455], [32128246, 32128380], [32124811, 32124974], [32124020, 32124274], [32121984, 32122143], [32120920, 32121133], [32120046, 32120346], [32119000, 32119152], [32117995, 32118190], [32117623, 32117850], [32116972, 32117093], [32116459, 32116543], [32115479, 32115622], [32114936, 32115093], […	2.06330826535,1.9781873514,1.97956742254,1.84862741019,1.87697349514,1.91655840329,1.67455735731,1.5903894928,1.52486635412,1.16575771128,2.00455019371,1.64212587268,1.6782994881,2.03053046007,1.9925755926,1.93848835993,1.77349471894,1.65375468612,1.73458329435,1.47924471858,1.55498764136,2.31633598198,1.72515653413,1.40231205198	1.43231514228,1.58139027602,1.29724010647,1.29028688975,0.922781442473,1.15441250949	129S1,C3H,129S5,C57BL,AKR,LP_J,WSB,129P2,BALB,DBA,NOD,CBA,REF,NZO,A_J	CAST,SPRET,PWK		Increase	1.77272	0.254148	1.27974	0.227075	8.29861e-05
protein_coding	INS	intronic	FALSE	MaLR	chr15:95715398-95715398	95715398	95715398	None	ENSMUSG00000064210	Ano6	+	3	[[[95621272, 95621487], [95694654, 95694738], [95724842, 95724972], [95742734, 95742801], [95743801, 95744087], [95744301, 95744416], [95746382, 95746499], [95750673, 95750809], [95757953, 95758060], [95762212, 95762274], [95771639, 95771783], [95773827, 95773906], [95778701, 95778928], [95779920, 95780091], [95780288, 95780387], [95786320, 95786452], [95792505, 95792712], [95796250, 95796454], […	3.52070238147,3.75692499088,3.62869670913,3.58674869523	4.16045390408,4.28741989019,4.17702431181,4.09054834939,4.09184725193,3.87695038855,3.85292150578,3.97322450473,3.76682127152,3.92931063711,3.97658732641,3.87069535136,4.20527419991,4.02155000052,4.10993430175,4.38093082518,3.91846614289,3.99577304242,3.92942316401,3.63227088821,3.96857372178,4.03487184791,3.92518673067,4.20148675148,4.09452608503,3.79356957423	CAST,SPRET	129S1,C3H,129S5,C57BL,AKR,LP_J,WSB,129P2,BALB,DBA,NOD,CBA,REF,PWK,NZO,A_J		Decrease	3.62327	0.0995775	4.01022	0.169039	8.31228e-05
protein_coding	INS	intronic	FALSE	SINE	chr15:95731097-95731097	95731097	95731097	-	ENSMUSG00000064210	Ano6	+	4	[[[95621272, 95621487], [95694654, 95694738], [95724842, 95724972], [95742734, 95742801], [95743801, 95744087], [95744301, 95744416], [95746382, 95746499], [95750673, 95750809], [95757953, 95758060], [95762212, 95762274], [95771639, 95771783], [95773827, 95773906], [95778701, 95778928], [95779920, 95780091], [95780288, 95780387], [95786320, 95786452], [95792505, 95792712], [95796250, 95796454], […	3.52070238147,3.75692499088,3.62869670913,3.58674869523	4.16045390408,4.28741989019,4.17702431181,4.09054834939,4.09184725193,3.87695038855,3.85292150578,3.97322450473,3.76682127152,3.92931063711,3.97658732641,3.87069535136,4.20527419991,4.02155000052,4.10993430175,4.38093082518,3.91846614289,3.99577304242,3.92942316401,3.63227088821,3.96857372178,4.03487184791,3.92518673067,4.20148675148,4.09452608503,3.79356957423	CAST,SPRET	129S1,C3H,129S5,C57BL,AKR,LP_J,WSB,129P2,BALB,DBA,NOD,CBA,REF,PWK,NZO,A_J		Decrease	3.62327	0.0995775	4.01022	0.169039	8.31228e-05
lincRNA	INS	intronic	TRUE	RLTR10	chr12:81614597-81614597	81614597	81614597	+	ENSMUSG00000086966	AC163282.1	-	2	[[[81618195, 81619903], [81617458, 81617548], [81610936, 81611714]]]	1.28617366532,1.47967191871,0.69627884704,0.444062148528	2.04141390498,1.97297151711,2.03033188388,2.10715487141,2.21416012944,2.14839265132,1.17367430076,1.36043480268,1.46069487892,1.56530940461,1.92297390634,1.76412776079,1.61074973197,1.63783365866,1.89521860026,1.80429570886,2.15644962828,1.90555903042,2.21221955205,1.84404124617,1.94537507489,1.43022328674,1.41524781102,0.838067261929,1.86708121553,1.80719978327	SPRET,PWK	129S1,C3H,DBA,129S5,C57BL,AKR,LP_J,WSB,129P2,BALB,CAST,NOD,CBA,REF,NZO,A_J		Decrease	0.976547	0.486859	1.77428	0.340614	8.91731e-05
protein_coding	DEL	intronic	FALSE	LINE_frag	chr15:94594475-94595220	94594475	94595220	-	ENSMUSG00000063296	Tmem117	+	last	[[[94459614, 94459733], [94468490, 94468794], [94545291, 94545425], [94709810, 94709911], [94762225, 94762324], [94841745, 94841906], [94904833, 94904964], [94924788, 94926528]]]	2.91968510332,3.23301150589,3.29538591437,2.7832305219	3.93690254734,4.02649093631,3.2537756792,3.66829125634,3.88637768612,4.04599878004,3.50862534056,3.72482107522,3.72774529164,3.96238728519,3.27167134136,3.3887625026,3.43999210731,3.53386661784,3.69955012209,4.22350402195,4.03541043055,3.80766891551,4.5747635659,3.50497911188,3.61146103426,4.06376694276,3.45369400295,3.51361615912,3.58046058049,3.7490876761	C57BL,REF,BALB	SPRET,129S1,C3H,129S5,DBA,AKR,LP_J,WSB,129P2,PWK,CAST,NOD,CBA,NZO,A_J		Decrease	3.05783	0.246042	3.73822	0.31083	8.99034e-05
protein_coding	INS	intronic	FALSE	LINE	chr1:95332242-95332242	95332242	95332242	+	ENSMUSG00000034088	Hdlbp	-	last	[[[95342155, 95342229], [95338761, 95338827], [95337255, 95337369], [95334801, 95334960], [95333669, 95333886], [95327887, 95328095], [95327530, 95327747], [95326673, 95326881], [95325953, 95326062], [95324723, 95324829], [95324133, 95324213], [95321842, 95321983], [95320345, 95320451], [95319839, 95319954], [95317918, 95318006], [95317659, 95317792], [95316644, 95316864], [95314043, 95314266], […	7.08140650349,6.9222577331,7.04894077541,6.66394181614,6.75542038404,6.69349494106,7.10652019649,7.1388013328,6.85708194771,6.9420546302,6.52362985018,6.77174932089,6.8712614088,7.12555855253,6.83826692613,7.15428350877	7.28656665784,7.32767265303,7.29332436022,7.03196132194,7.10521112964,7.1966559205,7.50201617599,7.52355266018,6.95552248238,7.21858090657,6.98689629068,7.0453295659,7.18485449129,7.49275135425	CBA,LP_J,DBA,AKR,129P2,BALB,NOD,129S1,A_J	WSB,C3H,129S5,C57BL,REF,SPRET,CAST,NZO,PWK		Decrease	6.90592	0.192503	7.22506	0.190591	9.80252e-05
protein_coding	INS	intronic	FALSE	SINE	chr1:95332327-95332327	95332327	95332327	None	ENSMUSG00000034088	Hdlbp	-	24	[[[95342155, 95342229], [95338761, 95338827], [95337255, 95337369], [95334801, 95334960], [95333669, 95333886], [95327887, 95328095], [95327530, 95327747], [95326673, 95326881], [95325953, 95326062], [95324723, 95324829], [95324133, 95324213], [95321842, 95321983], [95320345, 95320451], [95319839, 95319954], [95317918, 95318006], [95317659, 95317792], [95316644, 95316864], [95314043, 95314266], […	7.08140650349,6.9222577331,7.04894077541,6.66394181614,6.75542038404,6.69349494106,7.10652019649,7.1388013328,6.85708194771,6.9420546302,6.52362985018,6.77174932089,6.8712614088,7.12555855253,6.83826692613,7.15428350877	7.28656665784,7.32767265303,7.29332436022,7.03196132194,7.10521112964,7.1966559205,7.50201617599,7.52355266018,6.95552248238,7.21858090657,6.98689629068,7.0453295659,7.18485449129,7.49275135425	CBA,LP_J,DBA,AKR,129P2,BALB,NOD,129S1,A_J	WSB,C3H,129S5,C57BL,REF,SPRET,CAST,NZO,PWK		Decrease	6.90592	0.192503	7.22506	0.190591	9.80252e-05
protein_coding	INS	intronic	FALSE	MaLR	chr1:66899024-66899024	66899024	66899024	None	ENSMUSG00000026003	Acadl	-	3	[[[66904815, 66904905], [66903971, 66904128], [66901196, 66901335], [66899699, 66899865], [66894972, 66895040], [66891871, 66891906]], [[66909745, 66909851], [66903971, 66904128], [66901196, 66901335], [66899699, 66899865], [66894972, 66895040], [66891740, 66891906], [66889653, 66889756], [66888194, 66888309], [66884851, 66884980], [66883534, 66883622], [66877411, 66878101]]]	5.84417614811,6.21935631697,6.23875453617,5.99019785313,6.44104480576,6.29389842561	5.82751335881,5.6341430198,5.84497828269,6.02204388597,5.28163105202,6.04029008927,5.62152414626,5.12828255671,5.50350660689,4.92138362379,5.53463904079,5.61138754038,5.24125229362,5.85701855469,5.73381169202,5.90804521603,5.55653654225,5.43245529126,5.82177562736,5.34080762593,5.67252964236,5.59439650913,5.43377136179,5.20151711559	NOD,CAST,129P2	SPRET,129S1,C3H,129S5,C57BL,AKR,LP_J,WSB,BALB,PWK,DBA,CBA,REF,NZO,A_J		Increase	6.17124	0.216546	5.57355	0.288346	0.000102132
protein_coding	INS	intronic	FALSE	SINE	chr1:66899108-66899108	66899108	66899108	None	ENSMUSG00000026003	Acadl	-	3	[[[66904815, 66904905], [66903971, 66904128], [66901196, 66901335], [66899699, 66899865], [66894972, 66895040], [66891871, 66891906]], [[66909745, 66909851], [66903971, 66904128], [66901196, 66901335], [66899699, 66899865], [66894972, 66895040], [66891740, 66891906], [66889653, 66889756], [66888194, 66888309], [66884851, 66884980], [66883534, 66883622], [66877411, 66878101]]]	5.84417614811,6.21935631697,6.23875453617,5.99019785313,6.44104480576,6.29389842561	5.82751335881,5.6341430198,5.84497828269,6.02204388597,5.28163105202,6.04029008927,5.62152414626,5.12828255671,5.50350660689,4.92138362379,5.53463904079,5.61138754038,5.24125229362,5.85701855469,5.73381169202,5.90804521603,5.55653654225,5.43245529126,5.82177562736,5.34080762593,5.67252964236,5.59439650913,5.43377136179,5.20151711559	NOD,CAST,129P2	SPRET,129S1,C3H,129S5,C57BL,AKR,LP_J,WSB,BALB,PWK,DBA,CBA,REF,NZO,A_J		Increase	6.17124	0.216546	5.57355	0.288346	0.000102132
protein_coding	DEL	intronic	FALSE	LINE_frag	chr1:106730579-106731837	106730579	106731837	-	ENSMUSG00000050840	Cdh20	+	2	[[[106665104, 106665475], [106830532, 106830919], [106837607, 106837903], [106838673, 106838794], [106841767, 106841936], [106843899, 106844088], [106850404, 106850659], [106867396, 106867534], [106871569, 106871692], [106875555, 106875674], [106881246, 106881499], [106890455, 106892058]]]	4.22963319906,4.04287487742,4.10120340963,3.94871124454,4.10104288455,4.26303106079,3.95430227022,4.08908946535,4.5272761182,4.47964336452,4.11778063438,3.98595389118,3.82650154936,4.06819980774,4.22377655142,4.08330719544,3.62808876099,3.98540202688,3.77847481299,3.80370711348,3.98564283885,4.11033498027,3.92228129056,4.01718271878,3.85281573634,3.98776335333	3.30792158643,3.79144334096,3.64213600633,3.59407925627	129S1,C3H,DBA,129S5,C57BL,AKR,WSB,129P2,BALB,CAST,NOD,CBA,REF,PWK,NZO,A_J	SPRET,LP_J		Increase	4.04285	0.198968	3.5839	0.202265	0.000105624
protein_coding	DEL	intronic	FALSE	LINE_frag	chr13:17154364-17154820	17154364	17154820	+	ENSMUSG00000055137	5033411D12Rik	-	3	[[[17786471, 17786566], [17764383, 17764436], [17763533, 17763608], [17754571, 17754658], [17754051, 17754103], [17736613, 17736735], [17669322, 17669415], [17646158, 17646303], [17544289, 17544386], [17415037, 17415110], [17393750, 17393849], [17344323, 17344427], [17067989, 17068054], [16949687, 16949852]]]	2.06328388208,1.56404978935,1.96104050649,1.74534040552,3.09740769891,2.55011632399,2.32555580027,1.76752068389	3.10613498193,2.59040898812,2.44165759177,2.70993923704,2.99693516764,2.54835787189,2.65752139104,2.55641818384,2.7646961103,2.63022646351,2.78175756532,2.61265895527,2.65125351437,2.97340218407,3.88858825083,3.28428547355,3.68986439808,2.97419542586,2.4790547691,2.67916586139,4.32594894757,3.9761105666	129S1,129S5,C57BL,REF,129P2,CAST,WSB,NZO	CBA,C3H,LP_J,DBA,AKR,SPRET,BALB,PWK,NOD,A_J		Decrease	2.13429	0.50471	2.96903	0.535243	0.000105956
protein_coding	DEL	intronic	FALSE	SINE	chr6:112971819-112973552	112971819	112973552	-	ENSMUSG00000042873	Lhfpl4	-	1	[[[113145207, 113145378], [113143810, 113144297], [113126438, 113126676], [113118082, 113121952]]]	5.57964206829,5.33054070235,5.7470181317,5.8973079225,5.79125569286,5.70029951068,5.45473063853,5.27408067712,5.85086325566,5.77118593713,5.85547669631,5.82656414685,5.58402388265,5.31898468371,5.73998122526,5.67449498893	5.63964034191,5.37359001851,5.37876993964,5.06498372945,5.17099396414,5.24080336251,5.15217542954,5.18628695821,5.39000243727,5.56067198445,5.58303782237,5.47416848063,5.1370327051,4.95836661806	129S1,C3H,129S5,C57BL,AKR,LP_J,WSB,129P2,BALB,CBA,REF,A_J	DBA,SPRET,PWK,CAST,NZO,NOD		Increase	5.64978	0.205029	5.30789	0.208665	0.000108753
protein_coding	DEL	intronic	FALSE	SINE	chr14:52789084-52789525	52789084	52789525	-	ENSMUSG00000035726	Supt16h	-	last	[[[52816758, 52816876], [52803601, 52803695], [52802685, 52802857], [52801830, 52801984], [52801210, 52801358], [52800690, 52800843], [52799774, 52799948], [52799147, 52799239], [52797957, 52798032], [52797717, 52797831], [52796828, 52796895], [52796622, 52796719], [52796283, 52796400], [52796033, 52796188], [52794915, 52795044], [52793669, 52793806], [52793450, 52793578], [52793144, 52793264], […	5.79906180993,6.07013002873,4.76387239163,5.21785116939,6.14313930495,5.87452171525,5.75284838388,5.69559766166,5.80980818314,5.7923463749,5.24701265451,5.40807553496,5.18108102926,5.32366501747,5.79661347123,5.75663551496,6.00006466755,6.15324960361	6.50640311535,6.58917050648,6.13513533762,6.02345692391,5.91550870253,6.03357374789,6.25015544812,6.17323546378,6.15502588402,6.33718411357,6.18168149379,6.2743448589	WSB,LP_J,C57BL,REF,BALB,PWK,NOD,NZO,A_J	129S1,C3H,129S5,DBA,AKR,SPRET,129P2,CAST,CBA		Decrease	5.65475	0.381817	6.21457	0.19464	0.000111624
protein_coding	INS	intronic	FALSE	RLTR10	chr15:38949718-38949718	38949718	38949718	-	ENSMUSG00000022300	Dcaf13	+	last	[[[38944476, 38944597], [38950255, 38950456], [38950889, 38950998], [38954757, 38954848], [38955873, 38956030], [38959434, 38959513], [38961760, 38961844], [38969628, 38969794], [38975167, 38975304], [38976635, 38976800], [38978217, 38978399]]]	4.53578672744,5.37145332562,5.30392892933,5.61569164266,4.77224852489,5.24553469806	5.49912907557,5.78995910564,5.82360172816,5.86968860954,5.39073784136,5.49205503595,5.57334791214,6.04545894708,6.04220876933,6.20815537167,5.91354703081,5.35749195029,5.41187177492,5.51517652329,5.92507327105,5.7551965827,5.78274184968,5.54772134305,5.64940638405,5.71558128103,5.25196198478,5.67081098214,5.79817976227,5.6830180425	129S1,LP_J,SPRET,129P2,PWK,129S5	CBA,C3H,DBA,C57BL,AKR,BALB,CAST,NOD,WSB,REF,NZO,A_J		Decrease	5.14077	0.404518	5.69634	0.239559	0.000113136
protein_coding	INS	intronic	FALSE	SINE	chr15:38949777-38949777	38949777	38949777	None	ENSMUSG00000022300	Dcaf13	+	2	[[[38944476, 38944597], [38950255, 38950456], [38950889, 38950998], [38954757, 38954848], [38955873, 38956030], [38959434, 38959513], [38961760, 38961844], [38969628, 38969794], [38975167, 38975304], [38976635, 38976800], [38978217, 38978399]]]	4.53578672744,5.37145332562,5.30392892933,5.61569164266,4.77224852489,5.24553469806	5.49912907557,5.78995910564,5.82360172816,5.86968860954,5.39073784136,5.49205503595,5.57334791214,6.04545894708,6.04220876933,6.20815537167,5.91354703081,5.35749195029,5.41187177492,5.51517652329,5.92507327105,5.7551965827,5.78274184968,5.54772134305,5.64940638405,5.71558128103,5.25196198478,5.67081098214,5.79817976227,5.6830180425	129S1,LP_J,SPRET,129P2,PWK,129S5	CBA,C3H,DBA,C57BL,AKR,BALB,CAST,NOD,WSB,REF,NZO,A_J		Decrease	5.14077	0.404518	5.69634	0.239559	0.000113136
processed_transcript	DEL	intronic	FALSE	IAP-I	chr1:132430866-132435829	132430866	132435829	+	ENSMUSG00000085526	AC122773.2	+	4	[[[132359151, 132359254], [132425066, 132425181], [132425504, 132426841], [132437763, 132437801], [132452693, 132453652]]]	1.12079862435,1.30846423041,0.55526547596,0.561364304182,0.754882611479,0.868836187232,0.896722796243,1.20986932276,0.768961605327,0.750806432316,1.03059359309,0.8744469201,0.530919165615,0.436846050441,0.805224460161,0.336114495048	0.912693084381,0.724285389289,1.6717839275,1.71497709627,1.87479332988,2.0027871704,2.30102629758,1.84843786583,0.898970821234,1.32077477412,1.02526890083,0.910678546456,1.64857306861,1.72755549031	129S1,C3H,129S5,C57BL,AKR,LP_J,129P2,BALB,DBA,REF,NZO,A_J	CBA,NOD,SPRET,CAST,WSB,PWK		Decrease	0.800632	0.276165	1.47019	0.496615	0.000118228
protein_coding	INS	intronic	FALSE	IAP-I	chr3:152884333-152884333	152884333	152884333	+	ENSMUSG00000052544	St6galnac3	-	3	[[[153388007, 153388026], [153172265, 153172461], [153074424, 153074835], [152869580, 152869689], [152865471, 152868555]]]	2.16066426774,1.91487622367,2.36671356004,3.02781726594	3.85715205447,3.07409452156,3.99085835454,3.54973981685,2.84532943093,3.07442096703,3.70196426927,4.1432759593,2.97578692393,3.15824543562,2.97221758753,3.68268917326,3.40771373137,3.44435122532,3.81517724115,2.99752742515,3.41347014477,3.39804287241,2.89145975725,3.53734368413,3.48594079214,3.61216351908,3.08637527462,2.94574786756,3.03622900867,2.18539293307	SPRET,PWK	129S1,C3H,DBA,129S5,C57BL,AKR,LP_J,WSB,129P2,BALB,CAST,NOD,CBA,REF,NZO,A_J		Decrease	2.36752	0.477378	3.31857	0.431355	0.000118493
protein_coding	INS	intronic	FALSE	SINE	chr4:142780888-142780888	142780888	142780888	+	ENSMUSG00000057637	Prdm2	-	last	[[[142802516, 142802612], [142784562, 142784637], [142770778, 142770894], [142769216, 142769294], [142759937, 142760091], [142751981, 142752085]], [[142802516, 142802612], [142784562, 142784637], [142770778, 142770894], [142769189, 142769294], [142759937, 142760091], [142751957, 142752085], [142732025, 142732137], [142721611, 142726002], [142701558, 142701680]], [[142802516, 142802608], [14278456…	3.96844994021,3.38871649957,2.91533911519,2.80511376771,3.54446562046,2.89076381348,3.17251835599,2.66608768298,3.99026143761,3.67857623343,3.49320847964,3.08482894637	3.74618231697,4.23994961553,4.1431105989,3.96141089166,4.74360765438,3.88061748505,3.70663006143,4.0348252104,3.90658810275,4.11673403841,3.30365243978,3.34891889867,3.89513292335,3.9334666194,3.77487212003,3.93662655209,3.94809882579,3.7804479554	129S1,LP_J,DBA,129S5,129P2,NOD,WSB,PWK	CBA,C3H,C57BL,AKR,SPRET,BALB,CAST,REF,NZO,A_J		Decrease	3.29986	0.446839	3.91116	0.317023	0.000121915
protein_coding	INS	intronic	FALSE	IAP-I	chr8:65505289-65505289	65505289	65505289	None	ENSMUSG00000054162	Spock3	+	2	[[[65430156, 65430325], [65430595, 65430785], [65592229, 65592239], [65592338, 65592385], [65622694, 65622810], [65699435, 65699560], [65723894, 65724010], [65807659, 65807780], [65824460, 65824683], [65827715, 65827779], [65830976, 65831115], [65834007, 65835900]], [[65430156, 65430325], [65430595, 65430785], [65592229, 65592239], [65592338, 65592385], [65622694, 65624648], [65631226, 65631662]]…	8.89632629401,8.61820018994,8.5039495757,8.40124577224,7.39195925109,7.93270542986,8.02209475199,8.26019491952,8.36634621492,8.30109633283,8.22466188952,6.68297267936	6.66508201956,6.41128179577,7.88193970251,6.92464622102,6.8161194187,7.02465191716,4.8853839866,5.98765412414,5.51397299326,6.20582806125,7.25702874122,7.05772148476,7.07239690694,6.90592594646,6.03324127119,6.13332467653,8.40911575057,8.26537334435	CBA,C3H,LP_J,DBA,AKR,BALB	129S1,129S5,C57BL,REF,SPRET,129P2,PWK,CAST,NOD,WSB,NZO,A_J		Increase	8.13348	0.590768	6.74726	0.901578	0.000127045
protein_coding	INS	intronic	FALSE	LINE	chr8:65452514-65452514	65452514	65452514	None	ENSMUSG00000054162	Spock3	+	2	[[[65430156, 65430325], [65430595, 65430785], [65592229, 65592239], [65592338, 65592385], [65622694, 65622810], [65699435, 65699560], [65723894, 65724010], [65807659, 65807780], [65824460, 65824683], [65827715, 65827779], [65830976, 65831115], [65834007, 65835900]], [[65430156, 65430325], [65430595, 65430785], [65592229, 65592239], [65592338, 65592385], [65622694, 65624648], [65631226, 65631662]]…	8.89632629401,8.61820018994,8.5039495757,8.40124577224,7.39195925109,7.93270542986,8.02209475199,8.26019491952,8.36634621492,8.30109633283,8.22466188952,6.68297267936	6.66508201956,6.41128179577,7.88193970251,6.92464622102,6.8161194187,7.02465191716,4.8853839866,5.98765412414,5.51397299326,6.20582806125,7.25702874122,7.05772148476,7.07239690694,6.90592594646,6.03324127119,6.13332467653,8.40911575057,8.26537334435	CBA,C3H,LP_J,DBA,AKR,BALB	129S1,129S5,C57BL,REF,SPRET,129P2,PWK,CAST,NOD,WSB,NZO,A_J		Increase	8.13348	0.590768	6.74726	0.901578	0.000127045
protein_coding	INS	intronic	FALSE	LINE	chr8:65626898-65626898	65626898	65626898	-	ENSMUSG00000054162	Spock3	+	6	[[[65430156, 65430325], [65430595, 65430785], [65592229, 65592239], [65592338, 65592385], [65622694, 65624648], [65631226, 65631662]]]	8.89632629401,8.61820018994,8.5039495757,8.40124577224,7.39195925109,7.93270542986,8.02209475199,8.26019491952,8.36634621492,8.30109633283,8.22466188952,6.68297267936	6.66508201956,6.41128179577,7.88193970251,6.92464622102,6.8161194187,7.02465191716,4.8853839866,5.98765412414,5.51397299326,6.20582806125,7.25702874122,7.05772148476,7.07239690694,6.90592594646,6.03324127119,6.13332467653,8.40911575057,8.26537334435	CBA,C3H,LP_J,DBA,AKR,BALB	129S1,129S5,C57BL,REF,SPRET,129P2,PWK,CAST,NOD,WSB,NZO,A_J		Increase	8.13348	0.590768	6.74726	0.901578	0.000127045
protein_coding	INS	intronic	FALSE	SINE	chr6:146712626-146712626	146712626	146712626	None	ENSMUSG00000001630	Stk38l	+	4	[[[146673556, 146673569], [146706981, 146707127], [146708641, 146708694], [146714715, 146714839], [146715258, 146715343], [146715939, 146716064], [146716853, 146717009], [146717354, 146717458], [146717615, 146717678], [146720102, 146720221], [146720618, 146720743], [146721838, 146721935], [146723920, 146724013], [146724093, 146725078]], [[146673515, 146673569], [146706981, 146707127], [146708641,…	3.00475803831,2.91876650859,3.25483839567,3.22052138066,2.98168201302,3.06161050759,3.09017351926,3.13134642259,3.00147469237,2.65212939265	3.31479607366,3.22114729865,3.25761163908,3.33756129432,3.09512848853,3.14496621327,3.12329901006,3.45196493441,3.20052506655,3.39372390319,3.13630381142,3.10685282653,3.31077474451,3.20562351443,3.28896602547,3.29668576288,3.18313259382,3.3600105854,3.33971111892,3.31159495304	129S1,LP_J,NOD,129P2,BALB,A_J	CBA,C3H,DBA,129S5,C57BL,AKR,SPRET,CAST,WSB,REF,NZO,PWK		Decrease	3.03173	0.170182	3.25402	0.102236	0.00012757
protein_coding	DEL	intronic	FALSE	LINE_frag	chr13:13585652-13585822	13585652	13585822	-	ENSMUSG00000005397	Nid1	+	last	[[[13529956, 13530193], [13555987, 13556288], [13557575, 13557803], [13560496, 13560874], [13565045, 13565196], [13568424, 13568677], [13570403, 13570605], [13574283, 13574530], [13575915, 13576060], [13578904, 13579031], [13581271, 13581422], [13582310, 13582434], [13591824, 13592053], [13592711, 13592885], [13594664, 13594792], [13598601, 13598774], [13599875, 13600034], [13600983, 13601108], […	2.7023652751,3.27516189884,3.44319548727,3.25983599378,2.66812338224,2.72480898075,2.44315573592,2.57159196733,2.84175681083,2.97043235916,3.19722041702,3.51311959176,3.10882213676,2.63895756735,4.27806490291,3.53511380199,2.91400085667,3.73147817157,2.70041771847,3.45499906166,3.22046770549,3.31636564361,3.43275087827,3.29857149371,2.7899679785,2.95780737577	2.37162508948,2.50274030111,2.31363129055,1.88138791835	129S1,C3H,129S5,C57BL,DBA,LP_J,WSB,129P2,BALB,CAST,NOD,CBA,REF,PWK,NZO,A_J	AKR,SPRET		Increase	3.11494	0.422589	2.26735	0.26919	0.000128912
protein_coding	INS	intronic	FALSE	SINE	chr12:60281774-60281774	60281774	60281774	None	ENSMUSG00000021000	Ctage5	+	20	[[[60230779, 60230883], [60237049, 60237182], [60238566, 60238589], [60238683, 60238773], [60247832, 60247944], [60248837, 60248910], [60250449, 60250555], [60255341, 60255465], [60259238, 60259354], [60260576, 60260624], [60261161, 60261253], [60263866, 60264006], [60269919, 60270022], [60271243, 60271305], [60271942, 60271979], [60273510, 60273579], [60275091, 60275175], [60277316, 60277446], […	5.49966983871,5.22870938509,5.14543656676,5.00831464545,4.97858895824,4.91150595233	5.42750467579,5.46499173033,5.73757437695,5.77222083296,5.1246680629,5.57287993637,5.51022089111,5.68596935559,5.69748263671,5.87865005648,5.36330468474,5.47683091289,5.61785617523,5.35064349104,5.57436271589,5.5529315139,5.61034911658,5.56440475442,5.75790592822,5.59800163367,5.36329132919,5.08359539399,5.38887155507,5.36146536151	CAST,SPRET,PWK	129S1,C3H,129S5,C57BL,AKR,LP_J,WSB,129P2,BALB,DBA,NOD,CBA,REF,NZO,A_J		Decrease	5.1287	0.215453	5.52233	0.19428	0.000131155
protein_coding	INS	intronic	FALSE	RLTR10	chr19:61080054-61080054	61080054	61080054	+	ENSMUSG00000003228	Grk5	+	last	[[[60965650, 60966534], [61063603, 61063700], [61107653, 61107767], [61121978, 61122057], [61144449, 61144551], [61145205, 61145299], [61148335, 61148400], [61149290, 61149432], [61152539, 61152731], [61155238, 61155277], [61156755, 61156846], [61158962, 61159172], [61161973, 61162112], [61165812, 61165951], [61166409, 61166542], [61167795, 61168449]]]	3.90766638747,4.08010825469,3.99831906371,3.95298740557,3.94952870439,3.35764364699,3.24783122667,3.76348312866,3.48193660215,3.96256359038,3.39534802625,3.53946255715,3.40530136849,3.90484208948	4.31093910604,4.36884295436,4.22207994579,4.34403612414,4.20670964768,4.50440062272,3.98583921046,4.17925795366,4.19575261419,3.8194082344,4.01976114531,3.66142805337,4.35438038103,4.12349859454,4.0395436252,3.83600921308	129S1,LP_J,NOD,129S5,129P2,CAST,WSB,NZO,A_J	CBA,C3H,C57BL,AKR,SPRET,BALB,DBA,REF,PWK		Decrease	3.7105	0.289682	4.13574	0.229539	0.000133896
protein_coding	INS	intronic	FALSE	MaLR	chr8:85729894-85729894	85729894	85729894	None	ENSMUSG00000031709	Tbc1d9	+	2	[[[85689757, 85690103], [85734318, 85734430], [85745335, 85745455], [85757377, 85757607], [85758009, 85758272], [85760409, 85760618], [85763728, 85763936], [85765435, 85765607], [85766419, 85766571], [85773299, 85773515], [85777355, 85777474], [85778524, 85778811], [85779692, 85779823], [85782892, 85782992], [85783201, 85783271], [85784816, 85785058], [85788744, 85788811], [85789978, 85790066], […	5.7189804216,5.49060697405,6.07675617663,6.05268941007,5.78012627619,6.38944922273	6.84022719065,6.56036305234,6.37696512366,6.15455139175,6.38554928704,6.76963814563,6.36044247419,6.14321679315,6.48790501679,6.35827587536,6.56869649894,6.41450321892,6.31524130362,6.45941240006,6.27198145299,6.3732830713,6.23802120656,6.16140365769,6.51168234596,6.25076181287,6.34815626934,6.30108324362,6.27558172426,5.87860643895	129S1,LP_J,AKR,129S5,129P2,BALB	CBA,C3H,C57BL,DBA,SPRET,PWK,CAST,NOD,WSB,REF,NZO,A_J		Decrease	5.9181	0.3184	6.3669	0.202378	0.000136978
protein_coding	DEL	CDS	FALSE	RLTR10	chr8:106983606-106989304	106983606	106989304	+	ENSMUSG00000052616	Ccdc79	-	last	[[[107033264, 107033783], [107031688, 107031746], [107022391, 107022503], [107021865, 107021995], [107020670, 107020803], [107019200, 107019262], [107018985, 107019102], [107018768, 107018892], [107012385, 107012539], [107009255, 107009391], [106996584, 106996938], [106993009, 106993072], [106992626, 106992720], [106989180, 106989345], [106976523, 106976674], [106975693, 106975760], [106971820, 1…	0.750389244264,1.15796338874,0.860917780662,1.22905573254,0.940837110023,0.743970163621,1.29218651495,0.920657987096,0.709392438775,1.41319857422,0.993672689476,0.698329288435,1.13949388049,1.04075773424,0.84020132422,0.959787651924,1.46467154905,1.39594077793,1.08801121014,1.42350445129,0.907477714422,2.07079420558,1.0146611397,1.08169462803	1.4795239899,1.19139627454,2.34669232125,2.5117471312,1.72113991823,1.94605315855	129S1,C3H,129S5,C57BL,AKR,LP_J,WSB,129P2,BALB,DBA,NOD,CBA,REF,NZO,A_J	CAST,SPRET,PWK		Decrease	1.08907	0.312476	1.86609	0.505945	0.000136993
protein_coding	DEL	intronic	FALSE	MaLR	chr8:107024441-107024841	107024441	107024841	-	ENSMUSG00000052616	Ccdc79	-	last	[[[107033700, 107033787], [107033165, 107033273], [107031688, 107031746], [107022391, 107022503], [107021865, 107021995], [107020670, 107020803], [107019200, 107019262], [107018985, 107019102], [107018768, 107018892], [107012385, 107012539], [107009255, 107009391], [107008175, 107008302], [107006071, 107006227], [106996584, 106996938], [106993009, 106993072], [106992626, 106992720], [106976523, 1…	0.750389244264,1.15796338874,0.860917780662,1.22905573254,0.940837110023,0.743970163621,1.29218651495,0.920657987096,0.709392438775,1.41319857422,0.993672689476,0.698329288435,1.13949388049,1.04075773424,0.84020132422,0.959787651924,1.46467154905,1.39594077793,1.08801121014,1.42350445129,0.907477714422,2.07079420558,1.0146611397,1.08169462803	1.4795239899,1.19139627454,2.34669232125,2.5117471312,1.72113991823,1.94605315855	129S1,C3H,129S5,C57BL,AKR,LP_J,WSB,129P2,BALB,DBA,NOD,CBA,REF,NZO,A_J	CAST,SPRET,PWK		Decrease	1.08907	0.312476	1.86609	0.505945	0.000136993
protein_coding	DEL	intronic	FALSE	LINE_frag	chr19:31503800-31504276	31503800	31504276	+	ENSMUSG00000052920	Prkg1	-	last	[[[31738459, 31738771], [31660055, 31660223], [31376774, 31376889], [31067545, 31067652], [30969120, 30969185], [30861382, 30861461], [30855783, 30855879], [30798648, 30798715], [30771371, 30771447], [30699170, 30699268], [30669430, 30669571], [30667336, 30667427], [30660754, 30660897], [30659627, 30659792], [30653246, 30653370], [30653098, 30653162], [30646100, 30646168], [30643035, 30643826]], …	3.83262051729,3.66442361652,3.9094018162,3.61316876609,3.70511167328,3.99220494285,4.04738976973,4.02069337879,4.33729201862,4.33427728676,3.74542888173,4.22903399201,3.6701532608,3.49149595403,3.5889660855,3.831422751,3.58929607271,3.45860440937,3.20347566579,3.48063282344,3.9211652544,3.63695869242,3.89918545413,3.9933403254,3.74365959063,3.99018896111	2.83776455293,3.13558725855,3.46838562797,3.33651435416	CBA,C3H,DBA,C57BL,AKR,SPRET,BALB,CAST,NOD,WSB,REF,NZO,A_J	PWK,129S1,129P2,LP_J,129S5		Increase	3.80498	0.274727	3.19456	0.274416	0.000141752
protein_coding	INS	intronic	FALSE	LINE_frag	chr18:84043735-84043735	84043735	84043735	None	ENSMUSG00000046982	Tshz1	-	1	[[[84254754, 84255954], [84181017, 84185633]]]	3.24275649224,3.68289696975,3.39677504089,3.88845888103,3.78099816826,3.33662128388,4.03187851886,4.67905135531,4.17983299164,4.1876911988	4.20835699346,3.87433908952,4.55959287391,4.31578847721,4.73090832422,4.49024594116,4.3155596698,4.96853706427,4.65568793386,4.59188906903,5.12459428907,4.43732056408,4.83620014032,4.0074853949,4.1185841028,4.28889843383,4.92529210558,6.22163417816,4.66197290805,4.73496422651	129S1,LP_J,NOD,129S5,129P2,WSB,NZO	CBA,C3H,DBA,C57BL,AKR,SPRET,BALB,PWK,CAST,REF,A_J		Decrease	3.8407	0.44898	4.60339	0.502932	0.000150898
protein_coding	DEL	intronic	FALSE	SINE	chr19:30031088-30031290	30031088	30031290	-	ENSMUSG00000024810	Il33	+	last	[[[29999602, 29999651], [30024148, 30024257], [30026464, 30026591], [30027218, 30027330], [30029031, 30029158], [30029689, 30029741], [30031389, 30031488], [30033338, 30035194]], [[30020278, 30020348], [30024148, 30024257], [30026464, 30026591], [30027218, 30027330], [30029031, 30029158], [30029689, 30029741], [30031389, 30031488], [30033338, 30035194]]]	3.40297966073,3.73248633435,4.3601498126,4.11534250854,4.07720892458,3.92442485088,5.01357261584,4.49305787416,2.60621779759,3.94340190935,3.86009461005,3.99345370607,5.51195141028,4.33720338068,5.97051637607,4.28964499563,3.22476880307,3.86825572399,3.59790681084,3.75596426405,3.62015278796,4.89049603839	6.45572893876,6.49144066146,4.68979781316,5.14719545228,6.00611524074,6.83152835136,5.71072742934,4.09424751151	129S1,C3H,129S5,C57BL,AKR,LP_J,129P2,BALB,DBA,NOD,CBA,REF,NZO,A_J	CAST,SPRET,WSB,PWK		Decrease	4.11769	0.745054	5.67835	0.961582	0.000152712
protein_coding	INS	intronic	FALSE	SINE	chr17:74682420-74682420	74682420	74682420	None	ENSMUSG00000058704	Memo1	-	9	[[[74694030, 74694156], [74657762, 74657845], [74654566, 74654636], [74644313, 74644427], [74641243, 74641356], [74624770, 74624914], [74616365, 74616443], [74601599, 74601705], [74600044, 74600665]]]	4.77947585268,4.7227075171,4.43865687544,4.23469049445	4.70501655636,5.115252564,5.49277256552,5.54694191486,5.31785774124,5.16586463628,5.40316071839,5.8542345782,5.62657122169,5.83351915536,5.58877516343,5.14891803167,5.45502624149,5.30694820029,5.1837925728,5.14065514922,5.47693761208,5.47792089801,5.67149201906,5.76635150883,5.06671553254,5.52845289656,4.64484522201,4.48106998456,5.03938878292,5.2135260483	CAST,SPRET	129S1,C3H,129S5,C57BL,AKR,LP_J,WSB,129P2,BALB,DBA,NOD,CBA,REF,PWK,NZO,A_J		Decrease	4.54388	0.254398	5.31738	0.350735	0.000154327
protein_coding	DEL	intronic	FALSE	SINE	chr19:46611138-46611346	46611138	46611346	-	ENSMUSG00000025035	Arl3	-	last	[[[46647528, 46647575], [46632726, 46632871], [46626061, 46626179], [46617970, 46618022], [46616840, 46617027], [46605597, 46605876]]]	7.74712106061,7.49976917844,7.75765724761,7.89080448427,8.22315392689,7.83039863813,8.59255459598,8.67742315662,7.48360014922,7.47284911918,8.11825320604,7.65241860338,8.01402535425,7.72294125264,7.95257143101,7.84152049185,8.13800564155,7.71562848992	9.44852194127,9.1009350779,9.6439685702,9.54350087853,7.97672387408,7.93564458605,9.72416493275,9.40243249481,7.63201157312,7.73797774077,8.80413677297,9.1659382808	129S1,C3H,129S5,C57BL,AKR,LP_J,WSB,129P2,NOD,CBA,REF,NZO	DBA,SPRET,BALB,A_J,CAST,PWK		Decrease	7.90726	0.343186	8.843	0.798974	0.000156563
protein_coding	INS	intronic	FALSE	ETn	chr17:36140043-36140043	36140043	36140043	-	ENSMUSG00000053835	H2-T24	-	1	[[[36157403, 36157505], [36154184, 36154482], [36152327, 36152601], [36151743, 36152020], [36151500, 36151641], [36142638, 36143734]], [[36157403, 36157456], [36154184, 36154482], [36152327, 36152601], [36151743, 36152020], [36151505, 36151641], [36147752, 36147757], [36142638, 36143734]]]	1.37085399072,1.45251296469,1.2738006088,1.44678027537,1.29950076299,1.30583781841	2.42017877754,2.65232128525,2.7594062596,2.70483726228,2.20969791368,1.75942261232,1.81680949837,1.28074455727,2.43471716364,2.74807831459,2.59584147137,2.88204789409,1.43581934746,1.21089879166,2.33880188546,1.7161663023,1.99629208719,1.66684654436,2.1930541439,2.26125994429,2.37273369299,2.39143059376,3.15038073702,2.66820880633	NOD,A_J	SPRET,129S1,C3H,DBA,129S5,C57BL,AKR,LP_J,WSB,129P2,BALB,CAST,CBA,REF,NZO,PWK		Decrease	1.35821	0.0777331	2.23608	0.522834	0.000157401
protein_coding	DEL	intronic	FALSE	LINE_frag	chr17:10811258-10811795	10811258	10811795	-	ENSMUSG00000037196	Pacrg	-	3	[[[10823835, 10823933], [10789974, 10790147], [10769342, 10769480]]]	5.84088074699,5.65949260059,5.53810601133,5.11491795886,5.74688893777,5.83033429243,5.61801405431,4.86170318214,5.59520866415,4.70864173154,5.1584491001,5.02926494543,5.86710759741,5.42278510154,5.794751271,5.64034364133,5.42540206811,5.87615507939,5.09857242401,4.94852807605,5.13784746017,5.28961249586	4.77455813794,4.80088158159,4.76745655013,5.05913808368,3.03325223662,3.52410891309,4.80623660939,5.09630665926	129S1,C3H,129S5,C57BL,AKR,LP_J,129P2,BALB,DBA,NOD,CBA,REF,NZO,A_J	CAST,SPRET,WSB,PWK		Increase	5.41832	0.36152	4.48274	0.765392	0.000158372
protein_coding	DEL	intronic	FALSE	SINE	chr17:29012926-29013133	29012926	29013133	+	ENSMUSG00000043286	Pnpla1	+	2	[[[28995354, 28996016], [29013755, 29013989], [29014330, 29014397], [29015309, 29015520], [29016379, 29016441], [29017879, 29018573], [29020422, 29020508], [29022468, 29022592], [29023792, 29023893], [29025001, 29027253]]]	1.55586278152,1.21619650414,0.26830635634,0.27043141628,0.289666375897,0.197172186605,0.0954316870443,0.281236519354,0.263514481532,0.246834876921,0.325091545951,0.133585052929,0.140901388103,0.194281901021,0.187180135631,0.229323239171,0.206969181357,0.109966929584,0.178320963632,0.322706166447,0.0761248577278,0.138165687847,0.453052003742,0.457124014868	0.688296588967,1.09653495665,0.460983557948,0.5454944144,1.96770691101,2.1081397232	129S1,C3H,129S5,C57BL,AKR,LP_J,WSB,129P2,BALB,DBA,NOD,CBA,REF,NZO,A_J	CAST,SPRET,PWK		Decrease	0.32656	0.344247	1.14453	0.727007	0.000160638
protein_coding	DEL	intronic	FALSE	SINE	chr8:90316421-90316622	90316421	90316622	+	ENSMUSG00000045333	Zfp423	-	last	[[[90483093, 90483470], [90428386, 90428447], [90383181, 90383383], [90304096, 90307312], [90297464, 90297550], [90211853, 90211986], [90210326, 90210443], [90209663, 90209691]], [[90483093, 90483470], [90428386, 90428447], [90383181, 90383383], [90304096, 90307312], [90297464, 90297550], [90211853, 90211986], [90210326, 90210443], [90185705, 90186406]]]	3.11313592285,3.86946675212,3.23395838287,2.9698310568,3.57041800046,3.92580624025,3.56537703174,3.63402357534,3.60728427163,3.35874056368,4.18758967229,4.24979947014	4.23844480715,3.84279918051,4.16601497602,3.86747560946,3.8602226747,4.38621632527,4.18203788454,3.97381871982,3.78991758987,3.48622386923,4.67831730516,4.32750838702,4.28863599797,4.30071086477,4.60951803197,4.77493710302,4.9229654182,4.48588900317	129S1,129S5,C57BL,AKR,LP_J,129P2,BALB,NOD,REF	CBA,C3H,DBA,SPRET,PWK,CAST,WSB,NZO,A_J		Decrease	3.60712	0.401733	4.23231	0.38094	0.000160804
protein_coding	INS	intronic	FALSE	LINE_frag	chr12:30556151-30556151	30556151	30556151	-	ENSMUSG00000061911	Myt1l	+	last	[[[30468484, 30468540], [30468718, 30468753], [30469114, 30469178], [30496236, 30496599], [30511732, 30512696], [30517151, 30517287], [30521213, 30521305], [30522903, 30523012], [30527258, 30527332], [30527335, 30527372], [30527376, 30527474], [30534108, 30534360], [30536397, 30536635], [30539096, 30539219], [30540078, 30540148], [30570986, 30571050], [30578225, 30578310], [30579956, 30580179], […	5.85040784006,5.32368752534,6.12426221747,5.61538686709,6.0473671261,5.54753271424,6.26453363831,6.2520074567,6.2275031462,6.44344556409,6.05459738773,6.00801724046,5.86986367493,5.87752455463,5.68428296942,5.94089517368,5.48619741803,6.3661980648	6.91913045451,6.68302698746,5.95984162901,6.17960823888,6.51350892306,6.56101554968,6.4798986211,6.47435252004,6.20775261329,6.30079205527,6.38161648286,6.45639408196	129S1,C3H,129S5,DBA,AKR,129P2,BALB,NOD,CBA,NZO,A_J	WSB,LP_J,C57BL,SPRET,CAST,REF,PWK		Decrease	5.94354	0.317237	6.42641	0.249469	0.000161555
protein_coding	DEL	intronic	FALSE	LINE_frag	chr10:31585877-31586254	31585877	31586254	-	ENSMUSG00000075259	Nkain2	-	1	[[[31671287, 31671294], [31670806, 31671125]]]	4.39067482263,4.49754045024,4.23545969884,4.1176293397,3.804335027,4.31781512259,4.74781778486,4.90849100256,4.57999255536,3.79497173817,3.84794266469,3.42327729155,3.79414464629,4.22938820546,4.01211334836,4.51920335349,4.43630242559,4.48239923088,4.90545684565,4.24893773966,4.27784378253,4.69376676252,4.16876087146,4.50949349173,4.09427039978,3.84854474785	1.66361131239,1.40472427397,4.28544646227,4.36457601447	SPRET,129S1,C3H,129S5,C57BL,AKR,LP_J,129P2,BALB,DBA,NOD,CBA,REF,PWK,NZO,A_J	CAST,WSB		Increase	4.26487	0.371562	2.92959	1.61508	0.000161856
protein_coding	DEL	intronic	FALSE	IAP-I	chr6:120077622-120084693	120077622	120084693	-	ENSMUSG00000041377	Ninj2	+	1	[[[120143839, 120143924], [120147919, 120148152], [120148659, 120148845], [120150029, 120150352]]]	2.35929432164,2.32718503082,2.57915945375,2.94551284252,2.9289900709,0.992796987347,2.59564784732,2.13176835008,3.2895908097,2.14859108659,1.7768397881,2.03344785586,2.68152384251,2.14246900267,2.26649934162,2.35414482221,2.23984860779,2.47784957494,2.28214848526,0.929192478887	1.22081049426,0.567149018324,2.61435451111,2.16469752638,1.53722291703,1.56892411102,0.5553442196,1.0326408976,0.620273987523,0.70132621021	CBA,C3H,C57BL,AKR,BALB,DBA,NOD,REF,NZO,A_J	SPRET,129S1,LP_J,129S5,129P2,CAST,WSB,PWK		Increase	2.27413	0.568547	1.25827	0.713067	0.000162502
protein_coding	INS	intronic	FALSE	MaLR	chr12:73873141-73873141	73873141	73873141	-	ENSMUSG00000021096	Ppm1a	+	last	[[[73862300, 73862618], [73884668, 73885523], [73887657, 73887776], [73891618, 73891728], [73893763, 73893822], [73894697, 73894728]]]	7.20176239194,7.22012638912,7.03764102298,7.22960496586	7.47985351255,7.45456763703,7.65367622948,7.689178166,7.43092588318,7.6412168557,7.56384500466,7.70391455891,7.95924535378,7.67088088813,7.52556092689,7.81672122452,7.1220168476,7.20260472857,7.35130746363,7.56987133511,7.53106284934,7.68722722556,7.66810093048,7.68506068727,7.80607088727,7.86133161411,7.4194778841,7.77949703247,7.77106883954,7.61372061627	129S1,NZO,129P2,LP_J,129S5	CBA,C3H,DBA,C57BL,AKR,SPRET,BALB,PWK,CAST,NOD,WSB,REF,A_J		Decrease	7.17228	0.0905028	7.60223	0.195312	0.000165534
protein_coding	INS	intronic	FALSE	IAP-I	chr7:36066199-36066199	36066199	36066199	+	ENSMUSG00000063808	Gpatch1	-	1	[[[36103358, 36103440], [36095457, 36095593], [36094318, 36094405], [36093196, 36093358], [36092206, 36092305], [36090947, 36091007], [36088246, 36088490], [36086595, 36086744], [36084238, 36084319], [36082501, 36082707], [36080272, 36080570], [36078672, 36078852], [36076743, 36076872], [36074057, 36074195], [36073534, 36073699], [36072140, 36072355], [36069733, 36069842], [36068588, 36068687], […	5.73035861567,4.77780895949,5.9584734523,5.34345545937	3.83593133995,3.96362493898,4.47961435121,4.17504297432,3.65780923304,3.57942580767,4.35298040955,4.21653682322,5.40872954066,5.64592873842,4.57980422848,4.82811125551,4.04967684517,4.08164372568,4.13128698895,4.27788136517,4.18433737911,4.37091333929,3.80445709931,3.81224972263,3.60692643624,3.68229164149,4.25727760502,4.45350099531,4.43530619778,4.00597378492	A_J,BALB	SPRET,129S1,C3H,DBA,129S5,C57BL,AKR,LP_J,WSB,129P2,PWK,CAST,CBA,REF,NZO,NOD		Increase	5.45252	0.516499	4.22605	0.49827	0.000165745
protein_coding	DEL	intronic	FALSE	IAP-I	chr18:24984401-24984946	24984401	24984946	-	ENSMUSG00000034295	Fhod3	+	last	[[[24867944, 24868274], [24912718, 24912826], [24928982, 24929048], [25056136, 25056205], [25062392, 25062499], [25127659, 25127755], [25143713, 25143826], [25148472, 25148568], [25152915, 25153060], [25160290, 25160533], [25186564, 25186670], [25214759, 25214895], [25218825, 25218877], [25224716, 25224926], [25243833, 25244113], [25248529, 25249070], [25249111, 25249408], [25260025, 25260185], […	4.78034513971,4.85211636897,5.10701184281,5.14448559188,4.672543474,4.75784712781,4.49148133707,4.660303111,4.53984132508,4.52586889511,4.64996939767,4.29625005827,4.44472258929,4.76916428134,4.46930735837,4.63171811889,4.5923526568,4.66599040138,4.7492142039,4.83685633158,4.53051786333,4.5688250197,4.97861882507,4.43294329609	5.2643783617,5.17749594549,4.89617533641,4.96493022696,5.21399223301,4.9422014928	129S1,C3H,129S5,C57BL,AKR,LP_J,WSB,129P2,BALB,DBA,NOD,CBA,REF,NZO,A_J	CAST,SPRET,PWK		Decrease	4.67285	0.208762	5.07653	0.159627	0.000172187
protein_coding	DEL	intronic	FALSE	LINE_frag	chr18:25203712-25205864	25203712	25205864	-	ENSMUSG00000034295	Fhod3	+	last	[[[24867944, 24868274], [24912718, 24912826], [24928982, 24929048], [25056136, 25056205], [25062392, 25062499], [25127659, 25127755], [25143713, 25143826], [25148472, 25148568], [25152915, 25153060], [25160290, 25160533], [25186564, 25186670], [25214759, 25214895], [25218825, 25218877], [25224716, 25224926], [25243833, 25244113], [25248529, 25249070], [25249111, 25249408], [25260025, 25260185], […	4.78034513971,4.85211636897,5.10701184281,5.14448559188,4.672543474,4.75784712781,4.49148133707,4.660303111,4.53984132508,4.52586889511,4.64996939767,4.29625005827,4.44472258929,4.76916428134,4.46930735837,4.63171811889,4.5923526568,4.66599040138,4.7492142039,4.83685633158,4.53051786333,4.5688250197,4.97861882507,4.43294329609	5.2643783617,5.17749594549,4.89617533641,4.96493022696,5.21399223301,4.9422014928	129S1,C3H,129S5,C57BL,AKR,LP_J,WSB,129P2,BALB,DBA,NOD,CBA,REF,NZO,A_J	CAST,SPRET,PWK		Decrease	4.67285	0.208762	5.07653	0.159627	0.000172187
protein_coding	INS	intronic	FALSE	IAP-I	chr18:24960610-24960610	24960610	24960610	None	ENSMUSG00000034295	Fhod3	+	4	[[[24867944, 24868274], [24912718, 24912826], [24928982, 24929048], [25056136, 25056205], [25062392, 25062499], [25127659, 25127755], [25143713, 25143826], [25148472, 25148568], [25152915, 25153060], [25160290, 25160533], [25186564, 25186670], [25214759, 25214895], [25218825, 25218877], [25224716, 25224926], [25243833, 25244113], [25248529, 25249070], [25249111, 25249408], [25260025, 25260185], […	5.2643783617,5.17749594549,4.89617533641,4.96493022696,5.21399223301,4.9422014928	4.78034513971,4.85211636897,5.10701184281,5.14448559188,4.672543474,4.75784712781,4.49148133707,4.660303111,4.53984132508,4.52586889511,4.64996939767,4.29625005827,4.44472258929,4.76916428134,4.46930735837,4.63171811889,4.5923526568,4.66599040138,4.7492142039,4.83685633158,4.53051786333,4.5688250197,4.97861882507,4.43294329609	CAST,SPRET,PWK	129S1,C3H,129S5,C57BL,AKR,LP_J,WSB,129P2,BALB,DBA,NOD,CBA,REF,NZO,A_J		Increase	5.07653	0.159627	4.67285	0.208762	0.000172187
protein_coding	INS	intronic	FALSE	MaLR	chr18:25082846-25082846	25082846	25082846	None	ENSMUSG00000034295	Fhod3	+	6	[[[24867944, 24868274], [24912718, 24912826], [24928982, 24929048], [25056136, 25056205], [25062392, 25062499], [25127659, 25127755], [25143713, 25143826], [25148472, 25148568], [25152915, 25153060], [25160290, 25160533], [25186564, 25186670], [25214759, 25214895], [25218825, 25218877], [25224716, 25224926], [25243833, 25244113], [25248529, 25249070], [25249111, 25249408], [25260025, 25260185], […	5.2643783617,5.17749594549,4.89617533641,4.96493022696,5.21399223301,4.9422014928	4.78034513971,4.85211636897,5.10701184281,5.14448559188,4.672543474,4.75784712781,4.49148133707,4.660303111,4.53984132508,4.52586889511,4.64996939767,4.29625005827,4.44472258929,4.76916428134,4.46930735837,4.63171811889,4.5923526568,4.66599040138,4.7492142039,4.83685633158,4.53051786333,4.5688250197,4.97861882507,4.43294329609	CAST,SPRET,PWK	129S1,C3H,129S5,C57BL,AKR,LP_J,WSB,129P2,BALB,DBA,NOD,CBA,REF,NZO,A_J		Increase	5.07653	0.159627	4.67285	0.208762	0.000172187
protein_coding	INS	intronic	FALSE	LINE	chr14:94069377-94069377	94069377	94069377	-	ENSMUSG00000055421	Pcdh9	-	last	[[[94284914, 94285443], [93725896, 93726099], [93414729, 93415104]]]	5.66155524951,5.48652029697,5.22832252643,5.59983751215,5.22296790782,5.24678363939	6.23983797659,6.05822782,6.09749823585,5.8806701325,5.31990056276,5.78974761216,5.39152089218,6.06678316312,5.79910273441,5.77732870211,6.04290782026,6.34006649871,5.61852546633,5.90375497546,5.68206565061,5.82056830741,6.25583092625,5.95850192418,6.05411054911,6.0995279882,6.02392586002,5.99445224778,5.93262057649,5.45359672336	NOD,AKR	SPRET,129S1,C3H,129S5,C57BL,DBA,LP_J,WSB,129P2,BALB,CAST,CBA,REF,PWK,NZO,A_J		Decrease	5.40766	0.199884	5.90004	0.264207	0.000180599
protein_coding	DEL	intronic	FALSE	SINE	chr10:39948210-39948415	39948210	39948415	-	ENSMUSG00000038510	Rpf2	-	last	[[[39966347, 39966785], [39964389, 39964523], [39963660, 39963699], [39959552, 39959593], [39955927, 39956010], [39954626, 39954704], [39952912, 39953013], [39947363, 39947467], [39945101, 39945247], [39943050, 39943726]]]	3.41318920022,3.8478050476,3.86589864069,3.44841531068,3.21772741607,3.88408239365,3.82828871125,3.99101777887,4.22650024876,4.6265906467,3.83071200608,3.78332246635,3.66623818269,3.76622272829,3.6433872172,3.58116191175,4.09786583662,3.66687801234,3.73094168875,3.7771009483,3.71827785478,3.60365956958,3.8411410321,4.30445296251	3.40027267862,3.39191505248,3.37821550313,3.50569205146,2.88920166218,3.08318347082	129S1,C3H,129S5,C57BL,AKR,LP_J,WSB,129P2,BALB,DBA,NOD,CBA,REF,NZO,A_J	CAST,SPRET,PWK		Increase	3.8067	0.297317	3.27475	0.236164	0.000181881
protein_coding	INS	intronic	FALSE	SINE	chr15:90447151-90447151	90447151	90447151	-	ENSMUSG00000052560	Cpne8	-	1	[[[90479804, 90479869], [90479672, 90479714], [90479007, 90479055], [90473758, 90474144]]]	4.03939510912,2.97857195798,3.27416733145,2.43056024587	4.28503438869,3.74691027721,3.51194741336,5.20921160263,3.48417601843,5.25875445609,3.60590860763,3.98450238277,4.35055489226,3.80246487781,4.81822717101,5.28566951672,4.55595186361,3.3593413166,4.6321973102,5.31467219907,4.96240259313,5.03197470845,5.12518188736,4.62937695916,4.44907321416,4.8089308078,4.40821632875,4.77830105738,4.79473638343,5.57012923576	SPRET,PWK	129S1,C3H,DBA,129S5,C57BL,AKR,LP_J,WSB,129P2,BALB,CAST,NOD,CBA,REF,NZO,A_J		Decrease	3.18067	0.670736	4.52938	0.641126	0.000182922
protein_coding	DEL	intronic	FALSE	IAP-I	chr7:106964350-106964740	106964350	106964740	-	ENSMUSG00000035239	Neu3	-	last	[[[106976666, 106976927], [106971830, 106972043], [106959947, 106962817]]]	1.88176507749,1.80420989191,0.96667701107,1.53039557988,1.15343978088,1.49286455156,1.27048907512,1.13986788102,1.71955115716,1.73721815968,1.54597029542,1.50572925137,1.3969247023,1.5595067368,1.3230005051,1.25877286414,1.58941070518,1.45944684337	2.21882308087,1.97926560985,1.53221171964,1.52703338781,2.04174572812,2.01637185404,2.09172626076,2.14131727671,1.94909784977,1.90892592304,1.49969151977,1.73823763592	129S1,129S5,C57BL,AKR,LP_J,129P2,BALB,NOD,WSB,REF,NZO,A_J	CBA,C3H,DBA,SPRET,CAST,PWK		Decrease	1.46307	0.245137	1.88704	0.251869	0.00018629
protein_coding	INS	intronic	FALSE	LINE	chr13:95748281-95748281	95748281	95748281	+	ENSMUSG00000042015	Wdr41	+	last	[[[95746301, 95746544], [95748423, 95748540], [95765203, 95765253], [95767009, 95767142], [95769819, 95769883], [95775684, 95775797], [95778761, 95778825], [95780238, 95780350], [95784984, 95785170], [95787280, 95787403], [95788070, 95788160], [95788785, 95788920], [95791623, 95793269]], [[95746301, 95746544], [95748423, 95748540], [95765203, 95765253], [95767009, 95767143], [95769820, 95769883],…	3.97653645887,4.05290982511,4.91397148288,5.16336189941,4.47448898976,4.61166929612	5.25122701063,5.09044608032,5.01868880108,4.60142221474,5.17569525495,5.50516556526,5.45037605266,5.1005267137,4.85813261587,4.58446524324,5.31172020496,5.33010683111,4.99109871365,5.12233819441,5.16686864878,5.40486879277,5.10398342067,5.27944204393,5.43135491541,5.02571852307,4.87485278998,5.0267742636,4.93435879242,4.84127550424	CAST,SPRET,PWK	129S1,C3H,129S5,C57BL,AKR,LP_J,WSB,129P2,BALB,DBA,NOD,CBA,REF,NZO,A_J		Decrease	4.53216	0.467385	5.10337	0.246745	0.000189209
protein_coding	INS	intronic	FALSE	RLTR10	chr13:95748294-95748294	95748294	95748294	None	ENSMUSG00000042015	Wdr41	+	2	[[[95746301, 95746544], [95748423, 95748540], [95765203, 95765253], [95767009, 95767142], [95769819, 95769883], [95775684, 95775797], [95778761, 95778825], [95780238, 95780350], [95784984, 95785170], [95787280, 95787403], [95788070, 95788160], [95788785, 95788920], [95791623, 95793269]], [[95746301, 95746544], [95748423, 95748540], [95765203, 95765253], [95767009, 95767143], [95769820, 95769883],…	3.97653645887,4.05290982511,4.91397148288,5.16336189941,4.47448898976,4.61166929612	5.25122701063,5.09044608032,5.01868880108,4.60142221474,5.17569525495,5.50516556526,5.45037605266,5.1005267137,4.85813261587,4.58446524324,5.31172020496,5.33010683111,4.99109871365,5.12233819441,5.16686864878,5.40486879277,5.10398342067,5.27944204393,5.43135491541,5.02571852307,4.87485278998,5.0267742636,4.93435879242,4.84127550424	CAST,SPRET,PWK	129S1,C3H,129S5,C57BL,AKR,LP_J,WSB,129P2,BALB,DBA,NOD,CBA,REF,NZO,A_J		Decrease	4.53216	0.467385	5.10337	0.246745	0.000189209
protein_coding	DEL	intronic	FALSE	LINE_frag	chr4:100112189-100113128	100112189	100113128	-	ENSMUSG00000035305	Ror1	+	last	[[[99768394, 99768914], [99975483, 99975556], [100006214, 100006503], [100007089, 100007121], [100080416, 100080545], [100082317, 100082636], [100084498, 100084745], [100098517, 100098730], [100113421, 100117370]]]	1.36220627534,1.54576421942,1.46418553806,1.08565143201,1.00213027987,1.38030283897,1.36326139991,1.43524663271,1.35528055105,1.08722506131,1.33198455428,1.32318878672,0.77611167851,1.23181933786,1.73617330189,1.18980220101,1.64928614539,1.65483757075,0.942489606573,1.5305282119,1.80779657126,1.70445842445,1.71783978334,0.884982818645,0.882328995621,1.34288691843	0.750786484408,0.791522840609,0.664995041502,0.92896664868	SPRET,129S1,C3H,129S5,C57BL,AKR,LP_J,WSB,129P2,BALB,DBA,NOD,CBA,REF,NZO,A_J	CAST,PWK		Increase	1.33799	0.291337	0.784068	0.110056	0.000200136
protein_coding	INS	intronic	FALSE	MaLR	chr4:100113260-100113260	100113260	100113260	None	ENSMUSG00000035305	Ror1	+	9	[[[99768394, 99768914], [99975483, 99975556], [100006214, 100006503], [100007089, 100007121], [100080416, 100080545], [100082317, 100082636], [100084498, 100084745], [100098517, 100098730], [100113421, 100117370]]]	0.750786484408,0.791522840609,0.664995041502,0.92896664868	1.36220627534,1.54576421942,1.46418553806,1.08565143201,1.00213027987,1.38030283897,1.36326139991,1.43524663271,1.35528055105,1.08722506131,1.33198455428,1.32318878672,0.77611167851,1.23181933786,1.73617330189,1.18980220101,1.64928614539,1.65483757075,0.942489606573,1.5305282119,1.80779657126,1.70445842445,1.71783978334,0.884982818645,0.882328995621,1.34288691843	CAST,PWK	SPRET,129S1,C3H,129S5,C57BL,AKR,LP_J,WSB,129P2,BALB,DBA,NOD,CBA,REF,NZO,A_J		Decrease	0.784068	0.110056	1.33799	0.291337	0.000200136
protein_coding	DEL	intronic	FALSE	LINE_frag	chr1:58144184-58145547	58144184	58145547	-	ENSMUSG00000063558	Aox1	+	last	[[[58086773, 58086902], [58098278, 58098337], [58100384, 58100482], [58103977, 58104087], [58106205, 58106333], [58110506, 58110569], [58111490, 58111581], [58113056, 58113138], [58114256, 58114402], [58114974, 58115068], [58115877, 58116030], [58116221, 58116316], [58118038, 58118149], [58118974, 58119160], [58120214, 58120378], [58122116, 58122210], [58125112, 58125283], [58125574, 58125690], […	2.46433040449,2.31262573308,1.94671942732,1.97827536631,1.76545320396,1.57633190028,2.15362918538,2.34374186752,2.73959845033,1.9828689255,2.41269554271,2.28298736736,2.27736245609,1.95338354488,2.31264519502,1.47020979341,1.71982848756,1.66151960607	2.65123990217,2.46577913756,2.43797423096,2.17369717692,3.16557718917,3.07065234907,3.2991551044,3.21156673476,1.83503690519,2.57740333395,3.23691107185,2.8254906572	129S1,C3H,129S5,C57BL,AKR,129P2,DBA,NOD,CBA,REF,NZO,A_J	WSB,LP_J,SPRET,BALB,CAST,PWK		Decrease	2.07523	0.346353	2.74587	0.469011	0.000207901
protein_coding	DEL	intronic	FALSE	SINE	chr6:5172974-5173173	5172974	5173173	+	ENSMUSG00000029759	Pon3	-	last	[[[5206151, 5206286], [5204514, 5204586], [5196276, 5196333], [5190811, 5190978], [5186870, 5186998], [5182322, 5182524], [5180747, 5180830], [5180399, 5180529], [5170850, 5171722]], [[5206151, 5206233], [5204514, 5204586], [5196046, 5196333], [5190811, 5190978], [5186870, 5186998], [5182322, 5182524], [5180747, 5180830], [5180399, 5180529], [5170850, 5171722]]]	2.56133840347,2.45827070372,2.32195201855,1.23330038086,1.78649721763,2.66295561191,2.05517887551,1.47515951637,1.33319312073,0.645335328796,2.07548111012,2.23330008779,2.12288500131,1.84077717221,2.12316227432,2.24997110466,3.22044713818,2.60531247084,1.89121174481,2.45981100028,2.18409478446,2.73584617391,2.10132091337,0.858306396719	1.24325364421,1.20094027279,1.24379877838,0.796402636442,0.659479903154,0.862830788638	SPRET,129S1,C3H,129S5,C57BL,AKR,LP_J,129P2,BALB,DBA,NOD,CBA,REF,NZO,A_J	CAST,WSB,PWK		Increase	2.05146	0.602273	1.00112	0.258921	0.000210057
protein_coding	DEL	intronic	FALSE	IAP-I	chr3:51734026-51738418	51734026	51738418	+	ENSMUSG00000061143	Maml3	-	last	[[[51907924, 51908155], [51907588, 51907856], [51840029, 51840043], [51660035, 51660974], [51659593, 51659949], [51659419, 51659552], [51501563, 51501765], [51496204, 51496241], [51496116, 51496202], [51494178, 51494776], [51493801, 51494119]]]	2.04196272471,1.87428841001,1.39039299037,2.05115194717,2.1180089518,1.88031349841,2.00846326446,2.07926613868,1.76968037585,2.0392943862,2.65602729479,2.19317605395,2.12039950791,1.90020259082,1.68028841136,2.39806817246,2.42609685657,1.80086635454,2.44645240188,2.12754030916,1.78483732787,1.99993698149	2.49864125768,2.9051252186,2.57139527114,2.06854469304,2.95177328165,2.78619305987,2.35017704487,2.49202217588	129S1,C3H,129S5,C57BL,AKR,LP_J,129P2,BALB,DBA,NOD,CBA,REF,NZO,A_J	CAST,SPRET,WSB,PWK		Decrease	2.03576	0.283581	2.57798	0.296466	0.000212447
protein_coding	DEL	intronic	FALSE	SINE	chr3:51803821-51804021	51803821	51804021	+	ENSMUSG00000061143	Maml3	-	last	[[[51907924, 51908155], [51907588, 51907856], [51840029, 51840043], [51660035, 51660974], [51659593, 51659949], [51659419, 51659552], [51501563, 51501765], [51496204, 51496241], [51496116, 51496202], [51494178, 51494776], [51493801, 51494119]]]	2.04196272471,1.87428841001,1.39039299037,2.05115194717,2.1180089518,1.88031349841,2.00846326446,2.07926613868,1.76968037585,2.0392943862,2.65602729479,2.19317605395,2.12039950791,1.90020259082,1.68028841136,2.39806817246,2.42609685657,1.80086635454,2.44645240188,2.12754030916,1.78483732787,1.99993698149	2.49864125768,2.9051252186,2.57139527114,2.06854469304,2.95177328165,2.78619305987,2.35017704487,2.49202217588	129S1,C3H,129S5,C57BL,AKR,LP_J,129P2,BALB,DBA,NOD,CBA,REF,NZO,A_J	CAST,SPRET,WSB,PWK		Decrease	2.03576	0.283581	2.57798	0.296466	0.000212447
protein_coding	DEL	intronic	FALSE	SINE	chr14:33144419-33144612	33144419	33144612	-	ENSMUSG00000021913	Ogdhl	+	last	[[[33135203, 33135302], [33137063, 33137133], [33138978, 33139184], [33140163, 33140335], [33145365, 33145491], [33145635, 33145787], [33145932, 33146088], [33146894, 33147042], [33148519, 33148611], [33150626, 33150807], [33150939, 33151069], [33152391, 33152572], [33153087, 33153241], [33153829, 33153933], [33154386, 33154516], [33155224, 33155376], [33156387, 33156516], [33157508, 33157688], […	6.35368716943,6.51626528938,6.19216257793,5.91490328274,6.10090080589,5.65697622031,6.32710334109,6.43997405084,7.03542027004,6.72648618127,6.50643525883,6.59258993584,6.75124919981,6.58017223572,6.53502748367,6.52654633766,7.00572413347,6.93487395377,6.64346954536,6.31663614429	6.56852606389,7.00531217576,6.83981500661,7.0600679726,7.01898259411,7.29894318403,7.13415900425,6.97994842221,7.36773429594,6.86702529704	CBA,C3H,C57BL,AKR,BALB,DBA,NOD,REF,NZO,A_J	SPRET,129S1,LP_J,129S5,129P2,CAST,WSB,PWK		Decrease	6.48283	0.345915	7.01405	0.22962	0.000216687
protein_coding	DEL	intronic	FALSE	SINE	chr10:84106182-84106420	84106182	84106420	-	ENSMUSG00000034453	Polr3b	+	last	[[[84085180, 84085283], [84090993, 84091027], [84091226, 84091284], [84091370, 84091436], [84094528, 84094605], [84095198, 84095300], [84097644, 84097737], [84100798, 84100917], [84102485, 84102595], [84109539, 84109663], [84115417, 84115538], [84118688, 84118824], [84130065, 84130228], [84136071, 84136273], [84137300, 84137464], [84139626, 84139781], [84142489, 84142565], [84143109, 84143209], […	4.06470859861,4.07097544879,4.09239221155,4.33819309267,3.5160748199,3.93352082202,4.0688976402,4.054403267,4.06025762502,4.11434467101,3.92217414594,3.81748268388,4.13982463258,3.93217428725,4.05415403293,4.04771832889,3.90306804616,4.00085283746,4.18482322538,4.22646051341,3.94450876421,3.76781113349,3.7087922008,3.63009243345	4.30383080769,4.43945059915,4.2099421117,4.54061040032,4.30508169396,4.28305657903	129S1,C3H,129S5,C57BL,AKR,LP_J,WSB,129P2,BALB,DBA,NOD,CBA,REF,NZO,A_J	CAST,SPRET,PWK		Decrease	3.98307	0.190019	4.347	0.120438	0.000218065
protein_coding	DEL	intronic	FALSE	LINE_frag	chr7:112609299-112609574	112609299	112609574	-	ENSMUSG00000030898	Cckbr	+	last	[[[112574332, 112574689], [112582095, 112582348], [112582507, 112582758], [112583032, 112583209], [112619122, 112619239]]]	4.75395574019,4.9539558473,5.25169694204,5.18564759934,5.89709664074,5.28184374858,5.22415240629,5.29684191366,5.69091608738,5.56217859397,4.77034424194,4.91357745312,4.42671088766,4.82246090522,5.61795157299,5.27816986716	4.73031335515,4.67539480183,4.45150577849,4.65086112251,4.66579823893,4.73283902259,3.27716961536,4.68236451485,4.36305974658,4.1063550554,4.66459963915,4.41477977481,5.13777750858,4.64836960904	129S1,C3H,129S5,C57BL,AKR,LP_J,129P2,BALB,DBA,CBA,REF,A_J	WSB,NOD,SPRET,CAST,NZO,PWK		Increase	5.18297	0.393315	4.51437	0.425454	0.000219976
protein_coding	DEL	intronic	FALSE	LINE_frag	chr3:123283309-123283750	123283309	123283750	-	ENSMUSG00000027977	Ndst3	-	last	[[[123322215, 123322368], [123321999, 123322115], [123309762, 123309949], [123304357, 123304487], [123264818, 123265002], [123263116, 123263214], [123259708, 123259833], [123255422, 123255598], [123251788, 123251960], [123249685, 123249796], [123234000, 123234104], [123231475, 123231848]], [[123321999, 123322419], [123309762, 123309949], [123304357, 123304487], [123264818, 123265002], [123263116,…	5.00783252101,4.77473108711,5.2537364128,4.30910293688,4.5397223668,4.75523896522,4.81034376705,4.43747887361,4.82863087182,4.48384633411,5.00788722122,4.76393126681,4.20720485455,4.67284067916,4.85256889138,3.68638553354	4.19100569838,3.96614571262,3.54402419732,4.185289803,4.24323091498,4.21119957107,3.89631512545,3.88165549918,4.66821670678,4.65905448913,4.45387914263,3.69772430709,3.53426941369,3.77210060577	129S1,129S5,C57BL,AKR,LP_J,129P2,DBA,WSB,REF,NZO,NOD	CBA,C3H,SPRET,BALB,PWK,CAST,A_J		Increase	4.64947	0.372843	4.06458	0.371804	0.000230235
protein_coding	DEL	intronic	FALSE	LINE_frag	chr3:123326039-123327956	123326039	123327956	-	ENSMUSG00000027977	Ndst3	-	last	[[[123393621, 123393770], [123374257, 123375395], [123337169, 123337258], [123330875, 123331031], [123309762, 123309949], [123304357, 123304487], [123264818, 123265002], [123263116, 123263214], [123259752, 123259833], [123255422, 123255598], [123251788, 123251960], [123249685, 123249796], [123234000, 123234104], [123229082, 123231848]], [[123393621, 123393735], [123374257, 123375395], [123337169,…	5.00783252101,4.77473108711,5.2537364128,4.30910293688,4.5397223668,4.75523896522,4.81034376705,4.43747887361,4.82863087182,4.48384633411,5.00788722122,4.76393126681,4.20720485455,4.67284067916,4.85256889138,3.68638553354	4.19100569838,3.96614571262,3.54402419732,4.185289803,4.24323091498,4.21119957107,3.89631512545,3.88165549918,4.66821670678,4.65905448913,4.45387914263,3.69772430709,3.53426941369,3.77210060577	129S1,129S5,C57BL,AKR,LP_J,129P2,DBA,WSB,REF,NZO,NOD	CBA,C3H,SPRET,BALB,PWK,CAST,A_J		Increase	4.64947	0.372843	4.06458	0.371804	0.000230235
protein_coding	DEL	intronic	FALSE	SINE	chr3:123256342-123256538	123256342	123256538	-	ENSMUSG00000027977	Ndst3	-	6	[[[123322215, 123322368], [123321999, 123322115], [123309762, 123309949], [123304357, 123304487], [123264818, 123265002], [123263116, 123263214], [123259708, 123259833], [123255422, 123255598], [123251788, 123251960], [123249685, 123249796], [123234000, 123234104], [123231475, 123231848]], [[123321999, 123322419], [123309762, 123309949], [123304357, 123304487], [123264818, 123265002], [123263116,…	5.00783252101,4.77473108711,5.2537364128,4.30910293688,4.5397223668,4.75523896522,4.81034376705,4.43747887361,4.82863087182,4.48384633411,5.00788722122,4.76393126681,4.20720485455,4.67284067916,4.85256889138,3.68638553354	4.19100569838,3.96614571262,3.54402419732,4.185289803,4.24323091498,4.21119957107,3.89631512545,3.88165549918,4.66821670678,4.65905448913,4.45387914263,3.69772430709,3.53426941369,3.77210060577	129S1,129S5,C57BL,AKR,LP_J,129P2,DBA,WSB,REF,NZO,NOD	CBA,C3H,SPRET,BALB,PWK,CAST,A_J		Increase	4.64947	0.372843	4.06458	0.371804	0.000230235
protein_coding	DEL	intronic	FALSE	SINE	chr2:119231133-119231380	119231133	119231380	+	ENSMUSG00000034154	Ino80	-	2	[[[119303113, 119303423], [119283815, 119284002], [119282306, 119282477], [119282119, 119282188], [119279790, 119279953], [119277064, 119277186], [119275737, 119275953], [119273939, 119273994], [119272590, 119272795], [119271195, 119271392], [119270181, 119270250], [119268117, 119268328], [119267347, 119267429], [119265109, 119265206], [119259883, 119259944], [119258925, 119259069], [119257662, 1…	4.13891284331,4.2550284283,4.64938566769,4.21629483372,4.58479178092,4.3126075422,4.39424373642,4.04272749555,4.21114730472,4.3058102089,4.23614338942,4.19086477904,4.3397205979,3.79068375182,4.58831731481,2.99681714867,4.63710516923,3.96056319184	5.09023988749,5.22729519812,5.05764474151,5.35403260832,5.40980177416,4.89780615366,4.93184766884,4.79506992749,4.08155802369,4.61347261352,4.65809685521,4.39711808095	WSB,129S5,C57BL,REF,SPRET,129P2,BALB,CAST,NOD,NZO,A_J	129S1,C3H,LP_J,DBA,AKR,CBA,PWK		Decrease	4.21395	0.381582	4.87617	0.393443	0.000230604
lincRNA	INS	intronic	FALSE	LINE_frag	chr9:41361031-41361031	41361031	41361031	None	ENSMUSG00000087130	CT025619.2	+	4	[[[41283018, 41283236], [41296275, 41296351], [41336204, 41336283], [41420641, 41423263]]]	2.08723586669,2.11209384831,2.16566947115,1.61023441277,2.12708909117,2.07006220038,1.99222855532,1.79668717583,1.03516749451,1.31336065208,1.36719349172,1.42634309385,1.51653128406,1.27733925353,1.45520564999,2.03042032347,1.73806636045,1.73729152477	3.12545640172,2.39610041949,2.02628822451,2.57743802044,2.67147257444,2.94661859457,1.61584530794,1.86215272262,2.94004012164,3.00105374584,2.57983018909,1.64759673961	129S1,C3H,129S5,NOD,LP_J,WSB,129P2,BALB,CBA,NZO,A_J	CAST,C57BL,AKR,SPRET,DBA,REF,PWK		Decrease	1.71435	0.352842	2.44916	0.539063	0.000237751
lincRNA	INS	intronic	FALSE	SINE	chr9:41361041-41361041	41361041	41361041	None	ENSMUSG00000087130	CT025619.2	+	4	[[[41283018, 41283236], [41296275, 41296351], [41336204, 41336283], [41420641, 41423263]]]	2.08723586669,2.11209384831,2.16566947115,1.61023441277,2.12708909117,2.07006220038,1.99222855532,1.79668717583,1.03516749451,1.31336065208,1.36719349172,1.42634309385,1.51653128406,1.27733925353,1.45520564999,2.03042032347,1.73806636045,1.73729152477	3.12545640172,2.39610041949,2.02628822451,2.57743802044,2.67147257444,2.94661859457,1.61584530794,1.86215272262,2.94004012164,3.00105374584,2.57983018909,1.64759673961	129S1,C3H,129S5,NOD,LP_J,WSB,129P2,BALB,CBA,NZO,A_J	CAST,C57BL,AKR,SPRET,DBA,REF,PWK		Decrease	1.71435	0.352842	2.44916	0.539063	0.000237751
lincRNA	INS	intronic	FALSE	SINE	chr9:41405212-41405212	41405212	41405212	None	ENSMUSG00000087130	CT025619.2	+	4	[[[41283018, 41283236], [41296275, 41296351], [41336204, 41336283], [41420641, 41423263]]]	2.08723586669,2.11209384831,2.16566947115,1.61023441277,2.12708909117,2.07006220038,1.99222855532,1.79668717583,1.03516749451,1.31336065208,1.36719349172,1.42634309385,1.51653128406,1.27733925353,1.45520564999,2.03042032347,1.73806636045,1.73729152477	3.12545640172,2.39610041949,2.02628822451,2.57743802044,2.67147257444,2.94661859457,1.61584530794,1.86215272262,2.94004012164,3.00105374584,2.57983018909,1.64759673961	129S1,C3H,129S5,NOD,LP_J,WSB,129P2,BALB,CBA,NZO,A_J	CAST,C57BL,AKR,SPRET,DBA,REF,PWK		Decrease	1.71435	0.352842	2.44916	0.539063	0.000237751
protein_coding	DEL	intronic	FALSE	SINE	chr17:57950780-57952052	57950780	57952052	+	ENSMUSG00000038048	Cntnap5c	+	2	[[[57908991, 57909074], [58015804, 58015910], [58031321, 58031516], [58153237, 58153386], [58174266, 58174471], [58181848, 58182034], [58194993, 58195135], [58231634, 58231900], [58241514, 58241665], [58244018, 58244191], [58278034, 58278142], [58301599, 58301720], [58338277, 58338479], [58426163, 58426321], [58433316, 58433445], [58433639, 58433811], [58444919, 58445139], [58453098, 58453339], […	3.07882576253,3.09230308419,2.71325633233,2.85245732111,2.68484693214,2.91779974612,3.26799212743,3.2893448551,2.71402869065,3.46723893111,2.71467339084,2.17724536318,2.34441240458,2.42611551916,2.31131487369,2.77173636941,3.00996518632,3.07098708379,2.63830736736,2.89472841509,2.58789836257,2.68143387172	1.70072304719,1.94870061255,2.47270661741,2.44387519309,2.17904840761,2.05322770116,2.61749963695,2.59573547318	CBA,C3H,DBA,C57BL,AKR,SPRET,BALB,PWK,CAST,REF,NZO,A_J	129S1,LP_J,NOD,129S5,129P2,WSB		Increase	2.80486	0.331296	2.25144	0.333381	0.000252058
protein_coding	DEL	intronic	FALSE	MaLR	chr10:57978119-57978518	57978119	57978518	+	ENSMUSG00000038010	Ccdc138	+	last	[[[57960716, 57960810], [57961915, 57961961], [57962108, 57962167], [57970267, 57970389], [57972251, 57972380], [57975825, 57976005], [57986884, 57987044], [57990088, 57990209], [57991069, 57991148], [57991651, 57991760], [58000995, 58001158], [58003544, 58003662], [58007663, 58007857], [58024647, 58024825], [58036335, 58036475], [58038435, 58038777]]]	1.56536412248,1.73038739789,1.93095903253,1.86117352912,1.27144824366,1.49943760179,2.21440009907,2.15068555586,1.58440019013,2.07381313112,2.04239995564,2.33385087044,1.84065729378,1.79030582515,1.81616830841,1.84808670037,1.75239539673,1.76815933322,1.83756775884,2.11823856544,1.7986798788,1.84080914065,1.75003735221,1.8700168886,1.69875604486,1.49621663992	2.58318840738,2.31065266149,2.31262797185,2.44642408127	129S1,C3H,DBA,129S5,C57BL,AKR,LP_J,WSB,129P2,BALB,CAST,NOD,CBA,REF,NZO,A_J	SPRET,PWK		Decrease	1.82632	0.237848	2.41322	0.129911	0.000253958
protein_coding	DEL	intronic	FALSE	SINE	chr5:130341489-130341693	130341489	130341693	-	ENSMUSG00000025537	Phkg1	-	last	[[[130354800, 130354954], [130350091, 130350209], [130349538, 130349718], [130349085, 130349141], [130345335, 130345402], [130342736, 130342901], [130342070, 130342162], [130341791, 130341946], [130340849, 130340976], [130339295, 130340565]]]	6.12581228559,6.24510577852,6.20599262405,5.77822507091,6.33141717086,5.84549954256,5.28625462468,3.86835381984,5.13493563207,5.72474944607,5.48987462608,6.06961530674,5.98500886792,6.24808115447,6.29137160325,6.43473961474,6.24768566871,6.04670676086,5.94828689343,5.88867873304,5.78363939805,5.31455932797,6.28943612269,5.91221938573	4.8133469459,4.53745860813,4.77656439227,4.42225339835,5.09194700265,5.26968873332	129S1,C3H,DBA,129S5,C57BL,AKR,LP_J,WSB,129P2,PWK,CAST,CBA,REF,NZO,NOD	SPRET,A_J,BALB		Increase	5.85401	0.549886	4.81854	0.321287	0.000256975
protein_coding	INS	intronic	FALSE	SINE	chr2:112468736-112468736	112468736	112468736	+	ENSMUSG00000003604	Aven	+	last	[[[112333119, 112333378], [112354605, 112354784], [112465310, 112465382], [112467904, 112468001], [112469895, 112470233], [112470934, 112474730]], [[112399437, 112399550], [112465310, 112465382], [112467904, 112468001], [112469895, 112470233]], [[112399789, 112399944], [112465310, 112465382], [112467904, 112468001], [112469895, 112470233], [112470934, 112471068]]]	3.98620267719,3.60863868678,4.34075249085,4.44743655642,4.125753522,4.14589263077,4.38039183455,4.63926947944,4.67661241426,4.3941397231	4.87137189977,4.34557918604,4.65830209602,4.69113028395,4.71087174243,4.98664571727,4.87626234535,5.13664046083,4.57311455219,4.38306296829,4.83676055112,4.74756104282,4.96890414824,4.60386102376,4.96131083628,4.35994415347,4.36389978946,5.04526150662,4.58858650808,4.53651373771	AKR,SPRET,WSB,C3H,PWK	129S1,129S5,C57BL,DBA,LP_J,129P2,BALB,CAST,NOD,CBA,REF,NZO,A_J		Decrease	4.27451	0.319675	4.71228	0.244098	0.000265561
protein_coding	DEL	intronic	FALSE	IAP-I	chr5:49060999-49065732	49060999	49065732	+	ENSMUSG00000029088	Kcnip4	-	last	[[[49280603, 49280704], [48873768, 48873894], [48810449, 48810520], [48801032, 48801104], [48789716, 48789825], [48787888, 48787994], [48787242, 48787306], [48780740, 48782195]]]	5.84946894515,6.4582508522,6.31964069143,5.446887587	7.10124053648,7.23717045324,6.67062195338,6.74766598177,6.05018248595,6.26824369802,6.79454260196,6.40551610935,6.50228145007,6.83673161741,6.64276170418,6.60289086778,6.64461950739,6.78142156247,6.76383802598,6.52656397856,6.66109982485,6.6183794806,6.91984082382,6.46264611347,6.38548202346,6.31334423222,6.42690552818,6.73572773414,6.93122367277,6.89185743237	129S1,LP_J,C57BL,129S5,129P2,REF	CBA,C3H,DBA,AKR,SPRET,BALB,PWK,CAST,NOD,WSB,NZO,A_J		Decrease	6.01856	0.461656	6.65088	0.263516	0.000269653
protein_coding	DEL	intronic	FALSE	LINE_frag	chr5:49892313-49893355	49892313	49893355	-	ENSMUSG00000029088	Kcnip4	-	8	[[[49915878, 49915940], [48900896, 48900999], [48873768, 48873894], [48810449, 48810520], [48801032, 48801104], [48789716, 48789825], [48787888, 48787994], [48787242, 48787306], [48782146, 48782195]], [[49915878, 49915940], [48873768, 48873894], [48810449, 48810520], [48801032, 48801104], [48789716, 48789825], [48787888, 48787994], [48787242, 48787306], [48782146, 48782195]]]	5.84946894515,6.4582508522,6.31964069143,5.446887587	7.10124053648,7.23717045324,6.67062195338,6.74766598177,6.05018248595,6.26824369802,6.79454260196,6.40551610935,6.50228145007,6.83673161741,6.64276170418,6.60289086778,6.64461950739,6.78142156247,6.76383802598,6.52656397856,6.66109982485,6.6183794806,6.91984082382,6.46264611347,6.38548202346,6.31334423222,6.42690552818,6.73572773414,6.93122367277,6.89185743237	129S1,LP_J,C57BL,129S5,129P2,REF	CBA,C3H,DBA,AKR,SPRET,BALB,PWK,CAST,NOD,WSB,NZO,A_J		Decrease	6.01856	0.461656	6.65088	0.263516	0.000269653
protein_coding	INS	intronic	FALSE	MaLR	chr13:41041843-41041843	41041843	41041843	None	ENSMUSG00000021360	Gcnt2	+	2	[[[40955499, 40956642], [41048943, 41049040], [41053519, 41056260]], [[40982533, 40983654], [41048943, 41049040], [41053519, 41056260]], [[41013001, 41014170], [41048943, 41049040], [41053519, 41056260]]]	3.49876960301,3.17830730818,3.05037516697,3.2966229024,3.2795374557,3.19788615141,3.54153295445,3.37870327877	3.67647244921,3.70009112368,4.03887496494,4.16317554871,3.25625467252,3.32031572642,4.2629532681,4.55882340729,4.57915544781,4.86941173093,4.44290090237,3.93492118509,4.15685595706,3.89536002152,2.850785547,3.90764729563,3.90217650417,4.29735075055,3.98022149813,3.85252303691,4.38353935624,4.08682912526	NOD,CAST,SPRET	129S1,C3H,129S5,C57BL,AKR,LP_J,WSB,129P2,BALB,DBA,CBA,REF,PWK,NZO,A_J		Decrease	3.30272	0.165599	4.0053	0.465471	0.000270666
protein_coding	DEL	intronic	FALSE	LINE	chr18:70669784-70675971	70669784	70675971	+	ENSMUSG00000038425	Poli	-	last	[[[70689403, 70689792], [70688354, 70688481], [70686209, 70686375], [70685028, 70685113], [70682815, 70683053], [70682354, 70682534], [70681502, 70681595], [70677029, 70677158], [70676446, 70676650], [70668337, 70669398]], [[70689840, 70689975], [70688354, 70688481], [70686209, 70686375], [70685028, 70685182], [70682815, 70683053], [70682354, 70682534], [70681502, 70681595], [70677029, 70677158],…	3.58923176983,3.57478610048,3.36902188052,2.97606702889,3.05064343055,3.12349568227,3.07728118829,2.82064365607,2.84368768563,2.10600526647,3.51386404534,3.80025358761,3.29698343158,2.78049161196,3.36279657763,3.56323759466,3.27482090119,3.33844327961,3.73018995479,3.45621952043,3.2415152943,3.11450809835,3.13485513725,3.52139684195,3.49780967144,3.65019397471	4.42936509482,4.20989767117,4.00582779397,4.20121395359	SPRET,129S1,C3H,129S5,C57BL,AKR,LP_J,WSB,129P2,BALB,DBA,NOD,CBA,REF,NZO,A_J	CAST,PWK		Decrease	3.26186	0.366835	4.21158	0.173084	0.000273022
protein_coding	DEL	intronic	FALSE	SINE	chr4:48615098-48615347	48615098	48615347	+	ENSMUSG00000028347	Tmeff1	+	last	[[[48598235, 48598513], [48617451, 48617562], [48623283, 48623414], [48627827, 48627855], [48630105, 48630203], [48649710, 48649860], [48651850, 48651917], [48663165, 48663290], [48671644, 48671804], [48674871, 48674957]]]	7.93476646304,8.11247373042,7.72473729246,7.71698798029,8.26819221689,8.39550137203,8.72055217833,8.82492139568,7.7172113523,8.16405123279,7.67550678735,7.79435798389,7.71876286484,7.82609502011,7.59306864691,7.93391236775,7.66669258606,7.84120508409,7.9611672794,7.70796957257,8.20582170111,8.06895305954	7.92399150127,7.75649892776,7.15672834406,7.44029660914,7.2124865191,7.48211184412,7.34701902839,7.26710339955	CBA,C3H,C57BL,AKR,BALB,DBA,NOD,WSB,REF,NZO,A_J	SPRET,129S1,LP_J,129S5,129P2,CAST,PWK		Increase	7.98059	0.337815	7.44828	0.26891	0.000275759
protein_coding	DEL	intronic	FALSE	LINE_frag	chr1:21682340-21683544	21682340	21683544	+	ENSMUSG00000028033	Kcnq5	-	3	[[[21845924, 21845983], [21827773, 21827873], [21825962, 21825997], [21583603, 21583695], [21567723, 21568104]]]	5.26177547483,4.81640089574,5.84608116563,5.39930230053,4.50005555826,4.29531818147,2.59738787954,4.57388079704,3.90905464494,4.02996164588,3.94416088248,4.05315287867,4.58705556795,5.10435555069,4.83642109597,4.05935248976	6.30099671196,6.99257248634,6.27652007468,5.80921741955,5.45754890105,5.63183295455,5.27890490662,5.5022090388,6.35433925621,5.78021836749,4.76968008576,5.09943892239,4.91777553302,4.89012370698	CBA,129S5,C57BL,REF,SPRET,BALB,NOD,129S1,NZO,PWK	WSB,C3H,LP_J,DBA,AKR,129P2,CAST,A_J		Decrease	4.48836	0.762678	5.64724	0.65314	0.000278316
protein_coding	DEL	intronic	FALSE	SINE	chr8:26693965-26694182	26693965	26694182	-	ENSMUSG00000037363	Letm2	-	last	[[[26707590, 26707959], [26706832, 26706917], [26704189, 26704638], [26702922, 26703067], [26697766, 26697905], [26697077, 26697279], [26695819, 26695940], [26692143, 26692258], [26690786, 26690880], [26690190, 26690266], [26688965, 26689276]]]	4.03011684633,4.00311543339,3.94170361925,3.94602911733,4.01890841654,3.96211948348,3.64489793323,3.86301839322,3.74102572786,3.92050341218,4.0850614979,3.86702772799,3.79914955935,3.73629276429,3.61316565677,3.82156550842,3.85680944915,3.74170593681,3.86958072833,3.40926268001,4.04830300754,4.03977058735	4.51289011318,4.38375458394,3.98470044671,4.13736294714,3.85091387167,4.1415885363,4.29691907004,4.11412924339	129S1,C3H,129S5,C57BL,AKR,LP_J,129P2,BALB,DBA,NOD,CBA,REF,NZO,A_J	CAST,SPRET,WSB,PWK		Decrease	3.86178	0.16624	4.17778	0.21382	0.000289809
protein_coding	DEL	intronic	FALSE	LINE_frag	chr15:42363455-42363625	42363455	42363625	-	ENSMUSG00000022309	Angpt1	-	last	[[[42507709, 42508523], [42355048, 42355205], [42343828, 42343951], [42327771, 42328005], [42307922, 42308051], [42299700, 42299803], [42291211, 42291379], [42269819, 42269951], [42256271, 42258676]]]	2.83160492284,3.05525171923,3.00794349733,2.57193075827,2.18541860572,2.60120461132,2.78823185287,3.04775461485,2.37913610442,2.589257093,2.86334802845,2.98883138245,2.66081316419,2.64464559392,2.66508149084,2.71355964677,3.04427145583,2.78974201515,2.6213497709,3.09862360647,2.1108222233,3.1231439183	2.30106922513,2.26866135871,1.81902180108,2.52214276183,2.36176872971,2.16552756642,2.27739792859,2.57023957767	CBA,C3H,129S5,C57BL,AKR,BALB,DBA,NOD,WSB,REF,NZO,A_J	129S1,LP_J,SPRET,129P2,CAST,PWK		Increase	2.74463	0.281439	2.28573	0.231603	0.000291459
protein_coding	DEL	intronic	FALSE	LINE_frag	chr18:77997011-77997117	77997011	77997117	+	ENSMUSG00000041840	Haus1	-	last	[[[78006457, 78006499], [78005601, 78005777], [78002810, 78002947], [78000719, 78000855], [77999644, 77999769], [77999205, 77999272], [77998174, 77998247], [77997207, 77997256], [77996312, 77996492]]]	4.49748574355,4.83180885904,4.58426271217,4.09616097066,4.48877727766,4.53220194995,4.67506164904,4.98214558778,4.36454305402,4.50487729647,4.24484990033,4.11389642096,4.75872751344,4.21926990402,4.55919663288,4.16102468556,4.43410898532,4.57111849392,4.09094398068,4.45995366606,4.33345751257,4.23292415395	3.73487597487,3.80100238725,3.82267854234,4.35812529012,4.25975582098,4.09130503292,2.85213109127,4.15844582939	CBA,C3H,C57BL,AKR,BALB,DBA,NOD,WSB,REF,NZO,A_J	SPRET,129S1,LP_J,129S5,129P2,CAST,PWK		Increase	4.44258	0.243598	3.88479	0.475382	0.00029261
protein_coding	DEL	intronic	FALSE	SINE	chr9:75294617-75294839	75294617	75294839	-	ENSMUSG00000042487	Leo1	+	last	[[[75289329, 75289442], [75293040, 75293800], [75294907, 75295013], [75296107, 75296203], [75297162, 75297309], [75298293, 75298379], [75302429, 75302525], [75303446, 75303582], [75304863, 75305000], [75305880, 75306068], [75308811, 75308910], [75313999, 75314239]]]	5.22499208043,5.36438668036,4.95104867061,5.17837743032,5.19345006299,4.90046981384	6.30992914829,6.13705110437,6.30506450596,6.12866945032,5.82947376301,6.14134279225,5.56872546552,5.42510339773,5.7609998632,5.76455095308,6.03252859304,5.40144646514,5.99070031996,6.16991399302,5.61849558471,5.70270290902,5.50243459402,5.59866818291,5.82927719752,5.02750031297,5.25543607416,5.32334630505,5.38896412874,5.48050598811	129S1,LP_J,C57BL,129S5,129P2,WSB,REF	CBA,C3H,DBA,AKR,SPRET,BALB,PWK,CAST,NOD,NZO,A_J		Decrease	5.13545	0.175986	5.7372	0.355472	0.000303173
protein_coding	INS	intronic	FALSE	SINE	chr17:25135593-25135593	25135593	25135593	+	ENSMUSG00000038002	Cramp1l	-	1	[[[25150616, 25150969], [25148245, 25148356]]]	1.99026329134,2.79669463568,1.73906804389,1.20218583202,1.87215136907,2.17771025197,2.1552936206,2.24626402545,2.99501167815,2.97189465447,2.25381219721,2.67042398964	3.13601339123,3.32298817037,3.40722320214,3.11092832476,3.22308283782,3.41693196093,2.90950577562,2.23932956695,2.57096628944,1.9932062222,2.66016643625,3.23035778153,3.2452387005,2.86588544599,3.57108944741,2.86278172578,3.4707104793,3.27597906016	DBA,NOD,WSB,NZO,A_J	SPRET,129S1,C3H,129S5,C57BL,AKR,LP_J,129P2,BALB,CAST,CBA,REF,PWK		Decrease	2.2559	0.533838	3.02847	0.432766	0.0003033
protein_coding	DEL	intronic	FALSE	IAP-I	chr8:26981928-26989019	26981928	26989019	-	ENSMUSG00000031576	Kcnu1	+	last	[[[26960093, 26960322], [26962294, 26962415], [26968593, 26968656], [26969693, 26969785], [26971549, 26971662], [26972857, 26972934], [26976096, 26976173], [26991767, 26991939], [26994083, 26994176], [26995725, 26995837], [26997176, 26997283], [27000432, 27000516], [27002003, 27002074], [27002459, 27002613], [27007079, 27007193], [27008261, 27008331], [27010206, 27010297], [27010418, 27010517], […	1.98100413979,2.2834178408,3.03829509735,1.95312708368,2.46690694888,2.8775856919,1.69437773358,2.14532753613,2.74314269644,2.24722130916,1.99796546484,2.19528699316,2.99222897554,2.80523516777,2.28954617722,2.34466812728,2.24093338614,2.41387536201,2.65589314531,2.71475731987,2.0983502795,2.24619105239	2.6056785974,1.91122010021,1.51515360849,1.62683530769,0.309517194362,0.616338761356,1.47482791697,1.73132082484	129S1,C3H,129S5,C57BL,AKR,LP_J,129P2,BALB,DBA,NOD,CBA,REF,NZO,A_J	CAST,SPRET,WSB,PWK		Increase	2.38297	0.362842	1.47386	0.722568	0.000309352
protein_coding	INS	intronic	FALSE	MaLR	chr4:115464948-115464948	115464948	115464948	-	ENSMUSG00000028710	Atpaf1	+	5	[[[115457587, 115457909], [115460865, 115460975], [115463184, 115463236], [115463826, 115463890], [115468007, 115468059], [115469358, 115469407], [115470569, 115470666], [115472921, 115473030], [115483605, 115484919]], [[115457587, 115457909], [115460865, 115460975], [115463184, 115463236], [115463826, 115463890], [115468007, 115468059], [115469358, 115469407], [115470569, 115470666], [115472921,…	3.35372052483,3.80021272558,3.76959368105,3.98712009183	4.90209712881,4.7850682112,4.65937244997,4.75241081021,4.31967734058,5.14680498696,4.56264222142,5.02323219665,3.61727924752,4.45887009662,4.93622569528,4.6583085843,4.07001265728,3.51840845898,4.95415300432,4.74666655348,4.58990224826,4.57169448046,5.38670862256,5.08418347601,5.21244239247,4.97083741939,4.448250119,4.88145673537,4.3192472938,4.28758856661	DBA,A_J	SPRET,129S1,C3H,129S5,C57BL,AKR,LP_J,WSB,129P2,BALB,CAST,CBA,REF,PWK,NZO,NOD		Decrease	3.72766	0.267191	4.6486	0.446956	0.000317863
protein_coding	DEL	intronic	FALSE	LINE_frag	chr9:75403683-75404355	75403683	75404355	+	ENSMUSG00000058587	Tmod3	-	last	[[[75407305, 75407464], [75380231, 75380399], [75377174, 75377332], [75364278, 75364402], [75362972, 75363063], [75358931, 75359063], [75357119, 75357228], [75355186, 75355331], [75352645, 75352791], [75345924, 75347957]]]	4.16701386971,4.43405972116,4.70707586434,4.58041704745,4.00464384977,3.78915887349,4.61633213798,4.65177178521,4.59034618755,4.76878887839,4.61174028181,4.56991940717,4.5091405469,4.47165198717,4.33425907824,4.76899361956,4.46787610227,4.74243826326,4.69785960139,4.69348713157,4.31702272719,4.26214861586,4.43081444031,4.72494669998	4.35168401115,4.16666100825,4.1370098787,4.12394591482,3.38210274324,3.76242939673	129S1,C3H,129S5,C57BL,AKR,LP_J,WSB,129P2,BALB,DBA,NOD,CBA,REF,NZO,A_J	CAST,SPRET,PWK		Increase	4.49633	0.249506	3.98731	0.352948	0.000318004
protein_coding	DEL	intronic	FALSE	SINE	chr9:75393219-75393425	75393219	75393425	-	ENSMUSG00000058587	Tmod3	-	last	[[[75407305, 75407464], [75380231, 75380399], [75377174, 75377332], [75364278, 75364402], [75362972, 75363063], [75358931, 75359063], [75357119, 75357228], [75355186, 75355331], [75352645, 75352791], [75345924, 75347957]]]	4.16701386971,4.43405972116,4.70707586434,4.58041704745,4.00464384977,3.78915887349,4.61633213798,4.65177178521,4.59034618755,4.76878887839,4.61174028181,4.56991940717,4.5091405469,4.47165198717,4.33425907824,4.76899361956,4.46787610227,4.74243826326,4.69785960139,4.69348713157,4.31702272719,4.26214861586,4.43081444031,4.72494669998	4.35168401115,4.16666100825,4.1370098787,4.12394591482,3.38210274324,3.76242939673	129S1,C3H,129S5,C57BL,AKR,LP_J,WSB,129P2,BALB,DBA,NOD,CBA,REF,NZO,A_J	CAST,SPRET,PWK		Increase	4.49633	0.249506	3.98731	0.352948	0.000318004
protein_coding	INS	intronic	FALSE	LINE	chr9:9183383-9183383	9183383	9183383	+	ENSMUSG00000050730	Arhgap42	-	4	[[[9238624, 9239101], [9180025, 9180122], [9155301, 9155364], [9148145, 9148254]], [[9238624, 9239101], [9180025, 9180122], [9155301, 9155364], [9115688, 9115761], [9059047, 9059159], [9048886, 9048992], [9046503, 9046634], [9035507, 9035615], [9033469, 9033580], [9030786, 9030872], [9018407, 9018457], [9018202, 9018266], [9016962, 9017038], [9016142, 9016228], [9015298, 9015358], [9011334, 90114…	0.470892787796,2.23072001913,1.10021919454,1.3544324309	2.16665605116,1.72716020293,2.12263693656,2.246896728,1.45082097726,2.44302008616,2.17879501543,1.80284047003,2.32777461322,2.15241387205,1.66023804008,1.84305147833,2.12009812223,2.03764516791,2.2455404796,2.28901731179,2.03388460715,1.83023907675,2.41443138924,2.27139431931,1.99975786605,1.96509605701,2.79264674777,3.07443071138,1.50337018689,1.42372122366	CAST,SPRET	129S1,C3H,129S5,C57BL,AKR,LP_J,WSB,129P2,BALB,DBA,NOD,CBA,REF,PWK,NZO,A_J		Decrease	1.28907	0.729396	2.08168	0.381675	0.000320055
protein_coding	INS	intronic	FALSE	RLTR10	chr9:9183350-9183350	9183350	9183350	None	ENSMUSG00000050730	Arhgap42	-	4	[[[9238624, 9239101], [9180025, 9180122], [9155301, 9155364], [9148145, 9148254]], [[9238624, 9239101], [9180025, 9180122], [9155301, 9155364], [9115688, 9115761], [9059047, 9059159], [9048886, 9048992], [9046503, 9046634], [9035507, 9035615], [9033469, 9033580], [9030786, 9030872], [9018407, 9018457], [9018202, 9018266], [9016962, 9017038], [9016142, 9016228], [9015298, 9015358], [9011334, 90114…	0.470892787796,2.23072001913,1.10021919454,1.3544324309	2.16665605116,1.72716020293,2.12263693656,2.246896728,1.45082097726,2.44302008616,2.17879501543,1.80284047003,2.32777461322,2.15241387205,1.66023804008,1.84305147833,2.12009812223,2.03764516791,2.2455404796,2.28901731179,2.03388460715,1.83023907675,2.41443138924,2.27139431931,1.99975786605,1.96509605701,2.79264674777,3.07443071138,1.50337018689,1.42372122366	CAST,SPRET	129S1,C3H,129S5,C57BL,AKR,LP_J,WSB,129P2,BALB,DBA,NOD,CBA,REF,PWK,NZO,A_J		Decrease	1.28907	0.729396	2.08168	0.381675	0.000320055
protein_coding	DEL	intronic	FALSE	SINE	chr1:82343518-82343916	82343518	82343916	+	ENSMUSG00000026142	Rhbdd1	+	4	[[[82313025, 82313223], [82336892, 82337405], [82339303, 82339437], [82364865, 82364955], [82366907, 82366965], [82374134, 82374279], [82439436, 82441941]], [[82335622, 82335871], [82336892, 82337405], [82339303, 82339437], [82364865, 82364955], [82366907, 82366965], [82374134, 82374279], [82439436, 82441941]]]	2.93173643623,3.10235790536,3.08716801572,2.9642368542,2.90355326491,2.97369680677,2.62325487844,2.79647092191,2.72356487318,2.60363988172,3.21688353985,2.84644565299,2.77463748842,2.80474682142,2.80312635574,2.58716129021	2.91371986692,2.76802144552,3.03039044292,2.9758434843,3.20991785182,3.17202711845,3.12275231881,3.13857642616,3.30068765756,3.31308021064,3.22708747837,3.33154248259,3.09531815642,3.07791410626	129S1,C3H,129S5,C57BL,DBA,LP_J,129P2,BALB,CAST,REF,NZO,A_J	CBA,NOD,AKR,SPRET,WSB,PWK		Decrease	2.85892	0.182783	3.11978	0.160509	0.000325204
protein_coding	INS	intronic	FALSE	SINE	chr8:32344126-32344126	32344126	32344126	None	ENSMUSG00000046152	Fut10	+	3	[[[32311739, 32311976], [32336272, 32336373], [32346065, 32346501]]]	1.63872797115,1.68455130225,1.7376925519,1.79804119057,1.26284535523,0.941886715225,2.4325105678,1.56427571545,2.77164579869,2.21403581168,1.84675128956,1.31387863846,1.90468784823,2.34029319148,1.46132820147,1.52969310502,1.85626003574,1.94134063985,3.20684603341,3.25007139429	2.00995995291,2.35011601942,3.84743166839,3.62179274389,3.02650487074,2.98708684626,3.1002157138,3.32096688727,3.45218545685,2.06368540691	SPRET,129S1,C3H,129S5,DBA,AKR,LP_J,129P2,BALB,NOD,CBA,A_J	WSB,C57BL,REF,CAST,NZO,PWK		Decrease	1.93487	0.611714	2.97799	0.640966	0.000327206
protein_coding	INS	intronic	FALSE	SINE	chr1:112843180-112843180	112843180	112843180	+	ENSMUSG00000047216	Cdh19	-	10	[[[112873822, 112873949], [112851144, 112851449], [112845699, 112845992], [112828721, 112828842], [112826409, 112826575], [112822331, 112822517], [112821571, 112821826], [112816123, 112816246], [112804634, 112804757], [112791958, 112792077], [112789760, 112790013], [112785770, 112786765]]]	2.646711948,2.60292396372,2.65833363507,2.4912496394,1.86228320577,1.86066126293	3.12017979399,3.21353312471,3.32436474843,3.50734996528,2.42102420823,3.56395799313,2.72012874399,2.88935881307,2.64630035119,3.07160719736,3.37070121993,3.55413608733,2.64823974658,2.73129920864,2.68178987321,2.98564892241,3.12276400997,2.74648753902,3.05556346815,3.59164810565,3.41223671098,2.65173329204,2.37832470701,2.83316581806	NOD,SPRET	129S1,C3H,DBA,129S5,C57BL,AKR,LP_J,WSB,129P2,BALB,CAST,CBA,REF,PWK,NZO,A_J		Decrease	2.35369	0.385815	3.01006	0.371495	0.000330549
protein_coding	DEL	intronic	FALSE	SINE	chr10:31156321-31156448	31156321	31156448	+	ENSMUSG00000000296	Tpd52l1	-	last	[[[31165516, 31165727], [31099019, 31099136], [31077676, 31077826], [31066415, 31066518], [31060944, 31060984], [31057989, 31058051], [31052184, 31052775]]]	3.50724049358,3.85563342488,4.3756404146,4.34870841013,4.24859858708,4.40055315078,4.89799485841,5.07459489665,4.84793953237,4.96695138868,5.12177997588,4.77716069066,4.13805463162,4.28528712924,4.51928258612,4.55715466199,4.92330234491,4.84771507448,4.97835301603,4.88160457825,4.65216697141,4.37970594252,4.38745181471,4.31887052992,5.19476330206,4.76754700007	4.13109074218,3.73979290159,3.68151111539,3.47577955971	129S1,C3H,129S5,C57BL,AKR,LP_J,WSB,129P2,BALB,DBA,NOD,CBA,REF,PWK,NZO,A_J	CAST,SPRET		Increase	4.58669	0.404997	3.75704	0.273876	0.000332324
protein_coding	DEL	intronic	FALSE	MaLR	chr2:142614924-142621338	142614924	142621338	+	ENSMUSG00000038844	Kif16b	-	15	[[[142727059, 142727267], [142691078, 142691149], [142688161, 142688276], [142683045, 142683163], [142680168, 142680267], [142679361, 142679472], [142675598, 142675742], [142674027, 142674197], [142673725, 142673858], [142672663, 142672840], [142663251, 142663318], [142659811, 142659872], [142584524, 142584645], [142583631, 142583684], [142581823, 142581962], [142566643, 142566727], [142565257, 1…	3.34802294363,3.42213288534,3.30487540822,3.21659652112,3.51623454886,3.17333415617,3.03675701895,3.3600140893,3.43451465303,3.07238908189,3.41213707407,3.14671043167,3.62930655095,3.56164192345,2.81203791421,3.29929379815	3.04650374404,3.03336204473,3.08069709893,2.96444808013,2.74439498332,2.96916538799,2.92841247181,3.0462728012,2.70523492746,3.04908013301,3.38789141754,2.93543214008,3.12497675804,3.08717597689	129S1,C3H,129S5,C57BL,AKR,LP_J,129P2,BALB,NOD,CBA,REF	WSB,DBA,SPRET,PWK,CAST,NZO,A_J		Increase	3.29662	0.213026	3.00736	0.164314	0.000333021
protein_coding	INS	intronic	FALSE	IAP-I	chr5:145069737-145069737	145069737	145069737	None	ENSMUSG00000038859	Baiap2l1	-	12	[[[145118658, 145118981], [145085424, 145085501], [145079796, 145079884], [145047117, 145047180], [145046942, 145047015], [145046325, 145046464], [145045311, 145045465], [145042857, 145043026], [145041687, 145041836], [145039395, 145039607], [145038512, 145038585], [145036640, 145036834], [145027475, 145027514], [145025393, 145026901]]]	1.51138260283,0.769792416533,0.961748601879,1.0001968439,1.65114396731,1.39310271442,1.37641883921,1.47904971593,1.11314303296,0.80824385343,1.26967624695,1.67559118552,0.306929821633,0.385580070299,1.46223695042,0.476093119197,1.45443587891,1.6450601876	4.57643297571,4.55326351578,4.76029477866,4.7315624987,0.961643214277,0.951354941724,4.18843520715,4.5344041073,0.628454226407,1.65618426022,4.56319748597,4.15069115403	SPRET,129S1,129S5,DBA,AKR,LP_J,129P2,PWK,CAST,WSB,NOD	CBA,C3H,C57BL,REF,BALB,NZO,A_J		Decrease	1.15221	0.446948	3.35466	1.72684	0.000345399
protein_coding	INS	intronic	FALSE	SINE	chr5:104155053-104155053	104155053	104155053	None	ENSMUSG00000029313	Aff1	+	1	[[[104183179, 104183364], [104212141, 104212263], [104212673, 104213532], [104240080, 104240126], [104243999, 104244087], [104245230, 104245268], [104247952, 104248005], [104254997, 104255053], [104255160, 104255199], [104257365, 104257529], [104262487, 104263478], [104270073, 104270172], [104271244, 104271486], [104272005, 104272107], [104272225, 104272287], [104275251, 104275386], [104276053, 1…	3.64088833845,2.51182076945,3.25523857434,2.49036586775,3.25030889396,3.61267293528,2.4269677662,2.02459494735,1.90306017883,2.76663381214,3.31713488213,2.85508367199,2.80795147669,3.15168160547	4.29700239211,3.20177013979,3.52818321032,3.7502204252,4.22463532105,4.20072942818,2.97130675611,3.23617121333,3.30795965839,3.09933920006,3.72892994319,3.10652546408,4.23302760812,3.93182398075,3.933340871,3.22537342721	CBA,C3H,LP_J,DBA,AKR,129P2,NOD,129S1	WSB,129S5,C57BL,REF,SPRET,BALB,PWK,CAST,NZO,A_J		Decrease	2.85817	0.544152	3.62352	0.469065	0.000350625
protein_coding	INS	intronic	FALSE	SINE	chr11:95588935-95588935	95588935	95588935	+	ENSMUSG00000075595	Zfp652	+	1	[[[95610312, 95610921], [95614187, 95614336], [95614674, 95614791], [95615223, 95615369], [95624851, 95625641], [95631490, 95633667]]]	3.898058759,3.70180252927,3.26904878134,3.84885541913,3.74088461587,3.47618084844	4.58389628887,4.5097240765,4.67537329006,4.68917803048,3.55464558472,3.42277289766,4.74449224396,4.93230761898,4.1958324941,4.26514201648,3.9730531717,4.30038413172,4.97548005986,4.98127887402,4.28524523289,3.97509366119,4.08027813584,4.19300378811,5.08281223403,5.10953896468,4.9295949199,4.76302112836,4.10784363919,4.16036536381	NOD,BALB	SPRET,129S1,C3H,DBA,129S5,C57BL,AKR,LP_J,WSB,129P2,PWK,CAST,CBA,REF,NZO,A_J		Decrease	3.65581	0.239648	4.4371	0.467581	0.000352384
protein_coding	DEL	intronic	FALSE	LINE_frag	chr10:28935094-28935767	28935094	28935767	-	ENSMUSG00000004360	9330159F19Rik	+	last	[[[28931499, 28931672], [28937859, 28938102], [28941590, 28941936], [28942025, 28942106], [28944039, 28945307]]]	3.99972591219,4.75298326731,5.38086205035,5.02933652878,5.34066848081,5.49257155678,4.90397599872,5.075207865,5.01928648297,4.85225138232,5.30590812539,5.04604065951,5.16308713378,5.33188202758	5.85521585334,6.23346059162,5.60130596087,5.59724305959,5.82676899632,5.62480745994,5.49293909381,5.79827572616,5.44282473353,5.95107434824,5.45563055252,5.40262375265,5.16419532533,5.1813533999,5.11498894202,5.37005329003	129S1,129S5,C57BL,REF,LP_J,129P2,BALB,NOD,NZO,A_J	CBA,C3H,DBA,AKR,SPRET,CAST,WSB,PWK		Decrease	5.04956	0.372239	5.56955	0.307186	0.000362444
protein_coding	INS	intronic	FALSE	IAP-I	chr1:176543293-176543293	176543293	176543293	-	ENSMUSG00000028354	Fmn2	+	7	[[[176431954, 176433722], [176467174, 176467342], [176512045, 176512194], [176523190, 176523247], [176538511, 176539413], [176539445, 176540083], [176542636, 176542782], [176577235, 176577324], [176596772, 176596835], [176624316, 176624409], [176624561, 176624692], [176625715, 176625863], [176628898, 176628959], [176629685, 176629807], [176649974, 176650068], [176674384, 176674437], [176721387, 1…	4.72590912187,4.80598758134,4.46419384829,4.35349341861,4.79848117949,4.79910943442,3.79902530039,4.17005653436,4.24828180662,4.26031513489,4.25198977608,4.15809729482	4.81410242834,4.74224446577,5.17131897943,4.93919681513,4.65198653002,4.67145810367,4.86178544548,4.84743778576,4.6598937642,4.62003161845,4.44652426431,4.77808634456,4.73453609904,4.72473994946,4.85859191112,4.81720999719,4.6795398708,4.61223993709	129S1,C3H,129S5,NOD,AKR,LP_J,129P2,BALB	CBA,C57BL,DBA,SPRET,PWK,CAST,WSB,REF,NZO,A_J		Decrease	4.40291	0.320837	4.75727	0.155925	0.000363556
protein_coding	DEL	intronic	FALSE	LINE	chr9:20159115-20165548	20159115	20165548	+	ENSMUSG00000045519	Zfp560	-	last	[[[20189459, 20189621], [20158506, 20158693], [20156965, 20157285]], [[20189459, 20189621], [20158506, 20158693], [20157195, 20157285], [20156280, 20156408], [20154974, 20155056], [20154023, 20154107], [20149578, 20153603]]]	2.88231338288,3.58450861832,3.85241749845,3.66151657229,2.50711832088,3.79197244369,4.91251555579,4.14496383674,5.12387845676,5.59173094219,4.12526671101,5.01273110939,3.62809670917,3.73071725637,4.02382254377,4.2617818426,4.5967667753,4.36010988007,3.68583776525,2.96710352166,3.86298138198,1.97330635274,3.74515794721,4.91261586759	2.8646259593,1.4691575646,3.31046259828,3.42267320574,1.88977178011,2.12690586339	129S1,C3H,129S5,C57BL,AKR,LP_J,WSB,129P2,BALB,DBA,NOD,CBA,REF,NZO,A_J	CAST,SPRET,PWK		Increase	3.9558	0.845201	2.51393	0.80177	0.000371937
protein_coding	DEL	intronic	FALSE	MaLR	chr9:20172208-20178612	20172208	20178612	-	ENSMUSG00000045519	Zfp560	-	3	[[[20189459, 20189621], [20158506, 20158693], [20156965, 20157285]], [[20189459, 20189621], [20158506, 20158693], [20157195, 20157285], [20156280, 20156408], [20154974, 20155056], [20154023, 20154107], [20149578, 20153603]]]	2.88231338288,3.58450861832,3.85241749845,3.66151657229,2.50711832088,3.79197244369,4.91251555579,4.14496383674,5.12387845676,5.59173094219,4.12526671101,5.01273110939,3.62809670917,3.73071725637,4.02382254377,4.2617818426,4.5967667753,4.36010988007,3.68583776525,2.96710352166,3.86298138198,1.97330635274,3.74515794721,4.91261586759	2.8646259593,1.4691575646,3.31046259828,3.42267320574,1.88977178011,2.12690586339	129S1,C3H,129S5,C57BL,AKR,LP_J,WSB,129P2,BALB,DBA,NOD,CBA,REF,NZO,A_J	CAST,SPRET,PWK		Increase	3.9558	0.845201	2.51393	0.80177	0.000371937
protein_coding	DEL	intronic	FALSE	SINE	chr13:40983823-40984026	40983823	40984026	-	ENSMUSG00000021360	Gcnt2	+	last	[[[40982734, 40983658], [40984562, 40984579]]]	4.03887496494,4.16317554871,3.25625467252,3.32031572642,4.2629532681,4.55882340729,4.57915544781,4.86941173093,4.44290090237,3.93492118509,4.15685595706,3.89536002152,2.850785547,3.90764729563,3.90217650417,4.29735075055,3.98022149813,3.85252303691,4.38353935624,4.08682912526	3.49876960301,3.17830730818,3.05037516697,3.2966229024,3.2795374557,3.19788615141,3.54153295445,3.37870327877,3.67647244921,3.70009112368	129S1,C3H,129S5,C57BL,AKR,LP_J,129P2,BALB,DBA,CBA,REF,PWK,NZO,A_J	NOD,CAST,SPRET,WSB		Increase	4.037	0.477303	3.37983	0.218606	0.00037329
protein_coding	DEL	intronic	FALSE	LINE_frag	chr14:96626122-96626474	96626122	96626474	+	ENSMUSG00000022076	Klhl1	-	6	[[[96917029, 96918321], [96780988, 96781172], [96767755, 96767893], [96745987, 96746185], [96679220, 96679434], [96639425, 96639613], [96600430, 96600656], [96551123, 96551287], [96535802, 96536016], [96522434, 96522607], [96504476, 96505618]]]	2.85372744997,3.11762239016,3.46050136952,2.96771261709,2.99309198083,2.90180176488,3.32183047152,3.15209807644,3.36419523069,3.29665594816,3.11722553083,3.09127287235,2.33329261276,2.28580542945	2.87017598037,2.72341700712,1.95763237806,2.3171141066,2.00301490405,2.24271188771,2.5504497562,2.31572810785,2.99283628778,3.18901527445,2.66480791023,2.48650191431,2.33809815557,2.22077245942,2.24491843276,2.70861422379	SPRET,129S1,LP_J,C57BL,REF,129S5,129P2,NOD,WSB,NZO	CBA,C3H,DBA,AKR,BALB,PWK,CAST,A_J		Increase	3.01835	0.348327	2.48911	0.348338	0.00038226
protein_coding	INS	UTR	FALSE	LINE_frag	chr3:32835936-32835936	32835936	32835936	None	ENSMUSG00000056900	Usp13	+	last	[[[32716466, 32716794], [32736756, 32736883], [32746730, 32746792], [32753476, 32753599], [32760691, 32760835], [32764702, 32764888], [32775798, 32775894], [32780241, 32780430], [32785028, 32785101], [32785415, 32785510], [32793684, 32793811], [32800875, 32801030], [32804210, 32804386], [32810493, 32810583], [32813019, 32813143], [32813908, 32813936], [32814589, 32814734], [32816379, 32816538], […	5.06059364511,4.8878554382,4.64211601043,4.380492003,3.86008961392,4.42419724407,3.56178815673,4.2433875346,3.71877188576,4.24043840456	5.35364222512,5.40980527063,4.7359096917,4.52005212762,4.47812871465,4.98165596628,5.10292410943,4.79948070406,5.73753810278,5.77965771698,5.01831259402,4.64191325029,4.73681798086,5.04409771689,4.46223411485,4.731559794,4.66332328235,4.60111922982,5.15041907594,5.97089463899	129S1,C3H,LP_J,NOD,129S5,129P2,A_J	CBA,CAST,C57BL,AKR,SPRET,BALB,DBA,WSB,REF,NZO,PWK		Decrease	4.30197	0.488312	4.99597	0.451129	0.000389296
protein_coding	DEL	intronic	FALSE	SINE	chr18:46906179-46906338	46906179	46906338	-	ENSMUSG00000024480	Ap3s1	+	2	[[[46901596, 46901735], [46914023, 46914116], [46917655, 46917768], [46938840, 46938913], [46940313, 46940422], [46949549, 46950141]]]	4.3659851649,4.96470699613,5.34016297361,5.34253104226,5.3851479116,5.18697771409,5.29103182889,5.78774063763,5.78233620538,6.050902573,5.57720854521,5.27689449092,5.36594594161,5.46731493256,5.23036476946,5.27836602571,5.67753780964,5.57096498443,5.67197699773,5.63168469051,5.20110665131,5.39885136436,5.2329544196,5.33384921938,4.99967792733,5.60982128393	5.52585940634,4.65671274063,3.79732932241,4.35318845307	129S1,C3H,129S5,C57BL,AKR,LP_J,WSB,129P2,BALB,DBA,NOD,CBA,REF,PWK,NZO,A_J	CAST,SPRET		Increase	5.38546	0.325181	4.58327	0.722152	0.000391491
protein_coding	DEL	intronic	FALSE	LINE	chr11:11187228-11194541	11187228	11194541	+	ENSMUSG00000020193	Zpbp	-	2	[[[11362065, 11362411], [11359700, 11359782], [11318163, 11318290], [11315189, 11315340], [11308390, 11308610], [11303982, 11304060], [11252523, 11252702], [11179627, 11182700]]]	0.744642482463,1.01809796487,0.855360197874,1.00724735985,0.757402057615,0.695284980227,0.442959401917,0.877240658487,0.829933212925,0.632328606753,1.15478061682,1.03813241531,1.21114503264,1.04923926807,1.01375002623,1.15404335292,0.733850573995,1.0945511085,0.669568240525,0.725763265461,0.545896112956,0.372882802967	0.990223028669,0.837817065629,1.5203446998,1.13805788084,2.15828936581,1.84587278404,1.36172564419,1.56570689339	SPRET,129S1,C3H,129S5,C57BL,REF,LP_J,129P2,BALB,DBA,NOD,CBA,NZO,A_J	AKR,WSB,PWK,CAST		Decrease	0.84655	0.236002	1.42725	0.441402	0.000399594
protein_coding	INS	intronic	FALSE	RLTR10	chr3:86645367-86645367	86645367	86645367	None	ENSMUSG00000028078	Dclk2	-	13	[[[86723670, 86724257], [86709805, 86710138], [86640225, 86640329], [86635653, 86635756], [86634744, 86634793], [86628556, 86628652], [86620278, 86620352], [86619010, 86619120], [86617597, 86617656], [86610042, 86610163], [86609504, 86609652], [86603381, 86603516], [86602931, 86603010], [86597737, 86597835], [86597139, 86597221], [86595915, 86596033], [86590079, 86591334]], [[86723670, 86724774],…	6.01050361847,5.59449195866,6.09171760094,6.07819443308	6.31100761726,6.13647714397,6.57568455283,6.28770851564,6.34763017566,6.47010225691,6.45028785087,6.62541202233,6.43213313781,6.07311576048,6.16943927702,6.32915698367,6.4467237419,5.98495102436,5.92476626482,6.29580625289,6.3668426219,6.44705149268,6.39803175629,6.3432135764,6.4580227325,6.40126746222,6.42616905584,6.53404279801,6.31518256591,6.10270005646	DBA,BALB	SPRET,129S1,C3H,129S5,C57BL,AKR,LP_J,WSB,129P2,PWK,CAST,NOD,CBA,REF,NZO,A_J		Decrease	5.94373	0.235519	6.3328	0.17502	0.000404054
protein_coding	DEL	intronic	FALSE	SINE	chr11:55287449-55287602	55287449	55287602	-	ENSMUSG00000018583	G3bp1	+	last	[[[55283185, 55283303], [55299126, 55299240], [55300979, 55301062], [55302519, 55302694], [55305464, 55305556], [55306948, 55307043], [55308753, 55308953], [55309644, 55309747], [55311151, 55311264], [55311413, 55311543], [55312058, 55312169], [55312959, 55318340]], [[55283185, 55283303], [55299126, 55299240], [55300979, 55301062], [55302519, 55302694], [55305464, 55305556], [55306948, 55307043],…	3.62549251859,3.28375213965,2.87652593564,4.13492524631,6.81378307217,3.03762937401,3.96274020494,3.79755067339,3.56051151011,4.28918128761,2.46104781592,1.22540936857,3.58871916501,4.35932625423,4.5295765621,3.83183427653,3.49020161252,3.92306558479,4.45840788498,4.88771102107,3.61013263819,4.05284904556,4.47593601583,4.19819017922	2.47545506482,1.83503479871,2.03413696078,2.37699101048,2.01540515301,2.58045847959	SPRET,129S1,C3H,129S5,C57BL,AKR,LP_J,WSB,129P2,BALB,DBA,NOD,CBA,REF,A_J	CAST,NZO,PWK		Increase	3.8531	0.998624	2.21958	0.298139	0.00040578
protein_coding	INS	intronic	FALSE	RLTR10	chr5:130363956-130363956	130363956	130363956	-	ENSMUSG00000025537	Phkg1	-	last	[[[130374379, 130374419], [130350091, 130350207], [130349538, 130349718], [130349085, 130349141], [130345335, 130345402], [130342852, 130342901]]]	4.8133469459,4.53745860813,4.77656439227,4.42225339835	6.12581228559,6.24510577852,6.20599262405,5.77822507091,6.33141717086,5.84549954256,5.28625462468,3.86835381984,5.13493563207,5.72474944607,5.48987462608,6.06961530674,5.09194700265,5.26968873332,5.98500886792,6.24808115447,6.29137160325,6.43473961474,6.24768566871,6.04670676086,5.94828689343,5.88867873304,5.78363939805,5.31455932797,6.28943612269,5.91221938573	A_J,BALB	SPRET,129S1,C3H,DBA,129S5,C57BL,AKR,LP_J,WSB,129P2,PWK,CAST,CBA,REF,NZO,NOD		Decrease	4.63741	0.188503	5.80223	0.558823	0.000406219
protein_coding	INS	intronic	FALSE	LINE_frag	chr18:25031555-25031555	25031555	25031555	+	ENSMUSG00000034295	Fhod3	+	4	[[[24867944, 24868274], [24912718, 24912826], [24928982, 24929048], [25056136, 25056205], [25062392, 25062499], [25127659, 25127755], [25143713, 25143826], [25148472, 25148568], [25152915, 25153060], [25160290, 25160533], [25186564, 25186670], [25214759, 25214895], [25218825, 25218877], [25224716, 25224926], [25243833, 25244113], [25248529, 25249070], [25249111, 25249408], [25260025, 25260185], […	5.2643783617,5.17749594549,5.21399223301,4.9422014928	4.78034513971,4.85211636897,5.10701184281,5.14448559188,4.672543474,4.75784712781,4.49148133707,4.660303111,4.53984132508,4.52586889511,4.64996939767,4.29625005827,4.89617533641,4.96493022696,4.44472258929,4.76916428134,4.46930735837,4.63171811889,4.5923526568,4.66599040138,4.7492142039,4.83685633158,4.53051786333,4.5688250197,4.97861882507,4.43294329609	CAST,SPRET	129S1,C3H,129S5,C57BL,AKR,LP_J,WSB,129P2,BALB,DBA,NOD,CBA,REF,PWK,NZO,A_J		Increase	5.14952	0.142727	4.69267	0.212353	0.000408407
protein_coding	DEL	intronic	FALSE	SINE	chr14:80024265-80024465	80024265	80024465	-	ENSMUSG00000022024	Sugt1	+	last	[[[79987582, 79987673], [79987759, 79987818], [79995174, 79995266], [79996553, 79996624], [79997201, 79997273], [80002652, 80002707], [80003275, 80003293], [80007051, 80007084], [80008761, 80008859], [80010045, 80010154], [80019514, 80019606], [80024646, 80024829], [80028657, 80028783]]]	6.57196795451,6.58712555548,6.69239606199,6.53041604794,6.78213965507,6.3912742909,7.17594454899,6.80305255052,7.48647001049,7.31274856559,6.62203652041,6.77499085537,6.523317368,6.78890387182,6.42074023767,6.44118764204,6.65768846713,6.68712612887,6.48773124933,6.62212485381,7.08253315272,6.25719681061,6.49946413968,6.6492605079,7.04502311951,6.84988781414	6.04171802116,6.18146085558,6.22962792964,6.15265387073	129S1,C3H,DBA,129S5,C57BL,AKR,LP_J,129P2,BALB,CAST,NOD,CBA,REF,PWK,NZO,A_J	SPRET,WSB		Increase	6.72087	0.293625	6.15137	0.0796973	0.000410587
protein_coding	INS	intronic	FALSE	MaLR	chr15:33465735-33465735	33465735	33465735	None	ENSMUSG00000039007	Pgcp	+	8	[[[33012897, 33013077], [33142569, 33143018], [33179679, 33179888], [33232093, 33232302], [33311089, 33311202], [33396379, 33396472], [33426916, 33427119], [33523847, 33524304]]]	4.48956414576,4.45499388274,3.67795756763,4.21583543278,2.82012677047,3.51698925208,4.08627112478,4.23701611273,3.41077238246,3.11032568548	4.55844453309,4.26927273803,3.90471757616,4.14468238508,3.9854433547,4.20957092547,4.39734332972,4.50837314706,4.80535780297,4.55936955885,5.25670016567,4.89709882524,5.30032555539,4.79393975626,4.17249307424,4.51865182727,4.37714349453,4.69939205682,4.21401415213,4.34236580683	129S1,C3H,LP_J,SPRET,129P2,CAST,PWK	CBA,129S5,C57BL,AKR,BALB,DBA,NOD,WSB,REF,NZO,A_J		Decrease	3.80199	0.580481	4.49574	0.378341	0.000410988
protein_coding	DEL	intronic	FALSE	MaLR	chr3:27522578-27522979	27522578	27522979	+	ENSMUSG00000039286	Fndc3b	-	last	[[[27609266, 27609361], [27541871, 27542011], [27519525, 27519602], [27455040, 27455118], [27440851, 27441096], [27436869, 27437161], [27407401, 27407461], [27400314, 27400467], [27397697, 27397758], [27389945, 27390085], [27387157, 27387212], [27369142, 27369268], [27367786, 27367962], [27366295, 27366383], [27364622, 27364762], [27362695, 27362768], [27360596, 27360716], [27358865, 27358972], […	3.11512684833,3.25997703581,3.51784916673,3.15915441645,3.14559195125,2.67333027927,3.51451823862,3.54130900933,3.31767054668,3.30213719252,3.1693910185,2.80674512685,3.36822885009,3.61288245008,2.56069238744,3.02967492634,2.91848948888,2.82894228869,3.14000967327,3.51231453085,2.90424497241,2.70868350039,3.30698343372,3.23938645889	2.28133092331,3.08403856871,2.46570021402,2.46541345504,2.75516768001,2.75948006128	129S1,C3H,DBA,129S5,C57BL,AKR,LP_J,WSB,129P2,BALB,CAST,NOD,CBA,REF,A_J	SPRET,NZO,PWK		Increase	3.15222	0.297143	2.63519	0.287776	0.000426433
protein_coding	DEL	intronic	FALSE	LINE	chr19:27476499-27482675	27476499	27482675	+	ENSMUSG00000041360	D19Bwg1357e	-	last	[[[27504280, 27504310], [27501525, 27501618], [27500284, 27500504], [27498697, 27498834], [27497994, 27498071], [27497142, 27497237], [27496843, 27496911], [27495785, 27495961], [27494506, 27494611], [27493283, 27493363], [27491223, 27491323], [27490374, 27490429], [27486670, 27486752], [27474167, 27474311], [27473370, 27473594], [27470783, 27470872], [27468726, 27468818], [27463190, 27464803]]]	4.74041937389,4.57150419464,4.74051063439,4.61595053085,4.48439493307,4.23293320123,4.67702531295,5.01868567702,4.75313836308,4.91187096033,4.88738668066,4.77287443535,4.53915179713,4.32900025284,4.74046211307,4.62529112673,4.48379855037,4.78704757838,4.8093349278,4.7247201533,4.5963319154,5.00116561092,4.73482572825,4.8728550676	4.34458907501,4.57317398744,4.28065186517,4.2808097611,4.26609136289,4.45542159604	129S1,C3H,129S5,C57BL,AKR,LP_J,WSB,129P2,BALB,DBA,NOD,CBA,REF,NZO,A_J	CAST,SPRET,PWK		Increase	4.69378	0.192347	4.36679	0.123203	0.000434742
protein_coding	DEL	intronic	FALSE	LINE	chr6:66950577-66959656	66950577	66959656	-	ENSMUSG00000036402	Gng12	+	last	[[[66846541, 66846983], [66864445, 66864504], [66893817, 66893871], [66965717, 66965837], [66967456, 66968140]], [[66846432, 66846509], [66864445, 66864504], [66965717, 66965837], [66967456, 66969080]], [[66846448, 66846509], [66864445, 66864504], [66893817, 66893876], [66965717, 66965837], [66967456, 66967842]], [[66846423, 66846509], [66864445, 66864504], [66893817, 66893871], [66965717, 669658…	5.21860883267,5.48709119747,5.96061193214,6.09091287686,6.04584430857,5.59502867697,6.29469652469,6.27947878195,6.40897845336,6.2398819702,6.67140963237,6.73197529947,5.82564586832,5.9464161402,5.88347479176,5.56920943094,6.18325858422,6.20022672399	5.49976501416,5.2930474877,5.5814653532,5.93244208669,5.32553251984,5.75239645085,5.88012416181,5.47080918003,5.46300287786,5.67551119585,4.94868525062,5.22654088246	129S1,C3H,129S5,C57BL,AKR,LP_J,WSB,129P2,BALB,DBA,CBA,REF,A_J	NOD,CAST,SPRET,NZO,PWK		Increase	6.03515	0.399247	5.50411	0.283911	0.000439645
protein_coding	INS	intronic	FALSE	MaLR	chr11:19917728-19917728	19917728	19917728	-	ENSMUSG00000045671	Spred2	+	5	[[[19854571, 19854742], [19898121, 19898300], [19901010, 19901092], [19905783, 19905953], [19908414, 19908480], [19918053, 19918136]], [[19854628, 19854742], [19898121, 19898300], [19901010, 19901092], [19905783, 19905953], [19908414, 19908480], [19918053, 19918192], [19920792, 19922580]], [[19824443, 19824959], [19898121, 19898300], [19905783, 19905953], [19908414, 19908480], [19918053, 19918192…	6.03634138526,5.92279703552,6.2077747943,5.5280970389,5.79805972543,5.68933284138,5.65651105749,5.77696810082,5.96641390497,6.22301354811,6.3131294867,6.33277227277,6.62824870825,5.43646078066	5.69000577049,5.38469717353,5.64963330162,5.76001990271,6.01425352381,5.89124091749,5.31118530837,5.22538336232,5.00557214389,5.33013245297,5.35520152283,5.63826292706,5.1211633228,5.53175302438,5.82531184886,5.37215742454	129S1,C3H,129S5,DBA,AKR,LP_J,129P2,BALB,CBA,A_J	WSB,C57BL,REF,SPRET,PWK,CAST,NZO,NOD		Increase	5.96542	0.343439	5.50662	0.288373	0.000440786
protein_coding	INS	intronic	FALSE	SINE	chr1:72369634-72369634	72369634	72369634	None	ENSMUSG00000026187	Xrcc5	+	7	[[[72354105, 72354141], [72357007, 72357122], [72358980, 72359165], [72360726, 72360776], [72362031, 72362155], [72365571, 72365764], [72371646, 72371762], [72372788, 72372928], [72376498, 72376612], [72381208, 72381272], [72385532, 72385671], [72386561, 72386653], [72389581, 72389716], [72392800, 72392998], [72400815, 72400910], [72403389, 72403460], [72428191, 72428302], [72429930, 72430028], […	4.60832778912,4.5645621476,4.08242453747,4.2808018156,4.47697109207,4.29815273713,4.44738421636,4.7320481634	5.0715645352,4.89430654274,4.7544485284,4.3946431122,4.90848482172,4.72489235879,4.55436413234,4.80684636797,4.65534938657,4.8326307046,4.81506631911,4.42646190119,4.97215437574,4.8174320663,4.88171984365,4.67558949369,5.35547390775,4.56892403719,4.90919535907,4.71086673556,4.62604487024,5.2395929068	AKR,PWK,A_J,C3H	SPRET,129S1,129S5,C57BL,DBA,LP_J,WSB,129P2,BALB,CAST,CBA,REF,NZO,NOD		Decrease	4.43633	0.20832	4.79982	0.233604	0.00046141
protein_coding	DEL	intronic	FALSE	SINE	chr10:128198055-128198354	128198055	128198354	-	ENSMUSG00000064030	Wibg	+	last	[[[128185576, 128185622], [128202201, 128202296], [128202664, 128203614]]]	4.00938842476,4.3575542492,4.18284388882,4.27956795478,4.85588105326,4.72952462537,4.62816380929,4.36266443094,3.55813634267,3.7323319183,4.67989239673,4.74243505834,4.12817566805,4.11015844284,4.18115950548,4.2138169313,4.64592991341,4.26911762339,4.51365635237,4.36486443138,4.41212930399,4.27194988417,3.95846076022,3.79874700249,4.83242910518,4.35080224433	3.88431816775,3.9610547899,3.37216992821,3.31323086326	129S1,C3H,129S5,C57BL,AKR,LP_J,WSB,129P2,BALB,DBA,NOD,CBA,REF,PWK,NZO,A_J	CAST,SPRET		Increase	4.31422	0.337008	3.63269	0.337177	0.000476203
protein_coding	INS	intronic	FALSE	SINE	chr13:114874433-114874433	114874433	114874433	+	ENSMUSG00000042348	Arl15	+	5	[[[114584765, 114584904], [114712453, 114712599], [114724270, 114724331], [114757788, 114757998], [114944910, 114947663]]]	4.07886060121,3.85840536944,3.7592277648,4.36571336992,4.29498670548,3.95419923717	4.777409941,4.83033413703,5.05201675,4.72000008562,4.74708029526,4.78132825156,4.54186371225,4.12083191369,4.53022954139,4.36157284812,4.36574584269,4.32833088677,4.73442743457,4.00690174625,4.21240657952,3.88563249193,4.78870063289,4.68449528725,4.52602492476,4.52848509245,4.51730641538,5.00858550504,4.76390274165,4.71396470398	SPRET,NZO,A_J	129S1,C3H,DBA,129S5,C57BL,AKR,LP_J,WSB,129P2,BALB,CAST,CBA,PWK,REF,NOD		Decrease	4.0519	0.241222	4.56365	0.298312	0.000483032
protein_coding	INS	intronic	FALSE	MaLR	chr15:82853858-82853858	82853858	82853858	-	ENSMUSG00000058099	Nfam1	-	last	[[[82863541, 82863736], [82846772, 82847091], [82845343, 82845457], [82840803, 82840903], [82831843, 82831931], [82828154, 82830225]]]	1.50649341459,1.13096871156,1.24903384573,0.964233569031,1.16436067236,1.20254944107,1.54489771822,1.42440855791,1.28702483624,1.02693340114,0.854239690107,1.54129793109,1.36980517723,0.94972820863,1.61266646347,1.43405526402,1.37840104143,1.16260919702,1.1131638166,1.25995356057	1.39862023218,1.59977495548,1.33164434645,1.70442878908,1.60569897388,1.64337954459,1.53359231064,1.67245197127,1.4581839624,2.00214639848	129S1,C3H,129S5,DBA,AKR,LP_J,129P2,BALB,NOD,CBA,NZO,A_J	WSB,C57BL,SPRET,CAST,REF,PWK		Decrease	1.25884	0.216735	1.59499	0.187566	0.00048629
protein_coding	DEL	intronic	FALSE	SINE	chr17:55834689-55834884	55834689	55834884	+	ENSMUSG00000024174	Pot1b	-	last	[[[55839510, 55839517], [55839288, 55839404], [55837753, 55837885], [55834323, 55834615], [55832018, 55832175], [55827085, 55827256], [55813348, 55813438], [55812127, 55812191], [55809036, 55809194], [55805708, 55805915], [55804944, 55805081], [55803613, 55803703], [55801759, 55801852], [55794063, 55794170], [55791321, 55792816]]]	2.34618930394,2.16317291508,2.68823799378,2.5228488161,2.18232497611,1.79367854683	1.79944820821,1.83549426089,1.45017279405,1.49274236558,1.4681852629,1.48622032808,1.82690920127,1.80298950826,2.18058661026,2.06592966299,1.91484449998,1.67379775491,1.59778938829,1.91416363834,1.91157542808,1.51655713424,1.87621445143,1.88696350712,1.62756782991,1.71219377494,2.277259249,2.16662903344,1.68360773061,1.98869624518	C57BL,REF,NZO,PWK	SPRET,129S1,C3H,129S5,DBA,AKR,LP_J,WSB,129P2,BALB,CAST,NOD,CBA,A_J		Increase	2.28274	0.312943	1.79819	0.235982	0.000504094
protein_coding	DEL	intronic	FALSE	SINE	chr5:9103096-9103303	9103096	9103303	-	ENSMUSG00000079659	4930420K17Rik	+	last	[[[9100735, 9100859], [9101215, 9101395], [9116478, 9116530], [9117457, 9117563], [9118452, 9118983]]]	4.43983686829,4.23006237994,4.80878735845,5.11781204819,4.97602014356,4.64590752485,4.51597187207,4.4505994524,4.15318327728,4.40657680744,4.16066226972,4.79698482814	4.43979864066,4.7334097406,4.4151069707,3.49393708111,4.5194521531,4.16694542989,3.92335050309,4.0292031151,4.16795439829,3.93442538058,4.40349137562,4.03659543019,3.94662409787,3.78776797291,3.79947631471,3.9587550917,4.03106862038,4.10226206548	CBA,C3H,C57BL,BALB,DBA,REF,A_J	SPRET,129S1,LP_J,NOD,AKR,129S5,129P2,CAST,WSB,NZO,PWK		Increase	4.55853	0.315559	4.10498	0.303282	0.000504301
protein_coding	DEL	intronic	FALSE	SINE	chr6:6132133-6132419	6132133	6132419	+	ENSMUSG00000015112	Slc25a13	-	last	[[[6166994, 6167118], [6141262, 6141317], [6130969, 6131113], [6102406, 6102523], [6081627, 6081768], [6067097, 6067245], [6064968, 6065108], [6064223, 6064318], [6063936, 6064022], [6059935, 6060024], [6059179, 6059339], [6046668, 6046722], [6045145, 6045227], [6023400, 6023542], [6002763, 6002903], [5992739, 5992899], [5992557, 5992649], [5991216, 5992332]]]	2.87339952953,3.24762778932,3.47766366266,3.26204357821,3.01707114248,2.20782680592,2.76498697422,2.52581201894,2.73021360342,3.09807801227,2.4941485947,2.96254343092,2.93053945665,3.20654022482,2.91521824121,3.08644150609,2.99927821121,3.19251279034,3.34134135645,2.81072009688,2.7580528222,3.06420969274,3.00222629184,3.15897954291,2.85402847675,3.22405943488	3.29740683743,4.02122960155,3.7247134028,3.53645677264	SPRET,129S1,C3H,129S5,C57BL,AKR,LP_J,129P2,BALB,DBA,NOD,CBA,REF,PWK,NZO,A_J	CAST,WSB		Decrease	2.96944	0.283444	3.64495	0.305781	0.000523662
protein_coding	INS	intronic	FALSE	SINE	chr10:32063497-32063497	32063497	32063497	-	ENSMUSG00000069671	AC153843.1	-	last	[[[32122040, 32122179], [32049569, 32049651]]]	1.1909507479,1.23526799275,4.49900575572,4.79827375011,4.73696314657,4.10708239485	4.76993928807,4.77129619344,5.15267985934,5.04175568339,5.077150676,5.13398405672,4.4187913448,4.8392033707,5.64975659829,5.72850031612,4.71208805785,4.60434260728,4.36404343876,4.86945804006,5.12991668203,5.15822415471,5.49258682381,5.10065325764,4.72380135971,5.06973803235,4.74783311926,5.00851886256,4.70943960306,4.62332488152	CAST,SPRET,PWK	129S1,C3H,129S5,C57BL,AKR,LP_J,WSB,129P2,BALB,DBA,NOD,CBA,REF,NZO,A_J		Decrease	3.42792	1.73273	4.95404	0.34558	0.000531357
protein_coding	DEL	intronic	FALSE	MaLR	chr3:144395238-144396960	144395238	144396960	-	ENSMUSG00000056025	Clca1	-	2	[[[144423526, 144423941], [144422133, 144422275], [144421369, 144421518], [144420920, 144421030], [144418116, 144418295], [144417691, 144417920], [144414896, 144415122], [144412627, 144412806], [144410332, 144410558], [144409726, 144409992], [144400825, 144400994], [144399879, 144400120], [144392639, 144393919]], [[144423526, 144423805], [144422133, 144422275], [144421369, 144421518], [144420920,…	1.02474274196,0.76044104275,0.565880239171,0.925682308297,1.15788799019,1.42270939819,0.765172488146,2.07249380639,1.90435281155,0.695226233722,0.255796496978,1.23139116685,0.976165996539,1.26619335856,1.1928521505,0.377992174448,0.636884721236,0.988748273381,1.02878322326,1.7139334685,1.96265654802,1.84260099433	1.16383196247,1.18950070852,0.149936954521,0.050167862632,0.470083414685,0.293691779136,0.0493395537185,0.5767145407	129S1,C3H,129S5,C57BL,AKR,LP_J,129P2,BALB,CAST,NOD,CBA,REF,NZO,A_J	DBA,SPRET,WSB,PWK		Increase	1.12584	0.516647	0.492908	0.461831	0.000551158
lincRNA	DEL	UTR	FALSE	SINE	chr17:8572520-8572761	8572520	8572761	+	ENSMUSG00000086627	AC164431.1	-	1	[[[8581851, 8582333], [8578784, 8578999], [8571908, 8573598]]]	2.05209991137,1.64825394207,1.26310686394,1.6598296281,1.1464764918,1.12680120882,1.57105545453,2.00691243863,1.48502339684,2.10632669251	0.741952958274,1.08485312967,0.776181134125,0.751742210753,0.923278805396,1.20222989173,1.12341703704,0.864787429915,1.06975912596,1.38268086201,1.08414079029,0.616625379208,1.70343421629,1.28233375443,1.13114424216,0.9825382195,1.48975128191,1.5882679481,0.551627096207,0.571681385465	WSB,LP_J,C57BL,AKR,REF,NZO	129S1,C3H,129S5,DBA,SPRET,129P2,BALB,CAST,NOD,CBA,PWK,A_J		Increase	1.60659	0.363466	1.04612	0.331748	0.000555688
protein_coding	DEL	intronic	FALSE	SINE	chr6:120075607-120075823	120075607	120075823	+	ENSMUSG00000041377	Ninj2	+	1	[[[120143839, 120143924], [120147919, 120148152], [120148659, 120148845], [120150029, 120150352]]]	0.620273987523,0.70132621021,2.35929432164,2.32718503082,2.61435451111,2.16469752638,2.57915945375,2.94551284252,2.9289900709,0.992796987347,2.59564784732,2.13176835008,1.53722291703,1.56892411102,3.2895908097,2.14859108659,1.7768397881,2.03344785586,2.68152384251,2.14246900267,2.26649934162,2.35414482221,2.23984860779,2.47784957494,2.28214848526,0.929192478887	1.22081049426,0.567149018324,0.5553442196,1.0326408976	129S1,C3H,129S5,C57BL,AKR,LP_J,WSB,129P2,BALB,DBA,NOD,CBA,REF,PWK,NZO,A_J	CAST,SPRET		Increase	2.10343	0.68589	0.843986	0.33543	0.000556645
protein_coding	DEL	intronic	FALSE	LINE_frag	chr19:24347542-24347937	24347542	24347937	-	ENSMUSG00000059363	Fxn	-	last	[[[24354895, 24355058], [24351669, 24351765], [24346792, 24346957], [24341790, 24341889], [24335989, 24336543]]]	3.94079563209,3.65946510409,4.15162618536,4.17664302202,4.65651974504,3.5697483363,4.45525768242,4.22967461928,4.38652732728,3.85064601314,4.35693770528,4.81612078582,3.75515661885,3.67009441792,3.73506786904,3.83925904791,4.39026976367,4.19000210204,4.23504486227,4.32867850244,4.21770983851,3.48355063433,2.79032717726,3.37092790362,4.57114312749,4.64964411003	3.52991819367,3.48525063659,2.39272094172,3.03181425998	129S1,C3H,129S5,C57BL,AKR,LP_J,WSB,129P2,BALB,DBA,NOD,CBA,REF,PWK,NZO,A_J	CAST,SPRET		Increase	4.0568	0.467717	3.10993	0.52844	0.000563357
protein_coding	DEL	intronic	FALSE	LINE_frag	chr12:73649194-73649423	73649194	73649423	-	ENSMUSG00000034501	1810048J11Rik	+	last	[[[73637342, 73637526], [73642360, 73643104], [73656422, 73656603], [73656829, 73657345], [73657568, 73657670], [73657786, 73657907], [73667882, 73668247], [73670703, 73670808], [73674475, 73675489], [73676339, 73676527], [73680289, 73681200]]]	4.4999472585,4.61088501233,4.53859778269,4.40901590485,4.27171607391,4.67357982648,4.21181336253,4.36241039421,4.40008308289,4.54366887007,4.22507146211,4.03713535809,4.63735272116,4.62071852728,4.66092415864,4.76763869807,4.47803090173,4.51296937108,4.5305550376,4.56909646776,4.28354640573,4.51234578936,3.98928909751,4.04898047803	4.85179354283,4.96261702123,4.55769627771,4.76832764665,4.98040529738,4.75018990977	129S1,C3H,129S5,C57BL,AKR,LP_J,WSB,129P2,BALB,DBA,NOD,CBA,REF,NZO,A_J	CAST,SPRET,PWK		Decrease	4.43314	0.213592	4.81184	0.156861	0.000563722
protein_coding	INS	intronic	FALSE	LINE	chr1:102059121-102059121	102059121	102059121	None	ENSMUSG00000067028	Cntnap5b	+	10	[[[101669340, 101669423], [101837218, 101837324], [101863767, 101863962], [101947217, 101947366], [101968623, 101968828], [101972605, 101972791], [101994309, 101994451], [102037749, 102038015], [102056613, 102056764], [102060643, 102060816], [102110242, 102110350], [102151634, 102151755], [102170936, 102171138], [102255229, 102255348], [102266332, 102266461], [102266633, 102266805], [102275626, 1…	2.79127267128,2.88076282491,2.83704408452,2.43562015716,2.93742667459,2.76816994136,2.33316143456,2.64507461907	3.43533465277,3.4894341983,3.36079557495,2.9914072054,2.91623099898,3.06437291413,3.53267754946,3.73121501017,2.77058429253,3.14237951558,2.92850215856,2.79142778701,2.56518365727,2.73247109802,3.34517406448,3.73714951998,3.4137165229,3.1597896011,3.10331524649,3.78934428008,3.21047870651,3.0584426158	DBA,NOD,129S1,129P2,LP_J	CBA,C3H,129S5,C57BL,AKR,SPRET,BALB,PWK,CAST,WSB,REF,NZO,A_J		Decrease	2.70357	0.216527	3.19406	0.34387	0.000574918
protein_coding	INS	intronic	FALSE	LINE_frag	chr1:102334295-102334295	102334295	102334295	None	ENSMUSG00000067028	Cntnap5b	+	21	[[[101669340, 101669423], [101837218, 101837324], [101863767, 101863962], [101947217, 101947366], [101968623, 101968828], [101972605, 101972791], [101994309, 101994451], [102037749, 102038015], [102056613, 102056764], [102060643, 102060816], [102110242, 102110350], [102151634, 102151755], [102170936, 102171138], [102255229, 102255348], [102266332, 102266461], [102266633, 102266805], [102275626, 1…	2.79127267128,2.88076282491,2.83704408452,2.43562015716,2.93742667459,2.76816994136,2.33316143456,2.64507461907	3.43533465277,3.4894341983,3.36079557495,2.9914072054,2.91623099898,3.06437291413,3.53267754946,3.73121501017,2.77058429253,3.14237951558,2.92850215856,2.79142778701,2.56518365727,2.73247109802,3.34517406448,3.73714951998,3.4137165229,3.1597896011,3.10331524649,3.78934428008,3.21047870651,3.0584426158	DBA,NOD,129P2,LP_J	129S1,C3H,129S5,C57BL,AKR,SPRET,WSB,BALB,PWK,CAST,CBA,REF,NZO,A_J		Decrease	2.70357	0.216527	3.19406	0.34387	0.000574918
protein_coding	INS	intronic	FALSE	SINE	chr1:102059126-102059126	102059126	102059126	None	ENSMUSG00000067028	Cntnap5b	+	10	[[[101669340, 101669423], [101837218, 101837324], [101863767, 101863962], [101947217, 101947366], [101968623, 101968828], [101972605, 101972791], [101994309, 101994451], [102037749, 102038015], [102056613, 102056764], [102060643, 102060816], [102110242, 102110350], [102151634, 102151755], [102170936, 102171138], [102255229, 102255348], [102266332, 102266461], [102266633, 102266805], [102275626, 1…	2.79127267128,2.88076282491,2.83704408452,2.43562015716,2.93742667459,2.76816994136,2.33316143456,2.64507461907	3.43533465277,3.4894341983,3.36079557495,2.9914072054,2.91623099898,3.06437291413,3.53267754946,3.73121501017,2.77058429253,3.14237951558,2.92850215856,2.79142778701,2.56518365727,2.73247109802,3.34517406448,3.73714951998,3.4137165229,3.1597896011,3.10331524649,3.78934428008,3.21047870651,3.0584426158	DBA,NOD,129S1,129P2,LP_J	CBA,C3H,129S5,C57BL,AKR,SPRET,BALB,PWK,CAST,WSB,REF,NZO,A_J		Decrease	2.70357	0.216527	3.19406	0.34387	0.000574918
protein_coding	INS	intronic	FALSE	SINE	chr9:117840610-117840610	117840610	117840610	+	ENSMUSG00000032443	Zcwpw2	-	1	[[[117922990, 117923278], [117907908, 117908069], [117873580, 117873696], [117869083, 117869131], [117856962, 117857022], [117856916, 117856924]]]	0.232111556774,0.66180924112,1.64961493041,0.648950825016	2.32514445625,2.02759613195,1.64500641525,0.940882533675,0.760727197866,2.2307094303,1.8845410211,1.79913670262,1.84519504941,0.938480462613,1.25738180351,1.49615741955,1.7731279747,0.621572358423,1.64276482194,1.1802156191,1.37952203967,1.90034173272,1.21526390705,1.6178502504,1.40486396162,1.47831621572,2.21780941579,2.4260742176,1.93353083381,1.62867007772	A_J,BALB	SPRET,129S1,C3H,DBA,129S5,C57BL,AKR,LP_J,WSB,129P2,PWK,CAST,CBA,REF,NZO,NOD		Decrease	0.798122	0.601731	1.59888	0.476459	0.000575827
protein_coding	INS	intronic	FALSE	MaLR	chr15:81924769-81924769	81924769	81924769	None	ENSMUSG00000068117	Mei1	+	10	[[[81912904, 81912992], [81913502, 81913618], [81915242, 81915360], [81916559, 81916660], [81916764, 81916900], [81919936, 81920052], [81921737, 81921830], [81923047, 81923190], [81924325, 81924438], [81926298, 81926360], [81928429, 81928528], [81931376, 81931546], [81931856, 81932005], [81933568, 81933845], [81937458, 81937625], [81939967, 81940067], [81942872, 81942984], [81943276, 81943441], […	0.568693486601,1.24281811724,1.10590885592,0.822545504085,1.35916274999,0.941886715225,1.40111376956,1.12589104176,0.929085643749,0.795718853033,1.09366382481,0.927721308134,0.927411397832,1.0703850191,1.23669861483,0.916853652584,0.33311500272,1.42596916509	1.68289199329,1.51777292041,1.58612522412,1.82469714971,1.67542014758,1.4605838331,1.34814384128,0.938779640514,2.22185814827,1.76760687656,0.985348901981,1.68584278348	CBA,C3H,DBA,AKR,BALB,NOD,NZO,A_J	SPRET,129S1,LP_J,C57BL,129S5,129P2,CAST,WSB,REF,PWK		Decrease	1.01248	0.28223	1.55792	0.352756	0.000578906
protein_coding	DEL	intronic	FALSE	MaLR	chr1:82417704-82424088	82417704	82424088	-	ENSMUSG00000026142	Rhbdd1	+	last	[[[82313025, 82313223], [82336892, 82337405], [82339303, 82339437], [82364865, 82364955], [82366907, 82366965], [82374134, 82374279], [82439436, 82441941]], [[82335622, 82335871], [82336892, 82337405], [82339303, 82339437], [82364865, 82364955], [82366907, 82366965], [82374134, 82374279], [82439436, 82441941]]]	2.93173643623,3.10235790536,3.08716801572,2.9642368542,2.62325487844,2.79647092191,2.72356487318,2.60363988172,3.21688353985,2.84644565299,2.77463748842,2.80474682142,2.80312635574,2.58716129021	2.91371986692,2.76802144552,2.90355326491,2.97369680677,3.03039044292,2.9758434843,3.20991785182,3.17202711845,3.12275231881,3.13857642616,3.30068765756,3.31308021064,3.22708747837,3.33154248259,3.09531815642,3.07791410626	129S1,C3H,129S5,C57BL,REF,LP_J,129P2,BALB,DBA,NZO,A_J	CBA,NOD,AKR,SPRET,CAST,WSB,PWK		Decrease	2.84753	0.192985	3.09713	0.162236	0.000596583
protein_coding	INS	intronic	FALSE	MaLR	chr7:87862230-87862230	87862230	87862230	None	ENSMUSG00000030536	Iqgap1	-	3	[[[87948025, 87948180], [87944734, 87944835], [87913193, 87913351], [87911769, 87911848], [87910179, 87910257], [87907382, 87907451], [87905699, 87905814], [87904642, 87904822], [87903058, 87903144], [87902288, 87902453], [87901064, 87901150], [87897074, 87897239], [87896753, 87896915], [87896210, 87896336], [87893708, 87893873], [87889002, 87889094], [87888677, 87888846], [87887920, 87888064], […	4.54243459582,4.45241503215,4.54653622918,4.59486136537,3.92198978544,3.9696419279,3.73270552877,4.11428410046,4.35262783927,4.3536098273,4.18424782388,4.19697642727,3.96499086645,3.93379217375	4.25003289905,4.3117265746,3.89800707146,4.22500869845,3.59097751006,3.64436733664,3.63986929586,3.53745561358,3.82529324895,3.58335062093,3.76314163591,4.02610389446,3.8747900604,3.75541955932,3.62701943321,3.19904723773	SPRET,CBA,C3H,LP_J,DBA,129S5,NOD,129S1	WSB,C57BL,AKR,129P2,BALB,CAST,REF,PWK,NZO,A_J		Increase	4.20437	0.275405	3.79698	0.296161	0.000599183
protein_coding	INS	intronic	FALSE	SINE	chr19:33248983-33248983	33248983	33248983	+	ENSMUSG00000071573	Rnls	-	3	[[[33466443, 33466755], [33465568, 33465675], [33464405, 33464549], [33456855, 33457015], [33276963, 33277138], [33242810, 33242987], [33212235, 33212764]]]	1.32839211512,1.29401923046,2.28058704397,2.24152643692,1.02119436365,1.10206577222	1.82072036549,1.65659006167,1.39542298876,2.09756039723,2.54633431393,2.48699715076,2.0072557846,2.12093791273,2.34227162835,2.39630607203,2.30911441138,2.58466287463,2.47176199803,2.33311995764,2.17154854401,2.52553553795,2.38136234643,2.47602941297,1.89580284583,1.76631059464,1.54656433891,2.06140372988,2.03018988258,2.57459939954	CAST,SPRET,PWK	129S1,C3H,129S5,C57BL,AKR,LP_J,WSB,129P2,BALB,DBA,NOD,CBA,REF,NZO,A_J		Decrease	1.54463	0.56687	2.1666	0.345026	0.000619278
protein_coding	INS	intronic	FALSE	ETn	chr6:121009648-121009648	121009648	121009648	None	ENSMUSG00000003178	AC079443.1	-	18	[[[121031425, 121031627], [120992012, 120992352], [120990398, 120990607], [120988503, 120988621], [120988026, 120988129], [120987460, 120987617], [120986489, 120986591], [120984046, 120984305], [120983714, 120983831], [120981013, 120981141], [120979663, 120979761], [120976982, 120977131], [120974655, 120974853], [120972400, 120972514], [120972242, 120972306], [120971199, 120971374], [120959011, 1…	5.30181061169,5.09506107157,4.92973538715,5.05163168852,4.9570809627,5.07285666721,4.97735005366,5.11152640168,5.43640863296,4.96204270857,5.74030226149,5.44292456616	5.75285479996,5.67208158332,5.99441248872,5.84843432543,5.33662065775,5.78213322775,5.54142885422,5.37334078921,5.2157425342,4.90456576936,5.34456501132,5.38715754702,6.08710393469,5.80307893373,5.89077849385,5.38945815859,5.79601691458,5.39412735185	LP_J,NOD,SPRET,129P2,BALB,PWK	129S1,C3H,DBA,129S5,C57BL,AKR,WSB,CAST,CBA,REF,NZO,A_J		Decrease	5.17323	0.252957	5.58411	0.309522	0.000625131
protein_coding	DEL	intronic	FALSE	SINE	chr6:39757632-39757862	39757632	39757862	-	ENSMUSG00000029918	Mrps33	-	last	[[[39760861, 39760884], [39755484, 39755610], [39752189, 39752543]]]	4.33436880814,4.18313772521,4.93031620466,4.93675805055,6.52084442179,5.10055009247,7.14223485389,6.31709513158,6.09162585801,6.15766898626,7.0441170825,7.30477734683,3.93044303602,4.33245185934,5.30291115778,4.94928427979,5.33453519915,5.35653352444,4.83936013261,4.40782728425,4.37988385029,4.3141725069,7.04663854001,6.23716363885	5.41190573198,4.34827134654,4.10919330255,4.1275904019,2.25598266145,1.85942983223	129S1,C3H,129S5,C57BL,AKR,LP_J,WSB,129P2,BALB,DBA,NOD,CBA,REF,NZO,A_J	CAST,SPRET,PWK		Increase	5.43728	1.06471	3.6854	1.35446	0.000628042
protein_coding	INS	intronic	FALSE	MaLR	chr6:115703245-115703245	115703245	115703245	+	ENSMUSG00000059900	Tmem40	-	12	[[[115708954, 115708979], [115692326, 115692405], [115691557, 115691690], [115688964, 115689040], [115686399, 115686454], [115684826, 115684863], [115684011, 115684045], [115683670, 115683719], [115681201, 115681274], [115681023, 115681099], [115680452, 115680516], [115679157, 115679702]]]	0.0,0.0,0.819530304006,0.633248270993,0.0,0.0,0.0,0.186428577872,1.61091811878,0.171763333299,1.65751382735,1.75299430315	2.72603825414,1.03833714348,3.52480881024,1.94006234805,0.195189602023,0.215790982035,3.58902597143,3.0462521878,1.91556926628,3.47432438635,3.01005679398,2.92044844701,3.01141868318,3.21955696653,3.01725042589,3.31209008538,3.24358663203,3.4967459299	CBA,C3H,AKR,CAST,WSB,PWK	SPRET,129S1,129S5,C57BL,REF,LP_J,129P2,BALB,DBA,NOD,NZO,A_J		Decrease	0.569366	0.717455	2.60536	1.094	0.000639183
protein_coding	DEL	intronic	FALSE	LINE_frag	chr8:87614048-87614702	87614048	87614702	-	ENSMUSG00000005142	Man2b1	+	last	[[[87607221, 87607387], [87608298, 87608402], [87608538, 87608713], [87609252, 87609447], [87610708, 87610842], [87611069, 87611216], [87612451, 87612569], [87614815, 87614899], [87614981, 87615103], [87615170, 87615250], [87615408, 87615519], [87615735, 87615844], [87615962, 87616080], [87616729, 87616919], [87617816, 87617915], [87618003, 87618122], [87619017, 87619137], [87619223, 87619326], […	6.07715638589,6.16503009788,5.45367519803,5.67005474655,5.23544770453,5.24756712873,5.38592171115,5.28078545036,5.45577625933,5.84045559774	4.64342502819,4.50163877336,4.97560253315,4.54022974417,5.36479855074,5.24228100845,4.86755247032,4.99117566426,5.03139865949,5.31167265368,4.84457927214,4.79604231521,4.80967615851,4.78435765953,5.33773575796,5.72498075275,5.29172244963,5.23452746856,5.51900453537,5.49405009099	C57BL,NOD,NZO,PWK,REF	SPRET,129S1,C3H,129S5,DBA,AKR,LP_J,WSB,129P2,BALB,CAST,CBA,A_J		Increase	5.58119	0.34208	5.06532	0.344229	0.000648361
protein_coding	INS	intronic	FALSE	SINE	chr1:137514290-137514290	137514290	137514290	None	ENSMUSG00000009418	Nav1	-	2	[[[137584494, 137584682], [137503022, 137504481]]]	4.63346085886,4.77467396943,4.53287003954,4.43015779013,4.8099447272,4.80067476276,4.14075787679,4.37795307989,4.07078296937,4.06252336511,4.57171551174,4.54869874759	4.77129639566,4.82448237165,4.86013845166,4.9541111268,4.53287232894,4.9216529172,4.53644623185,4.6222397743,5.29164640429,4.92130361366,4.70744021355,4.6746044154,4.5334177273,4.9444307503,4.78788779033,4.88696439895,5.33242110652,5.56392942764	NOD,AKR,SPRET,129P2,CAST,A_J	CBA,C3H,129S5,C57BL,REF,LP_J,WSB,BALB,DBA,129S1,NZO,PWK		Decrease	4.47952	0.27098	4.8704	0.284316	0.000664336
protein_coding	INS	intronic	FALSE	SINE	chrX:162769135-162769135	162769135	162769135	None	ENSMUSG00000031342	Gpm6b	+	1	[[[162782622, 162783013], [162791495, 162791616], [162804958, 162805106], [162810568, 162810756], [162813563, 162813721], [162817918, 162818091], [162820379, 162820454], [162821865, 162821932]], [[162782622, 162783013], [162810568, 162810756], [162813563, 162813721], [162817918, 162818091], [162820379, 162820454], [162821865, 162821932], [162823321, 162826920]], [[162782622, 162783013], [16279149…	9.54068871421,9.180036623,9.70139453606,9.47229335969,9.5143197304,9.29619475116,9.15842922524,9.3551029966,9.45523914252,9.00893087214,9.43271514967,9.29665771398,9.7515606805,9.85354259267,10.2986750324,9.40116581166,9.44697757207,9.27413770875,9.1991034021,9.32280215265,9.1243100401,8.8970965947,9.61677985082,9.07877728421	9.09983791542,8.94434556765,8.67918323649,9.00829504366,8.94693405153,8.88825882245	SPRET,129S1,C3H,129S5,DBA,AKR,LP_J,129P2,BALB,CAST,NOD,CBA,PWK,A_J	C57BL,REF,WSB,NZO		Increase	9.40321	0.301902	8.92781	0.141485	0.000666381
protein_coding	DEL	intronic	FALSE	SINE	chr2:142681429-142681661	142681429	142681661	+	ENSMUSG00000038844	Kif16b	-	last	[[[142727059, 142727267], [142691078, 142691149], [142688161, 142688276], [142683045, 142683163], [142680168, 142680267], [142679361, 142679472], [142675598, 142675742], [142674027, 142674197], [142673725, 142673858], [142672663, 142672840], [142663251, 142663318], [142659811, 142659872], [142584524, 142584645], [142583631, 142583684], [142581823, 142581962], [142566643, 142566727], [142565257, 1…	3.12497675804,3.08717597689,3.34802294363,3.42213288534,3.30487540822,3.21659652112,3.51623454886,3.17333415617,3.38789141754,2.93543214008,3.03675701895,3.3600140893,3.43451465303,3.07238908189,3.41213707407,3.14671043167,3.62930655095,3.56164192345,2.81203791421,3.29929379815,3.04650374404,3.03336204473	3.08069709893,2.96444808013,2.74439498332,2.96916538799,2.92841247181,3.0462728012,2.70523492746,3.04908013301	SPRET,129S1,C3H,129S5,C57BL,AKR,LP_J,WSB,129P2,BALB,NOD,CBA,REF,A_J	DBA,CAST,NZO,PWK		Increase	3.2437	0.21415	2.93596	0.140314	0.000671876
protein_coding	INS	intronic	FALSE	SINE	chr2:142673527-142673527	142673527	142673527	-	ENSMUSG00000038844	Kif16b	-	18	[[[142727059, 142727267], [142691078, 142691149], [142688161, 142688276], [142683045, 142683163], [142680168, 142680267], [142679361, 142679472], [142675598, 142675742], [142674027, 142674197], [142673725, 142673858], [142672663, 142672840], [142663251, 142663318], [142659811, 142659872], [142584524, 142584645], [142583631, 142583684], [142581823, 142581962], [142566643, 142566727], [142565257, 1…	3.08069709893,2.96444808013,2.74439498332,2.96916538799,2.92841247181,3.0462728012,2.70523492746,3.04908013301	3.12497675804,3.08717597689,3.34802294363,3.42213288534,3.30487540822,3.21659652112,3.51623454886,3.17333415617,3.38789141754,2.93543214008,3.03675701895,3.3600140893,3.43451465303,3.07238908189,3.41213707407,3.14671043167,3.62930655095,3.56164192345,2.81203791421,3.29929379815,3.04650374404,3.03336204473	DBA,CAST,NZO,PWK	SPRET,129S1,C3H,129S5,C57BL,AKR,LP_J,WSB,129P2,BALB,NOD,CBA,REF,A_J		Decrease	2.93596	0.140314	3.2437	0.21415	0.000671876
protein_coding	INS	intronic	FALSE	SINE	chr19:38611399-38611399	38611399	38611399	None	ENSMUSG00000024998	Plce1	+	2	[[[38598685, 38599942], [38694931, 38695221], [38726283, 38726601], [38772938, 38773085], [38776308, 38776568], [38779728, 38779935], [38791052, 38791729], [38794044, 38794228], [38795462, 38795581], [38796300, 38796410], [38799189, 38799313], [38799398, 38799536], [38801256, 38801496], [38803171, 38803234], [38803315, 38803482], [38810919, 38811028], [38812411, 38812529], [38813736, 38813896], […	2.89206618975,2.83741306802,2.74069790003,3.02752481427,2.47000847314,2.68540606415,2.91053173912,2.87327145357,3.00183041726,3.0284394246,2.96036002771,3.01842347536	3.55145418463,3.33193223566,3.3841490642,3.1267686199,3.07602334572,3.69862415985,2.62913251921,2.65651409829,3.87010458636,3.23919949319,3.12042820515,3.34618299788,3.20320854139,3.0297050755,3.30855106285,3.29028056607,3.6594101382,3.11792500108	SPRET,129S1,129S5,DBA,AKR,LP_J,129P2,BALB,A_J	CBA,C3H,C57BL,REF,PWK,CAST,WSB,NZO,NOD		Decrease	2.8705	0.168274	3.25776	0.320885	0.000699519
protein_coding	INS	intronic	FALSE	SINE	chr9:111094331-111094331	111094331	111094331	None	ENSMUSG00000032497	Lrrfip2	+	19	[[[111020637, 111020893], [111022142, 111022215], [111043692, 111043836], [111063805, 111063899], [111065359, 111065405], [111069551, 111069609], [111069702, 111069748], [111075583, 111075626], [111078279, 111078346], [111079744, 111079820], [111081546, 111081601], [111081679, 111081725], [111082375, 111082424], [111082718, 111082776], [111085321, 111085391], [111086692, 111086783], [111091264, 1…	5.16374363846,4.96118984259,4.33672569382,4.75246204852,4.87668290046,4.79457996643,4.85459537635,5.04906781378	4.98731804146,4.83166120378,5.29046849561,5.33058757213,5.30290946062,5.25974577289,5.22600900069,5.43263720762,5.30988479784,5.19047507248,5.03071891608,5.33760430708,5.1500778352,4.63539447942,5.10139153957,5.11255029656,5.11574899986,5.11319560019,5.05944778313,5.35825941465,5.3491237964,5.28586878456	CBA,LP_J,SPRET,129S1,PWK,129S5	WSB,C3H,DBA,C57BL,AKR,129P2,BALB,CAST,NOD,REF,NZO,A_J		Decrease	4.84863	0.247034	5.17323	0.188576	0.000701733
protein_coding	INS	intronic	FALSE	SINE	chr4:142800725-142800725	142800725	142800725	+	ENSMUSG00000057637	Prdm2	-	last	[[[142802516, 142802608], [142784562, 142784637], [142770778, 142770894], [142769189, 142769294], [142759937, 142760091], [142751957, 142752085], [142732025, 142732137], [142721611, 142726002], [142701535, 142701680], [142697292, 142699288]]]	3.89513292335,3.9334666194,2.91533911519,2.80511376771,3.54446562046,2.89076381348,3.17251835599,2.66608768298	3.49320847964,3.08482894637,3.74618231697,4.23994961553,4.1431105989,3.96141089166,3.96844994021,3.38871649957,4.74360765438,3.88061748505,3.70663006143,4.0348252104,3.90658810275,4.11673403841,3.99026143761,3.67857623343,3.30365243978,3.34891889867,3.77487212003,3.93662655209,3.94809882579,3.7804479554	CBA,LP_J,NOD,129S5,129P2,129S1	WSB,C3H,DBA,C57BL,AKR,SPRET,BALB,PWK,CAST,REF,NZO,A_J		Decrease	3.22786	0.500292	3.8262	0.361418	0.00070309
protein_coding	DEL	UTR	FALSE	SINE	chr11:114763448-114763919	114763448	114763919	-	ENSMUSG00000034652	Cd300a	+	last	[[[114751353, 114751748], [114754550, 114754908], [114755970, 114756092], [114759034, 114759133], [114760657, 114760696], [114761065, 114761177], [114762441, 114765968]], [[114751353, 114751748], [114754550, 114754908], [114755982, 114756092], [114759034, 114759133], [114760657, 114760696], [114761065, 114761177], [114762441, 114765968]]]	1.09950807281,0.912420689447,1.82004522133,2.37410979256,1.83797168588,1.33561958173,1.87492449859,1.69408641586,1.40068720906,1.66878341537,1.7573023032,1.47572718805,2.27028804178,1.31058416252,2.07979418715,1.57763533655,0.830423366956,1.98269925719,1.46020766273,0.771194606895,1.33041385265,1.76907669195,1.22618952465,1.78937803224	0.644751880848,0.708759061499,0.800903514832,0.499040347893,1.37412779228,1.54182430673	129S1,C3H,129S5,C57BL,AKR,LP_J,129P2,BALB,DBA,NOD,CBA,REF,PWK,NZO,A_J	CAST,SPRET,WSB		Increase	1.56871	0.423691	0.928234	0.425268	0.000719956
protein_coding	INS	intronic	FALSE	LINE_frag	chr6:95589340-95589340	95589340	95589340	None	ENSMUSG00000061838	Suclg2	-	10	[[[95668681, 95668794], [95605450, 95605593], [95545646, 95545747], [95544652, 95544744], [95538930, 95539084], [95536932, 95537023], [95529131, 95529229], [95519564, 95519727], [95516376, 95516520], [95447589, 95447711], [95424129, 95425158]]]	2.07673935541,1.37120870222,1.9105675454,2.0916527803,1.53710660025,1.87306239569,1.18925491666,1.4639213079,1.7094990628,1.50405194881	2.27210428708,2.46598773714,2.27199045517,1.85112533542,2.42136872106,2.58829330666,2.36460411001,2.36759992527,2.1402863947,1.9241220108,2.13192839744,1.8155916818,2.09312034967,1.60849467,1.93358512144,1.95798336153,1.84325773602,1.63245473433,1.81187973235,2.36042717042	DBA,CAST,SPRET,WSB,PWK	129S1,C3H,129S5,C57BL,AKR,LP_J,129P2,BALB,NOD,CBA,REF,NZO,A_J		Decrease	1.67271	0.307658	2.09281	0.288069	0.000726994
protein_coding	INS	intronic	FALSE	SINE	chr6:95455611-95455611	95455611	95455611	None	ENSMUSG00000061838	Suclg2	-	3	[[[95668681, 95668794], [95605450, 95605593], [95545646, 95545747], [95544652, 95544744], [95538930, 95539084], [95536932, 95537023], [95529131, 95529229], [95519564, 95519727], [95516376, 95516520], [95447589, 95447711], [95424129, 95425158]]]	2.07673935541,1.37120870222,1.9105675454,2.0916527803,1.53710660025,1.87306239569,1.18925491666,1.4639213079,1.7094990628,1.50405194881	2.27210428708,2.46598773714,2.27199045517,1.85112533542,2.42136872106,2.58829330666,2.36460411001,2.36759992527,2.1402863947,1.9241220108,2.13192839744,1.8155916818,2.09312034967,1.60849467,1.93358512144,1.95798336153,1.84325773602,1.63245473433,1.81187973235,2.36042717042	DBA,CAST,SPRET,WSB,PWK	129S1,C3H,129S5,C57BL,AKR,LP_J,129P2,BALB,NOD,CBA,REF,NZO,A_J		Decrease	1.67271	0.307658	2.09281	0.288069	0.000726994
protein_coding	DEL	intronic	FALSE	MaLR	chr17:75877604-75878003	75877604	75878003	-	ENSMUSG00000071042	Rasgrp3	+	last	[[[75864951, 75865000], [75888155, 75888289], [75891096, 75891300], [75893485, 75893589], [75895720, 75895784], [75896278, 75896411], [75897722, 75897871], [75899397, 75899572], [75899978, 75900096], [75902452, 75902729], [75909083, 75909162], [75911317, 75911435], [75913416, 75913533], [75915668, 75915817], [75923487, 75923525], [75923804, 75923931], [75924229, 75924592], [75926181, 75928383]]]	3.38363182406,3.07168458151,3.38163211581,3.63203977652,3.63029370549,3.28127911872,3.28764793516,3.670961856,3.8321891918,3.94885741284,3.45321109327,3.18810703376,3.19919472599,3.12918070155,3.68471826521,3.10070384978,3.65542466252,2.85197939461,3.19743764879,3.21791335584,2.64203381348,2.91987239148,2.61167652778,2.76741759627	2.09880326942,2.80266322027,2.6851888322,2.89294275702,2.8758142647,2.7869184953	CBA,C3H,DBA,C57BL,AKR,BALB,CAST,NOD,WSB,REF,NZO,A_J	129S1,LP_J,SPRET,129P2,PWK,129S5		Increase	3.2808	0.364802	2.69039	0.29911	0.000740663
protein_coding	DEL	intronic	FALSE	LINE_frag	chr3:55923148-55925167	55923148	55925167	+	ENSMUSG00000027799	Nbea	-	57	[[[55986892, 55987623], [55894809, 55895042], [55891317, 55891419], [55890895, 55890992], [55890083, 55890206], [55889162, 55889290], [55886292, 55886413], [55883779, 55883927], [55862553, 55862752], [55861870, 55862005], [55844774, 55844884], [55841059, 55841213], [55839801, 55839971], [55836411, 55836492], [55835562, 55835626], [55835373, 55835472], [55833803, 55833897], [55823286, 55823396], […	6.68094057702,6.69827914541,6.5794394281,6.61626934147,6.46871624755,6.58526507701,6.53773144043,6.34885250028,6.22890061207,6.06533298882,6.4029166681,6.90964050584,6.56551264847,6.63006760101,6.40364792375,6.41676619333,6.67050812775,6.8732188675,6.68120376302,6.5650440656,6.62529741995,6.17861627601	6.74335980722,6.90965840374,6.70306387001,6.63295315932,6.81508423784,6.8302594163,7.09999489499,7.03257480723	129S1,C3H,129S5,C57BL,AKR,LP_J,129P2,BALB,DBA,NOD,CBA,REF,NZO,A_J	CAST,SPRET,WSB,PWK		Decrease	6.53328	0.207196	6.84587	0.160772	0.000742948
protein_coding	DEL	intronic	FALSE	SINE	chr13:37477710-37477929	37477710	37477929	+	ENSMUSG00000021423	Ly86	+	last	[[[37437242, 37437443], [37466830, 37466918], [37468755, 37468885], [37507364, 37507418], [37510406, 37510813]]]	5.12502763078,5.53265118326,4.16293416052,4.59504988698,3.92522295942,3.98268744252,5.01832975674,4.67133829528,4.77519507355,4.12876230862,4.35054454098,4.47936206718	4.19259686336,4.43916408904,4.93014391952,3.93873410917,3.72776283725,4.43190490015,3.56686764461,3.11683250137,2.88227862561,3.85995161399,3.94870140385,3.9523967568,3.28428129137,2.28913705942,2.70015032939,2.99572263399,3.58366859401,3.91944169926	NZO,DBA,C57BL,AKR,NOD,REF	SPRET,129S1,C3H,129S5,LP_J,WSB,129P2,BALB,CAST,CBA,PWK,A_J		Increase	4.56226	0.492256	3.65332	0.675402	0.000745669
protein_coding	DEL	intronic	FALSE	SINE	chr10:51969155-51969298	51969155	51969298	+	ENSMUSG00000019891	Dcbld1	+	last	[[[51953437, 51953641], [51981531, 51981745], [52003907, 52008351]]]	2.61872090807,2.76011290437,2.99278603997,2.93870834949,4.08781074219,2.91434258767,2.65020097182,2.74108900387,2.92177348911,2.90182888712,2.28609159295,3.00723115279,2.90291738315,3.63264336551,2.87812808259,2.80253457922,2.66920817703,3.4080994147,2.94333541589,3.18122978987,2.75913459705,3.55878555071,3.05975104369,2.73102215819,3.29650391418,3.30333852899	2.54993831392,1.6765167961,2.02014792758,2.92733090781	129S1,C3H,DBA,129S5,C57BL,AKR,LP_J,WSB,129P2,BALB,CAST,NOD,CBA,REF,NZO,A_J	SPRET,PWK		Increase	2.99797	0.374902	2.29348	0.554645	0.00074945
protein_coding	DEL	intronic	FALSE	SINE	chr4:120561250-120561456	120561250	120561456	-	ENSMUSG00000032890	Rims3	+	last	[[[120534380, 120534617], [120545080, 120545255], [120550441, 120550690], [120555678, 120555821], [120559537, 120559648], [120561591, 120561694], [120561958, 120562099], [120563898, 120569184]], [[120527422, 120527727], [120545080, 120545255], [120550441, 120550690], [120555678, 120555821], [120559537, 120559648], [120561591, 120561694], [120561958, 120562099], [120563898, 120569184]]]	6.72223696992,6.66946347266,6.20596161146,6.06181284727,6.16687049884,6.67589632086,5.89863464917,4.96248316446,5.81037624996,5.5050507112,5.44771946713,5.8102117298,6.46362520788,6.43869390675,5.76922038628,6.01138211252,6.09816181476,6.10921349753,6.65585743966,6.25966836957,6.43489737748,5.95975028868,6.12283336075,6.23907101966	6.57477698694,6.89840545385,6.41891056224,6.68762872146,7.4015726783,7.26913218337	129S1,C3H,129S5,C57BL,AKR,LP_J,WSB,129P2,BALB,DBA,NOD,CBA,REF,NZO,A_J	CAST,SPRET,PWK		Decrease	6.10413	0.426926	6.87507	0.391517	0.00075511
protein_coding	INS	intronic	FALSE	RLTR10	chr7:30961641-30961641	30961641	30961641	None	ENSMUSG00000066647	Gm5113	+	3	[[[30954892, 30955233], [30960868, 30960965], [30962661, 30965228]]]	3.25426694772,3.55133856438,3.10315015717,2.84334767409,3.14980875375,3.01395589616,3.60149077992,3.46692387839,3.4112811183,3.42106400603,2.76025901172,3.23126145575,2.95418529163,2.81229006034	3.61507648606,3.72421995259,3.75582364939,3.54090431659,3.6443855687,3.51219398508,3.46009653048,3.47420775824,3.24987222258,3.36975397652,3.09185001942,3.20731945567,3.72221423131,3.64008248756,3.91900625553,3.56699955189	LP_J,DBA,AKR,SPRET,BALB,CAST,A_J	CBA,C3H,129S5,C57BL,REF,WSB,129P2,NOD,129S1,NZO,PWK		Decrease	3.1839	0.28114	3.53088	0.219008	0.000759546
protein_coding	INS	intronic	FALSE	LINE_frag	chr10:123058716-123058716	123058716	123058716	+	ENSMUSG00000044071	AC116392.1	+	4	[[[122701130, 122702597], [122867766, 122867979], [123030548, 123030656], [123141413, 123141567], [123142754, 123142880], [123175958, 123178032]]]	4.98025544613,5.25735403211,4.55086929378,4.57477810605,4.64169999974,4.68717695154,4.57663365188,4.91757054421	4.23443850585,4.44046422738,3.85345284645,4.34313006427,4.89171260049,4.08423602475,4.37606850495,4.34883976253,4.69906515938,4.35090227262,4.45013656697,4.77305566569,4.12723122139,4.78224945878,4.48466106579,4.26833990634,4.50071991237,4.32826175623,4.3745888551,4.10485991195,4.13202962116,4.33811123502	DBA,AKR,CBA,C3H	SPRET,129S1,129S5,C57BL,REF,LP_J,129P2,BALB,CAST,NOD,WSB,PWK,NZO,A_J		Increase	4.77329	0.253617	4.37666	0.250801	0.000766774
protein_coding	INS	intronic	FALSE	SINE	chr10:123058951-123058951	123058951	123058951	None	ENSMUSG00000044071	AC116392.1	+	4	[[[122701130, 122702597], [122867766, 122867979], [123030548, 123030656], [123141413, 123141567], [123142754, 123142880], [123175958, 123178032]]]	4.98025544613,5.25735403211,4.55086929378,4.57477810605,4.64169999974,4.68717695154,4.57663365188,4.91757054421	4.23443850585,4.44046422738,3.85345284645,4.34313006427,4.89171260049,4.08423602475,4.37606850495,4.34883976253,4.69906515938,4.35090227262,4.45013656697,4.77305566569,4.12723122139,4.78224945878,4.48466106579,4.26833990634,4.50071991237,4.32826175623,4.3745888551,4.10485991195,4.13202962116,4.33811123502	DBA,AKR,CBA,C3H	SPRET,129S1,129S5,C57BL,REF,LP_J,129P2,BALB,CAST,NOD,WSB,PWK,NZO,A_J		Increase	4.77329	0.253617	4.37666	0.250801	0.000766774
protein_coding	DEL	intronic	FALSE	SINE	chr11:5650279-5650488	5650279	5650488	-	ENSMUSG00000049680	Urgcp	-	last	[[[5661866, 5662379], [5626349, 5626428], [5623112, 5623164], [5622803, 5622843], [5613418, 5618266]]]	5.93034142117,5.69520944974,5.87736573619,5.52242817711,5.93242593951,5.88807077425,5.73552993501,5.89148244972,5.76442516375,5.55262498867	5.76839527729,5.12766281667,5.7742974771,5.35003806664,5.49388061878,5.42622421299,5.51609138481,5.98862055124,5.56564986115,5.41689084492,5.66135706694,5.36070661064,5.38343935227,5.26001644979,5.34481466166,5.45738466298,5.63329229763,5.66312760997,5.4848565974,5.48022564258	CBA,C3H,C57BL,DBA,WSB,REF	SPRET,129S1,129S5,NOD,AKR,LP_J,129P2,BALB,CAST,PWK,NZO,A_J		Increase	5.77899	0.151608	5.50785	0.198731	0.000772233
protein_coding	DEL	intronic	FALSE	LINE	chr16:29516251-29523463	29516251	29523463	+	ENSMUSG00000038094	Atp13a4	-	last	[[[29541328, 29541569], [29490094, 29490269], [29479840, 29479988], [29475642, 29475714], [29475472, 29475554], [29473518, 29473589], [29471973, 29472109], [29469325, 29469396], [29459517, 29459653], [29456632, 29456804], [29455451, 29455610], [29454776, 29454966], [29452655, 29452718], [29449999, 29450151], [29441636, 29441724], [29441239, 29441394], [29440104, 29440217], [29434056, 29434182], […	3.69153602907,3.67742828739,3.45663633817,3.61535729733,3.48249584054,4.41441261966,2.87540362177,2.8461453153,3.63669397403,3.18342920376,3.02688431199,3.25011319756,3.91475941641,3.47522679042,3.60605513582,3.82335810077,3.76690390426,3.23984205114,3.52975245669,3.47469136194,3.36144143271,2.74132695271,3.16487746199,3.3140737365	3.82860029582,4.09936069706,3.78347898315,4.29409563297,4.12833661868,4.35083827505	129S1,C3H,129S5,C57BL,AKR,LP_J,WSB,129P2,BALB,DBA,NOD,CBA,REF,NZO,A_J	CAST,SPRET,PWK		Decrease	3.44037	0.374622	4.08079	0.233677	0.000782576
protein_coding	DEL	intronic	FALSE	LINE_frag	chr16:29533123-29533233	29533123	29533233	+	ENSMUSG00000038094	Atp13a4	-	21	[[[29541328, 29541569], [29490094, 29490269], [29479840, 29479988], [29475642, 29475714], [29475472, 29475554], [29473518, 29473589], [29471973, 29472109], [29469325, 29469396], [29459517, 29459653], [29456632, 29456804], [29455451, 29455610], [29454776, 29454966], [29452655, 29452718], [29449999, 29450151], [29441636, 29441724], [29441239, 29441394], [29440104, 29440217], [29434056, 29434182], […	3.69153602907,3.67742828739,3.45663633817,3.61535729733,3.48249584054,4.41441261966,2.87540362177,2.8461453153,3.63669397403,3.18342920376,3.02688431199,3.25011319756,3.91475941641,3.47522679042,3.60605513582,3.82335810077,3.76690390426,3.23984205114,3.52975245669,3.47469136194,3.36144143271,2.74132695271,3.16487746199,3.3140737365	3.82860029582,4.09936069706,3.78347898315,4.29409563297,4.12833661868,4.35083827505	129S1,C3H,129S5,C57BL,AKR,LP_J,WSB,129P2,BALB,DBA,NOD,CBA,REF,NZO,A_J	CAST,SPRET,PWK		Decrease	3.44037	0.374622	4.08079	0.233677	0.000782576
protein_coding	INS	intronic	FALSE	SINE	chr4:34944947-34944947	34944947	34944947	-	ENSMUSG00000073910	Mobkl2b	-	1	[[[35104499, 35104733], [35031017, 35031638], [34933163, 34933367], [34896321, 34901296]], [[35104499, 35104733], [35030847, 35031638]]]	2.96057521844,2.46824112967,2.69195523823,2.76071558113,2.86773311651,2.16389451949,2.40116262216,2.22821246817,2.72376974,2.64786558291,2.67550643574,2.2484776164,2.42400013275,2.34276248244,2.15533460874,2.1593969784	1.88720779333,2.24703213828,1.19213326051,1.56213892918,2.76046200433,2.1805975718,2.20035040673,2.46548668601,1.7256781272,1.43508150297,2.53372542043,1.93082788243,2.01295900439,1.755267253	CBA,C3H,DBA,AKR,CAST,NOD,A_J	SPRET,129S1,LP_J,C57BL,REF,129S5,129P2,BALB,WSB,NZO,PWK		Increase	2.49498	0.268414	1.99207	0.441071	0.000787527
protein_coding	DEL	intronic	FALSE	SINE	chr9:56885882-56886101	56885882	56886101	+	ENSMUSG00000032290	Ptpn9	+	last	[[[56842773, 56843463], [56867709, 56867854], [56870013, 56870104], [56870764, 56870890], [56875181, 56875288], [56880911, 56881023], [56884288, 56884618], [56892180, 56892275], [56895996, 56896064], [56904519, 56904599], [56905516, 56905668], [56907659, 56907868], [56908750, 56910612]]]	4.79144480387,4.67377515471,4.55562210951,4.66489737067,4.51487713749,4.74417492257,4.27075859866,4.53880185974,4.79585745996,5.06100202914,4.51917384327,4.55165816025,4.50363890711,4.84422585313,4.8607860018,5.01560144476,4.87657811022,4.79391634298,4.51488245183,4.85884694993,4.32516297338,4.48446138695,4.60982330831,4.54309593394	4.43774656624,4.6393789501,4.27901965191,4.40885716776,4.1037740421,4.03085250641	129S1,C3H,129S5,C57BL,AKR,LP_J,WSB,129P2,BALB,DBA,NOD,CBA,REF,NZO,A_J	CAST,SPRET,PWK		Increase	4.66304	0.202489	4.3166	0.226156	0.000799321
protein_coding	DEL	intronic	FALSE	SINE	chr3:68881306-68881524	68881306	68881524	+	ENSMUSG00000027782	Kpna4	-	last	[[[68930652, 68931035], [68906124, 68906170], [68905261, 68905352], [68905122, 68905153], [68904972, 68905026], [68899440, 68899537], [68898573, 68898660], [68896730, 68896818], [68893828, 68893999], [68893696, 68893742], [68891377, 68891510], [68889607, 68889737], [68887970, 68888076], [68885079, 68885152], [68883297, 68883461], [68880670, 68880766], [68871069, 68878109]]]	5.13654821694,5.97359648357,6.47085414446,6.23029783022,5.45181859429,5.72446155387,6.22395562418,5.67147154806	7.55803928348,7.68012782452,6.91242525565,6.93178405259,6.661672178,6.33239759276,6.71249422271,6.54148088882,6.10768497334,6.0581840637,6.58441179074,6.70074428784,6.72842357762,6.91547305773,7.01638486233,6.91677209482,6.65813196583,6.70717280088,5.84715240062,5.81215823552,5.69813503078,6.26080789482	129S1,LP_J,C57BL,REF,129S5,129P2,WSB,NZO	CBA,C3H,DBA,AKR,SPRET,BALB,PWK,CAST,NOD,A_J		Decrease	5.86038	0.44714	6.60646	0.509416	0.000825282
protein_coding	INS	intronic	FALSE	MaLR	chr13:57856217-57856217	57856217	57856217	None	ENSMUSG00000056222	Spock1	-	10	[[[58008761, 58008948], [57862723, 57862733], [57797469, 57797516], [57688978, 57689094], [57658039, 57658167], [57614051, 57614167], [57545666, 57545784], [57541680, 57541903], [57537469, 57537533], [57531648, 57531787], [57527454, 57530846]]]	6.96373042004,6.64855659688,6.66216850849,6.43282640089	7.90581387313,7.6956334753,7.61589707718,7.23223517884,7.3318327951,7.73226313857,7.35375776431,7.67191367748,8.21026005474,8.07681158212,6.88629845831,6.35408433544,7.89578055659,7.94886488239,7.42792757913,7.08542774825,7.67474412041,7.16069892718,7.49304745121,7.71376172185,7.66453006935,7.42948280368,7.30869063648,6.86222050407,7.4811695348,6.98118430959	DBA,AKR	SPRET,129S1,C3H,129S5,C57BL,REF,LP_J,WSB,129P2,BALB,CAST,NOD,CBA,PWK,NZO,A_J		Decrease	6.67682	0.218223	7.46901	0.419273	0.000828968
protein_coding	DEL	intronic	FALSE	SINE	chr17:43720868-43721068	43720868	43721068	+	ENSMUSG00000023913	Pla2g7	+	last	[[[43705216, 43705735], [43725511, 43725652], [43731236, 43731359], [43731726, 43731872], [43733850, 43733945], [43736021, 43736091], [43737442, 43737567], [43739775, 43739890], [43741504, 43741597], [43744182, 43744354], [43748216, 43748366], [43748790, 43749150]]]	7.03817102385,7.25456624907,7.43690891373,7.17282355221,7.90768523836,7.31551528392,6.20466421474,6.48463099406,7.88922274895,7.83305967717,7.21458012342,6.96498430535,7.26072519654,7.65588583163,7.52195010475,7.30865086981,8.05161378827,8.0899831076,7.7834995894,8.15445713516,6.73801567377,7.19806713586,7.39782366051,7.13887768673,7.68174980972,7.26429209576	6.60088889869,6.72363910085,6.27303901568,6.36012169886	129S1,C3H,DBA,129S5,C57BL,AKR,LP_J,WSB,129P2,BALB,CAST,NOD,CBA,REF,NZO,A_J	SPRET,PWK		Increase	7.38317	0.479576	6.48942	0.208824	0.000847711
protein_coding	DEL	intronic	FALSE	SINE	chr13:67534183-67534360	67534183	67534360	-	ENSMUSG00000069206	Zfp874	-	1	[[[67550284, 67550418], [67549755, 67549852], [67541368, 67544270]]]	2.62370628035,3.21415949237,2.6868942429,3.37472019947,3.34381864356,2.45098304635	3.81413885347,3.99380208815,4.3702219807,4.3672762893,3.59635392252,3.44168697321,3.88859441968,4.06277618579,3.75957385352,4.23497352066,3.71009500461,2.90486742174,3.92611399136,3.94038007454,2.48450310903,3.2347017538,3.32661244083,3.56920276311,3.52392583034,3.65753780249,3.24995878421,3.5497938022,4.18038608929,4.35054766138	C57BL,SPRET,REF,PWK	129S1,C3H,129S5,DBA,AKR,LP_J,WSB,129P2,BALB,CAST,NOD,CBA,NZO,A_J		Decrease	2.94905	0.407422	3.71408	0.467511	0.000855471
protein_coding	INS	intronic	FALSE	MaLR	chr13:67537216-67537216	67537216	67537216	None	ENSMUSG00000069206	Zfp874	-	1	[[[67550284, 67550418], [67549755, 67549852], [67541368, 67544270]]]	3.81413885347,3.99380208815,4.3702219807,4.3672762893,3.59635392252,3.44168697321,3.88859441968,4.06277618579,3.75957385352,4.23497352066,3.71009500461,2.90486742174,3.92611399136,3.94038007454,2.48450310903,3.2347017538,3.32661244083,3.56920276311,3.52392583034,3.65753780249,3.24995878421,3.5497938022,4.18038608929,4.35054766138	2.62370628035,3.21415949237,2.6868942429,3.37472019947,3.34381864356,2.45098304635	129S1,C3H,129S5,DBA,AKR,LP_J,WSB,129P2,BALB,CAST,NOD,CBA,NZO,A_J	C57BL,SPRET,REF,PWK		Increase	3.71408	0.467511	2.94905	0.407422	0.000855471
protein_coding	INS	intronic	FALSE	SINE	chr19:46899061-46899061	46899061	46899061	None	ENSMUSG00000064105	Cnnm2	+	2	[[[46836084, 46837883], [46928389, 46928534], [46931324, 46931463], [46933431, 46933602], [46943026, 46943121], [46951696, 46951882], [46952321, 46953285]], [[46836084, 46837883], [46928389, 46928534], [46931324, 46931463], [46933431, 46933602], [46943026, 46943121], [46946144, 46946211], [46951696, 46951882], [46952321, 46953285]]]	4.49322703179,4.79821266192,4.71296881084,4.54902599497,4.56672007205,4.61958018871,4.69230240384,4.4948103985,4.85175999927,4.5787065602	4.50817649374,4.58417177111,4.52320615914,4.59315033115,4.35003746256,4.29591406191,4.17207399922,4.09381823274,4.43502205168,4.52728944404,4.42633068629,4.46629913994,4.26661320272,4.38698004959,4.31336597494,4.31701188438,4.76991354587,4.58613218578,4.28273120931,4.07822630608	CAST,SPRET,CBA,WSB,PWK	129S1,C3H,129S5,C57BL,AKR,LP_J,129P2,BALB,DBA,NOD,REF,NZO,A_J		Increase	4.63573	0.123915	4.39882	0.177816	0.000857857
protein_coding	INS	intronic	FALSE	SINE	chr12:52829818-52829818	52829818	52829818	None	ENSMUSG00000020955	Ap4s1	+	5	[[[52792203, 52792301], [52817927, 52818137], [52821621, 52821709], [52823965, 52824035], [52831873, 52831886], [52839538, 52839668]]]	5.91900359694,5.36735172652,5.12227526933,6.39743846683,6.13726324632,6.13588513551,5.42236052666,5.47021650893	6.10759391317,6.10827957902,6.05753690866,6.39903385684,6.26679877418,6.63414746541,5.97150019498,6.07519607528,6.78481287043,6.4651624974,6.2731248016,6.27528082891,6.25259230634,5.83575650614,6.46752795823,6.27977550012,6.49273093902,6.24262072416,6.20759276402,5.7167482624,5.86304706563,6.27413635857	129S1,LP_J,129S5,129P2,CAST,WSB,PWK	CBA,C3H,C57BL,AKR,SPRET,BALB,DBA,NOD,REF,NZO,A_J		Decrease	5.74647	0.458663	6.22959	0.257753	0.000858814
protein_coding	DEL	intronic	FALSE	SINE	chr3:51556414-51556619	51556414	51556619	-	ENSMUSG00000061143	Maml3	-	4	[[[51600319, 51600457], [51501485, 51501765], [51496116, 51496202], [51493357, 51494776]]]	2.35017704487,2.49202217588,2.04196272471,1.87428841001,1.39039299037,2.05115194717,2.1180089518,1.88031349841,2.00846326446,2.07926613868,1.76968037585,2.0392943862,2.65602729479,2.19317605395,2.12039950791,1.90020259082,1.68028841136,2.39806817246,2.42609685657,1.80086635454,2.44645240188,2.12754030916,1.78483732787,1.99993698149	2.49864125768,2.9051252186,2.57139527114,2.06854469304,2.95177328165,2.78619305987	129S1,C3H,129S5,C57BL,AKR,LP_J,WSB,129P2,BALB,DBA,NOD,CBA,REF,NZO,A_J	CAST,SPRET,PWK		Decrease	2.06787	0.292743	2.63028	0.328496	0.000869236
protein_coding	INS	intronic	FALSE	RLTR10	chr5:102206174-102206174	102206174	102206174	None	ENSMUSG00000029330	Cds1	+	2	[[[102194147, 102194508], [102210392, 102210521], [102220492, 102220590], [102226021, 102226120], [102227394, 102227535], [102235580, 102235640], [102237683, 102237767], [102238903, 102238992], [102241512, 102241582], [102243417, 102243571], [102244866, 102244987], [102246870, 102246975], [102250451, 102252877]]]	7.38199409481,7.51439363089,7.25104268288,7.30968679718,7.56015970456,7.65837401187,7.26725562027,7.30044722818	6.78059294406,7.12897674531,7.18453939769,7.3098347763,6.60222838506,6.69059227844,6.56999517424,6.98946019213,6.48770381611,6.52336809175,7.27363743539,7.16945595481,7.19501883403,7.409408301,7.1950003656,7.33515370103,7.2414731815,7.13868778643,6.91225505618,6.73965431194,6.95163710812,6.44994517241	CAST,SPRET,WSB,PWK	129S1,C3H,129S5,C57BL,AKR,LP_J,129P2,BALB,DBA,NOD,CBA,REF,NZO,A_J		Increase	7.40542	0.152812	6.96721	0.309937	0.0008802
protein_coding	INS	intronic	FALSE	SINE	chr9:99407203-99407203	99407203	99407203	-	ENSMUSG00000032468	Armc8	-	11	[[[99469019, 99469318], [99451960, 99452038], [99438105, 99438178], [99436580, 99436724], [99436212, 99436311], [99433515, 99433609], [99429748, 99429830], [99427496, 99427573], [99427308, 99427400], [99425770, 99425832], [99423556, 99423758], [99420904, 99421001], [99406067, 99406151], [99405682, 99405765], [99402929, 99403017], [99399710, 99399804], [99397660, 99397811], [99396568, 99396665], […	5.39916763501,5.4393113806,5.53551247423,5.47384690876,5.3731391216,5.47293556747,5.30487999418,5.58220444316	5.5107618465,5.2901073347,4.61213822561,5.33308664704,5.40519312503,5.2204994772,5.04231438662,5.03853128815,5.10089222202,5.00118905196,5.03215854127,4.80283045221,5.2049677156,5.13456327887,5.20355083453,5.18556579374,5.43084930796,5.35066650396,5.13555652333,4.81257873567,5.1831600621,5.17478627403	NOD,AKR,WSB	SPRET,129S1,C3H,129S5,C57BL,DBA,LP_J,129P2,BALB,CAST,CBA,REF,PWK,NZO,A_J		Increase	5.44762	0.089047	5.14572	0.214652	0.000880246
protein_coding	INS	intronic	FALSE	SINE	chr10:99934233-99934233	99934233	99934233	+	ENSMUSG00000036676	Tmtc3	-	last	[[[99949794, 99949984], [99940437, 99940656], [99939189, 99939409], [99937007, 99937108], [99934547, 99934664], [99933961, 99934135], [99928653, 99928907], [99923592, 99923742], [99921547, 99921669], [99919680, 99919793], [99914014, 99914119], [99912871, 99913042], [99911456, 99911684], [99906534, 99910377]], [[99949794, 99949981], [99940437, 99940656], [99939189, 99939409], [99937007, 99937108],…	2.09108168451,2.53155737149,2.19903086583,0.897315186571,1.24936768048,0.828123740421,1.65108493042,2.15539036606,1.48711805798,2.16775994455,1.85425126542,1.83891991665	2.04035330598,1.79654251759,3.42874183808,2.57264827636,3.30300436585,1.44318353139,2.46874411704,2.18135116015,3.52187148499,3.66910288941,2.02248482609,2.18981694765,2.22417633727,3.09409645742,2.38727348123,2.14865415331,3.34596609177,3.63974220371	NOD,AKR,CBA,C3H,CAST	SPRET,129S1,129S5,C57BL,REF,LP_J,129P2,BALB,DBA,WSB,PWK,NZO,A_J		Decrease	1.74592	0.538743	2.63765	0.703445	0.000883617
protein_coding	DEL	intronic	FALSE	LINE_frag	chr18:12308912-12309545	12308912	12309545	+	ENSMUSG00000024404	Riok3	+	last	[[[12287357, 12287482], [12294359, 12294476], [12295200, 12295347], [12295435, 12295544], [12295747, 12295858], [12297824, 12297969], [12301443, 12301572], [12307298, 12307497], [12308026, 12308187], [12311306, 12311388], [12311478, 12311569], [12312420, 12312529], [12313727, 12315876]]]	5.83300881038,6.03827324456,5.77445202823,5.7809437844,5.92936984395,6.00278566728,5.48965997649,5.75297645512,5.99779059964,6.01045831931,5.79480878885,5.85577450952,5.64776782486,5.51484311763,5.64968329667,5.79111016436,5.87838950136,5.85992718235,5.86656796834,5.76709982239,5.71262723394,5.53072662422,5.67167539774,5.71720876454	5.47147948885,5.98311353888,6.31080297103,6.1644701405,6.62034332306,6.55537996669	CBA,C3H,DBA,C57BL,AKR,SPRET,BALB,CAST,NOD,WSB,REF,A_J	129S1,LP_J,129S5,129P2,NZO,PWK		Decrease	5.78616	0.153665	6.18426	0.422568	0.000885
protein_coding	DEL	intronic	FALSE	SINE	chr6:86892414-86892619	86892414	86892619	-	ENSMUSG00000057230	Aak1	+	last	[[[86799509, 86800209], [86875006, 86875126], [86885422, 86885532], [86886934, 86887078], [86894349, 86894472], [86896096, 86896179], [86896853, 86896987], [86899534, 86899639], [86900773, 86900854], [86905096, 86905252], [86906251, 86906566], [86909024, 86909268], [86913985, 86914219], [86915469, 86915628], [86917261, 86917367], [86920983, 86921080], [86931288, 86931391], [86932534, 86932637], […	7.20057225367,7.35466770902,7.98428860278,7.42936612143,6.8092420936,7.14649746478,6.76811890745,6.82284420769,6.11796100008,6.90664580361,7.24963894888,6.67199639547	7.98883367022,7.79376409659,7.65487933515,7.79492702935,7.7573796109,7.75276484031,7.65468035102,7.91779488824,7.58073020227,7.26150636073,8.09866676415,7.34597514631,7.15787923103,7.37802863204,6.95842051315,7.40724915195,7.29184563015,7.32790287067	WSB,C57BL,AKR,BALB,REF,NZO,PWK	SPRET,129S1,C3H,129S5,DBA,LP_J,129P2,CAST,NOD,CBA,A_J		Decrease	7.03849	0.467201	7.5624	0.311264	0.00089141
protein_coding	DEL	intronic	FALSE	IAP-I	chr14:119774770-119777395	119774770	119777395	-	ENSMUSG00000053465	Hs6st3	+	1	[[[120268009, 120268048], [120268106, 120268816]]]	2.94640630282,2.79027469717,3.399366355,3.04091391956,2.79306871973,3.3361432311,3.05524476434,3.37534752203,4.07599631528,3.71277947518,3.00358656005,2.96309895527	4.29775856381,4.13959935062,4.44496377445,4.3736539275,4.08300172171,4.09869864032,3.2415079505,2.83027788794,3.77162529288,4.06034193467,2.85156794607,3.6803981657,3.67506623208,3.7427312887,4.32944517683,3.55089440678,4.02031382082,3.73574567198	C57BL,AKR,BALB,NOD,REF,A_J	SPRET,CBA,C3H,129S5,DBA,LP_J,WSB,129P2,CAST,129S1,NZO,PWK		Decrease	3.20769	0.388163	3.82931	0.47962	0.000919608
protein_coding	DEL	intronic	FALSE	LINE_frag	chr6:57594586-57595111	57594586	57595111	-	ENSMUSG00000029798	Herc6	+	last	[[[57531029, 57531226], [57533165, 57533326], [57534542, 57534620], [57548421, 57548650], [57549957, 57550053], [57554065, 57554194], [57557034, 57557172], [57557626, 57557701], [57560795, 57560915], [57561767, 57561828], [57568605, 57568700], [57569437, 57569628], [57575888, 57576044], [57596119, 57596225], [57597057, 57597166], [57602024, 57602163], [57604381, 57604526], [57608001, 57608169], […	3.20368658825,3.22490838308,3.4699903828,3.71543662777,3.76041133786,2.98948689216,3.34970127172,3.57321131206,3.12353790711,3.98672027121,2.92574936432,2.26167004628,3.23755780553,2.21229213589,2.99842293781,2.82400435256,3.26176929898,2.47869031627,3.2356017036,3.46993514717,3.10618903225,2.64501397616,3.66374472045,2.79389570612	0.953852641248,2.42709252572,2.22740420871,2.34995861093,2.93724906659,2.71565792855	CBA,C3H,DBA,C57BL,AKR,SPRET,BALB,CAST,NOD,WSB,REF,A_J	129S1,LP_J,129S5,129P2,NZO,PWK		Increase	3.14632	0.458	2.26854	0.694111	0.000937693
protein_coding	INS	intronic	FALSE	LINE	chr16:56570528-56570528	56570528	56570528	+	ENSMUSG00000035258	Abi3bp	+	5	[[[56478011, 56478105], [56532900, 56533081], [56556990, 56557060], [56562468, 56562602], [56574503, 56574686], [56575210, 56575267], [56587040, 56587084], [56588057, 56588130], [56588761, 56588855], [56592715, 56592794], [56594573, 56594649], [56642600, 56642673], [56647136, 56647212], [56652248, 56652330], [56654113, 56654192], [56657377, 56657444], [56660275, 56660351], [56666740, 56666816], […	1.6607751084,3.23288013513,1.47293207842,1.68072322049	2.48811324924,2.84980246492,2.97289702457,2.50496605454,2.39671174383,2.49074842367,3.65712272245,2.94746755944,2.88300446535,3.3613604132,3.36869954042,3.86585484665,2.92511997515,2.12749728804,2.4280660594,2.2129147296,3.50932558628,2.95980898471,2.49038125944,2.57727925788,2.52883587311,3.21091100138,2.76869492431,2.18464981853,3.63111417734,3.01259491213	SPRET,NZO	129S1,C3H,DBA,129S5,C57BL,AKR,LP_J,WSB,129P2,BALB,CAST,NOD,CBA,PWK,REF,A_J		Decrease	2.01183	0.819399	2.85977	0.485922	0.000953723
protein_coding	DEL	intronic	FALSE	SINE	chr10:127865029-127865239	127865029	127865239	+	ENSMUSG00000025373	Rnf41	+	last	[[[127848769, 127848881], [127852173, 127852357], [127865645, 127865759], [127872367, 127872640], [127873522, 127873659], [127874362, 127874467], [127875137, 127876473]]]	5.69024512266,5.48594121337,5.62344251778,5.22526118482,5.80225820153,5.69083816739,5.50148427244,5.66219781075,5.59404702943,5.58062723158,5.6815290862,5.63668311913	4.57673973328,4.67516553345,5.25831400581,4.95794082838,5.15264811288,5.08624477196,5.26635624302,5.00435403004,5.32055993238,5.56145181778,5.35482433241,5.17299738811,5.10717861945,5.52571112787,5.46111696168,5.40461285976,5.78614674926,5.55977081877	WSB,C57BL,REF,DBA,NZO,NOD	SPRET,129S1,C3H,129S5,AKR,LP_J,129P2,BALB,CAST,CBA,PWK,A_J		Increase	5.59788	0.145607	5.23512	0.309573	0.000957152
protein_coding	INS	intronic	FALSE	SINE	chr4:118250784-118250784	118250784	118250784	None	ENSMUSG00000028730	Wdr65	-	7	[[[118293261, 118293382], [118292852, 118293015], [118287310, 118287628], [118285527, 118285812], [118283176, 118283385], [118279139, 118279293], [118273336, 118273477], [118272429, 118272596], [118271560, 118271675], [118268356, 118268570], [118265601, 118265776], [118261579, 118261742], [118257229, 118257386], [118255453, 118255548], [118254402, 118254594], [118253593, 118253768], [118251939, 1…	1.12441571883,1.71964742943,0.972485713973,0.718960510109,1.62812071996,1.4385643787	0.834587588877,0.703129382563,0.934942857468,0.855559672196,0.877322413444,0.461440742927,0.725718963421,0.986963077775,1.15310917896,0.475300259186,0.949500654936,0.857182139832,0.772572875209,0.669560830124,0.954619552167,0.998320261363,1.06783576412,0.629310587156,0.67257476396,0.612209456607,0.881022848456,0.766013687936,0.82767938068,0.84948155497	CAST,SPRET,PWK	129S1,C3H,129S5,C57BL,AKR,LP_J,WSB,129P2,BALB,DBA,NOD,CBA,REF,NZO,A_J		Increase	1.26703	0.392975	0.813165	0.173059	0.0010172
protein_coding	DEL	intronic	FALSE	LINE_frag	chr5:131252151-131252485	131252151	131252485	-	ENSMUSG00000060371	Caln1	+	5	[[[130923880, 130924094], [130981932, 130982058], [131093711, 131093856], [131145395, 131145509], [131298741, 131298899], [131315151, 131316506]], [[130924669, 130925328], [130981932, 130982058], [131093711, 131093856], [131145395, 131145509], [131298741, 131298899], [131315151, 131316515]], [[130845344, 130845504], [130890625, 130890816], [130981932, 130982058], [131093711, 131093856], [13114539…	7.14006052415,7.40278147706,6.7215512966,6.71421922726,6.92318748418,6.5340522722,6.75239969789,6.21528861263,6.21792080583,6.01230233685,6.7012946024,6.67655192779,6.60643670215,6.49117043585,6.65644922561,6.31085945288,6.25515720202,6.41865644102,7.53498786061,6.42801418135,7.11122620691,7.50577685964,6.21609583071,6.3192007646	6.86746857861,7.36795804432,7.22358252307,6.85581189218,8.0083372731,8.38207097621	129S1,C3H,129S5,C57BL,AKR,LP_J,WSB,129P2,BALB,DBA,NOD,CBA,REF,NZO,A_J	CAST,SPRET,PWK		Decrease	6.66107	0.423455	7.45087	0.621432	0.00101814
protein_coding	DEL	intronic	FALSE	SINE	chr5:131201097-131201307	131201097	131201307	+	ENSMUSG00000060371	Caln1	+	5	[[[130923880, 130924094], [130981932, 130982058], [131093711, 131093856], [131145395, 131145509], [131298741, 131298899], [131315151, 131316506]], [[130924669, 130925328], [130981932, 130982058], [131093711, 131093856], [131145395, 131145509], [131298741, 131298899], [131315151, 131316515]], [[130845344, 130845504], [130890625, 130890816], [130981932, 130982058], [131093711, 131093856], [13114539…	7.14006052415,7.40278147706,6.7215512966,6.71421922726,6.92318748418,6.5340522722,6.75239969789,6.21528861263,6.21792080583,6.01230233685,6.7012946024,6.67655192779,6.60643670215,6.49117043585,6.65644922561,6.31085945288,6.25515720202,6.41865644102,7.53498786061,6.42801418135,7.11122620691,7.50577685964,6.21609583071,6.3192007646	6.86746857861,7.36795804432,7.22358252307,6.85581189218,8.0083372731,8.38207097621	129S1,C3H,129S5,C57BL,AKR,LP_J,WSB,129P2,BALB,DBA,NOD,CBA,REF,NZO,A_J	CAST,SPRET,PWK		Decrease	6.66107	0.423455	7.45087	0.621432	0.00101814
protein_coding	INS	intronic	FALSE	SINE	chr5:131074986-131074986	131074986	131074986	None	ENSMUSG00000060371	Caln1	+	3	[[[130923880, 130924094], [130981932, 130982058], [131093711, 131093856], [131145395, 131145509], [131298741, 131298899], [131315151, 131316506]], [[130924669, 130925328], [130981932, 130982058], [131093711, 131093856], [131145395, 131145509], [131298741, 131298899], [131315151, 131316515]], [[130845344, 130845504], [130890625, 130890816], [130981932, 130982058], [131093711, 131093856], [13114539…	6.86746857861,7.36795804432,7.22358252307,6.85581189218,8.0083372731,8.38207097621	7.14006052415,7.40278147706,6.7215512966,6.71421922726,6.92318748418,6.5340522722,6.75239969789,6.21528861263,6.21792080583,6.01230233685,6.7012946024,6.67655192779,6.60643670215,6.49117043585,6.65644922561,6.31085945288,6.25515720202,6.41865644102,7.53498786061,6.42801418135,7.11122620691,7.50577685964,6.21609583071,6.3192007646	CAST,SPRET,PWK	129S1,C3H,129S5,C57BL,AKR,LP_J,WSB,129P2,BALB,DBA,NOD,CBA,REF,NZO,A_J		Increase	7.45087	0.621432	6.66107	0.423455	0.00101814
protein_coding	DEL	intronic	FALSE	LINE_frag	chr13:14415599-14416088	14415599	14416088	+	ENSMUSG00000021301	Hecw1	-	23	[[[14615089, 14615495], [14469923, 14470249], [14464220, 14464329], [14449404, 14449494], [14438958, 14439012], [14438285, 14438315], [14433010, 14433181], [14414743, 14414887], [14411139, 14411241], [14408324, 14409627], [14403954, 14404057], [14399048, 14399200], [14398241, 14398385], [14392591, 14392714], [14389535, 14389722], [14377813, 14377949], [14372681, 14372788], [14370543, 14370641], […	5.07019941635,5.04442519692,3.95667773543,4.48724651408,4.60093590641,4.90199726676,4.45816149403,4.2589688783,4.48575066029,4.82415772322,4.28504602851,4.62454923884,4.41243402223,4.47736054058,4.99417245483,5.08328003471,5.02332464098,4.90736794128,4.63509589621,4.33656344621	4.93615621227,5.0619818356,5.11712159114,4.97267548086,4.68420494034,4.83211960412,5.26043652207,5.44583127896,5.10200625311,5.32207316179	CBA,C3H,LP_J,C57BL,REF,BALB,DBA,NOD,NZO,A_J	129S1,129S5,AKR,SPRET,129P2,CAST,WSB,PWK		Decrease	4.64339	0.322956	5.07346	0.230231	0.00102302
protein_coding	DEL	intronic	FALSE	SINE	chr13:115836701-115836905	115836701	115836905	-	ENSMUSG00000042284	Itga1	-	last	[[[115891677, 115892172], [115839489, 115839611], [115825479, 115825593], [115821311, 115821401], [115821089, 115821202], [115820242, 115820371], [115806318, 115806468], [115802366, 115802518], [115797110, 115797277], [115792456, 115792531], [115791745, 115791891], [115787127, 115787271], [115784000, 115784145], [115782473, 115782732], [115780266, 115780398], [115777809, 115777977], [115776336, 1…	1.61766662601,1.86252071001,1.59891406482,2.21361047799,1.30304097196,1.33632388659,2.17046590493,2.06379722178,1.04126751966,1.67145676294,1.70522581357,1.88129071171,0.91917871746,1.50941578412,1.22956426071,1.2181680408,2.08950647065,1.72679896807,1.31256333377,1.87993929506,1.59859798118,1.84602505535,1.83482930218,2.11930305019	0.682930639631,1.00675207195,1.53128636133,1.19497186878,0.703948658246,1.46001098729	129S1,C3H,DBA,129S5,C57BL,AKR,LP_J,WSB,129P2,BALB,CAST,CBA,PWK,REF,NOD	SPRET,NZO,A_J		Increase	1.65623	0.363101	1.09665	0.364436	0.00102409
protein_coding	INS	intronic	FALSE	LINE_frag	chr1:11592867-11592867	11592867	11592867	None	ENSMUSG00000057715	A830018L16Rik	+	8	[[[11404191, 11404718], [11501997, 11502146], [11508657, 11508790], [11535233, 11535363], [11553042, 11553072], [11578453, 11578627], [11586230, 11586398], [11738044, 11738172], [11788560, 11788647], [11819894, 11819972], [11923623, 11923821]], [[11404184, 11404718], [11501997, 11502146], [11508657, 11508790], [11535233, 11535363], [11553042, 11553072], [11578453, 11578627], [11586230, 11586398],…	5.87783816602,5.38171049205,5.51631237533,5.63714151085,6.83887948269,6.32351858504,4.23907877556,5.36194398218,5.5540899395,5.20098447653,5.39387732028,5.44188074678,4.89794389672,5.69688475161	6.93222263997,6.95340679864,6.30889985241,5.78514561693,6.09482716014,6.09688656977,6.65501724674,7.40803072035,5.8564737724,5.91761687249,6.01532123632,5.83044468663,6.16076314013,6.79603537076,5.54390676083,5.96781610498	129S1,LP_J,NOD,129P2,BALB,CAST,NZO,A_J	CBA,C3H,129S5,C57BL,AKR,SPRET,DBA,WSB,REF,PWK		Decrease	5.52586	0.604753	6.27018	0.523234	0.00103178
protein_coding	DEL	intronic	FALSE	SINE	chr11:52858458-52858656	52858458	52858656	+	ENSMUSG00000036264	Fstl4	+	last	[[[52578134, 52578384], [52587335, 52587472], [52628125, 52628160], [52813697, 52813944], [52882040, 52882235], [52885893, 52886018], [52947527, 52947695], [52962382, 52962504], [52976035, 52976198], [52976517, 52976653], [52977911, 52977939], [52979254, 52979374], [52981671, 52981822], [52990417, 52990526], [52998136, 52998247], [52999741, 53002040]]]	4.18772056014,4.19104595785,3.76649755027,3.81424853978,3.6072026904,3.90119155333,3.26867317396,3.21382455997,3.10191288305,2.78166834868,3.78295009517,3.33744328876,2.98181899112,3.55881014881,3.58496277258,3.55734967672,3.1845745525,3.49352190365,3.75575196735,3.70147727094,3.71522346479,3.46025688968,3.508518189,3.30168261237	4.2372246266,3.92995729883,4.24254530351,3.73019326455,4.44357942637,4.13650097101	129S1,C3H,129S5,C57BL,AKR,LP_J,WSB,129P2,BALB,DBA,NOD,CBA,REF,NZO,A_J	CAST,SPRET,PWK		Decrease	3.5316	0.346438	4.12	0.253693	0.00103224
processed_transcript	INS	intronic	FALSE	LINE_frag	chr18:12355203-12355203	12355203	12355203	None	ENSMUSG00000086935	AC102096.3	+	2	[[[12352275, 12352361], [12356766, 12357184]]]	3.4135024217,3.85501384558,2.36964555652,3.35773307637,3.50828512764,3.28268066493,3.44559611196,3.75987252552,4.0580777643,3.62173661949	4.21061813052,4.45291050309,4.11328958788,3.67689362218,3.57672794881,3.34498530864,3.83498878607,3.83183265758,4.00364230424,4.13440061825,4.38703422896,4.17271328046,4.19542016529,3.74541682155,4.27790368768,4.57908491592,3.95508121513,3.67945827567,4.13469941225,3.80510702602	WSB,LP_J,129S5,129P2,CAST,NZO,PWK	129S1,C3H,C57BL,AKR,SPRET,BALB,DBA,NOD,CBA,REF,A_J		Decrease	3.46721	0.455189	4.00561	0.316558	0.00103487
protein_coding	INS	intronic	FALSE	LINE	chr9:101862542-101862542	101862542	101862542	None	ENSMUSG00000032537	Ephb1	-	5	[[[102256610, 102257023], [102125716, 102125782], [102097102, 102097785], [101969199, 101969356], [101943340, 101943677], [101912345, 101912471], [101904033, 101904197], [101899108, 101899218], [101898237, 101898303], [101886410, 101886534], [101873419, 101873668], [101866260, 101866477], [101838397, 101838548], [101831595, 101831790], [101829823, 101829980], [101824456, 101825924]], [[102256610,…	3.72989132944,3.15597199696,3.78710199635,3.58843557873,3.92107871814,4.16861888484,4.495767086,4.26497268642,3.84433941263,3.7809012556,4.08577464836,4.29910112019,3.94386580238,4.2211963182	4.85255035238,4.68418485757,3.6469594888,4.17480795766,4.21175848087,4.54515662589,4.16163701475,4.52064484644,4.07365213416,4.23476831617,4.51562934675,4.31410649947,4.52234407862,4.49642160077,4.60775605944,4.63360266023	129S1,C3H,DBA,AKR,129P2,BALB,NOD,A_J	SPRET,CBA,LP_J,C57BL,REF,129S5,CAST,WSB,NZO,PWK		Decrease	3.94907	0.343683	4.38725	0.294977	0.00104087
protein_coding	INS	intronic	FALSE	IAP-I	chr7:29907625-29907625	29907625	29907625	None	ENSMUSG00000030592	Ryr1	-	106	[[[29909982, 29910170], [29903778, 29903899], [29902351, 29902457], [29901130, 29901206], [29900972, 29901052], [29900575, 29900689], [29900125, 29900220], [29896944, 29897039], [29896421, 29896497], [29895862, 29896020], [29895528, 29895694], [29894736, 29894859], [29894217, 29894414], [29889938, 29890075], [29889762, 29889859], [29889561, 29889681], [29889290, 29889425], [29888451, 29888694], […	2.95942523969,1.94644930595,2.1439173741,1.95515575257	2.5794069129,2.70890688703,2.81262449522,3.02337169159,3.21705671211,3.51057825191,2.78443083216,2.98044429992,3.18791504478,2.94658495803,2.86407566405,2.42986944993,2.95111096007,2.89354941761,2.811834903,2.85324760464,2.90589151414,3.02639769739,2.96114691813,3.09672335062,3.33622939955,3.21074345025,2.34863711233,1.91285688666,2.78371695162,2.93847713627	SPRET,PWK	129S1,C3H,DBA,129S5,C57BL,AKR,LP_J,WSB,129P2,BALB,CAST,NOD,CBA,REF,NZO,A_J		Decrease	2.25124	0.480835	2.88753	0.323111	0.00105602
protein_coding	INS	intronic	FALSE	SINE	chr7:29849995-29849995	29849995	29849995	None	ENSMUSG00000030592	Ryr1	-	46	[[[29909982, 29910170], [29903778, 29903899], [29902351, 29902457], [29901130, 29901206], [29900972, 29901052], [29900575, 29900689], [29900125, 29900220], [29896944, 29897039], [29896421, 29896497], [29895862, 29896020], [29895528, 29895694], [29894736, 29894859], [29894217, 29894414], [29889938, 29890075], [29889762, 29889859], [29889561, 29889681], [29889290, 29889425], [29888451, 29888694], […	2.95942523969,1.94644930595,2.1439173741,1.95515575257	2.5794069129,2.70890688703,2.81262449522,3.02337169159,3.21705671211,3.51057825191,2.78443083216,2.98044429992,3.18791504478,2.94658495803,2.86407566405,2.42986944993,2.95111096007,2.89354941761,2.811834903,2.85324760464,2.90589151414,3.02639769739,2.96114691813,3.09672335062,3.33622939955,3.21074345025,2.34863711233,1.91285688666,2.78371695162,2.93847713627	SPRET,PWK,129P2,129S5	129S1,C3H,DBA,LP_J,C57BL,AKR,WSB,BALB,CAST,NOD,CBA,REF,NZO,A_J		Decrease	2.25124	0.480835	2.88753	0.323111	0.00105602
protein_coding	DEL	intronic	FALSE	SINE	chr19:10340429-10340632	10340429	10340632	-	ENSMUSG00000035735	Dagla	-	last	[[[10379309, 10379347], [10345982, 10346121], [10345499, 10345689], [10344205, 10344308], [10343675, 10343815], [10339496, 10339585], [10337582, 10337718], [10336982, 10337061], [10335139, 10335265], [10331306, 10331461], [10330785, 10330870], [10330612, 10330691], [10330149, 10330231], [10329295, 10329439], [10328205, 10328275], [10327818, 10327892], [10326527, 10326728], [10325555, 10325686], […	5.86757772952,6.06828420935,5.38945708725,6.26315658657,5.40750491087,5.13432866786,4.84663748817,4.67826773801,5.2652727897,4.99573069065,5.47678219978,5.92353583065,6.08200876055,5.83788378479,6.01542241127,5.6589094816,5.85755280904,4.99349172714	6.07174023492,6.27497687214,5.88730045403,6.11612559625,5.60571966725,5.99725727398,6.09748056027,5.98009316915,6.22509452733,6.11102658978,6.47663477946,6.28729105967	129S1,C3H,129S5,C57BL,AKR,LP_J,129P2,BALB,DBA,CBA,REF,NZO,A_J	NOD,CAST,SPRET,WSB,PWK		Decrease	5.54232	0.477885	6.09423	0.221251	0.00107517
protein_coding	DEL	intronic	FALSE	SINE	chr3:129309853-129310099	129309853	129310099	-	ENSMUSG00000041220	Elovl6	+	last	[[[129235302, 129235413], [129235564, 129235686], [129307957, 129308090], [129331199, 129331352], [129335976, 129341413]]]	4.69048662082,4.87577444958,5.05431003174,5.00715705961,4.03078526065,4.1361460996,5.04788674707,5.15208312164,5.12036111818,5.41897789534,4.88840901643,4.81635459015,5.0966869679,4.75097909537,4.73323645206,5.34754481545,4.6583305385,4.84192578471,4.96062291329,5.07747267785,4.75355687247,5.23616609579,4.57573398083,4.89797947111	4.51482436136,4.58105346941,4.52463847788,4.53893962297,3.91072407127,4.01623820559	129S1,C3H,129S5,C57BL,AKR,LP_J,WSB,129P2,BALB,DBA,NOD,CBA,REF,NZO,A_J	CAST,SPRET,PWK		Increase	4.88204	0.32618	4.34774	0.300359	0.00108831
protein_coding	INS	intronic	FALSE	MaLR	chr7:35576461-35576461	35576461	35576461	None	ENSMUSG00000060402	Chst8	-	4	[[[35597363, 35597705], [35533079, 35533296], [35461652, 35461691], [35459485, 35461263]]]	4.51894537913,4.60628573857,4.81399002064,4.36087652742,4.26902891584,4.74649045798,4.68240922904,4.58404593546,5.15579024339,4.68616441265	4.27969299051,4.01945342044,4.29881998122,4.56248035406,4.05253717704,4.1285344016,3.96564711819,2.96397453798,3.35706502998,3.35552267046,3.07453866625,4.29434595121,4.85059841408,4.23262997871,4.32615372198,4.11904888171,4.16339633356,3.92937514622,3.9909035886,4.19229842228	129S1,129S5,NOD,SPRET,129P2,WSB,PWK	CBA,C3H,DBA,LP_J,C57BL,AKR,BALB,CAST,REF,NZO,A_J		Increase	4.6424	0.246301	4.00785	0.47659	0.00109213
protein_coding	DEL	intronic	FALSE	SINE	chr15:94685610-94685728	94685610	94685728	-	ENSMUSG00000063296	Tmem117	+	last	[[[94459614, 94459733], [94468490, 94468794], [94545291, 94545425], [94709810, 94709911], [94762225, 94762324], [94841745, 94841906], [94904833, 94904964], [94924788, 94926528]]]	3.50862534056,3.72482107522,3.45369400295,3.51361615912,2.91968510332,3.23301150589,3.29538591437,2.7832305219	3.93690254734,4.02649093631,3.2537756792,3.66829125634,3.88637768612,4.04599878004,3.72774529164,3.96238728519,3.27167134136,3.3887625026,3.43999210731,3.53386661784,3.69955012209,4.22350402195,4.03541043055,3.80766891551,4.5747635659,3.50497911188,3.61146103426,4.06376694276,3.58046058049,3.7490876761	C57BL,CAST,SPRET,REF,BALB	129S1,C3H,129S5,DBA,AKR,LP_J,WSB,129P2,PWK,NOD,CBA,NZO,A_J		Decrease	3.30401	0.318326	3.77241	0.324064	0.00110144
protein_coding	DEL	intronic	FALSE	MaLR	chr13:114830195-114836634	114830195	114836634	+	ENSMUSG00000042348	Arl15	+	5	[[[114584765, 114584904], [114712453, 114712599], [114724270, 114724331], [114757788, 114757998], [114944910, 114947663]]]	5.05201675,4.72000008562,4.74708029526,4.78132825156,4.53022954139,4.36157284812,4.36574584269,4.32833088677,4.73442743457,4.00690174625,4.78870063289,4.68449528725,4.52602492476,4.52848509245,4.51730641538,5.00858550504,4.76390274165,4.71396470398	4.07886060121,3.85840536944,4.54186371225,4.12083191369,3.7592277648,4.36571336992,4.21240657952,3.88563249193,4.29498670548,3.95419923717,4.777409941,4.83033413703	129S1,C3H,129S5,C57BL,AKR,LP_J,129P2,BALB,DBA,CBA,REF,NOD	WSB,SPRET,PWK,CAST,NZO,A_J		Increase	4.61995	0.253594	4.22332	0.352763	0.00110967
protein_coding	DEL	intronic	FALSE	SINE	chr13:114789572-114789786	114789572	114789786	+	ENSMUSG00000042348	Arl15	+	5	[[[114584765, 114584904], [114712453, 114712599], [114724270, 114724331], [114757788, 114757998], [114944910, 114947663]]]	5.05201675,4.72000008562,4.74708029526,4.78132825156,4.53022954139,4.36157284812,4.36574584269,4.32833088677,4.73442743457,4.00690174625,4.78870063289,4.68449528725,4.52602492476,4.52848509245,4.51730641538,5.00858550504,4.76390274165,4.71396470398	4.07886060121,3.85840536944,4.54186371225,4.12083191369,3.7592277648,4.36571336992,4.21240657952,3.88563249193,4.29498670548,3.95419923717,4.777409941,4.83033413703	129S1,C3H,129S5,C57BL,AKR,LP_J,129P2,BALB,DBA,CBA,REF,NOD	WSB,SPRET,PWK,CAST,NZO,A_J		Increase	4.61995	0.253594	4.22332	0.352763	0.00110967
protein_coding	DEL	intronic	FALSE	LINE_frag	chr2:12872184-12876129	12872184	12876129	+	ENSMUSG00000026730	Pter	+	last	[[[12845666, 12845825], [12895994, 12896080], [12899785, 12900244], [12901918, 12902031]]]	1.64729817353,1.70451460314,1.00665006971,2.18423076102,1.87823048144,1.80864570848,1.96136184112,2.31771612311,1.79651495989,2.0083800723,1.82169701025,2.33397162684,1.90457412989,1.79849900081,1.99738057962,1.62566638954,2.29534748663,2.03425106895,2.0868512257,2.00122583764,1.41798719887,2.14138043056,2.10841581505,1.02534853064	0.0,0.0,0.660769019739,1.00074012496,0.895510357505,1.37670003804	129S1,C3H,129S5,C57BL,AKR,LP_J,WSB,129P2,BALB,DBA,NOD,CBA,REF,NZO,A_J	CAST,SPRET,PWK		Increase	1.87109	0.347567	0.65562	0.557909	0.00112136
protein_coding	INS	intronic	FALSE	LINE_frag	chr19:58339099-58339099	58339099	58339099	None	ENSMUSG00000025089	Gfra1	-	4	[[[58529686, 58529849], [58528797, 58529084], [58527652, 58527947], [58526457, 58526542], [58467061, 58467077], [58374730, 58375068], [58344542, 58344653], [58341487, 58341623], [58338400, 58338583], [58332216, 58332303], [58313742, 58313797], [58312650, 58313036]], [[58528797, 58529082], [58527652, 58527947], [58526457, 58526542], [58374730, 58375068], [58344542, 58344653], [58341487, 58341623],…	3.51930029735,3.39256562958,2.97851198581,3.98394116381,1.2962153313,1.66071717144	3.89529744832,3.25229245311,4.07025976779,3.59395312787,3.86661708531,4.4712105539,4.67590223432,4.38614373158,4.36402218914,3.11507926033,4.87674470372,4.78662946393,3.36279657763,4.09868711493,3.99573392856,4.03257896061,4.11123895518,4.52740081239,4.05091050785,4.14030556609,3.48376375926,2.64362174432,2.64498530703,4.21124726336	AKR,SPRET,PWK	129S1,C3H,129S5,C57BL,DBA,LP_J,WSB,129P2,BALB,CAST,NOD,CBA,REF,NZO,A_J		Decrease	2.80521	1.08271	3.94406	0.608997	0.00113555
protein_coding	INS	intronic	FALSE	SINE	chr8:38777936-38777936	38777936	38777936	None	ENSMUSG00000039539	Sgcz	-	6	[[[39723777, 39724562], [39015915, 39016111], [38786087, 38786190], [38702985, 38703074], [38626193, 38626317], [38602683, 38602757], [38589250, 38589375], [38585606, 38586507]], [[39723777, 39724562], [39015915, 39016111], [38786087, 38786190], [38702985, 38703074], [38626193, 38626317], [38608509, 38608547], [38603097, 38603443], [38602683, 38602757], [38589250, 38589375], [38585350, 38586507]]…	1.91870771797,2.24144090545,1.70657084553,1.46878542928,2.04064139174,1.56219487916,1.65517447396,1.827752611,2.37228957903,1.53378045418	1.46998810397,1.61491465461,0.965679990094,1.6134589815,1.28926506482,1.82066250548,1.74388702195,0.73228912507,1.01782275293,1.24395058473,1.50654144183,1.39818130603,0.83481931285,1.42648303775,1.27717720624,1.15995731315,1.23472095637,2.1475860712,1.04343765192,1.26108683195	129S1,NOD,AKR,SPRET,129P2,CBA	WSB,C3H,129S5,C57BL,DBA,LP_J,BALB,PWK,CAST,REF,NZO,A_J		Increase	1.83273	0.307548	1.3401	0.345959	0.00113571
protein_coding	DEL	intronic	FALSE	SINE	chr12:52829101-52829318	52829101	52829318	-	ENSMUSG00000020955	Ap4s1	+	last	[[[52792203, 52792301], [52817927, 52818137], [52821621, 52821709], [52823965, 52824035], [52831873, 52831886], [52839538, 52839668]]]	6.10759391317,6.10827957902,6.05753690866,6.39903385684,6.26679877418,6.63414746541,6.78481287043,6.4651624974,6.2731248016,6.27528082891,6.25259230634,5.83575650614,6.46752795823,6.27977550012,6.49273093902,6.24262072416,6.20759276402,5.7167482624,5.86304706563,6.27413635857	5.91900359694,5.36735172652,5.12227526933,6.39743846683,6.13726324632,6.13588513551,5.97150019498,6.07519607528,5.42236052666,5.47021650893	CBA,C3H,C57BL,AKR,BALB,DBA,NOD,REF,NZO,A_J	SPRET,129S1,LP_J,129S5,129P2,CAST,WSB,PWK		Increase	6.25021	0.261193	5.80185	0.421721	0.00114807
protein_coding	INS	intronic	TRUE	MaLR	chr8:114171205-114171205	114171205	114171205	+	ENSMUSG00000055835	Zfp1	+	last	[[[114167432, 114167512], [114182284, 114182341], [114189976, 114190104], [114193389, 114194908]]]	3.74047084674,3.50004582486,3.9862924952,3.90507769854	4.09980938735,4.33097316431,4.07430319061,3.92620537288,4.06400681611,4.15511114924,4.06453306833,4.0285106845,4.1753708863,4.47571993777,4.02785702651,4.32475144896,4.0685730394,3.71546612679,4.15324519605,4.21171875948,4.11516128133,3.77682983583,4.29188093866,4.00940845345,4.09941014041,4.06927729523,4.09211423689,3.95130107722,4.29240091012,4.22218884166	SPRET,PWK	129S1,C3H,DBA,129S5,C57BL,AKR,LP_J,WSB,129P2,BALB,CAST,NOD,CBA,REF,NZO,A_J		Decrease	3.78297	0.214556	4.10831	0.165483	0.00115665
protein_coding	DEL	intronic	FALSE	LINE_frag	chr8:82283520-82290118	82283520	82290118	-	ENSMUSG00000036977	Anapc10	+	last	[[[82235717, 82235743], [82237002, 82237178], [82243555, 82243647], [82253027, 82253149], [82298829, 82301220]]]	2.56677098405,2.75913113436,2.54060923607,2.47922399877,3.31726283766,3.69177251683,3.61080142904,4.02624867929,3.45106374329,3.35219810096,2.98050777817,2.96014933936,2.78277639093,2.85211488692,2.4253782589,2.72000877862,2.31785000328,2.39487640145,3.03339021413,3.26974716265	2.39558105511,2.25342144665,2.39165159389,2.65210011581,2.50659795818,2.57801903612,2.38819589462,2.48698054079,2.19670630947,2.52178012995	129S1,C3H,129S5,C57BL,AKR,LP_J,129P2,BALB,DBA,NOD,CBA,REF,A_J	CAST,WSB,SPRET,NZO,PWK		Increase	2.97659	0.483134	2.4371	0.140744	0.00116839
processed_transcript	DEL	intronic	FALSE	LINE	chr2:139227348-139233767	139227348	139233767	+	ENSMUSG00000085071	RP23-68E1.1	-	5	[[[139503320, 139503450], [139399278, 139399449], [139175491, 139175617], [139102471, 139103591], [139096877, 139096995], [139082610, 139083008]]]	0.963380280274,0.900073431723,1.70150473122,1.74669532391,1.26578726568,0.821503974116,1.0133720628,0.7751476603,1.35613258934,1.61380687751,1.23759547524,0.795917513504,1.26137164009,1.40528303984,0.943739421944,0.824504133675,0.43733102713,0.285629003157,1.5114282997,2.16739307654	0.530017143932,0.733991101909,0.843692700109,0.95760646759,0.827466884503,0.404752141385,0.382527756799,0.460168915289,0.322941295775,0.494572939087	129S1,C3H,129S5,C57BL,AKR,LP_J,129P2,BALB,DBA,NOD,CBA,REF,A_J	CAST,WSB,SPRET,NZO,PWK		Increase	1.15138	0.463137	0.595774	0.224729	0.00117662
lincRNA	DEL	intronic	FALSE	SINE	chr1:72317207-72317421	72317207	72317421	-	ENSMUSG00000085769	AC114905.1	+	4	[[[72290593, 72290737], [72311315, 72311466], [72316040, 72316122], [72318720, 72321443]]]	3.31722570869,3.51506920899,3.66376050024,3.33058658813,2.43411945131,3.65452826377,2.90114159656,3.16953307422,3.97405198532,2.98700844891,3.3866878335,3.10835908166,3.1474110226,3.35761851892,2.67703193667,2.00087223896	2.31934770102,1.92113031876,3.41756259571,2.29216272159,3.25523857434,3.47485875074,2.62090807507,1.91383286662,1.16969058662,0.489283218967,2.71184621029,1.34802934519,0.843125967614,1.08507540999	CBA,129S5,C57BL,REF,LP_J,129P2,BALB,DBA,129S1,NZO,NOD	WSB,C3H,AKR,SPRET,A_J,CAST,PWK		Increase	3.16406	0.492251	2.06158	0.975573	0.00118668
protein_coding	DEL	intronic	FALSE	SINE	chr18:46760155-46760302	46760155	46760302	-	ENSMUSG00000057561	Eif1a	+	last	[[[46757385, 46757454], [46758293, 46758354], [46767156, 46768827]]]	5.02069902815,5.42248585169,5.56590100807,5.52664845346,5.01793701073,5.28288450706,5.77497601902,5.92057524088,6.11368408208,6.51545301384,5.73129351514,5.51165668697,5.21699989717,5.30355165229,5.85684026919,5.61321849467,5.86992736199,5.53694162324,5.44863833374,5.57608210525,4.81961723805,4.95332574011,5.42802712187,5.49816756133	5.3079827248,5.01582043935,4.52259817719,4.79806889833,4.97882590854,5.03545045898	129S1,C3H,129S5,C57BL,AKR,LP_J,WSB,129P2,BALB,DBA,NOD,CBA,REF,NZO,A_J	CAST,SPRET,PWK		Increase	5.5219	0.384205	4.94312	0.263093	0.00119139
protein_coding	DEL	intronic	FALSE	SINE	chr18:67558332-67558632	67558332	67558632	-	ENSMUSG00000001473	Tubb6	+	last	[[[67550369, 67550468], [67550977, 67551087], [67552598, 67552710], [67560962, 67562402]]]	2.70327696165,2.99374807105,3.18762482958,3.07959271433,3.36198955182,2.5509335653,3.10718305649,2.7381784066,3.15549161901,2.9654239366,3.12490628621,2.75397397186,3.09662579746,3.09787787125	1.68469956364,2.6676406076,2.85114902844,3.17538500843,2.95914222216,1.79858931888,1.97033325115,2.78119737602,2.03366856821,2.18110917554,2.95457765085,2.29054912304,2.43917996492,2.67189151823,2.96224504526,2.37256175284	WSB,129S5,C57BL,REF,BALB,NOD,NZO,PWK	129S1,C3H,LP_J,DBA,AKR,SPRET,129P2,CAST,CBA,A_J		Increase	2.99406	0.22571	2.48712	0.459336	0.00119711
protein_coding	INS	intronic	FALSE	SINE	chr5:122765713-122765713	122765713	122765713	None	ENSMUSG00000038582	Pptc7	+	4	[[[122745779, 122745855], [122758138, 122758319], [122763602, 122763802], [122767118, 122767243], [122769721, 122769852], [122770823, 122772349]], [[122734372, 122734918], [122758138, 122758319], [122763602, 122763802], [122767118, 122767243], [122769721, 122769852], [122770823, 122774290]]]	5.92111626702,5.76772175038,5.56974724724,5.65255285866,5.80311911307,5.74203189657	5.37760906182,5.32148525508,5.51975724587,5.61058038902,5.36004125019,5.65673881147,5.02342087411,4.94209622257,5.19383022633,4.91210560308,5.45183396513,5.43609036762,4.81552680595,4.95142891011,5.31172509207,5.2107848416,5.46514062725,5.58930327166,5.50297168654,5.4710524612,5.33683093865,5.92082438154,5.00065011697,5.04649637807	NOD,WSB	SPRET,129S1,C3H,DBA,129S5,C57BL,AKR,LP_J,129P2,BALB,CAST,CBA,REF,PWK,NZO,A_J		Increase	5.74271	0.121777	5.30951	0.277741	0.00120378
protein_coding	INS	intronic	FALSE	SINE	chr8:81158977-81158977	81158977	81158977	None	ENSMUSG00000031684	Slc10a7	+	5	[[[81033265, 81033573], [81039483, 81039567], [81049059, 81049197], [81054980, 81055057], [81102616, 81102656], [81186884, 81186921], [81210482, 81210567], [81221063, 81221230], [81253515, 81253662], [81255506, 81257902]], [[81033265, 81033573], [81039483, 81039567], [81049059, 81049197], [81054980, 81055057], [81102616, 81102656], [81186884, 81186921], [81221063, 81221230], [81222417, 81222470],…	2.82014294987,2.03128639823,1.58317860112,2.57910668898	3.16891611681,2.86385036662,2.91152208718,3.45200135872,3.16747409266,2.83882920952,3.37224361047,3.09876407994,2.86538324061,1.71845874583,3.03128476131,3.34427968389,2.92826336613,2.51823820753,3.28490326496,2.99142006542,2.85522277303,2.9316831888,2.75088133293,3.16042461912,3.06318088744,3.31626590421,3.03670889935,2.99854482593,2.61986281244,3.43830545325	CAST,SPRET	129S1,C3H,129S5,C57BL,AKR,LP_J,WSB,129P2,BALB,DBA,NOD,CBA,REF,PWK,NZO,A_J		Decrease	2.25343	0.555522	2.9895	0.352848	0.00121453
protein_coding	DEL	intronic	FALSE	IAP-I	chr7:64394674-64398971	64394674	64398971	-	ENSMUSG00000055026	Gabrg3	-	1	[[[64642089, 64642241], [64636957, 64637107], [64579016, 64579085], [64433750, 64435107]], [[64642089, 64642558], [64636957, 64637107], [64579016, 64579085], [64240311, 64240533], [64237993, 64238077], [64028605, 64028744], [63990315, 63990469], [63984959, 63985157], [63984645, 63984706], [63971833, 63980064]]]	3.31517781706,2.81904287784,3.36339428575,3.12277679869,3.73545993187,2.46642491643,2.98176307664,2.93946219102,3.56624105481,4.53316890069,2.46617209837,2.73771980917,2.96278944427,2.72494036185,2.57700448541,3.30385638537,3.27796213555,3.10572747089,3.45525537714,3.7235011886,3.32434249048,3.70422488647	2.86038309178,2.58338072811,2.79024233242,2.33045284829,1.96897878786,3.13315965427,2.57683124504,2.10145442454	SPRET,129S1,C3H,129S5,C57BL,AKR,LP_J,WSB,BALB,DBA,CBA,REF,NOD	CAST,PWK,NZO,129P2,A_J		Increase	3.1912	0.492715	2.54311	0.393258	0.00122623
lincRNA	INS	intronic	FALSE	IAP-I	chr2:5066085-5066085	5066085	5066085	None	ENSMUSG00000087583	AL732403.2	-	2	[[[5151201, 5151910], [5150068, 5151052], [5058793, 5058975]]]	2.7847878146,2.84373648966,3.14735241116,2.95030438934,2.66404410842,2.66118593585	3.0072345078,2.86154306019,3.35941287172,3.70659859774,2.89019210345,3.28346199999,2.9557190764,3.09832100966,3.34589457326,3.61146588779,3.05490461443,3.18108892567,2.98248842655,3.19895031359,2.952857127,3.34820148539,3.12678922846,3.1051133513,3.17763061595,3.66081478389,3.72625734761,3.10067852882,3.57836657418,3.62968217721	CAST,SPRET,129P2,PWK	129S1,C3H,129S5,C57BL,AKR,LP_J,WSB,BALB,DBA,NOD,CBA,REF,NZO,A_J		Decrease	2.8419	0.1858	3.24765	0.274764	0.00122808
protein_coding	DEL	intronic	FALSE	LINE_frag	chr9:73433960-73434585	73433960	73434585	+	ENSMUSG00000062151	Unc13c	-	15	[[[73778402, 73781374], [73660756, 73660780], [73660131, 73660197], [73606404, 73606484], [73604140, 73604218], [73597287, 73597508], [73584322, 73584551], [73582209, 73582352], [73546906, 73547077], [73542676, 73542793], [73541010, 73541175], [73528142, 73528300], [73517297, 73517367], [73515363, 73515454], [73513343, 73513473], [73486857, 73486992], [73476954, 73477041], [73426174, 73426302], […	5.88142096639,5.52149903679,5.17759984043,4.93296585096,4.66733231981,4.98781351509,4.86858640428,4.71955398185,5.16887126847,4.93288410551,3.82752387588,4.46837619066,5.14274873932,5.06194328897,5.39310340606,4.92219393552,5.39098062628,5.12406730553,4.94662444901,5.0824865703,5.46262290524,5.32656882109,5.18182556932,4.72890402124,4.64137083466,4.84695286042	5.3575469145,5.83985136467,5.82634337701,6.4132245661	129S1,C3H,129S5,C57BL,AKR,LP_J,WSB,129P2,BALB,DBA,NOD,CBA,REF,PWK,NZO,A_J	CAST,SPRET		Decrease	5.01565	0.395858	5.85924	0.43207	0.00123329
protein_coding	DEL	intronic	FALSE	SINE	chr9:73665737-73665929	73665737	73665929	-	ENSMUSG00000062151	Unc13c	-	31	[[[73778402, 73781374], [73660756, 73660780], [73660131, 73660197], [73606404, 73606484], [73604140, 73604218], [73597287, 73597508], [73584322, 73584551], [73582209, 73582352], [73546906, 73547077], [73542676, 73542793], [73541010, 73541175], [73528142, 73528300], [73517297, 73517367], [73515363, 73515454], [73513343, 73513473], [73486857, 73486992], [73476954, 73477041], [73426174, 73426302], […	5.88142096639,5.52149903679,5.17759984043,4.93296585096,4.66733231981,4.98781351509,4.86858640428,4.71955398185,5.16887126847,4.93288410551,3.82752387588,4.46837619066,5.14274873932,5.06194328897,5.39310340606,4.92219393552,5.39098062628,5.12406730553,4.94662444901,5.0824865703,5.46262290524,5.32656882109,5.18182556932,4.72890402124,4.64137083466,4.84695286042	5.3575469145,5.83985136467,5.82634337701,6.4132245661	129S1,C3H,129S5,C57BL,AKR,LP_J,WSB,129P2,BALB,DBA,NOD,CBA,REF,PWK,NZO,A_J	CAST,SPRET		Decrease	5.01565	0.395858	5.85924	0.43207	0.00123329
protein_coding	DEL	intronic	FALSE	RLTR10	chr14:77633785-77636968	77633785	77636968	+	ENSMUSG00000022012	Enox1	+	last	[[[77556621, 77556849], [77668612, 77668684], [77711864, 77711935], [77780384, 77780495], [77841563, 77841706], [77906609, 77906754], [77907942, 77908081], [77977417, 77977592], [77978769, 77978977], [77982201, 77982436], [77992585, 77992799], [78011092, 78011200], [78015244, 78015363], [78032368, 78032426], [78037421, 78037607], [78064424, 78064533], [78068542, 78068600], [78099000, 78099104], […	4.37159632648,4.52022485789,4.40609221777,4.2598817962,4.25759960365,4.43451896002,4.38522280455,4.42010255409,4.34452833995,4.31574074814,4.20878594938,4.12021819947,4.41487633703,4.43419816635,4.32513246289,4.3453895748,4.68040166389,4.44427175107,4.23186132005,4.3203213383	4.12204066855,3.843755972,4.2808708554,3.9925788158,4.53856231374,4.42552310373,3.83911690941,4.17216264243,4.19716703072,3.66773868761	129S1,C3H,129S5,C57BL,AKR,LP_J,WSB,129P2,PWK,DBA,CBA,REF,NOD	CAST,SPRET,NZO,A_J,BALB		Increase	4.36205	0.121052	4.10795	0.274394	0.0012364
protein_coding	DEL	intronic	FALSE	SINE	chr14:77888254-77888465	77888254	77888465	-	ENSMUSG00000022012	Enox1	+	last	[[[77556621, 77556849], [77668612, 77668684], [77711864, 77711935], [77780384, 77780495], [77841563, 77841706], [77906609, 77906754], [77907942, 77908081], [77977417, 77977592], [77978769, 77978977], [77982201, 77982436], [77992585, 77992799], [78011092, 78011200], [78015244, 78015363], [78032368, 78032426], [78037421, 78037607], [78064424, 78064533], [78068542, 78068600], [78099000, 78099104], […	4.37159632648,4.52022485789,4.40609221777,4.2598817962,4.25759960365,4.43451896002,4.38522280455,4.42010255409,4.34452833995,4.31574074814,4.20878594938,4.12021819947,4.41487633703,4.43419816635,4.32513246289,4.3453895748,4.68040166389,4.44427175107,4.23186132005,4.3203213383	4.12204066855,3.843755972,4.2808708554,3.9925788158,4.53856231374,4.42552310373,3.83911690941,4.17216264243,4.19716703072,3.66773868761	129S1,C3H,129S5,C57BL,AKR,LP_J,WSB,129P2,PWK,DBA,CBA,REF,NOD	CAST,SPRET,NZO,A_J,BALB		Increase	4.36205	0.121052	4.10795	0.274394	0.0012364
protein_coding	DEL	intronic	FALSE	SINE	chr14:77902526-77902705	77902526	77902705	+	ENSMUSG00000022012	Enox1	+	last	[[[77556621, 77556849], [77668612, 77668684], [77711864, 77711935], [77780384, 77780495], [77841563, 77841706], [77906609, 77906754], [77907942, 77908081], [77977417, 77977592], [77978769, 77978977], [77982201, 77982436], [77992585, 77992799], [78011092, 78011200], [78015244, 78015363], [78032368, 78032426], [78037421, 78037607], [78064424, 78064533], [78068542, 78068600], [78099000, 78099104], […	4.37159632648,4.52022485789,4.40609221777,4.2598817962,4.25759960365,4.43451896002,4.38522280455,4.42010255409,4.34452833995,4.31574074814,4.20878594938,4.12021819947,4.41487633703,4.43419816635,4.32513246289,4.3453895748,4.68040166389,4.44427175107,4.23186132005,4.3203213383	4.12204066855,3.843755972,4.2808708554,3.9925788158,4.53856231374,4.42552310373,3.83911690941,4.17216264243,4.19716703072,3.66773868761	129S1,C3H,129S5,C57BL,AKR,LP_J,WSB,129P2,PWK,DBA,CBA,REF,NOD	CAST,SPRET,NZO,A_J,BALB		Increase	4.36205	0.121052	4.10795	0.274394	0.0012364
protein_coding	DEL	intronic	FALSE	SINE	chrX:98294807-98295012	98294807	98295012	-	ENSMUSG00000046032	Snx12	-	last	[[[98417599, 98417892], [98410820, 98410917], [98409738, 98409864], [98409111, 98409203], [98297705, 98297774], [98293123, 98293566]]]	4.70820113016,5.19072762947,6.04562413968,5.79692513088,5.84202407615,5.66569596679,5.76086821549,5.17204444122,5.2228020307,5.17383593829	5.97495284143,6.23876390047,5.78239395915,5.92926823966,6.25083815907,6.27575836621,5.65732916642,5.53977724048,5.91919584038,5.64041641991,5.71575963736,5.84010929619,5.55808910679,5.73120551752,5.75896546373,6.12294417699,6.27543439933,5.89910641193,5.76766024099,5.77446788122	129S1,LP_J,C57BL,129S5,129P2,DBA,REF,NOD	CBA,C3H,AKR,SPRET,BALB,PWK,CAST,WSB,NZO,A_J		Decrease	5.45787	0.420844	5.88262	0.238024	0.00124371
protein_coding	INS	intronic	FALSE	MaLR	chr13:107607869-107607869	107607869	107607869	+	ENSMUSG00000042590	Ipo11	-	3	[[[107726838, 107726995], [107715091, 107715236], [107709602, 107709704], [107700822, 107700896], [107700278, 107700483], [107690763, 107690897], [107688997, 107689057], [107687294, 107687344], [107685883, 107685955], [107682501, 107682695], [107681694, 107681848], [107679441, 107679486], [107676745, 107676837], [107673604, 107673653], [107672920, 107673027], [107669691, 107669819], [107667013, 1…	5.0757102168,4.76049408961,5.56112167019,5.53385755755,5.34198884923,5.5072152545,4.64911042633,5.26598485228,4.49750547009,5.26729062102,4.97544868552,5.52432635937	5.77029445382,5.63498659863,5.44141628481,5.47402960826,5.52050421433,5.81918939896,5.76270050286,5.94860099077,5.67747705238,5.8496097401,5.62169599813,5.59784691265,5.5658461434,5.30402434394,5.37934715598,5.84835358731,5.18177268106,4.97054903545	CBA,C3H,129S5,DBA,LP_J,WSB,129P2,BALB,129S1	CAST,C57BL,AKR,SPRET,PWK,NOD,REF,NZO,A_J		Decrease	5.16334	0.370548	5.57601	0.254637	0.00124975
protein_coding	DEL	intronic	FALSE	SINE	chr3:79411437-79411644	79411437	79411644	-	ENSMUSG00000027809	Etfdh	-	1	[[[79432438, 79432605], [79427461, 79427600], [79426658, 79426889], [79422759, 79422842], [79422227, 79422347], [79419712, 79419923]], [[79432401, 79432619], [79427461, 79427600], [79426658, 79426889], [79422759, 79422842], [79422227, 79422347], [79419844, 79419923], [79418920, 79419068], [79417542, 79417684], [79415832, 79415977], [79413719, 79413889], [79409550, 79409734], [79408825, 79409048],…	5.00395009293,4.9254463265,4.6805667908,4.20874846648,4.82326701783,4.85682549211,5.40608728538,4.66087611868,4.64631016962,4.01000162132,4.77807364069,4.91335810572,4.55972153422,4.23853939044,4.39240855116,4.33475186555,4.98860151726,5.3152430188,5.02501018167,5.06804195378,4.31768776904,4.08079745395,3.42635890835,3.72340913447,4.61702749026,5.29428974009	4.02095251981,4.09420973197,3.16072568704,3.65979533148	129S1,C3H,129S5,C57BL,AKR,LP_J,WSB,129P2,BALB,DBA,NOD,CBA,REF,PWK,NZO,A_J	CAST,SPRET		Increase	4.62675	0.487645	3.73392	0.426709	0.00125222
protein_coding	INS	intronic	FALSE	SINE	chr19:25206821-25206821	25206821	25206821	-	ENSMUSG00000052085	Dock8	+	last	[[[25074017, 25074193], [25125975, 25126079], [25135596, 25135773], [25139876, 25139949], [25152568, 25152693], [25154247, 25154464], [25160668, 25160755], [25162158, 25162226], [25164379, 25164530], [25168827, 25168909], [25169974, 25170135], [25171900, 25172038], [25174081, 25174176], [25175340, 25175504], [25193900, 25194019], [25195602, 25195674], [25196874, 25197014], [25197628, 25197731], […	1.20296808559,0.686705418139,1.2123791181,1.0064037816	1.32452723114,1.2402343339,1.53205262274,1.61429368619,1.04187202016,1.04265283598,1.6958140556,1.50871317704,1.39873503618,1.41225515394,0.950551447106,1.58852824762,1.38799220042,1.24819656061,1.5310954965,1.6650471247,1.41918041754,1.51649424431,1.53546415661,1.31192802628,1.42811899784,1.33620887943,1.15894642699,1.39661681909,1.29322013848,1.47404715099	A_J,BALB	SPRET,129S1,C3H,DBA,129S5,C57BL,AKR,LP_J,WSB,129P2,PWK,CAST,CBA,REF,NZO,NOD		Decrease	1.02711	0.246005	1.38665	0.19115	0.00125999
protein_coding	DEL	intronic	FALSE	LINE	chr6:56133563-56139983	56133563	56139983	+	ENSMUSG00000004347	Pde1c	-	last	[[[56311737, 56312171], [56295118, 56295146], [56131676, 56131791], [56130061, 56130245], [56129085, 56129153], [56124900, 56125018], [56123595, 56123737], [56108919, 56109021], [56107015, 56107145], [56101284, 56101387], [56100588, 56100710], [56092086, 56092169], [56089383, 56089505], [56087337, 56087514], [56076851, 56077074], [56072984, 56073063], [56041355, 56041425], [56029980, 56032182]], …	3.48633630168,3.50259880661,3.84474138723,2.90853837521,3.90942300828,3.72488133678,3.84478935638,3.55896408989,2.63676423872,2.98346643419,3.45792102158,3.61558959325,3.42050662905,3.96474172226,4.16932760884,3.96845854158,3.99961529586,3.37460289798,3.7771368447,4.01711525294	2.9943133696,4.23174661181,2.52188860365,2.75000377709,2.68837026115,2.93148847545,3.08872247641,2.55297859233,3.23074557234,3.24848515193	CBA,C3H,C57BL,AKR,BALB,DBA,NOD,WSB,REF,A_J	SPRET,129S1,LP_J,129S5,129P2,CAST,NZO,PWK		Increase	3.60828	0.404018	3.02387	0.497451	0.00127334
protein_coding	DEL	intronic	FALSE	LINE	chr6:56243362-56250019	56243362	56250019	-	ENSMUSG00000004347	Pde1c	-	16	[[[56311737, 56312171], [56295118, 56295146], [56131676, 56131791], [56130061, 56130245], [56129085, 56129153], [56124900, 56125018], [56123595, 56123737], [56108919, 56109021], [56107015, 56107145], [56101284, 56101387], [56100588, 56100710], [56092086, 56092169], [56089383, 56089505], [56087337, 56087514], [56076851, 56077074], [56072984, 56073063], [56041355, 56041425], [56029980, 56032182]], …	3.48633630168,3.50259880661,3.84474138723,2.90853837521,3.90942300828,3.72488133678,3.84478935638,3.55896408989,2.63676423872,2.98346643419,3.45792102158,3.61558959325,3.42050662905,3.96474172226,4.16932760884,3.96845854158,3.99961529586,3.37460289798,3.7771368447,4.01711525294	2.9943133696,4.23174661181,2.52188860365,2.75000377709,2.68837026115,2.93148847545,3.08872247641,2.55297859233,3.23074557234,3.24848515193	CBA,C3H,C57BL,AKR,BALB,DBA,NOD,WSB,REF,A_J	SPRET,129S1,LP_J,129S5,129P2,CAST,NZO,PWK		Increase	3.60828	0.404018	3.02387	0.497451	0.00127334
protein_coding	DEL	intronic	FALSE	RLTR10	chr6:6956154-6962346	6956154	6962346	-	ENSMUSG00000042505	Acn9	+	2	[[[6906002, 6906200], [6988852, 6991770]]]	3.46289946333,3.20753713828,3.62416436035,3.34823030731,4.08079447627,3.83496145417,4.14552563611,3.9716397581,3.12344894103,3.00070476474,3.66399661854,3.43347249417,3.52757369465,3.29275934196,3.96137538052,3.98607598893,4.23385182939,3.80831639655,3.75416986018,3.96767090611,2.68329210493,3.0619980026,3.79820690468,3.75338021344	3.16447064435,3.34661735658,2.91110332669,3.18849095107,2.74916823191,2.62730245086	129S1,C3H,129S5,C57BL,AKR,LP_J,WSB,129P2,BALB,DBA,NOD,CBA,REF,NZO,A_J	CAST,SPRET,PWK		Increase	3.61359	0.403708	2.99786	0.280149	0.00127372
processed_transcript	DEL	intronic	FALSE	LINE_frag	chr2:104109983-104110132	104109983	104110132	-	ENSMUSG00000087473	RP24-297H17.4	+	3	[[[104096827, 104097090], [104098352, 104098833], [104115251, 104115914]]]	4.77197884397,4.75572146276,4.07035860702,3.99465418374,3.45114333489,3.68992800498,4.15797015498,4.41852336439,4.20196969311,3.77640583414,3.68182551428,3.69747368524,4.59657716184,4.03692131165,4.03479783472,3.91278004795,3.29450280234,4.09112423775,4.41907847977,4.71155201624,4.87033701436,3.90304163166,4.14925075304,3.9029020246	2.96088447913,3.62349483049,3.26746070938,3.61044797091,3.83416809865,3.55751412981	SPRET,129S1,C3H,DBA,129S5,C57BL,AKR,LP_J,WSB,129P2,BALB,CAST,CBA,REF,NZO,A_J	NOD,PWK		Increase	4.10795	0.423549	3.47566	0.310996	0.00128739
protein_coding	INS	intronic	FALSE	LINE_frag	chr12:68182902-68182902	68182902	68182902	+	ENSMUSG00000034912	Mdga2	-	last	[[[68321955, 68322029], [67969652, 67969793], [67898613, 67898789], [67823918, 67824116], [67817588, 67817722], [67790243, 67790514], [67756093, 67756424], [67730890, 67731185], [67669728, 67669999], [67651466, 67651616], [67614167, 67614346], [67607652, 67607809], [67607091, 67607251], [67587696, 67587828], [67574187, 67574294], [67572174, 67572590]]]	3.7704759086,3.5960103359,3.72749250803,3.71291125176,4.29815509712,4.07923430946	4.59510240872,4.47092337544,3.76525894489,3.80520127679,4.59470131196,4.51401015235,4.4896495106,4.47685644397,4.78662628428,5.09154117949,4.53186996072,4.80732566362,3.98359063791,3.79387909557,4.15386831677,4.50291517833,4.15728371076,4.28123996221,4.3710231489,4.40073461358,4.36206577334,4.51119173629,4.24618841462,4.09995899412	NOD,WSB	SPRET,129S1,C3H,DBA,129S5,C57BL,AKR,LP_J,129P2,BALB,CAST,CBA,REF,PWK,NZO,A_J		Decrease	3.86405	0.267149	4.36638	0.327162	0.00128753
protein_coding	INS	intronic	FALSE	SINE	chr1:172650708-172650708	172650708	172650708	+	ENSMUSG00000026663	Atf6	-	2	[[[172797779, 172797902], [172785242, 172785320], [172783034, 172783123], [172779246, 172779348], [172771815, 172771943], [172770810, 172771015], [172764949, 172765171], [172749376, 172749563], [172745552, 172745645], [172729743, 172729876], [172724786, 172724901], [172724086, 172724187], [172718737, 172718806], [172717475, 172717591], [172677235, 172677321], [172634586, 172640218]]]	4.50986124241,4.38075300405,5.00073560111,4.7771677858,4.2950841587,4.51526216799,4.30836044707,4.40650586483,4.31468821269,4.37515184252	4.91758860322,4.92889114515,4.867898685,4.90049308809,4.71983140589,5.02174956506,4.94801566825,5.01602210392,4.75282883152,4.75722281878,4.7033320041,4.29629116981,4.66465915249,4.61237640199,4.40399470947,4.54914168538,4.96360591918,4.86915295167,4.85581734916,4.72167823937	C3H,NOD,LP_J,129P2,A_J	129S1,DBA,129S5,C57BL,AKR,SPRET,WSB,BALB,CAST,CBA,REF,NZO,PWK		Decrease	4.48836	0.230492	4.77353	0.196884	0.00129583
protein_coding	DEL	intronic	FALSE	SINE	chr13:57584345-57584539	57584345	57584539	+	ENSMUSG00000056222	Spock1	-	5	[[[57797469, 57797518], [57688978, 57689094], [57658039, 57658167], [57614051, 57614167], [57545666, 57545784], [57541680, 57541903], [57537469, 57537533], [57524449, 57524554]], [[58008761, 58008948], [57862723, 57862733], [57797469, 57797516], [57688978, 57689094], [57658039, 57658167], [57614051, 57614167], [57545666, 57545784], [57541680, 57541903], [57537469, 57537533], [57531648, 57531787],…	6.66216850849,6.43282640089,6.96373042004,6.64855659688,7.42792757913,7.08542774825,7.30869063648,6.86222050407	7.4811695348,6.98118430959,6.88629845831,6.35408433544,7.61589707718,7.23223517884,7.35375776431,7.67191367748,7.66453006935,7.42948280368,7.3318327951,7.73226313857,7.67474412041,7.16069892718,7.49304745121,7.71376172185,7.89578055659,7.94886488239,8.21026005474,8.07681158212,7.90581387313,7.6956334753	129S1,129S5,C57BL,AKR,129P2,DBA,REF,NZO	CBA,C3H,LP_J,NOD,SPRET,BALB,PWK,CAST,WSB,A_J		Decrease	6.92394	0.342065	7.52318	0.424682	0.00133317
protein_coding	INS	intronic	FALSE	SINE	chr15:36930872-36930872	36930872	36930872	+	ENSMUSG00000062397	Zfp706	-	last	[[[36936881, 36937073], [36933439, 36933577], [36931592, 36931701], [36930382, 36930678]]]	5.7632437927,5.93783488025,5.51497832179,5.73031553579,6.25135064382,6.093819555,5.48803607486,6.18431749756	5.87895434168,6.10165610231,6.23033509937,6.22341206573,5.88048845771,6.22115301067,6.16390371056,6.11109630164,5.86078286338,5.79732949947,6.36037132404,6.38736123364,6.36772641385,6.21209501021,6.46858023566,6.39085105553,6.29330649821,6.26847161874,6.15882774333,6.21250944209,6.25501062795,6.3152828343	CAST,AKR,LP_J,129P2,A_J	CBA,C3H,129S5,C57BL,REF,SPRET,WSB,BALB,PWK,DBA,129S1,NZO,NOD		Decrease	5.87049	0.2932	6.18907	0.186415	0.00134268
protein_coding	DEL	intronic	FALSE	SINE	chr13:91285382-91285583	91285382	91285583	+	ENSMUSG00000021619	Atg10	-	4	[[[91363542, 91363592], [91347921, 91348038], [91293820, 91293917], [91180453, 91180593], [91162173, 91162272], [91076896, 91076995], [91076190, 91076307], [91074952, 91075850]], [[91363542, 91363592], [91347921, 91348038], [91293820, 91293917], [91180453, 91180593], [91162173, 91162272], [91162095, 91162114]]]	4.69039790168,4.47404030453,3.90306903505,4.06508743482,4.14946888797,4.34939258319,4.27868161547,3.51723629609	4.67211824194,4.9055409163,4.94469234905,4.7909159193,4.71345993934,4.67848444708,5.28475825533,4.89326646842,4.23197539044,4.36375745916,4.6514928189,4.73103340439,4.24947375906,4.34302815335,4.84586320792,4.54408080374,5.02324675798,4.63784256724,4.22119039645,4.69755986875,4.34496320109,4.15857336792	129S1,129S5,C57BL,129P2,BALB,WSB,REF,PWK	CBA,C3H,LP_J,DBA,AKR,SPRET,CAST,NOD,NZO,A_J		Decrease	4.17842	0.361635	4.63306	0.297669	0.00134492
protein_coding	INS	intronic	FALSE	SINE	chr3:58421462-58421462	58421462	58421462	None	ENSMUSG00000070471	AC119873.1	-	2	[[[58440556, 58441129], [58439981, 58440040], [58434580, 58434676], [58433767, 58433831], [58433388, 58433445], [58433180, 58433298], [58430496, 58430608], [58428918, 58429077], [58428207, 58428308], [58427090, 58427181], [58426283, 58426400], [58425099, 58425256], [58422622, 58422852], [58420220, 58420495]]]	1.99632470824,2.25315706022,0.620544289337,0.937656394073	2.10147393137,1.96092988242,2.19800225385,2.26844073294,1.61607438034,2.24050350916,2.02583011456,1.28228313505,2.01841003988,2.37690912744,2.5629830249,1.89304508759,2.12937472127,2.05106592195,2.5101526965,2.74659707587,1.82234760684,1.593572177,2.12511057393,2.21377353294,2.37667000132,2.49444905487,2.14793919688,2.26090018639,1.96819112889,1.68829121182	SPRET,A_J	129S1,C3H,DBA,129S5,C57BL,AKR,LP_J,WSB,129P2,BALB,CAST,CBA,REF,PWK,NZO,NOD		Decrease	1.45192	0.794567	2.10282	0.329219	0.00134984
protein_coding	DEL	intronic	FALSE	SINE	chr2:125818523-125818714	125818523	125818714	-	ENSMUSG00000027209	4930525F21Rik	-	1	[[[125977645, 125977720], [125971965, 125972007], [125970004, 125970059], [125952580, 125952813], [125950738, 125950807], [125950314, 125950351], [125949725, 125949828], [125946717, 125946817], [125944728, 125944831], [125941737, 125941865], [125926634, 125926770], [125832971, 125833070], [125829623, 125829729], [125829595, 125829623], [125829522, 125829595]]]	0.942972949059,1.27421504788,1.13426275136,1.85240901845,0.659230124861,0.341176733918,2.75685688429,3.11742433961,0.142792950947,0.605393213751,3.283546562,3.07277118226,2.54217805693,2.01567637976,2.28627197615,1.98563186077,2.59582977628,2.02657242038,0.510632324192,0.47909660419,1.91799483433,2.37715243634	0.126368673686,0.0,0.135152513928,0.0697452439849,0.259295925405,0.298708981944,0.357301148732,0.0	SPRET,129S1,129S5,C57BL,AKR,LP_J,129P2,BALB,CAST,NOD,WSB,REF,NZO,A_J	DBA,CBA,C3H,PWK		Increase	1.72364	0.993091	0.155822	0.135743	0.00135231
protein_coding	INS	intronic	FALSE	SINE	chr6:50176420-50176420	50176420	50176420	None	ENSMUSG00000029821	Dfna5	-	6	[[[50213641, 50213861], [50211731, 50211916], [50201273, 50201512], [50195927, 50196121], [50179283, 50179456], [50177276, 50177398], [50172733, 50172899], [50170986, 50171115], [50169234, 50169437], [50166347, 50166422], [50157402, 50158205]]]	4.20048247227,4.13981012024,4.75811013823,4.20998299806,4.24746706839,4.46810920407,4.03850882637,4.49630390312,3.25622788061,3.68427065524,3.68305625638,3.53261367335,3.43699717001,3.45394124919,3.95836933023,3.98476385039,3.56393399689,3.11211592814	3.22129430808,3.16970413314,4.08053978243,4.10123886065,2.51940698609,3.28055115145,3.30748057544,3.06011892435,3.76253291685,3.00143004269,3.29100568895,2.42211811215	SPRET,129S1,129S5,NOD,AKR,LP_J,129P2,BALB,CAST,WSB,A_J	CBA,C3H,C57BL,REF,DBA,NZO,PWK		Increase	3.90139	0.460122	3.26812	0.522524	0.00135367
protein_coding	INS	intronic	FALSE	SINE	chr3:129329165-129329165	129329165	129329165	None	ENSMUSG00000041220	Elovl6	+	4	[[[129235302, 129235413], [129235564, 129235686], [129307957, 129308090], [129331199, 129331352], [129335976, 129341413]]]	4.52463847788,4.53893962297,3.91072407127,4.01623820559	4.69048662082,4.87577444958,5.05431003174,5.00715705961,4.03078526065,4.1361460996,4.51482436136,4.58105346941,5.04788674707,5.15208312164,5.12036111818,5.41897789534,4.88840901643,4.81635459015,5.0966869679,4.75097909537,4.73323645206,5.34754481545,4.6583305385,4.84192578471,4.96062291329,5.07747267785,4.75355687247,5.23616609579,4.57573398083,4.89797947111	SPRET,PWK	129S1,C3H,DBA,129S5,C57BL,AKR,LP_J,WSB,129P2,BALB,CAST,NOD,CBA,REF,NZO,A_J		Decrease	4.24764	0.33098	4.85634	0.325902	0.00136307
protein_coding	DEL	intronic	FALSE	LINE	chr10:31599563-31605930	31599563	31605930	-	ENSMUSG00000075259	Nkain2	-	1	[[[31671287, 31671294], [31670806, 31671125]]]	4.28544646227,4.36457601447,4.39067482263,4.49754045024,4.23545969884,4.1176293397,3.804335027,4.31781512259,4.74781778486,4.90849100256,3.84794266469,3.42327729155,4.01211334836,4.51920335349,4.43630242559,4.48239923088,4.90545684565,4.24893773966,4.27784378253,4.69376676252,4.16876087146,4.50949349173,4.09427039978,3.84854474785	1.66361131239,1.40472427397,3.79414464629,4.22938820546,4.57999255536,3.79497173817	129S1,C3H,129S5,C57BL,AKR,LP_J,WSB,129P2,BALB,DBA,NOD,CBA,REF,NZO,A_J	CAST,SPRET,PWK		Increase	4.29742	0.354686	3.24447	1.35961	0.00136505
lincRNA	INS	intronic	FALSE	SINE	chr5:110693909-110693909	110693909	110693909	None	ENSMUSG00000087494	AC118260.1	+	2	[[[110688180, 110689251], [110696171, 110696284], [110698669, 110698866]]]	5.66720824448,6.1667743371,5.52719764896,5.60595015347,5.95794465065,5.86050938408,5.66980369004,5.94871055714,5.03627838289,5.52308963932,5.60071898156,5.85083380929,5.66880891453,5.6559801386,5.71493597948,5.75856209246,5.50985746043,5.629220597	5.33756145682,5.42616813242,5.37949885434,5.08080392261,5.44304767819,5.4245837326,5.4633788646,5.43266873278,5.5967539309,5.41509487076,5.65176949389,5.271992566	129S1,129S5,DBA,AKR,LP_J,129P2,BALB,NOD,WSB,NZO,A_J	CBA,C3H,C57BL,SPRET,CAST,REF,PWK		Increase	5.68624	0.237818	5.41028	0.145189	0.00137243
protein_coding	DEL	intronic	FALSE	LINE_frag	chr7:49939058-49940299	49939058	49940299	-	ENSMUSG00000069727	Gm5595	-	last	[[[49948019, 49948088], [49920386, 49920514], [49920126, 49920188], [49915473, 49918366]]]	2.24263132797,2.63153494563,2.38635779512,2.53613168433,1.30555470052,1.58709666814,2.3292085454,2.54781771704,2.05391464711,2.23480380812,2.15308028116,2.06815500183,2.31204918638,2.55726107862,2.3381330583,2.35298690249,2.68971112686,2.88377608341,2.445619733,2.30282707513,1.92026107952,2.51004264902	3.21044441941,2.99147770925,2.60964029182,3.05989248156,3.00759074373,3.01160269831,2.52695435033,2.52884440169	SPRET,129S1,C3H,129S5,C57BL,AKR,LP_J,WSB,129P2,BALB,NOD,CBA,REF,A_J	DBA,CAST,NZO,PWK		Decrease	2.29041	0.355015	2.86831	0.269267	0.00137898
protein_coding	DEL	intronic	FALSE	SINE	chr10:107795638-107795814	107795638	107795814	-	ENSMUSG00000035873	Pawr	+	last	[[[107769243, 107769304], [107769742, 107770367], [107819784, 107819917], [107828752, 107828788], [107846517, 107846666], [107849018, 107849124], [107850722, 107851447]]]	1.43197764817,1.74125945025,1.58507741124,2.66938368909,1.65188665592,1.98103386729,1.84097433117,2.14778238029,2.29399214425,2.27396258396,2.08571966205,2.18287931168	1.88282648291,1.72888058799,1.2869234586,1.78711008955,1.57036334183,1.61581064399,1.36429097917,1.61725546793,0.719174510743,1.44695252328,1.48907350387,1.09937031492,1.87976708504,1.8649090563,1.80567484353,1.425453304,1.07044701999,1.31488265831	CAST,C57BL,AKR,BALB,NOD,REF	SPRET,CBA,C3H,129S5,DBA,LP_J,WSB,129P2,PWK,129S1,NZO,A_J		Increase	1.99049	0.354157	1.49829	0.320435	0.00139087
protein_coding	DEL	intronic	FALSE	LINE	chr8:102193344-102199682	102193344	102199682	-	ENSMUSG00000052479	A330008L17Rik	+	2	[[[101940572, 101940677], [102200445, 102200537], [102201646, 102201732], [102203049, 102203180], [102255133, 102257338]]]	1.54027166518,2.2139503476,1.74348239164,1.82294398543,2.27269427954,1.7769106953,2.12677462562,1.63583609846,0.970405047787,1.58976231429,3.04612559712,2.75438232796,1.98073495621,1.22092060205,1.86904566135,1.58426173611,1.4589569247,2.01200588697,2.43536542251,1.18311761395,1.35409213872,1.28893181509,0.973352012407,2.89241172828	1.59756747551,1.71430780017,0.0,0.662048500541,0.737478265263,0.0	129S1,C3H,129S5,C57BL,AKR,LP_J,WSB,129P2,BALB,DBA,NOD,CBA,REF,NZO,A_J	CAST,SPRET,PWK		Increase	1.82278	0.570485	0.785234	0.744809	0.00139096
protein_coding	INS	intronic	FALSE	MuLV	chr6:56267917-56267917	56267917	56267917	None	ENSMUSG00000004347	Pde1c	-	16	[[[56311737, 56312171], [56295118, 56295146], [56131676, 56131791], [56130061, 56130245], [56129085, 56129153], [56124900, 56125018], [56123595, 56123737], [56108919, 56109021], [56107015, 56107145], [56101284, 56101387], [56100588, 56100710], [56092086, 56092169], [56089383, 56089505], [56087337, 56087514], [56076851, 56077074], [56072984, 56073063], [56041355, 56041425], [56029980, 56032182]], …	2.52188860365,2.75000377709,2.68837026115,2.93148847545	3.48633630168,3.50259880661,3.84474138723,2.90853837521,2.9943133696,4.23174661181,3.90942300828,3.72488133678,3.84478935638,3.55896408989,3.23074557234,3.24848515193,2.63676423872,2.98346643419,3.08872247641,2.55297859233,3.45792102158,3.61558959325,3.42050662905,3.96474172226,4.16932760884,3.96845854158,3.99961529586,3.37460289798,3.7771368447,4.01711525294	129S1,NZO,129P2,LP_J,129S5	CBA,C3H,DBA,C57BL,AKR,SPRET,BALB,PWK,CAST,NOD,WSB,REF,A_J		Decrease	2.72294	0.169156	3.51971	0.461245	0.00140459
protein_coding	INS	intronic	FALSE	IAP-I	chr5:130999243-130999243	130999243	130999243	-	ENSMUSG00000060371	Caln1	+	3	[[[130923880, 130924094], [130981932, 130982058], [131093711, 131093856], [131145395, 131145509], [131298741, 131298899], [131315151, 131316506]], [[130924669, 130925328], [130981932, 130982058], [131093711, 131093856], [131145395, 131145509], [131298741, 131298899], [131315151, 131316515]], [[130845344, 130845504], [130890625, 130890816], [130981932, 130982058], [131093711, 131093856], [13114539…	7.22358252307,6.85581189218,8.0083372731,8.38207097621	7.14006052415,7.40278147706,6.7215512966,6.71421922726,6.92318748418,6.5340522722,6.86746857861,7.36795804432,6.75239969789,6.21528861263,6.21792080583,6.01230233685,6.7012946024,6.67655192779,6.60643670215,6.49117043585,6.65644922561,6.31085945288,6.25515720202,6.41865644102,7.53498786061,6.42801418135,7.11122620691,7.50577685964,6.21609583071,6.3192007646	SPRET,PWK	129S1,C3H,DBA,129S5,C57BL,AKR,LP_J,WSB,129P2,BALB,CAST,NOD,CBA,REF,NZO,A_J		Increase	7.61745	0.700634	6.69619	0.430555	0.00141378
protein_coding	INS	intronic	FALSE	LINE	chr1:3213569-3213569	3213569	3213569	None	ENSMUSG00000051951	Xkr4	-	2	[[[3660631, 3661579], [3411781, 3411982], [3204561, 3207049]]]	3.09250027528,2.45923467525,2.06966485002,2.18298409773,3.39192182377,3.83882777676	3.31717332844,3.41225947155,4.30591463489,4.1858245402,2.98647409008,3.52129127428,4.25285416871,3.38277919251,3.49428253473,3.45167962695,3.80766769527,4.05475783196,3.58170817043,3.80309072604,3.41816619053,3.74038571343,3.77341571582,2.74996127133,2.82790167916,2.80646736258,3.60344101764,3.80465804727,3.82258964583,4.16634998494	NZO,A_J,BALB	SPRET,129S1,C3H,DBA,129S5,C57BL,AKR,LP_J,WSB,129P2,PWK,CAST,CBA,REF,NOD		Decrease	2.83919	0.712193	3.59463	0.446249	0.00142497
protein_coding	INS	intronic	FALSE	RLTR10	chr1:162129176-162129176	162129176	162129176	+	ENSMUSG00000058267	Mrps14	+	last	[[[162125432, 162125676], [162127075, 162127235], [162129557, 162129943]]]	5.50769663393,5.8380365754,5.39992870112,5.53988800428,6.29914944936,6.53512053657,5.63723562309,5.37676180678,4.8031787062,4.91663245304	5.71624996332,5.16862547561,6.85133975866,7.17719522196,6.53102179592,6.34230943931,5.59046846406,5.5453026553,7.07379362919,7.25012707168,6.20040922108,6.62480067679,6.87188699249,6.74857381435,6.93677729678,7.02395141697,5.8993163876,5.53824738251,6.4303829328,6.5552340717	CBA,C3H,LP_J,129S5,WSB,129P2,129S1,NZO	DBA,C57BL,AKR,SPRET,BALB,PWK,CAST,NOD,REF,A_J		Decrease	5.58536	0.539864	6.4038	0.628475	0.00144188
protein_coding	DEL	intronic	FALSE	SINE	chr5:31573135-31573353	31573135	31573353	+	ENSMUSG00000038564	Ift172	-	last	[[[31593345, 31593487], [31589265, 31589410], [31588948, 31589062], [31588449, 31588490], [31588134, 31588201], [31587830, 31587911], [31587623, 31587712], [31586375, 31586591], [31585404, 31585529], [31584927, 31585024], [31583715, 31583878], [31583333, 31583388], [31583037, 31583142], [31582790, 31582877], [31579240, 31579354], [31578223, 31578392], [31574358, 31574496], [31574011, 31574120], […	5.4042400904,5.42709077384,5.24170401326,5.3586105545,5.55444986386,5.62556000034,5.46151978206,5.42351355451,5.32495261608,5.01242148646,5.38154077217,5.35754125962,5.18916026085,5.35017689148,5.3525605969,5.17443718139,5.32357477811,5.20258966169,5.48839716482,5.21992951687,5.20935694559,5.5110620522,5.66228123932,5.59997409533	5.71528840831,5.76154140936,5.62097663473,5.58254574878,5.53947984947,5.47876330904	129S1,C3H,129S5,C57BL,AKR,LP_J,WSB,129P2,BALB,DBA,NOD,CBA,REF,NZO,A_J	CAST,SPRET,PWK		Decrease	5.36903	0.159365	5.61643	0.106651	0.00145321
protein_coding	DEL	intronic	FALSE	SINE	chr1:137416713-137416914	137416713	137416914	-	ENSMUSG00000009418	Nav1	-	26	[[[137481130, 137482286], [137433772, 137433876], [137428924, 137429291], [137369308, 137369448], [137368734, 137369033], [137367055, 137367747], [137366207, 137366643], [137365431, 137365474], [137364216, 137364366], [137362414, 137362586], [137361281, 137361335], [137360490, 137360515], [137360297, 137360376], [137357266, 137357351], [137356919, 137357032], [137355231, 137355354], [137354436, 1…	4.53287232894,4.9216529172,5.29164640429,4.92130361366,5.33242110652,5.56392942764	4.63346085886,4.77467396943,4.53287003954,4.43015779013,4.86013845166,4.9541111268,4.8099447272,4.80067476276,4.78788779033,4.88696439895,4.53644623185,4.6222397743,4.14075787679,4.37795307989,4.07078296937,4.06252336511,4.5334177273,4.9444307503,4.70744021355,4.6746044154,4.57171551174,4.54869874759,4.77129639566,4.82448237165	C57BL,REF,BALB,LP_J	129S1,C3H,129S5,DBA,AKR,SPRET,WSB,129P2,PWK,CAST,NOD,CBA,NZO,A_J		Increase	5.09397	0.371789	4.61907	0.256087	0.00146686
protein_coding	INS	intronic	FALSE	SINE	chr18:58720654-58720654	58720654	58720654	-	ENSMUSG00000024600	Slc27a6	+	2	[[[58715909, 58716598], [58731681, 58731886], [58739445, 58739605], [58741823, 58741949], [58758201, 58758397], [58764690, 58764782], [58767276, 58767476], [58768822, 58768921], [58769446, 58769578], [58771831, 58772427]]]	1.71795943535,1.25365175137,1.47883405123,1.61002076407	0.69866809681,0.923691877998,0.198401415136,0.63937149352,0.679369034039,0.611794995462,0.234086495064,0.277033236668,0.311397737803,0.224338224082,0.578921452613,0.385318525786,1.32688992949,0.771260896374,1.09122600287,1.23598001966,0.187494067021,0.85799287815,0.554333515481,0.448887960612,0.307128503458,0.213548545572,1.00690823064,0.860403828008,0.288955951556,0.556376620349	CAST,SPRET,129P2	129S1,C3H,129S5,C57BL,AKR,LP_J,WSB,BALB,PWK,DBA,NOD,CBA,REF,NZO,A_J		Increase	1.51512	0.19986	0.594992	0.336128	0.00147217
protein_coding	DEL	intronic	FALSE	LINE_frag	chr17:84915648-84915984	84915648	84915984	-	ENSMUSG00000040852	Plekhh2	+	last	[[[84911233, 84911304], [84921034, 84921165], [84946801, 84946865], [84956710, 84956861], [84958828, 84958913], [84959426, 84959509], [84963156, 84963337], [84965309, 84966275], [84969214, 84969291], [84970380, 84970476], [84971006, 84971152], [84974269, 84974407], [84974505, 84974617], [84975055, 84975143], [84976496, 84976656], [84982803, 84982885], [84985635, 84985816], [84988723, 84988833], […	2.56590305689,2.65521595223,1.66139470641,2.36024281803,2.2575636272,2.46946999317,2.37112532952,2.13791761028,2.58311234813,2.66150084225,2.3267482307,2.35679204266,2.76240701298,2.23601718681,2.30679417051,2.48940134399,2.35763249359,2.14138043056,2.27538756478,2.19098964755	2.29786321734,2.11270481595,1.87079518809,2.01549148843,1.99056131535,1.7471936525,1.75631182979,1.517542869,2.41864465284,2.30251870877	129S1,C3H,129S5,C57BL,AKR,LP_J,129P2,BALB,NOD,CBA,REF,NZO,A_J	DBA,CAST,SPRET,WSB,PWK		Increase	2.35835	0.241886	2.00296	0.286977	0.00147302
protein_coding	INS	intronic	FALSE	SINE	chr6:51947099-51947099	51947099	51947099	+	ENSMUSG00000059182	Skap2	-	last	[[[51962332, 51962548], [51953647, 51953754], [51953078, 51953105], [51946014, 51946123], [51872260, 51872339], [51871277, 51871362], [51859297, 51859423], [51858366, 51858431], [51857884, 51858020], [51829768, 51829847], [51824472, 51824586], [51809996, 51810098], [51809163, 51809569]]]	4.57915285512,4.92373608785,4.68944398462,4.46599177313,4.77069740863,3.99987445377,3.93303562383,3.92583853104	4.26794944919,4.21762051593,3.84012293445,3.95274815576,3.90914554406,3.99273011458,4.06993488383,3.85956117699,3.54549206829,3.63433113953,4.03928824306,4.39946426233,3.35220042656,3.6437018882,4.07129694303,4.02389766069,4.09730680262,4.25030998548,3.3560529734,3.52852474389,3.85978511306,4.21269078268	NOD,AKR,WSB	SPRET,129S1,C3H,129S5,C57BL,DBA,LP_J,129P2,BALB,CAST,CBA,REF,PWK,NZO,A_J		Increase	4.41097	0.402486	3.91473	0.296612	0.00147706
protein_coding	DEL	intronic	FALSE	SINE	chr15:59221980-59222147	59221980	59222147	-	ENSMUSG00000059586	Nsmce2	+	3	[[[59205800, 59205910], [59210421, 59210593], [59247578, 59247686], [59286866, 59287021], [59423250, 59423352], [59423691, 59423799], [59432893, 59433238]]]	4.33239497136,4.80501788181,4.27856301457,4.82674674577,4.54889758121,4.78276028337,4.13529407053,4.66942487452,4.48253867742,4.05811392348,4.45625321413,4.26463311768,4.93716247703,4.52940482085,4.81412633306,4.4049806384,4.90582191552,4.71138579327,3.58179362333,3.69585887755,4.75847589897,3.97483167819	4.43279562886,3.81451632571,3.74313180525,4.19750737343,3.80095574871,3.69150946741,4.04808328329,3.73677781665	129S1,C3H,129S5,C57BL,AKR,LP_J,129P2,BALB,DBA,NOD,CBA,REF,NZO,A_J	CAST,SPRET,WSB,PWK		Increase	4.45248	0.382074	3.93316	0.266552	0.00148447
protein_coding	DEL	intronic	FALSE	MaLR	chr12:73658472-73664909	73658472	73664909	-	ENSMUSG00000034501	1810048J11Rik	+	last	[[[73637342, 73637526], [73642360, 73643104], [73656422, 73656603], [73656829, 73657345], [73657568, 73657670], [73657786, 73657907], [73667882, 73668247], [73670703, 73670808], [73674475, 73675489], [73676339, 73676527], [73680289, 73681200]]]	4.4999472585,4.61088501233,4.53859778269,4.40901590485,4.21181336253,4.36241039421,4.40008308289,4.54366887007,4.22507146211,4.03713535809,4.66092415864,4.76763869807,4.47803090173,4.51296937108,4.5305550376,4.56909646776,4.28354640573,4.51234578936,3.98928909751,4.04898047803	4.85179354283,4.96261702123,4.27171607391,4.67357982648,4.63735272116,4.62071852728,4.55769627771,4.76832764665,4.98040529738,4.75018990977	CBA,C3H,C57BL,AKR,BALB,DBA,NOD,WSB,REF,A_J	SPRET,129S1,LP_J,129S5,129P2,CAST,NZO,PWK		Decrease	4.4096	0.2149	4.70744	0.208661	0.00148939
processed_transcript	INS	intronic	FALSE	IAP-I	chr8:83553683-83553683	83553683	83553683	+	ENSMUSG00000037982	AC087115.1	+	2	[[[83537473, 83538852], [83561532, 83562483]]]	1.57602229226,1.72169307359,1.94909482739,2.02288642683,1.76289698498,2.23919145394,2.05067688426,1.32642973114	2.29017633545,2.4166698415,2.38979932245,2.75048663389,2.2278767613,2.48291185514,1.59269512249,1.61684275712,2.59503160021,2.10074430114,1.8467287889,1.86392587292,2.71822875903,2.50758211501,2.22262436216,2.277474397,2.33140958373,2.5455085268,2.25383906804,2.50570020047,2.31223386339,2.56195413299	DBA,CBA,A_J,C3H	SPRET,129S1,129S5,C57BL,AKR,LP_J,129P2,BALB,CAST,WSB,REF,PWK,NZO,NOD		Decrease	1.83111	0.293218	2.29138	0.319974	0.00150429
protein_coding	DEL	intronic	FALSE	SINE	chr13:96537534-96537720	96537534	96537720	+	ENSMUSG00000021676	Iqgap2	-	last	[[[96661617, 96661877], [96607777, 96607878], [96533199, 96533357], [96519946, 96520025], [96516391, 96516469], [96503837, 96503906], [96502844, 96502959], [96501233, 96501413], [96499416, 96499505], [96494499, 96494664], [96491466, 96491628], [96486010, 96486136], [96477831, 96477996], [96459654, 96459746], [96454807, 96454976], [96452863, 96453007], [96452106, 96452278], [96445267, 96445352], […	2.84886231614,3.53013264045,3.36021360945,3.18437061179,3.75492475648,4.07138553572,3.41843906612,3.56309333587,3.0902177326,3.12528898121,3.65805600091,3.47436064531,3.71354470488,3.35565069334	3.8760973504,4.41799517887,3.86341226101,3.79480991973,3.81587274459,3.45813221305,4.3062559247,4.69752469591,3.80375443343,3.85495910252,3.7402556173,4.3367301347,3.08701001782,3.63503183233,3.74610596944,3.92456064966	LP_J,C57BL,SPRET,CAST,NOD,REF,PWK	129S1,C3H,129S5,DBA,AKR,WSB,129P2,BALB,CBA,NZO,A_J		Decrease	3.43918	0.315591	3.89741	0.388809	0.00150715
processed_transcript	INS	intronic	FALSE	SINE	chr2:33351122-33351122	33351122	33351122	-	ENSMUSG00000086939	RP23-65G6.2	+	2	[[[33345300, 33345505], [33358965, 33359152]]]	0.0,0.208251809861,0.617117171733,0.0	0.776107297043,0.97857423348,1.06759148602,1.42868711687,0.0,0.601926580334,1.28743862897,1.71430780017,2.62371389144,1.92987985317,0.821720422522,1.77061640523,2.48489636247,2.5204086996,1.0340756988,1.04597639526,1.42232744827,1.0467632171,1.31762900295,1.85955990816,1.32864214338,0.885272029345,0.500832499898,0.25394421503,1.83554375732,0.892725865668	SPRET,PWK	129S1,C3H,DBA,129S5,C57BL,AKR,LP_J,WSB,129P2,BALB,CAST,NOD,CBA,REF,NZO,A_J		Decrease	0.206342	0.290915	1.28574	0.668458	0.00155194
protein_coding	INS	intronic	FALSE	SINE	chr7:109278067-109278067	109278067	109278067	+	ENSMUSG00000063550	Nup98	-	9	[[[109358530, 109358634], [109344297, 109344402], [109343461, 109343564], [109343173, 109343351], [109340415, 109340556], [109335144, 109335253], [109334373, 109334555], [109333318, 109333483], [109331975, 109332114], [109328889, 109329029], [109324825, 109324919], [109317875, 109318017], [109312201, 109312336], [109309053, 109309242], [109305564, 109305682], [109302307, 109302607], [109301648, 1…	4.31591092588,4.63156280186,4.00948671032,4.13425164635,3.71197319053,3.72361511849,4.93944416532,4.64147079734,4.74774330996,4.88764192591,4.25139360048,3.93083748686,3.22568325789,4.0455315157	4.94222317625,4.81066779853,4.72816128003,5.18211628808,5.20728156132,5.04932945298,4.7306479197,4.62874671819,4.3837122217,4.90628558781,4.32728667936,4.55342474333,4.36742203531,4.66676933911,4.68952713144,4.61476680156	CBA,C3H,LP_J,DBA,AKR,129P2,BALB,A_J	129S1,129S5,C57BL,REF,SPRET,PWK,CAST,WSB,NZO,NOD		Decrease	4.22832	0.500536	4.73677	0.269564	0.00157126
processed_transcript	DEL	intronic	FALSE	LINE	chr4:25035132-25041708	25035132	25041708	+	ENSMUSG00000085885	RP23-372J10.3	+	3	[[[24893662, 24893771], [24958577, 24958841], [25178407, 25178535], [25194970, 25195082], [25198174, 25198246]]]	3.50984545302,3.92834523202,3.89896946907,3.87606869761,3.4136637133,3.58789123642,3.15759964319,3.41730689428,3.71636873262,3.21893943543,3.9707257967,3.77987443686,4.06822382082,3.98729459339,4.31963936222,3.91268233005,4.39298024603,3.72009393759,3.86618840395,3.77916690145,3.31124061318,3.69168712721,2.90363528117,3.51611579675	3.39284864239,3.42890940962,3.15582425911,3.52874378744,2.87325917033,2.37991326622	129S1,C3H,129S5,C57BL,AKR,WSB,129P2,BALB,DBA,NOD,CBA,REF,PWK,NZO,A_J	CAST,SPRET,LP_J		Increase	3.70602	0.356254	3.12658	0.435104	0.00157175
protein_coding	INS	intronic	FALSE	MaLR	chr9:86251725-86251725	86251725	86251725	None	ENSMUSG00000032415	Ube2cbp	-	2	[[[86358346, 86358557], [86345419, 86345617], [86342368, 86342460], [86334191, 86334361], [86328889, 86328960], [86320973, 86321044], [86318867, 86318977], [86316446, 86316611], [86265946, 86266086], [86200839, 86201483]], [[86358346, 86358534], [86345419, 86345617], [86342368, 86342460], [86334191, 86334361], [86328889, 86328960], [86320973, 86321044], [86318867, 86318977], [86316446, 86316611],…	2.28761694663,2.55568865196,2.18423561329,2.58858317566,2.61380561272,2.46132534227,2.54017989807,2.91763483607	2.66846334224,2.22522029907,2.12919335578,2.41298011656,1.57777171364,1.52688986758,1.83388257821,1.30905240863,2.05451759027,1.52901149747,1.98237050757,1.95613185721,1.92323090901,2.01907128955,1.9804034058,2.05053597766,1.59489736176,1.82695380849,2.50616744012,2.65680110997,1.70208361823,2.40447147154	DBA,CAST,SPRET,NZO	129S1,C3H,129S5,C57BL,AKR,LP_J,WSB,129P2,BALB,NOD,CBA,PWK,REF,A_J		Increase	2.51863	0.221509	1.9941	0.375524	0.00158631
protein_coding	DEL	intronic	FALSE	LINE_frag	chr16:9934624-9935087	9934624	9935087	+	ENSMUSG00000059003	Grin2a	-	last	[[[9994914, 9995014], [9994150, 9994342], [9992211, 9992644], [9761482, 9762076], [9707695, 9707811], [9669796, 9670003], [9663530, 9663700], [9663272, 9663427], [9657765, 9657892], [9653487, 9653718], [9644190, 9644352], [9612661, 9612850], [9585117, 9585357], [9577801, 9579719]]]	4.56248708052,4.11728025545,4.68804487324,4.90734718156,4.22415075917,4.75336465899,4.22176224467,4.15679875187,3.73241286041,3.47229779529,3.96254520174,3.76562806213,3.96363195918,4.10749220745,3.19270516643,3.7883302265,3.48066258722,4.06237879377,3.45023858924,4.02995240403,4.78564872183,4.84652189147,5.06395687635,5.23357025562,3.67102395578,3.44439847352	5.0839449626,5.10963378776,5.55752258957,5.15869796321	129S1,C3H,129S5,C57BL,AKR,LP_J,WSB,129P2,BALB,DBA,NOD,CBA,REF,PWK,NZO,A_J	CAST,SPRET		Decrease	4.14172	0.561898	5.22745	0.222223	0.00159379
protein_coding	INS	intronic	FALSE	SINE	chr16:9980617-9980617	9980617	9980617	None	ENSMUSG00000059003	Grin2a	-	12	[[[9994914, 9995014], [9994150, 9994342], [9992211, 9992644], [9761482, 9762076], [9707695, 9707811], [9669796, 9670003], [9663530, 9663700], [9663272, 9663427], [9657765, 9657892], [9653487, 9653718], [9644190, 9644352], [9612661, 9612850], [9585117, 9585357], [9577801, 9579719]]]	5.0839449626,5.10963378776,5.55752258957,5.15869796321	4.56248708052,4.11728025545,4.68804487324,4.90734718156,4.22415075917,4.75336465899,4.22176224467,4.15679875187,3.73241286041,3.47229779529,3.96254520174,3.76562806213,3.96363195918,4.10749220745,3.19270516643,3.7883302265,3.48066258722,4.06237879377,3.45023858924,4.02995240403,4.78564872183,4.84652189147,5.06395687635,5.23357025562,3.67102395578,3.44439847352	CAST,SPRET	129S1,C3H,129S5,C57BL,AKR,LP_J,WSB,129P2,BALB,DBA,NOD,CBA,REF,PWK,NZO,A_J		Increase	5.22745	0.222223	4.14172	0.561898	0.00159379
protein_coding	DEL	intronic	FALSE	IAP-I	chr1:180344613-180344971	180344613	180344971	-	ENSMUSG00000026495	Efcab2	+	last	[[[180336229, 180336264], [180367531, 180367617], [180385945, 180386019], [180405011, 180405092], [180405814, 180405858], [180405954, 180406022], [180411442, 180411764]]]	3.80816389476,3.95054363733,3.95366544447,4.12690164878,3.10146402206,3.72050228447,3.58456665964,3.43299526346,3.87832855195,4.22643961423,3.62217443021,4.11860537891,3.75396995851,3.8738037275,3.8554964705,3.69525841106,4.00000201245,3.70575677118,3.92759111351,3.71467639631,4.09526643571,4.34016686588,3.65355776665,3.80363159981,3.83938831007,4.3150894055	4.52807350785,4.90165552665,3.97970755722,4.2942250804	129S1,C3H,129S5,C57BL,DBA,LP_J,WSB,129P2,BALB,CAST,NOD,CBA,REF,PWK,NZO,A_J	AKR,SPRET		Decrease	3.84992	0.271753	4.42592	0.388677	0.001595
protein_coding	DEL	intronic	FALSE	SINE	chr13:107674780-107674996	107674780	107674996	+	ENSMUSG00000042590	Ipo11	-	last	[[[107726838, 107726995], [107715091, 107715236], [107709602, 107709704], [107700822, 107700896], [107700278, 107700483], [107690763, 107690897], [107688997, 107689057], [107687294, 107687344], [107685883, 107685955], [107682501, 107682695], [107681694, 107681848], [107679441, 107679486], [107676745, 107676837], [107673604, 107673653], [107672920, 107673027], [107669691, 107669819], [107667013, 1…	4.97544868552,5.52432635937,5.56112167019,5.53385755755,4.49750547009,5.26729062102,4.64911042633,5.26598485228,5.44141628481,5.47402960826,5.0757102168,4.76049408961,5.62169599813,5.59784691265,5.5658461434,5.30402434394,5.34198884923,5.5072152545,5.37934715598,5.84835358731,5.18177268106,4.97054903545	5.77029445382,5.63498659863,5.67747705238,5.8496097401,5.76270050286,5.94860099077,5.52050421433,5.81918939896	129S1,C3H,129S5,C57BL,AKR,LP_J,WSB,129P2,BALB,DBA,NOD,CBA,REF,A_J	CAST,SPRET,NZO,PWK		Decrease	5.28841	0.343248	5.74792	0.134082	0.0015998
protein_coding	DEL	intronic	FALSE	SINE	chr13:107720908-107721123	107720908	107721123	+	ENSMUSG00000042590	Ipo11	-	last	[[[107726838, 107726995], [107715091, 107715236], [107709602, 107709704], [107700822, 107700896], [107700278, 107700483], [107690763, 107690897], [107688997, 107689057], [107687294, 107687344], [107685883, 107685955], [107682501, 107682695], [107681694, 107681848], [107679441, 107679486], [107676745, 107676837], [107673604, 107673653], [107672920, 107673027], [107669691, 107669819], [107667013, 1…	4.97544868552,5.52432635937,5.56112167019,5.53385755755,4.49750547009,5.26729062102,4.64911042633,5.26598485228,5.44141628481,5.47402960826,5.0757102168,4.76049408961,5.62169599813,5.59784691265,5.5658461434,5.30402434394,5.34198884923,5.5072152545,5.37934715598,5.84835358731,5.18177268106,4.97054903545	5.77029445382,5.63498659863,5.67747705238,5.8496097401,5.76270050286,5.94860099077,5.52050421433,5.81918939896	129S1,C3H,129S5,C57BL,AKR,LP_J,WSB,129P2,BALB,DBA,NOD,CBA,REF,A_J	CAST,SPRET,NZO,PWK		Decrease	5.28841	0.343248	5.74792	0.134082	0.0015998
protein_coding	INS	intronic	FALSE	LINE_frag	chr2:112411721-112411721	112411721	112411721	+	ENSMUSG00000003604	Aven	+	2	[[[112333119, 112333378], [112354605, 112354784], [112465310, 112465382], [112467904, 112468001], [112469895, 112470233], [112470934, 112474730]], [[112399437, 112399550], [112465310, 112465382], [112467904, 112468001], [112469895, 112470233]], [[112399789, 112399944], [112465310, 112465382], [112467904, 112468001], [112469895, 112470233], [112470934, 112471068]]]	3.98620267719,3.60863868678,4.34075249085,4.44743655642,4.65830209602,4.69113028395,4.125753522,4.14589263077,4.67661241426,4.3941397231	4.87137189977,4.34557918604,4.71087174243,4.98664571727,4.38039183455,4.63926947944,4.87626234535,5.13664046083,4.57311455219,4.38306296829,4.83676055112,4.74756104282,4.96890414824,4.60386102376,4.96131083628,4.35994415347,4.36389978946,5.04526150662,4.58858650808,4.53651373771	AKR,PWK,WSB,C3H,CAST	SPRET,129S1,129S5,C57BL,REF,LP_J,129P2,BALB,DBA,NOD,CBA,NZO,A_J		Decrease	4.30749	0.347285	4.69579	0.25534	0.00161014
protein_coding	INS	intronic	FALSE	MaLR	chr8:113583522-113583522	113583522	113583522	None	ENSMUSG00000033633	Clec18a	-	2	[[[113605927, 113605988], [113605401, 113605637], [113604738, 113604950], [113602646, 113602890], [113599924, 113600023], [113599314, 113599437], [113599046, 113599155], [113597547, 113597641], [113596520, 113596628], [113595884, 113596015], [113595487, 113595585], [113594583, 113594676], [113593644, 113593827], [113589028, 113589167], [113588236, 113588315], [113586190, 113586346], [113584992, 1…	0.827309211718,1.24165355704,0.954746507498,0.389118205962	0.744898870032,0.649482456534,2.6529546819,2.49214636808,2.41029654362,2.4459649651,1.74707595128,1.29597547726,2.04778273449,2.28854710017,1.34985269386,1.70068521921,1.48330809081,1.17103214698,0.941727463686,2.09789491903,2.2987307502,1.58130089098,2.16923242911,1.97178811842,1.53730034175,1.79972039678,1.5781097256,1.08922596359,2.40318541062,1.32523300215	SPRET,PWK	129S1,C3H,DBA,129S5,C57BL,AKR,LP_J,WSB,129P2,BALB,CAST,NOD,CBA,REF,NZO,A_J		Decrease	0.853207	0.354613	1.74129	0.56954	0.0016116
protein_coding	DEL	intronic	FALSE	LINE	chr15:33199607-33205989	33199607	33205989	+	ENSMUSG00000039007	Pgcp	+	last	[[[33012897, 33013077], [33142569, 33143018], [33179679, 33179888], [33232093, 33232302], [33311089, 33311202], [33396379, 33396472], [33426916, 33427119], [33523847, 33524304]]]	3.9854433547,4.20957092547,4.39734332972,4.50837314706,4.80535780297,4.55936955885,5.25670016567,4.89709882524,5.30032555539,4.79393975626,4.37714349453,4.69939205682,4.21401415213,4.34236580683	4.48956414576,4.45499388274,3.67795756763,4.21583543278,4.17249307424,4.51865182727,3.90471757616,4.14468238508,2.82012677047,3.51698925208,4.08627112478,4.23701611273,3.41077238246,3.11032568548,4.55844453309,4.26927273803	C57BL,AKR,BALB,NOD,REF,NZO,A_J	SPRET,CBA,C3H,129S5,DBA,LP_J,WSB,129P2,CAST,129S1,PWK		Increase	4.59617	0.38687	3.97426	0.524547	0.00161676
protein_coding	DEL	intronic	FALSE	LINE	chr15:33416622-33423117	33416622	33423117	-	ENSMUSG00000039007	Pgcp	+	last	[[[33012897, 33013077], [33142569, 33143018], [33179679, 33179888], [33232093, 33232302], [33311089, 33311202], [33396379, 33396472], [33426916, 33427119], [33523847, 33524304]]]	3.9854433547,4.20957092547,4.39734332972,4.50837314706,4.80535780297,4.55936955885,5.25670016567,4.89709882524,5.30032555539,4.79393975626,4.37714349453,4.69939205682,4.21401415213,4.34236580683	4.48956414576,4.45499388274,3.67795756763,4.21583543278,4.17249307424,4.51865182727,3.90471757616,4.14468238508,2.82012677047,3.51698925208,4.08627112478,4.23701611273,3.41077238246,3.11032568548,4.55844453309,4.26927273803	129S5,C57BL,AKR,BALB,NOD,REF,NZO,A_J	CBA,C3H,LP_J,DBA,SPRET,WSB,129P2,CAST,129S1,PWK		Increase	4.59617	0.38687	3.97426	0.524547	0.00161676
protein_coding	DEL	intronic	FALSE	LINE	chr15:33489980-33496135	33489980	33496135	+	ENSMUSG00000039007	Pgcp	+	last	[[[33012897, 33013077], [33142569, 33143018], [33179679, 33179888], [33232093, 33232302], [33311089, 33311202], [33396379, 33396472], [33426916, 33427119], [33523847, 33524304]]]	3.9854433547,4.20957092547,4.39734332972,4.50837314706,4.80535780297,4.55936955885,5.25670016567,4.89709882524,5.30032555539,4.79393975626,4.37714349453,4.69939205682,4.21401415213,4.34236580683	4.48956414576,4.45499388274,3.67795756763,4.21583543278,4.17249307424,4.51865182727,3.90471757616,4.14468238508,2.82012677047,3.51698925208,4.08627112478,4.23701611273,3.41077238246,3.11032568548,4.55844453309,4.26927273803	C57BL,AKR,BALB,NOD,REF,NZO,A_J	SPRET,CBA,C3H,129S5,DBA,LP_J,WSB,129P2,CAST,129S1,PWK		Increase	4.59617	0.38687	3.97426	0.524547	0.00161676
protein_coding	DEL	intronic	FALSE	LINE_frag	chr15:33197058-33198576	33197058	33198576	-	ENSMUSG00000039007	Pgcp	+	4	[[[33012897, 33013077], [33142569, 33143018], [33179679, 33179888], [33232093, 33232302], [33311089, 33311202], [33396379, 33396472], [33426916, 33427119], [33523847, 33524304]]]	3.9854433547,4.20957092547,4.39734332972,4.50837314706,4.80535780297,4.55936955885,5.25670016567,4.89709882524,5.30032555539,4.79393975626,4.37714349453,4.69939205682,4.21401415213,4.34236580683	4.48956414576,4.45499388274,3.67795756763,4.21583543278,4.17249307424,4.51865182727,3.90471757616,4.14468238508,2.82012677047,3.51698925208,4.08627112478,4.23701611273,3.41077238246,3.11032568548,4.55844453309,4.26927273803	C57BL,AKR,BALB,NOD,REF,NZO,A_J	SPRET,CBA,C3H,129S5,DBA,LP_J,WSB,129P2,CAST,129S1,PWK		Increase	4.59617	0.38687	3.97426	0.524547	0.00161676
protein_coding	DEL	intronic	FALSE	LINE_frag	chr15:33382671-33383903	33382671	33383903	+	ENSMUSG00000039007	Pgcp	+	6	[[[33012897, 33013077], [33142569, 33143018], [33179679, 33179888], [33232093, 33232302], [33311089, 33311202], [33396379, 33396472], [33426916, 33427119], [33523847, 33524304]]]	3.9854433547,4.20957092547,4.39734332972,4.50837314706,4.80535780297,4.55936955885,5.25670016567,4.89709882524,5.30032555539,4.79393975626,4.37714349453,4.69939205682,4.21401415213,4.34236580683	4.48956414576,4.45499388274,3.67795756763,4.21583543278,4.17249307424,4.51865182727,3.90471757616,4.14468238508,2.82012677047,3.51698925208,4.08627112478,4.23701611273,3.41077238246,3.11032568548,4.55844453309,4.26927273803	C57BL,AKR,BALB,NOD,REF,NZO,A_J	SPRET,CBA,C3H,129S5,DBA,LP_J,WSB,129P2,CAST,129S1,PWK		Increase	4.59617	0.38687	3.97426	0.524547	0.00161676
protein_coding	DEL	intronic	FALSE	RLTR10	chr15:33068397-33071278	33068397	33071278	-	ENSMUSG00000039007	Pgcp	+	2	[[[33012897, 33013077], [33142569, 33143018], [33179679, 33179888], [33232093, 33232302], [33311089, 33311202], [33396379, 33396472], [33426916, 33427119], [33523847, 33524304]]]	3.9854433547,4.20957092547,4.39734332972,4.50837314706,4.80535780297,4.55936955885,5.25670016567,4.89709882524,5.30032555539,4.79393975626,4.37714349453,4.69939205682,4.21401415213,4.34236580683	4.48956414576,4.45499388274,3.67795756763,4.21583543278,4.17249307424,4.51865182727,3.90471757616,4.14468238508,2.82012677047,3.51698925208,4.08627112478,4.23701611273,3.41077238246,3.11032568548,4.55844453309,4.26927273803	C57BL,AKR,BALB,NOD,REF,NZO,A_J	SPRET,CBA,C3H,129S5,DBA,LP_J,WSB,129P2,CAST,129S1,PWK		Increase	4.59617	0.38687	3.97426	0.524547	0.00161676
protein_coding	INS	intronic	FALSE	LINE_frag	chr15:33487059-33487059	33487059	33487059	+	ENSMUSG00000039007	Pgcp	+	last	[[[33012897, 33013077], [33142569, 33143018], [33179679, 33179888], [33232093, 33232302], [33311089, 33311202], [33396379, 33396472], [33426916, 33427119], [33523847, 33524304]]]	4.48956414576,4.45499388274,3.67795756763,4.21583543278,4.17249307424,4.51865182727,3.90471757616,4.14468238508,2.82012677047,3.51698925208,4.08627112478,4.23701611273,3.41077238246,3.11032568548,4.55844453309,4.26927273803	3.9854433547,4.20957092547,4.39734332972,4.50837314706,4.80535780297,4.55936955885,5.25670016567,4.89709882524,5.30032555539,4.79393975626,4.37714349453,4.69939205682,4.21401415213,4.34236580683	CBA,C3H,LP_J,DBA,SPRET,WSB,129P2,CAST,129S1,PWK	129S5,C57BL,AKR,BALB,NOD,REF,NZO,A_J		Decrease	3.97426	0.524547	4.59617	0.38687	0.00161676
protein_coding	INS	intronic	FALSE	LINE_frag	chr2:92787011-92787011	92787011	92787011	None	ENSMUSG00000027220	Syt13	+	5	[[[92755253, 92755526], [92780908, 92781135], [92783207, 92783343], [92786069, 92786372], [92791457, 92791588], [92793518, 92796215]]]	6.52722984627,6.38387426841,6.43368865789,6.53684094069	6.71998773142,6.7758121497,6.84745001678,6.70062346051,6.53575902424,6.41683976131,6.80593232439,6.84606779705,6.86081018603,6.57465569024,6.96566652594,7.05342950973,6.78133731948,6.83970556256,6.63080922287,6.75539266711,6.56217841272,6.65183280802,6.54683031966,6.71772524988,6.79968787293,6.64939295385,6.72248103278,6.54787052317,6.85439641765,6.85017522884	AKR,C3H	SPRET,129S1,129S5,C57BL,DBA,LP_J,WSB,129P2,BALB,CAST,NOD,CBA,REF,PWK,NZO,A_J		Decrease	6.47041	0.0741135	6.73126	0.147088	0.00163151
protein_coding	DEL	intronic	FALSE	LINE_frag	chr2:142667873-142670926	142667873	142670926	+	ENSMUSG00000038844	Kif16b	-	last	[[[142727059, 142727267], [142691078, 142691149], [142688161, 142688276], [142683045, 142683163], [142680168, 142680267], [142679361, 142679472], [142675598, 142675742], [142674027, 142674197], [142673725, 142673858], [142672663, 142672840], [142663251, 142663318], [142659811, 142659872], [142584524, 142584645], [142583631, 142583684], [142581823, 142581962], [142566643, 142566727], [142565257, 1…	3.12497675804,3.08717597689,3.34802294363,3.42213288534,3.30487540822,3.21659652112,3.51623454886,3.17333415617,3.03675701895,3.3600140893,3.43451465303,3.07238908189,3.41213707407,3.14671043167,3.62930655095,3.56164192345,2.81203791421,3.29929379815,3.04650374404,3.03336204473	3.08069709893,2.96444808013,2.74439498332,2.96916538799,2.92841247181,3.0462728012,2.70523492746,3.04908013301,3.38789141754,2.93543214008	129S1,C3H,129S5,C57BL,AKR,LP_J,WSB,129P2,BALB,NOD,CBA,REF,A_J	DBA,CAST,SPRET,NZO,PWK		Increase	3.2519	0.211	2.9811	0.189056	0.00167601
protein_coding	DEL	intronic	FALSE	RLTR10	chr2:142572596-142573030	142572596	142573030	+	ENSMUSG00000038844	Kif16b	-	12	[[[142727059, 142727267], [142691078, 142691149], [142688161, 142688276], [142683045, 142683163], [142680168, 142680267], [142679361, 142679472], [142675598, 142675742], [142674027, 142674197], [142673725, 142673858], [142672663, 142672840], [142663251, 142663318], [142659811, 142659872], [142584524, 142584645], [142583631, 142583684], [142581823, 142581962], [142566643, 142566727], [142565257, 1…	3.12497675804,3.08717597689,3.34802294363,3.42213288534,3.30487540822,3.21659652112,3.51623454886,3.17333415617,3.03675701895,3.3600140893,3.43451465303,3.07238908189,3.41213707407,3.14671043167,3.62930655095,3.56164192345,2.81203791421,3.29929379815,3.04650374404,3.03336204473	3.08069709893,2.96444808013,2.74439498332,2.96916538799,2.92841247181,3.0462728012,2.70523492746,3.04908013301,3.38789141754,2.93543214008	129S1,C3H,129S5,C57BL,AKR,LP_J,WSB,129P2,BALB,NOD,CBA,REF,A_J	DBA,CAST,SPRET,NZO,PWK		Increase	3.2519	0.211	2.9811	0.189056	0.00167601
protein_coding	DEL	intronic	FALSE	SINE	chr16:91680675-91680870	91680675	91680870	+	ENSMUSG00000022960	Donson	-	last	[[[91688650, 91689010], [91688038, 91688120], [91686410, 91686615], [91684545, 91684725], [91683876, 91684056], [91682986, 91683066], [91682759, 91682865], [91682338, 91682538], [91681400, 91681469], [91679508, 91680271]]]	4.59162328321,4.85504992538,4.63448384699,4.76631224874,4.49168203206,4.75121881472,5.08670171095,5.55279395348,6.05759211778,6.48816635789,5.21723404772,5.32484902381,5.09749233103,4.71600594208,4.7914297314,4.94934888394,4.87809872814,4.94068151803,3.7812942673,3.49598382128,5.14211827332,5.33895199128	4.72793409304,4.38594769933,3.98240052943,4.221112924,4.55260716295,4.38617803375,3.18272926547,3.07221055065	129S1,C3H,129S5,C57BL,AKR,LP_J,129P2,BALB,DBA,NOD,WSB,REF,NZO,A_J	CAST,SPRET,CBA,PWK		Increase	4.95223	0.635536	4.06389	0.618595	0.00169513
protein_coding	INS	intronic	FALSE	RLTR10	chr19:23502085-23502085	23502085	23502085	+	ENSMUSG00000033207	Mamdc2	-	last	[[[23522513, 23522888], [23522068, 23522183], [23453151, 23453424], [23451754, 23451840], [23448406, 23448545], [23438198, 23438456], [23433638, 23433733], [23427792, 23427937], [23425087, 23425354], [23408479, 23408574], [23405374, 23405528], [23385250, 23385511], [23378300, 23378386], [23377240, 23378176]]]	0.88109541184,1.33812087848,1.64008289362,1.40625358173	2.22549469974,2.30276175306,1.52633606623,2.07245906335,1.94821239628,2.01684380322,2.0698231284,2.46177631594,1.62243266156,2.12335851977,2.05400001517,2.05031437279,1.54065606368,1.54753967161,2.22895513593,1.88573107003,2.17403526077,2.18280188458,2.43382337118,1.77476966477,1.93578952329,1.63144947893,0.905220664091,1.75855312459,1.93979413508,2.29383242171	CAST,WSB	SPRET,129S1,C3H,129S5,C57BL,AKR,LP_J,129P2,BALB,DBA,NOD,CBA,REF,PWK,NZO,A_J		Decrease	1.31639	0.317703	1.95026	0.344249	0.00169689
protein_coding	DEL	intronic	FALSE	LINE	chr8:65547600-65554676	65547600	65554676	-	ENSMUSG00000054162	Spock3	+	2	[[[65430156, 65430325], [65430595, 65430785], [65592229, 65592239], [65592338, 65592385], [65622694, 65622810], [65699435, 65699560], [65723894, 65724010], [65807659, 65807780], [65824460, 65824683], [65827715, 65827779], [65830976, 65831115], [65834007, 65835900]], [[65430156, 65430325], [65430595, 65430785], [65592229, 65592239], [65592338, 65592385], [65622694, 65624648], [65631226, 65631662]]…	6.66508201956,6.41128179577,5.51397299326,6.20582806125,6.03324127119,6.13332467653	8.89632629401,8.61820018994,8.40911575057,8.26537334435,8.5039495757,8.40124577224,7.39195925109,7.93270542986,7.88193970251,6.92464622102,8.02209475199,8.26019491952,8.36634621492,8.30109633283,8.22466188952,6.68297267936,7.25702874122,7.05772148476,7.07239690694,6.90592594646,4.8853839866,5.98765412414,6.8161194187,7.02465191716	WSB,129S5,C57BL,REF,129P2,129S1,NZO	CBA,C3H,LP_J,DBA,AKR,SPRET,BALB,PWK,CAST,NOD,A_J		Decrease	6.16046	0.388453	7.58707	0.954835	0.00170078
protein_coding	INS	UTR	FALSE	MaLR	chr13:76199431-76199431	76199431	76199431	+	ENSMUSG00000021592	Arsk	-	1	[[[76235820, 76236096], [76231334, 76231465], [76229104, 76229265], [76212221, 76212499], [76209546, 76209719], [76204081, 76204307], [76202726, 76202952], [76197868, 76200050]]]	2.26241542805,2.38447817129,2.79961770485,2.56180240739,3.26254731224,3.06781242504,3.72262604129,3.67709116391,3.5570277942,3.66377306257,3.50165638413,2.73625024967	2.40579523932,2.65853187421,2.25607707856,2.77222493725,1.59872943832,2.51375161807,1.75298499057,2.30936483284,2.31099403542,2.89036439531,2.32434170936,2.89082095036,2.29013234532,2.78725777701,2.45763264,3.26113047059,1.46101206257,2.48712606498	129S1,C3H,129S5,NOD,129P2,BALB,NZO,A_J	CBA,LP_J,C57BL,AKR,SPRET,CAST,DBA,WSB,REF,PWK		Increase	3.09976	0.536141	2.41268	0.45994	0.00170637
protein_coding	DEL	intronic	FALSE	SINE	chr1:137381071-137381286	137381071	137381286	-	ENSMUSG00000009418	Nav1	-	26	[[[137481130, 137482286], [137433772, 137433876], [137428924, 137429291], [137369308, 137369448], [137368734, 137369033], [137367055, 137367747], [137366207, 137366643], [137365431, 137365474], [137364216, 137364366], [137362414, 137362586], [137361281, 137361335], [137360490, 137360515], [137360297, 137360376], [137357266, 137357351], [137356919, 137357032], [137355231, 137355354], [137354436, 1…	4.53287232894,4.9216529172,4.8099447272,4.80067476276,5.29164640429,4.92130361366,5.33242110652,5.56392942764	4.63346085886,4.77467396943,4.53287003954,4.43015779013,4.86013845166,4.9541111268,4.78788779033,4.88696439895,4.53644623185,4.6222397743,4.14075787679,4.37795307989,4.07078296937,4.06252336511,4.5334177273,4.9444307503,4.70744021355,4.6746044154,4.57171551174,4.54869874759,4.77129639566,4.82448237165	C57BL,CAST,REF,BALB,LP_J	129S1,C3H,129S5,DBA,AKR,SPRET,WSB,129P2,PWK,NOD,CBA,NZO,A_J		Increase	5.02181	0.34146	4.60214	0.261191	0.00170748
protein_coding	DEL	intronic	FALSE	SINE	chr5:135891043-135891231	135891043	135891231	+	ENSMUSG00000039959	Hip1	-	last	[[[136020805, 136020947], [135936275, 135936340], [135933968, 135934112], [135932907, 135932965], [135930933, 135931015], [135928668, 135928746], [135927442, 135927505], [135925552, 135925694], [135920603, 135920662], [135916117, 135916194], [135915890, 135916032], [135914403, 135914502], [135912305, 135912379], [135910875, 135911060], [135910109, 135910199], [135908918, 135909012], [135907514, 1…	4.70338854411,4.70363647149,4.88448974315,4.90204734961,4.51691658438,4.8154071953,4.59322522561,4.84982831046,4.63817578501,4.61507965087,4.26634201438,4.30973569206,4.59573084525,4.49892077611,4.95836663038,4.56499313639,4.42155306383,4.73247528081,4.30490680218,4.70841033369,4.81302503172,4.90872771856,5.15538373009,4.76839350523,4.60132509102,4.50941776241	4.46141451887,4.40932974137,4.19063944171,4.06997412293	129S1,C3H,DBA,129S5,C57BL,AKR,LP_J,WSB,129P2,BALB,CAST,NOD,CBA,REF,NZO,A_J	SPRET,PWK		Increase	4.66692	0.215779	4.28284	0.184121	0.00173155
protein_coding	INS	intronic	FALSE	SINE	chr5:136010406-136010406	136010406	136010406	+	ENSMUSG00000039959	Hip1	-	last	[[[136020805, 136020947], [135936275, 135936340], [135933968, 135934112], [135932907, 135932965], [135930933, 135931015], [135928668, 135928746], [135927442, 135927505], [135925552, 135925694], [135920603, 135920662], [135916117, 135916194], [135915890, 135916032], [135914403, 135914502], [135912305, 135912379], [135910875, 135911060], [135910109, 135910199], [135908918, 135909012], [135907514, 1…	4.46141451887,4.40932974137,4.19063944171,4.06997412293	4.70338854411,4.70363647149,4.88448974315,4.90204734961,4.51691658438,4.8154071953,4.59322522561,4.84982831046,4.63817578501,4.61507965087,4.26634201438,4.30973569206,4.59573084525,4.49892077611,4.95836663038,4.56499313639,4.42155306383,4.73247528081,4.30490680218,4.70841033369,4.81302503172,4.90872771856,5.15538373009,4.76839350523,4.60132509102,4.50941776241	SPRET,PWK	129S1,C3H,DBA,129S5,C57BL,AKR,LP_J,WSB,129P2,BALB,CAST,NOD,CBA,REF,NZO,A_J		Decrease	4.28284	0.184121	4.66692	0.215779	0.00173155
protein_coding	DEL	intronic	FALSE	LINE	chr14:96804228-96810545	96804228	96810545	+	ENSMUSG00000022076	Klhl1	-	last	[[[96917029, 96918321], [96780988, 96781172], [96767755, 96767893], [96745987, 96746185], [96679220, 96679434], [96639425, 96639613], [96600430, 96600656], [96551123, 96551287], [96535802, 96536016], [96522434, 96522607], [96504476, 96505618]]]	2.5504497562,2.31572810785,3.46050136952,2.96771261709,2.99283628778,3.18901527445,2.99309198083,2.90180176488,3.32183047152,3.15209807644,3.36419523069,3.29665594816,3.11722553083,3.09127287235,2.33329261276,2.28580542945	2.87017598037,2.72341700712,1.95763237806,2.3171141066,2.00301490405,2.24271188771,2.66480791023,2.48650191431,2.33809815557,2.22077245942,2.24491843276,2.70861422379,2.85372744997,3.11762239016	SPRET,129S1,C3H,129S5,C57BL,REF,LP_J,129P2,CAST,NZO,NOD	CBA,DBA,AKR,BALB,PWK,WSB,A_J		Increase	2.95834	0.385152	2.48208	0.347512	0.00174147
protein_coding	INS	intronic	FALSE	LINE_frag	chr13:69011877-69011877	69011877	69011877	+	ENSMUSG00000021536	Adcy2	-	23	[[[69137950, 69138419], [69121223, 69121422], [69026835, 69026998], [68935406, 68935557], [68877424, 68877574], [68873500, 68873613], [68870954, 68871083], [68869114, 68869274], [68868081, 68868215], [68866666, 68866844], [68863138, 68863183], [68859578, 68859660], [68851932, 68852003], [68848867, 68848966], [68828135, 68828221], [68817352, 68817491], [68810767, 68810888], [68807344, 68807515], […	6.15393015909,6.13186903124,6.53503904331,5.863070242,6.45786094476,5.84863317675,6.02470353306,6.2411173309,6.11369264985,6.33402215909,6.01878175755,6.05710885703,5.98825309268,6.09761227687,6.02451665525,5.93448140823,5.52327796154,6.18240672039,6.50866809498,6.35624222211	6.286103277,6.29675422116,6.37079614211,6.31469524177,6.58452717343,6.43958341271,6.4965505139,6.34021993649,6.33416768513,6.61370222787	CBA,LP_J,DBA,AKR,WSB,129P2,BALB,NOD,129S1,NZO,A_J	C3H,129S5,C57BL,SPRET,CAST,REF,PWK		Decrease	6.11976	0.244883	6.40771	0.120038	0.00177715
protein_coding	INS	intronic	FALSE	SINE	chr3:116222469-116222469	116222469	116222469	None	ENSMUSG00000000340	Dbt	+	2	[[[116215986, 116216109], [116223153, 116223278], [116226268, 116226345], [116236171, 116236354], [116237661, 116237784], [116242005, 116242223], [116242571, 116242739], [116246684, 116246763], [116248898, 116249091], [116249210, 116249283], [116250949, 116252894]]]	3.78751684212,3.53603900837,3.65341932145,4.0950399501,3.86012112529,3.95538467121,3.47177452021,3.82335045089,3.19345797112,3.4883856852	3.86646324678,3.86048684731,4.06896859828,4.06318764592,3.81346371057,3.95739437898,3.99954382816,4.24762940205,4.39921423124,4.42315300131,3.95982240547,3.83011417964,4.0099047768,3.93608947951,3.76766670184,3.76441998749,4.10482374282,4.07858385418,3.79270396442,3.69895680542	NOD,CAST,SPRET,PWK	129S1,C3H,129S5,C57BL,AKR,LP_J,WSB,129P2,BALB,DBA,CBA,REF,NZO,A_J		Decrease	3.68645	0.268837	3.98213	0.201431	0.00177787
protein_coding	INS	intronic	FALSE	SINE	chr12:25582640-25582640	25582640	25582640	-	ENSMUSG00000020646	Mboat2	+	4	[[[25516481, 25516639], [25563054, 25563201], [25567580, 25567659], [25609062, 25609159], [25619430, 25619487], [25624157, 25624213], [25631369, 25631551], [25633051, 25633245], [25636249, 25636354], [25639049, 25639115], [25640140, 25640274], [25642436, 25642589], [25643798, 25644558]], [[25514252, 25514269], [25516480, 25516639], [25563054, 25563201], [25567580, 25567659], [25609062, 25609159],…	4.97649900456,5.03033928607,4.73105918439,4.60110992183,4.58897775425,5.00547046962,5.14539123156,4.73876778174	5.63605575033,5.56823128658,5.54133393619,5.42026368411,4.30550623616,4.82685317471,5.43770691267,5.55937899149,4.80152148145,5.09070170922,5.447749386,6.05841647409,4.85889349932,5.13608834702,5.58308991076,5.75367889568,5.66288133249,5.50369622829,5.29680255239,5.42028785792,5.90724663533,5.9522813964	NOD,A_J,BALB	SPRET,129S1,C3H,DBA,129S5,C57BL,AKR,LP_J,WSB,129P2,CAST,CBA,REF,NZO,PWK		Decrease	4.8522	0.21264	5.39858	0.42097	0.00183387
protein_coding	INS	intronic	FALSE	MaLR	chr9:111064370-111064370	111064370	111064370	None	ENSMUSG00000032497	Lrrfip2	+	5	[[[111020637, 111020893], [111022142, 111022215], [111043692, 111043836], [111063805, 111063899], [111065359, 111065405], [111069551, 111069609], [111069702, 111069748], [111075583, 111075626], [111078279, 111078346], [111079744, 111079820], [111081546, 111081601], [111081679, 111081725], [111082375, 111082424], [111082718, 111082776], [111085321, 111085391], [111086692, 111086783], [111091264, 1…	5.30988479784,5.19047507248,5.3491237964,5.28586878456,5.03071891608,5.33760430708,5.29046849561,5.33058757213,5.22600900069,5.43263720762,5.10139153957,5.11255029656,5.11574899986,5.11319560019	4.98731804146,4.83166120378,4.33672569382,4.75246204852,5.30290946062,5.25974577289,4.85459537635,5.04906781378,4.87668290046,4.79457996643,5.1500778352,4.63539447942,5.16374363846,4.96118984259,5.05944778313,5.35825941465	C3H,NOD,AKR,BALB,DBA,A_J	SPRET,CBA,129S5,C57BL,REF,LP_J,WSB,129P2,CAST,129S1,NZO,PWK		Increase	5.23045	0.120393	4.96087	0.265963	0.0018343
protein_coding	DEL	intronic	FALSE	SINE	chr15:81948560-81948765	81948560	81948765	-	ENSMUSG00000068117	Mei1	+	last	[[[81912904, 81912992], [81913502, 81913618], [81915242, 81915360], [81916559, 81916660], [81916764, 81916900], [81919936, 81920052], [81921737, 81921830], [81923047, 81923190], [81924325, 81924438], [81926298, 81926360], [81928429, 81928528], [81931376, 81931546], [81931856, 81932005], [81933568, 81933845], [81937458, 81937625], [81939967, 81940067], [81942872, 81942984], [81943276, 81943441], […	1.68289199329,1.51777292041,1.58612522412,1.82469714971,2.22185814827,1.76760687656,0.985348901981,1.68584278348	0.568693486601,1.24281811724,1.10590885592,0.822545504085,1.35916274999,0.941886715225,1.40111376956,1.12589104176,1.67542014758,1.4605838331,0.929085643749,0.795718853033,1.09366382481,0.927721308134,0.927411397832,1.0703850191,1.23669861483,0.916853652584,0.33311500272,1.42596916509,1.34814384128,0.938779640514	129S1,LP_J,C57BL,129S5,129P2,WSB,REF,PWK	CBA,C3H,DBA,AKR,SPRET,BALB,CAST,NOD,NZO,A_J		Increase	1.65902	0.34567	1.07489	0.310668	0.0018547
protein_coding	DEL	intronic	FALSE	SINE	chr1:120529164-120529359	120529164	120529359	+	ENSMUSG00000026380	Tcfcp2l1	+	last	[[[120524525, 120524679], [120528817, 120528970], [120548876, 120548954], [120549444, 120549551], [120550291, 120550399], [120552943, 120553097], [120555583, 120555695], [120558555, 120558648], [120561334, 120561384], [120561473, 120561568], [120562691, 120562783], [120565206, 120565311], [120565964, 120566108], [120572150, 120572203], [120573963, 120579448]]]	1.05465819927,1.15618776864,1.65901647163,2.00395138774,0.9824211931,1.05072548006,1.06497228343,1.52146528072,1.0722328122,1.46532132246,1.29637651582,0.878449398847,0.598567740883,1.45777173616,0.684877189445,0.916077527065,0.819118204606,0.500024361753,1.21341033401,1.42080886909,1.8458611813,1.94177070242,1.60627610149,1.40830931531	0.86587477939,0.681324622375,0.868328285235,0.569252432286,0.59335321544,0.592040970452	129S1,C3H,129S5,C57BL,AKR,LP_J,WSB,129P2,BALB,DBA,NOD,CBA,REF,NZO,A_J	CAST,SPRET,PWK		Increase	1.23411	0.410549	0.695029	0.138689	0.00185679
protein_coding	DEL	intronic	FALSE	SINE	chr10:59456787-59457008	59456787	59457008	-	ENSMUSG00000020107	Anapc16	-	last	[[[59465702, 59465860], [59459194, 59459362], [59453579, 59453655], [59450655, 59451586]]]	5.71810396608,5.71260539455,6.57747133642,6.3410759617,6.2054635668,6.29254972441,5.85942584043,5.88363012187,6.53418970974,6.09301443897,5.98421048631,5.75061311915,6.44850960348,6.20667377845,6.40403338884,6.21164788725,5.5796850566,5.86356821942,5.80707446192,5.06015194795,6.61455124057,6.34889862659	5.52129650487,4.99482755092,5.5945389618,5.65005346293,5.59417860446,5.50916762849,5.67921553878,5.92394432629	129S1,C3H,129S5,C57BL,AKR,LP_J,129P2,BALB,DBA,NOD,CBA,REF,NZO,A_J	CAST,SPRET,WSB,PWK		Increase	6.06805	0.383882	5.5584	0.262031	0.00186589
protein_coding	INS	intronic	FALSE	LINE_frag	chr9:34876572-34876572	34876572	34876572	None	ENSMUSG00000032038	St3gal4	-	11	[[[34924281, 34924395], [34863157, 34863234], [34862781, 34862867], [34862285, 34862367], [34862018, 34862117], [34861646, 34861708], [34860955, 34861052], [34860661, 34860852], [34859823, 34859968], [34855402, 34855547], [34854162, 34855104]]]	5.07684683468,4.43330662531,4.98206949766,5.11253281413,4.79009528973,5.05846271847,4.8509398648,5.01095249035,5.18992665627,5.20011353798,5.02555598223,4.93449817881,5.00093759913,4.95484483721,4.81535590458,4.74445808016	5.32426143578,5.32141105973,4.92731978046,5.2483257855,5.08854874564,5.22175350639,5.5728636059,5.07857912738,4.98211502864,5.07169133004,5.08858587729,5.09678714932,5.23893510532,5.21984590461	WSB,C3H,DBA,AKR,SPRET,129P2,NOD,PWK	129S1,129S5,C57BL,REF,LP_J,BALB,CAST,CBA,NZO,A_J		Decrease	4.94881	0.191557	5.17722	0.165293	0.00187588
protein_coding	INS	intronic	FALSE	IAP-I	chr14:78023271-78023271	78023271	78023271	+	ENSMUSG00000022012	Enox1	+	last	[[[77556621, 77556849], [77668612, 77668684], [77711864, 77711935], [77780384, 77780495], [77841563, 77841706], [77906609, 77906754], [77907942, 77908081], [77977417, 77977592], [77978769, 77978977], [77982201, 77982436], [77992585, 77992799], [78011092, 78011200], [78015244, 78015363], [78032368, 78032426], [78037421, 78037607], [78064424, 78064533], [78068542, 78068600], [78099000, 78099104], […	4.12204066855,3.843755972,4.2808708554,3.9925788158,3.83911690941,4.17216264243	4.37159632648,4.52022485789,4.40609221777,4.2598817962,4.25759960365,4.43451896002,4.53856231374,4.42552310373,4.38522280455,4.42010255409,4.34452833995,4.31574074814,4.19716703072,3.66773868761,4.20878594938,4.12021819947,4.41487633703,4.43419816635,4.32513246289,4.3453895748,4.68040166389,4.44427175107,4.23186132005,4.3203213383	NZO,A_J,BALB	SPRET,129S1,C3H,DBA,129S5,C57BL,AKR,LP_J,WSB,129P2,PWK,CAST,CBA,REF,NOD		Decrease	4.04175	0.180728	4.33625	0.187301	0.00194354
protein_coding	INS	intronic	FALSE	IAP-I	chr14:78083594-78083594	78083594	78083594	+	ENSMUSG00000022012	Enox1	+	last	[[[77556621, 77556849], [77668612, 77668684], [77711864, 77711935], [77780384, 77780495], [77841563, 77841706], [77906609, 77906754], [77907942, 77908081], [77977417, 77977592], [77978769, 77978977], [77982201, 77982436], [77992585, 77992799], [78011092, 78011200], [78015244, 78015363], [78032368, 78032426], [78037421, 78037607], [78064424, 78064533], [78068542, 78068600], [78099000, 78099104], […	4.12204066855,3.843755972,4.2808708554,3.9925788158,3.83911690941,4.17216264243	4.37159632648,4.52022485789,4.40609221777,4.2598817962,4.25759960365,4.43451896002,4.53856231374,4.42552310373,4.38522280455,4.42010255409,4.34452833995,4.31574074814,4.19716703072,3.66773868761,4.20878594938,4.12021819947,4.41487633703,4.43419816635,4.32513246289,4.3453895748,4.68040166389,4.44427175107,4.23186132005,4.3203213383	NZO,A_J,BALB	SPRET,129S1,C3H,DBA,129S5,C57BL,AKR,LP_J,WSB,129P2,PWK,CAST,CBA,REF,NOD		Decrease	4.04175	0.180728	4.33625	0.187301	0.00194354
protein_coding	INS	intronic	FALSE	LINE	chr14:77710767-77710767	77710767	77710767	None	ENSMUSG00000022012	Enox1	+	3	[[[77556621, 77556849], [77668612, 77668684], [77711864, 77711935], [77780384, 77780495], [77841563, 77841706], [77906609, 77906754], [77907942, 77908081], [77977417, 77977592], [77978769, 77978977], [77982201, 77982436], [77992585, 77992799], [78011092, 78011200], [78015244, 78015363], [78032368, 78032426], [78037421, 78037607], [78064424, 78064533], [78068542, 78068600], [78099000, 78099104], […	4.12204066855,3.843755972,4.2808708554,3.9925788158,3.83911690941,4.17216264243	4.37159632648,4.52022485789,4.40609221777,4.2598817962,4.25759960365,4.43451896002,4.53856231374,4.42552310373,4.38522280455,4.42010255409,4.34452833995,4.31574074814,4.19716703072,3.66773868761,4.20878594938,4.12021819947,4.41487633703,4.43419816635,4.32513246289,4.3453895748,4.68040166389,4.44427175107,4.23186132005,4.3203213383	NZO,A_J,BALB	SPRET,129S1,C3H,DBA,129S5,C57BL,AKR,LP_J,WSB,129P2,PWK,CAST,CBA,REF,NOD		Decrease	4.04175	0.180728	4.33625	0.187301	0.00194354
protein_coding	INS	intronic	FALSE	SINE	chr14:78075296-78075296	78075296	78075296	-	ENSMUSG00000022012	Enox1	+	17	[[[77556621, 77556849], [77668612, 77668684], [77711864, 77711935], [77780384, 77780495], [77841563, 77841706], [77906609, 77906754], [77907942, 77908081], [77977417, 77977592], [77978769, 77978977], [77982201, 77982436], [77992585, 77992799], [78011092, 78011200], [78015244, 78015363], [78032368, 78032426], [78037421, 78037607], [78064424, 78064533], [78068542, 78068600], [78099000, 78099104], […	4.12204066855,3.843755972,4.2808708554,3.9925788158,3.83911690941,4.17216264243	4.37159632648,4.52022485789,4.40609221777,4.2598817962,4.25759960365,4.43451896002,4.53856231374,4.42552310373,4.38522280455,4.42010255409,4.34452833995,4.31574074814,4.19716703072,3.66773868761,4.20878594938,4.12021819947,4.41487633703,4.43419816635,4.32513246289,4.3453895748,4.68040166389,4.44427175107,4.23186132005,4.3203213383	NZO,A_J,BALB	SPRET,129S1,C3H,DBA,129S5,C57BL,AKR,LP_J,WSB,129P2,PWK,CAST,CBA,REF,NOD		Decrease	4.04175	0.180728	4.33625	0.187301	0.00194354
protein_coding	DEL	intronic	FALSE	SINE	chr12:80389455-80389658	80389455	80389658	+	ENSMUSG00000066440	Zfyve26	-	last	[[[80397211, 80397269], [80396462, 80396759], [80394811, 80394891], [80391859, 80391950], [80388360, 80388866], [80387191, 80387314], [80386467, 80386633], [80386244, 80386334], [80385021, 80385186], [80383787, 80383989], [80381342, 80381952], [80381028, 80381116], [80380075, 80380145], [80379393, 80379546], [80377228, 80377431], [80375837, 80376102], [80374542, 80374663], [80374278, 80374444], […	3.52945496618,3.45204106623,3.08337530588,3.2092317511,3.04412509071,3.44822889517,2.72615247624,2.60902205938,2.34461650537,2.35843376882,3.24177084507,3.10120726553,2.69163016537,2.74211875295,3.46658328126,3.28499437282,3.31068554207,3.37093848589,3.30086296274,2.93097997875,2.86144506945,2.45544365634	3.36746036932,3.43148163982,3.85466790593,4.0143650387,3.68790888004,3.94728618195,3.23324666251,3.10042705428	SPRET,129S1,C3H,129S5,C57BL,AKR,LP_J,WSB,129P2,BALB,DBA,CBA,REF,NZO,A_J	NOD,CAST,PWK		Decrease	3.02561	0.375891	3.57961	0.343951	0.00195261
protein_coding	DEL	intronic	FALSE	SINE	chr12:106917468-106917671	106917468	106917671	-	ENSMUSG00000041341	Atg2b	-	last	[[[106922877, 106923451], [106913059, 106913223], [106909684, 106909838], [106908883, 106908987], [106907472, 106907636], [106904805, 106904986], [106902852, 106902950], [106902132, 106902319], [106901015, 106901171], [106900823, 106900927], [106899208, 106899471], [106897046, 106897198], [106896476, 106896570], [106896175, 106896365], [106892217, 106892492], [106890737, 106890841], [106890267, 1…	5.37137867641,5.45009483958,5.24105907488,5.18580413245,4.90582064118,5.24445446182,5.29054191265,5.08936977501,4.76872981926,4.99650855032,4.82875661679,5.08923080469,5.35793096415,5.11953553155,4.94728684993,5.16501400047,4.92977807411,4.9814642732,5.47813756574,5.61041742015,5.33620685093,4.7861664754,5.3009333561,5.04229370104	5.39354148111,5.54010127422,5.40952784399,5.52961230329,5.59899865797,5.40626625785	129S1,C3H,129S5,C57BL,AKR,LP_J,WSB,129P2,BALB,DBA,NOD,CBA,REF,NZO,A_J	CAST,SPRET,PWK		Decrease	5.14654	0.228379	5.47967	0.087306	0.00195681
protein_coding	INS	intronic	FALSE	RLTR10	chr6:24405741-24405741	24405741	24405741	-	ENSMUSG00000046192	Iqub	-	5	[[[24464978, 24465067], [24455521, 24455911], [24453750, 24453886], [24451266, 24451429], [24451011, 24451185], [24450241, 24450398], [24441462, 24441674], [24429142, 24429319], [24411861, 24412033], [24404135, 24404313], [24400602, 24400852], [24399682, 24399869], [24394863, 24396242]]]	1.25927688833,1.26469205948,1.31523518667,1.5616954563,2.20098059579,1.97842519407,1.35536085602,1.52946923647,1.45093978141,1.46496464011,1.00082577455,1.20816569764	1.03124713303,1.27997731265,1.05518423386,1.21007656729,0.943542510366,1.23686368392,0.597594890249,0.933721494167,1.48366539561,0.85098594575,1.20234992039,1.38824909719,1.10317678666,1.37439966174,0.949350942273,1.33420054731,0.833592040547,1.11554025314	NOD,AKR,PWK,C3H,CAST	SPRET,129S1,129S5,C57BL,REF,LP_J,WSB,129P2,BALB,DBA,CBA,NZO,A_J		Increase	1.46584	0.332659	1.10687	0.230153	0.00196095
lincRNA	INS	intronic	FALSE	SINE	chr19:29556401-29556401	29556401	29556401	None	ENSMUSG00000086309	AC093339.1	-	1	[[[29596378, 29596484], [29595262, 29595459], [29574300, 29574569], [29562859, 29563073], [29560843, 29562161]]]	1.72384102677,0.979949557143,1.72449908933,1.31570054778,0.0,0.0	2.08876019374,2.15289459862,1.00069793193,1.39103701586,1.78664875874,1.80017115305,1.28409073152,2.19956707482,1.78806907561,2.40152161686,2.59176998771,1.69023926796,1.41941176062,2.13873305925,2.30964704367,1.67375573781,1.75943339542,1.70603876274,2.40474840535,0.624425440128,0.734106865319,1.50880864297,2.23132628183,1.61066581451	CAST,SPRET,PWK	129S1,C3H,129S5,C57BL,AKR,LP_J,WSB,129P2,BALB,DBA,NOD,CBA,REF,NZO,A_J		Decrease	0.957332	0.792211	1.76236	0.516813	0.00196231
processed_transcript	DEL	intronic	FALSE	LINE_frag	chr2:97197759-97197863	97197759	97197863	+	ENSMUSG00000050587	Lrrc4c	+	5	[[[96158324, 96158740], [96408725, 96408907], [96670836, 96670926], [96934769, 96934907], [97266766, 97266861], [97443644, 97443697], [97469144, 97471823]]]	6.93318425679,7.29872565324,6.73924945466,6.81686529738,6.47640793017,6.28013225829,6.79985749402,6.79564054525,7.30647366244,6.75708310478,6.27104651703,6.30973955332,5.68367512194,6.37192721381,6.68913599773,7.11307110578,7.3379123633,6.98983840212,6.33067824853,6.13028180687	5.78425555618,5.69260966557,6.25351776097,6.02897063606,6.26162870903,6.90848193595,6.1096937983,6.31085945288,5.7515168818,6.20084087788	CBA,C3H,C57BL,AKR,SPRET,PWK,CAST,WSB,REF,NZO,A_J	129S1,LP_J,DBA,129S5,129P2,BALB,NOD		Increase	6.67155	0.436965	6.13024	0.356069	0.00196328
lincRNA	INS	intronic	FALSE	LINE_frag	chr5:18727898-18727898	18727898	18727898	None	ENSMUSG00000084779	AC121774.1	-	3	[[[18731957, 18731986], [18716044, 18716140], [18709131, 18709743]]]	0.605310297199,0.657873223001,1.34664821013,1.4842729869	1.98037189285,1.96585795941,1.44760644917,1.60912479693,2.36717635021,1.8381459541,2.0938987766,1.91280161432,2.26148382858,1.69154123919,1.23379572291,1.30430659197,1.15425826566,1.51860888027,1.66888126838,1.30838590298,1.73094392583,1.49462901903,1.34230975548,1.55522914048,1.64468543303,1.6947583866,1.46689431882,0.732468197084,1.24544666738,1.57328225435	CAST,PWK	SPRET,129S1,C3H,129S5,C57BL,AKR,LP_J,WSB,129P2,BALB,DBA,NOD,CBA,REF,NZO,A_J		Decrease	1.02353	0.456546	1.60911	0.36076	0.00196854
protein_coding	DEL	intronic	FALSE	LINE_frag	chr14:69876071-69876375	69876071	69876375	+	ENSMUSG00000034248	Slc25a37	-	last	[[[69902787, 69902998], [69683104, 69683141]]]	3.85283860273,3.94099087331,4.20732157269,4.33857780651,3.88852146251,4.11491997786,4.01355943157,4.33530119781,4.07764925572,3.69887388117,3.67466702281,3.95010299281,3.70212730609,3.79761604296,4.03504174651,3.84108619677,3.90307802787,4.35722832072,3.52361152521,3.06939842372,3.69916631817,3.72047190959	3.94139972775,3.61911505465,3.21276890008,3.71598955016,3.65114609422,3.50039419031,3.14075454767,2.95930671741	CBA,C3H,129S5,C57BL,AKR,BALB,DBA,NOD,WSB,REF,NZO,A_J	129S1,LP_J,SPRET,129P2,CAST,PWK		Increase	3.89737	0.296736	3.46761	0.33253	0.00198031
protein_coding	INS	intronic	FALSE	RLTR10	chr6:73071056-73071056	73071056	73071056	+	ENSMUSG00000052861	Dnahc6	-	14	[[[73088896, 73088999], [73088600, 73088769], [73085657, 73085807], [73083530, 73083639], [73079126, 73079683], [73077855, 73077979], [73074607, 73074791], [73073742, 73073887], [73071772, 73071995], [73070527, 73070676], [73067994, 73068153], [73064570, 73064703], [73063457, 73063630], [73053138, 73053286], [73051849, 73051924], [73049996, 73050152], [73044981, 73045214], [73042033, 73042187], […	1.06992397607,1.01041453356,1.17011492061,0.858023536841	1.18958607834,1.57279772306,2.10957455815,2.26554736014,1.89972909515,1.97326587371,0.685366516976,1.88438160792,1.9224111464,2.08512645214,1.56855195921,1.55887663166,1.82565188894,1.57816718663,1.51054792787,1.68481789863,1.36918992129,1.60813463247,1.15160796628,1.45852819373,2.27262880743,2.32807290301,1.44343364539,1.16382479209,1.72812158711,1.72277225191	AKR,BALB	SPRET,129S1,C3H,129S5,C57BL,DBA,LP_J,WSB,129P2,PWK,CAST,NOD,CBA,REF,NZO,A_J		Decrease	1.02712	0.130579	1.67541	0.388962	0.00198961
protein_coding	INS	intronic	FALSE	SINE	chr6:73083884-73083884	73083884	73083884	None	ENSMUSG00000052861	Dnahc6	-	20	[[[73088896, 73088999], [73088600, 73088769], [73085657, 73085807], [73083530, 73083639], [73079126, 73079683], [73077855, 73077979], [73074607, 73074791], [73073742, 73073887], [73071772, 73071995], [73070527, 73070676], [73067994, 73068153], [73064570, 73064703], [73063457, 73063630], [73053138, 73053286], [73051849, 73051924], [73049996, 73050152], [73044981, 73045214], [73042033, 73042187], […	1.06992397607,1.01041453356,1.17011492061,0.858023536841	1.18958607834,1.57279772306,2.10957455815,2.26554736014,1.89972909515,1.97326587371,0.685366516976,1.88438160792,1.9224111464,2.08512645214,1.56855195921,1.55887663166,1.82565188894,1.57816718663,1.51054792787,1.68481789863,1.36918992129,1.60813463247,1.15160796628,1.45852819373,2.27262880743,2.32807290301,1.44343364539,1.16382479209,1.72812158711,1.72277225191	AKR,BALB	SPRET,129S1,C3H,129S5,C57BL,DBA,LP_J,WSB,129P2,PWK,CAST,NOD,CBA,REF,NZO,A_J		Decrease	1.02712	0.130579	1.67541	0.388962	0.00198961
protein_coding	DEL	intronic	FALSE	LINE_frag	chr16:96920167-96920693	96920167	96920693	-	ENSMUSG00000050272	Dscam	-	last	[[[97391839, 97392359], [97278053, 97278372], [97260503, 97260651], [97054952, 97055100], [97051485, 97051765], [97047103, 97047380], [97042348, 97042646], [97041329, 97041606], [97022784, 97023064], [97012497, 97012618], [96994010, 96994185], [96939588, 96939786], [96937663, 96937761], [96936944, 96937074], [96930716, 96930885], [96919063, 96919135], [96906820, 96907062], [96905325, 96905473], […	4.80038213578,4.70840661651,4.4769332762,4.58726985214,4.64462180695,4.64898368009,4.51413842299,4.61566785169,4.74097157213,4.61063915695,4.4813602856,4.68821061993,4.48530704826,4.58620282855,4.16698293672,4.41005224401,4.15796584919,4.20805293851,4.66580332721,4.62931072956,4.7699065512,4.61442662059,4.70644531582,4.32786805134	4.79038025028,5.01750266828,4.76560175938,4.69841950062,4.89420904889,4.8120422485	129S1,C3H,129S5,C57BL,AKR,LP_J,129P2,BALB,DBA,NOD,CBA,REF,PWK,NZO,A_J	CAST,SPRET,WSB		Decrease	4.55191	0.183109	4.82969	0.111922	0.00199448
protein_coding	DEL	intronic	FALSE	SINE	chrX:155913482-155913689	155913482	155913689	+	ENSMUSG00000041020	Mtap7d2	+	last	[[[155883938, 155884030], [155897308, 155897415], [155900044, 155900156], [155907893, 155908025], [155910755, 155910881], [155920008, 155920308], [155920890, 155921018], [155927207, 155927431], [155928610, 155928710]], [[155897055, 155897415], [155900044, 155900156], [155907893, 155908025], [155910755, 155910881], [155920008, 155920308], [155920890, 155921018], [155927207, 155927431], [155928610,…	7.23433162189,7.21048979314,7.28866062245,7.15142817993,7.7843521207,7.03027024545,7.95394535967,7.78991289306,7.51800249775,7.50282351301,7.5327691255,7.8328601315,6.71857957526,6.59087749494,7.44770588316,7.47602410976,6.68315070213,6.35334575405,7.93248875112,7.62685566677	6.69009293217,7.10750743447,6.88615581934,6.72777304714,6.94835163479,6.64388980729,6.47554701902,6.62373296021,6.89837142315,7.01655633521	129S1,C3H,129S5,C57BL,AKR,LP_J,WSB,129P2,BALB,DBA,CBA,REF,NZO,A_J	NOD,CAST,SPRET,PWK		Increase	7.33294	0.46407	6.8018	0.199594	0.00200943
protein_coding	DEL	intronic	FALSE	LINE	chr17:45240315-45247897	45240315	45247897	-	ENSMUSG00000038954	Supt3h	+	last	[[[44923578, 44923659], [45060126, 45060212], [45128681, 45128769], [45131264, 45131356], [45140037, 45140178], [45170185, 45170262], [45173659, 45173773], [45175023, 45175132], [45178163, 45178335], [45185229, 45185341], [45256071, 45256228]]]	4.36547571656,5.02655920283,4.98986534668,4.82612012084,5.49644950418,6.23101168143,5.3689598567,4.68372946435,4.58653173427,4.3089802521,4.75467169082,3.4604888102	5.01223141319,5.03966011383,3.78366566905,4.16157532389,4.44847083234,3.62289792316,4.1975834994,3.66642724063,4.76757798734,3.49529613348,4.24454484928,4.08229245323,2.79995025557,3.9018451458,2.95032026356,4.23253012443,3.80649214479,3.69816440416	CBA,C3H,C57BL,AKR,BALB,DBA,REF	SPRET,129S1,LP_J,NOD,129S5,129P2,PWK,CAST,WSB,NZO,A_J		Increase	4.84157	0.688161	3.99508	0.609546	0.00202072
protein_coding	INS	intronic	FALSE	LINE_frag	chr14:117671420-117671420	117671420	117671420	+	ENSMUSG00000058571	Gpc6	+	3	[[[117324517, 117325317], [117585882, 117586042], [117834872, 117835265], [118023605, 118023772], [118269573, 118269705], [118287742, 118287887], [118350358, 118350496], [118363919, 118364096], [118374104, 118378751]], [[117324650, 117324907], [117325050, 117325317], [117585882, 117586042], [117834872, 117835265], [118023605, 118023772], [118269573, 118269705], [118287742, 118287887], [118350358,…	2.14385372919,2.07538992284,2.42173348635,2.22338434227,2.57918857501,2.64447315739,3.14215299272,2.71676551628,2.95797184853,2.60527918461,1.5704649164,2.19944604141,2.02178851504,2.28143382846,1.57633012916,2.46069659949,2.67680938893,2.4655906979	3.21755812324,3.14317082064,2.68237629955,2.55357326691,2.37781082163,2.81686371181,3.57475217538,3.22542676754,2.40845634006,2.63929051901,3.00729507263,3.40107676572	CBA,LP_J,DBA,AKR,129P2,BALB,NOD,129S1,PWK,A_J	WSB,C3H,129S5,C57BL,REF,SPRET,CAST,NZO		Decrease	2.37571	0.41565	2.92064	0.397171	0.0020328
protein_coding	INS	intronic	FALSE	MaLR	chr2:62547459-62547459	62547459	62547459	-	ENSMUSG00000059742	Kcnh7	-	3	[[[63022057, 63022335], [63020111, 63020343], [62715257, 62715414], [62688405, 62688835], [62683809, 62683831], [62675121, 62675337], [62625645, 62626072], [62615337, 62615738], [62602626, 62602827], [62577199, 62577453], [62574028, 62574235], [62572274, 62572357], [62559742, 62560007], [62554163, 62554333], [62543971, 62544165], [62531469, 62541269]]]	3.04155934597,2.96232537958,3.47826927969,2.25056366537,3.54662669288,3.4677055249,3.17383166356,3.49077479392,2.33694542046,2.28096918239,2.89872300189,2.49404654044,1.47913269354,2.83056279282	3.51353748008,2.6210151706,3.38759011542,3.68512876627,3.97743145407,3.3496495393,3.77558763102,3.20475679797,3.87828398519,3.56309606977,3.24702996685,3.35586481454,3.64166352355,3.09933920006,3.6241377807,3.9494548006	CBA,C3H,NOD,AKR,NZO,A_J	SPRET,129S1,129S5,C57BL,DBA,LP_J,129P2,BALB,CAST,WSB,REF,PWK		Decrease	2.838	0.606339	3.4921	0.352348	0.00204493
protein_coding	DEL	intronic	FALSE	IAP-I	chr17:5546169-5546720	5546169	5546720	-	ENSMUSG00000034265	Zdhhc14	+	last	[[[5492598, 5493691], [5647901, 5648063], [5685653, 5685813], [5712386, 5712525], [5714967, 5715017], [5725225, 5725329], [5726823, 5726934], [5731470, 5731574], [5752690, 5753891]]]	5.43659853193,5.15009891772,4.81798353594,4.80129779319,4.90592410043,5.11446810938,5.01895902554,4.83574009863,5.01892032267,5.03158381464,5.30687913895,4.85106163757,5.01675274686,5.14858417581,5.19378888633,4.97243822018,5.0996701023,4.8851400833,5.2761391797,5.20757743906,4.99158365268,4.96685895459	4.85276950309,4.59653530941,4.83856823895,4.7428108071,4.4447709288,4.93656160139,5.14342969718,4.82355207834	SPRET,129S1,C3H,129S5,C57BL,AKR,LP_J,WSB,129P2,BALB,DBA,CBA,REF,NZO,A_J	NOD,CAST,PWK		Increase	5.04764	0.170035	4.79737	0.211194	0.00204516
protein_coding	DEL	intronic	FALSE	SINE	chr14:80015380-80015595	80015380	80015595	+	ENSMUSG00000022024	Sugt1	+	last	[[[79987582, 79987673], [79987759, 79987818], [79995174, 79995266], [79996553, 79996624], [79997201, 79997273], [80002652, 80002707], [80003275, 80003293], [80007051, 80007084], [80008761, 80008859], [80010045, 80010154], [80019514, 80019606], [80024646, 80024829], [80028657, 80028783]]]	6.57196795451,6.58712555548,6.69239606199,6.53041604794,7.17594454899,6.80305255052,7.48647001049,7.31274856559,6.62203652041,6.77499085537,6.523317368,6.78890387182,6.42074023767,6.44118764204,6.65768846713,6.68712612887,6.48773124933,6.62212485381,7.08253315272,6.25719681061,6.49946413968,6.6492605079,7.04502311951,6.84988781414	6.78213965507,6.3912742909,6.04171802116,6.18146085558,6.22962792964,6.15265387073	129S1,C3H,129S5,C57BL,AKR,LP_J,129P2,BALB,DBA,NOD,CBA,REF,PWK,NZO,A_J	CAST,SPRET,WSB		Increase	6.73206	0.297818	6.29648	0.263871	0.0020585
protein_coding	DEL	intronic	FALSE	IAP-I	chr13:43482162-43489251	43482162	43489251	+	ENSMUSG00000054021	Sirt5	+	last	[[[43460873, 43460913], [43466086, 43466237], [43467199, 43467334], [43472062, 43472289], [43475040, 43475129], [43475867, 43475922], [43478476, 43478601], [43480865, 43480982], [43490104, 43490571]]]	4.58722161745,4.96632242129,5.16975290456,5.30302338122,4.71398001203,4.3527583044,4.18106621015,4.52117626392,4.4250909733,4.60506472641,4.58059979781,4.403022347,4.78032499922,4.59761484878,5.01880674667,4.87412883146,4.98339717126,5.05472403468,4.73984204404,4.51023220494,4.08851365725,3.19751373559,5.01221059597,4.96502126999	5.14000446274,5.10383737282,5.45591517187,5.6729909422,5.49247626472,5.32975585849	129S1,C3H,129S5,C57BL,AKR,LP_J,129P2,BALB,DBA,NOD,CBA,REF,PWK,NZO,A_J	CAST,SPRET,WSB		Decrease	4.65131	0.437973	5.36583	0.218834	0.00207135
protein_coding	INS	intronic	FALSE	LINE	chr15:94515529-94515529	94515529	94515529	None	ENSMUSG00000063296	Tmem117	+	3	[[[94459614, 94459733], [94468490, 94468794], [94545291, 94545425], [94709810, 94709911], [94762225, 94762324], [94841745, 94841906], [94904833, 94904964], [94924788, 94926528]]]	3.93690254734,4.02649093631,3.2537756792,3.66829125634,3.88637768612,4.04599878004,3.50862534056,3.72482107522,3.72774529164,3.96238728519,3.27167134136,3.3887625026,3.43999210731,3.53386661784,3.69955012209,4.22350402195,4.03541043055,3.80766891551,4.5747635659,3.50497911188,3.61146103426,4.06376694276,3.45369400295,3.51361615912	3.58046058049,3.7490876761,2.91968510332,3.23301150589,3.29538591437,2.7832305219	SPRET,129S1,C3H,129S5,DBA,AKR,LP_J,129P2,PWK,CAST,NOD,CBA,NZO,A_J	C57BL,WSB,REF,BALB		Increase	3.74434	0.32232	3.26014	0.370677	0.00208229
protein_coding	INS	intronic	FALSE	LINE	chr15:94665905-94665905	94665905	94665905	None	ENSMUSG00000063296	Tmem117	+	4	[[[94459614, 94459733], [94468490, 94468794], [94545291, 94545425], [94709810, 94709911], [94762225, 94762324], [94841745, 94841906], [94904833, 94904964], [94924788, 94926528]]]	3.93690254734,4.02649093631,3.2537756792,3.66829125634,3.88637768612,4.04599878004,3.50862534056,3.72482107522,3.72774529164,3.96238728519,3.27167134136,3.3887625026,3.43999210731,3.53386661784,3.69955012209,4.22350402195,4.03541043055,3.80766891551,4.5747635659,3.50497911188,3.61146103426,4.06376694276,3.45369400295,3.51361615912	3.58046058049,3.7490876761,2.91968510332,3.23301150589,3.29538591437,2.7832305219	129S1,C3H,LP_J,DBA,AKR,SPRET,129P2,PWK,CAST,NOD,CBA,NZO,A_J	C57BL,WSB,REF,BALB,129S5		Increase	3.74434	0.32232	3.26014	0.370677	0.00208229
protein_coding	INS	intronic	FALSE	SINE	chr15:94515508-94515508	94515508	94515508	None	ENSMUSG00000063296	Tmem117	+	3	[[[94459614, 94459733], [94468490, 94468794], [94545291, 94545425], [94709810, 94709911], [94762225, 94762324], [94841745, 94841906], [94904833, 94904964], [94924788, 94926528]]]	3.93690254734,4.02649093631,3.2537756792,3.66829125634,3.88637768612,4.04599878004,3.50862534056,3.72482107522,3.72774529164,3.96238728519,3.27167134136,3.3887625026,3.43999210731,3.53386661784,3.69955012209,4.22350402195,4.03541043055,3.80766891551,4.5747635659,3.50497911188,3.61146103426,4.06376694276,3.45369400295,3.51361615912	3.58046058049,3.7490876761,2.91968510332,3.23301150589,3.29538591437,2.7832305219	SPRET,129S1,C3H,129S5,DBA,AKR,LP_J,129P2,PWK,CAST,NOD,CBA,NZO,A_J	C57BL,WSB,REF,BALB		Increase	3.74434	0.32232	3.26014	0.370677	0.00208229
protein_coding	INS	intronic	FALSE	SINE	chr3:67306493-67306493	67306493	67306493	None	ENSMUSG00000049404	Rarres1	-	6	[[[67319081, 67319445], [67299666, 67299733], [67294844, 67295026], [67289059, 67289197], [67283486, 67283550], [67282892, 67283408]]]	2.31934770102,2.55844917602,2.23386430215,2.47310240571,1.66688001847,1.65274547913,2.04916750373,2.01576920938,2.34666771495,2.66299628957,2.39394109494,2.369234335,2.83382868452,2.47553645289,1.54469456385,1.09939384333	1.00992784482,1.42937131601,1.36690972104,1.74935226058,1.75945938362,2.66158196259,0.394230113321,0.432913026495,1.79729977504,2.28839260146,0.983515626125,1.09287607667,1.41337034719,1.46732428643	CBA,DBA,AKR,BALB,NOD,WSB,NZO	SPRET,129S1,C3H,129S5,C57BL,LP_J,129P2,PWK,CAST,REF,A_J		Increase	2.16848	0.466441	1.41761	0.629959	0.00209101
protein_coding	DEL	intronic	FALSE	SINE	chr6:120074378-120074597	120074378	120074597	-	ENSMUSG00000041377	Ninj2	+	1	[[[120143839, 120143924], [120147919, 120148152], [120148659, 120148845], [120150029, 120150352]]]	0.620273987523,0.70132621021,2.35929432164,2.32718503082,2.61435451111,2.16469752638,2.57915945375,2.94551284252,2.9289900709,0.992796987347,2.59564784732,2.13176835008,3.2895908097,2.14859108659,1.7768397881,2.03344785586,2.68152384251,2.14246900267,2.26649934162,2.35414482221,2.23984860779,2.47784957494,2.28214848526,0.929192478887	1.22081049426,0.567149018324,1.53722291703,1.56892411102,0.5553442196,1.0326408976	129S1,C3H,129S5,C57BL,AKR,LP_J,WSB,129P2,BALB,DBA,NOD,CBA,REF,NZO,A_J	CAST,SPRET,PWK		Increase	2.1493	0.694837	1.08035	0.449099	0.00210982
protein_coding	DEL	intronic	FALSE	SINE	chr7:3407574-3407769	3407574	3407769	-	ENSMUSG00000053395	Cacng8	+	last	[[[3394457, 3394846], [3411537, 3411622], [3412429, 3412522], [3412525, 3412573], [3415205, 3415366]]]	6.71673369032,6.61826806418,6.08842178702,6.37872113727,5.60630113738,6.13828901417,6.49184384646,6.50784438149,5.69418674622,5.31521478629,6.65611522062,6.3720481693,6.1286464359,6.00619100453,6.664443697,6.50740384851,5.84675529539,6.77012266224,6.31373790619,6.12650405286,6.73094254983,6.46967703596	4.89453141685,5.34231876642,5.88338888991,5.85344927216,5.80288538936,5.83921166708,6.0828120987,6.03287617478	SPRET,129S1,C3H,129S5,C57BL,DBA,LP_J,WSB,129P2,BALB,CAST,CBA,REF,NZO,PWK	NOD,AKR,A_J		Increase	6.27947	0.398545	5.71643	0.39983	0.00211094
protein_coding	DEL	intronic	FALSE	MaLR	chr12:73371522-73373413	73371522	73373413	-	ENSMUSG00000021087	Rtn1	-	last	[[[73509296, 73510041], [73409141, 73409916], [73404642, 73405405], [73324317, 73324526], [73320242, 73320382], [73318404, 73318475], [73317900, 73317948], [73317756, 73317816], [73312737, 73313564]]]	9.51640358779,9.30482981129,9.51391758297,8.66538746595,9.71804245263,10.1186176193	9.69822851476,9.59996578468,9.65128000873,9.69327077284,9.64235995228,10.101159296,10.0481356926,10.1204691478,9.2513494347,10.279333835,10.9508457568,10.3178017168,10.0525648426,10.1963418566,9.9108714462,10.1696821452,9.90206031032,10.1322797261,10.4642357441,10.5309235023,10.1984969385,10.0102538307,10.2376380594,10.6516087952	C57BL,AKR,REF,DBA	SPRET,129S1,C3H,129S5,NOD,LP_J,WSB,129P2,BALB,CAST,CBA,PWK,NZO,A_J		Decrease	9.47287	0.48186	10.0755	0.376008	0.00214366
[truncated: 34 more rows]
