# Supplementary material for: The genomic landscape shaped by selection on transposable elements across 18 mouse strains
Source: Genome Biol. 2012 Jun 15;13(6):R45. doi: 10.1186/gb-2012-13-6-r45 (PMC3446317; doi:10.1186/gb-2012-13-6-r45)
Supplement: Additional file 10 — Supplementary Table 7. Intergenic TEVs with associated upstream and downstream genes' brain RNA-Seq expression values. The expression differences between the associated Ensembl genes with and without TEVs are significantly different as determined by ANOVA of log expression values with an FDR < 0.05. [file gb-2012-13-6-r45-S10.XLS]

## Sheet: 120315_supplemental_table_6
gene_type	sv_type	region	private	Rep_fam	UCSC_coord	start	stop	Repeat_ori	ensembl_gene_id	gene_name	gene_ori	exon_number	transcript_exons	expression_with_TE	expression_without_TE	strains_with_TE	strans_without_TE	qtl	direction_of_expression_change	avg_expression_with_TE	sd_with_TE	avg_expression_without_TE	sd_without_TE	log_anova_p_value
pseudogene	DEL	intergenic	FALSE	SINE	chr11:5375940-5376152	5375940	5376152	+	ENSMUSG00000085232	RP23-288K19.2	-	0	[[[5395193, 5395449]]]	2.09394401068,1.9886448423,1.42014838881,2.03750433266,0.475851629373,0.992624085599,2.35617558745,1.44318353139,0.833952070699,1.79047643192,0.945070006393,0.278702183285,1.68043114762,1.41277543874,1.13874217882,0.785559478901,1.4637282116,0.551655710613,2.40057593876,1.05832815394,1.01972662877,1.49252909523,0.965047159091,0.372233147915,0.66845716288,0.726926146668	0.0,0.0,0.0,0.0	129S1,C3H,129S5,C57BL,AKR,LP_J,WSB,129P2,BALB,DBA,NOD,CBA,REF,PWK,NZO,A_J	CAST,SPRET		Increase	1.24588	0.608069	0	0	1.17589e-34
misc_RNA	INS	intergenic	FALSE	LINE	chr18:16198277-16198277	16198277	16198277	None	ENSMUSG00000088818	7SK	+	0	[[[16192253, 16192555]]]	0.0,0.0,0.0,0.0	0.33772832907,1.0825394439,1.39112511176,1.94486123085,1.21667135311,2.22945160285,1.11335844957,1.37968408482,2.21608909925,2.46313781433,0.393472012799,0.239441864924,0.552924002884,0.264479934474,1.33760735299,1.58147000988,0.653415249741,1.83382634126,2.050522805,1.03428202235,1.66732770275,2.02617919657,1.38583907641,0.998182087734,1.87300399704,1.07723286883	CAST,SPRET	129S1,C3H,129S5,C57BL,AKR,LP_J,WSB,129P2,BALB,DBA,NOD,CBA,REF,PWK,NZO,A_J		Decrease	0	0	1.32092	0.651871	1.41178e-32
processed_transcript	DEL	intergenic	FALSE	IAP-I	chr5:124554503-124560963	124554503	124560963	-	ENSMUSG00000085433	AC113474.3	-	0	[[[124562165, 124562250], [124561988, 124562073], [124561116, 124561801]]]	2.93517317294,2.77901193178,2.71134606247,3.45710141567,3.03162882435,2.57000977221,2.69923681782,1.62901323417,2.92880314383,2.65647515202,2.58172808403,3.0184319238,2.98298356361,2.93584507759,3.00218813351,2.89066715212,2.93370793004,2.91323472275,2.50063547548,2.33329494205,2.89879195278,2.66254081113	0.691910683109,1.07968216463,1.43341238395,1.28696974304,1.5413905722,1.17466565681,1.1648331376,1.21156467334	129S1,C3H,129S5,C57BL,AKR,LP_J,129P2,BALB,DBA,NOD,CBA,REF,NZO,A_J	CAST,SPRET,WSB,PWK		Increase	2.77508	0.347301	1.19805	0.254448	1.69064e-12
lincRNA	DEL	intergenic	FALSE	MaLR	chr9:81558758-81559158	81558758	81559158	+	ENSMUSG00000085832	AC158998.2	+	0	[[[81525535, 81525886], [81530440, 81530544], [81532766, 81532790], [81536152, 81536309], [81537662, 81538763]]]	2.56091561388,2.86555650491,2.57087034062,2.02774119714,1.92672198777,2.59810531375,2.540515356,1.88170169758,2.60980711137,2.75982141945,2.43342807813,2.04641217339,2.14840756567,2.7703741098,3.15090918027,2.73617167092,2.29778483375,2.45114245153	0.349065834883,1.00260904549,1.11645367205,0.446309558987,0.360476995381,0.687920398986,0.2625803665,0.282589357942,0.536024294045,0.115133908877,0.362414769138,0.398386777975	129S1,C3H,129S5,C57BL,DBA,LP_J,129P2,BALB,CAST,WSB,REF,NZO,A_J	NOD,AKR,SPRET,CBA,PWK		Increase	2.46535	0.349385	0.49333	0.300734	2.24527e-12
protein_coding	DEL	intergenic	FALSE	RLTR10	chr4:123400441-123407548	123400441	123407548	+	ENSMUSG00000028648	Ndufs5	-	0	[[[123395354, 123395445], [123393105, 123393324], [123389951, 123390169]]]	5.27898379416,5.28323990521,5.73960854689,5.80711088035,6.95882091908,6.75141074409,4.92040147898,5.61748331287,7.3096122675,7.22165696044,5.79211704199,5.38509300376,5.78432353805,5.53128403226,6.0271728297,5.84034635216,6.06367520987,5.87036589667	3.80531662049,3.52741715603,4.61268110995,3.14805776588,3.52309653016,3.31169328551,3.59365659526,3.9742093253,3.81492168123,3.73204777963,3.65143328565,4.0841008488	CBA,C3H,C57BL,AKR,BALB,DBA,WSB,REF,NZO,A_J	SPRET,129S1,LP_J,NOD,129S5,129P2,CAST,PWK		Increase	5.95459	0.679077	3.73155	0.381297	2.39724e-12
protein_coding	INS	intergenic	FALSE	LINE_frag	chr15:30976025-30976025	30976025	30976025	None	ENSMUSG00000022240	Ctnnd2	+	0	[[[30102346, 30102918], [30261763, 30261901], [30410535, 30410649], [30548975, 30549008], [30549576, 30549694], [30564397, 30564571], [30576522, 30577079], [30599165, 30599361], [30612968, 30613225], [30704852, 30704986], [30736439, 30736654], [30776981, 30777166], [30810876, 30810995], [30816847, 30817034], [30835413, 30835588], [30850465, 30850541], [30851608, 30851760], [30896509, 30896721], […	5.73357712819,5.80605232579,5.63941778276,5.93483473968,5.78971437097,5.81969897781	6.57845006863,6.41773799543,6.39102597681,6.50875391503,6.39022016471,6.39189845566,6.4712660369,6.60857124774,6.30421251873,6.3641308056,6.80739845605,6.71084887789,6.56885750407,6.41430407759,6.52635804181,6.43974831478,6.17342244853,6.52899396525,6.45925022938,6.52628717952,6.8280181068,6.85735418923,6.45149664167,6.18210415356	NOD,129S1,129P2,LP_J,129S5	CBA,C3H,DBA,C57BL,AKR,SPRET,BALB,PWK,CAST,WSB,REF,NZO,A_J		Decrease	5.78722	0.097907	6.49586	0.177117	1.32385e-10
protein_coding	INS	intergenic	FALSE	LINE_frag	chr12:27215275-27215275	27215275	27215275	+	ENSMUSG00000052076	AC155270.1	-	0	[[[27845110, 27845311], [27833577, 27833602], [27825659, 27827027]]]	3.54085099926,3.47109639752,3.44949666704,3.2772670494,3.22285051526,3.09468200899,3.52566708477,3.39126885819,3.65686808403,3.62515591282,3.46280044948,3.93282574225,3.16224473452,3.48022197032,3.76305329547,3.81516574221,3.69329539343,3.69956067432,3.64816427496,3.47642915077,3.5322017186,3.68189682328	4.61928553386,4.42429277173,4.34708271396,4.25469764061,4.36884143192,4.80808285397,4.31784159819,4.31435940538	129S1,C3H,129S5,DBA,AKR,LP_J,WSB,BALB,NOD,CBA,NZO,A_J	C57BL,SPRET,129P2,CAST,REF,PWK		Decrease	3.52741	0.211291	4.43181	0.187495	1.38104e-10
protein_coding	INS	intergenic	FALSE	SINE	chr12:27507537-27507537	27507537	27507537	None	ENSMUSG00000052076	AC155270.1	-	0	[[[27845110, 27845311], [27833577, 27833602], [27825659, 27827027]]]	3.54085099926,3.47109639752,3.44949666704,3.2772670494,3.22285051526,3.09468200899,3.52566708477,3.39126885819,3.65686808403,3.62515591282,3.46280044948,3.93282574225,3.16224473452,3.48022197032,3.76305329547,3.81516574221,3.69329539343,3.69956067432,3.64816427496,3.47642915077,3.5322017186,3.68189682328	4.61928553386,4.42429277173,4.34708271396,4.25469764061,4.36884143192,4.80808285397,4.31784159819,4.31435940538	129S1,C3H,129S5,DBA,AKR,LP_J,WSB,129P2,BALB,NOD,CBA,NZO,A_J	C57BL,CAST,SPRET,REF,PWK		Decrease	3.52741	0.211291	4.43181	0.187495	1.38104e-10
rRNA	DEL	intergenic	FALSE	LINE_frag	chr17:95203751-95204310	95203751	95204310	+	ENSMUSG00000088591	5S_rRNA	+	0	[[[95164163, 95164271]]]	1.5134824197,1.56813984961,1.43932288602,0.693066450747,2.81819648868,1.27221600759,0.494797903956,1.39991799669,1.51852691007,2.29492505039,1.19981471275,1.28955410447,0.527092770063,0.0,0.967000466077,1.19763748512,1.19488384463,0.873816314166,1.43298893059,1.30695540197,0.689030218797,1.16030263155,2.25755806515,2.17232715181,0.554041627164,1.74065184224	0.0,0.0,0.0,0.0	SPRET,129S1,C3H,129S5,C57BL,AKR,LP_J,WSB,129P2,BALB,DBA,NOD,CBA,REF,NZO,A_J	CAST,PWK		Increase	1.29139	0.63105	0	0	2.28126e-10
protein_coding	INS	intergenic	FALSE	LINE_frag	chr6:128486351-128486351	128486351	128486351	+	ENSMUSG00000047228	BC048546	-	0	[[[128493267, 128493414], [128492851, 128492921], [128491020, 128491121], [128490278, 128490367], [128489838, 128490037]]]	0.76787406914,0.813565922427,0.564414404564,0.498264326191	2.34036323391,2.38055332723,2.43800452441,2.47273216406,2.81214252089,2.04125696325,3.32479221179,3.36376430248,3.46262645582,3.68709340087,1.02430665869,1.84763595161,3.67833919705,3.22159371231,2.13497880272,2.26621820324,1.91643132693,2.0143735658,2.72729402034,2.35180273065,2.01422180639,2.3121353861,2.22851213881,1.99556416685,2.86830532123,3.16144822876	CAST,PWK	SPRET,129S1,C3H,129S5,C57BL,AKR,LP_J,WSB,129P2,BALB,DBA,NOD,CBA,REF,NZO,A_J		Decrease	0.66103	0.153308	2.54179	0.650906	8.23429e-10
protein_coding	INS	intergenic	FALSE	LINE_frag	chr6:128544077-128544077	128544077	128544077	+	ENSMUSG00000047228	BC048546	-	0	[[[128531464, 128531624], [128530959, 128531144], [128530339, 128530497], [128528750, 128528804], [128528161, 128528183], [128526160, 128526330], [128525556, 128525642], [128521982, 128522101], [128520826, 128520939], [128520448, 128520559], [128519948, 128520108], [128518718, 128518947], [128517825, 128517881], [128516931, 128517078], [128516260, 128516411], [128511489, 128511661], [128510632, 1…	0.76787406914,0.813565922427,0.564414404564,0.498264326191	2.34036323391,2.38055332723,2.43800452441,2.47273216406,2.81214252089,2.04125696325,3.32479221179,3.36376430248,3.46262645582,3.68709340087,1.02430665869,1.84763595161,3.67833919705,3.22159371231,2.13497880272,2.26621820324,1.91643132693,2.0143735658,2.72729402034,2.35180273065,2.01422180639,2.3121353861,2.22851213881,1.99556416685,2.86830532123,3.16144822876	CAST,PWK	SPRET,129S1,C3H,129S5,C57BL,AKR,LP_J,WSB,129P2,BALB,DBA,NOD,CBA,REF,NZO,A_J		Decrease	0.66103	0.153308	2.54179	0.650906	8.23429e-10
protein_coding	INS	intergenic	FALSE	MuLV	chr6:128485876-128485876	128485876	128485876	None	ENSMUSG00000047228	BC048546	-	0	[[[128493267, 128493414], [128492851, 128492921], [128491020, 128491121], [128490278, 128490367], [128489838, 128490037]]]	0.76787406914,0.813565922427,0.564414404564,0.498264326191,1.02430665869,1.84763595161	2.34036323391,2.38055332723,2.43800452441,2.47273216406,2.81214252089,2.04125696325,3.32479221179,3.36376430248,3.46262645582,3.68709340087,3.67833919705,3.22159371231,2.13497880272,2.26621820324,1.91643132693,2.0143735658,2.72729402034,2.35180273065,2.01422180639,2.3121353861,2.22851213881,1.99556416685,2.86830532123,3.16144822876	CAST,SPRET,PWK	129S1,C3H,129S5,C57BL,AKR,LP_J,WSB,129P2,BALB,DBA,NOD,CBA,REF,NZO,A_J		Decrease	0.919344	0.491967	2.63394	0.574969	1.00876e-09
protein_coding	DEL	intergenic	FALSE	RLTR10	chr6:145943437-145946556	145943437	145946556	+	ENSMUSG00000030255	Sspn	+	0	[[[145901947, 145902279], [145904113, 145904201], [145909648, 145913743]], [[145880159, 145880257], [145880391, 145880529], [145904113, 145904201], [145909648, 145913743]], [[145882640, 145882891], [145904113, 145904201], [145909648, 145913743]]]	3.1273105944,3.06575878542,2.87560527071,2.75941047649,3.10743259231,3.35811581008,3.18089632545,3.1592096036,3.05267975403,2.87877947832,3.30256235986,3.26758482845	2.22499776049,2.0958702049,2.53721981546,2.61204223851,2.5662702425,2.34649718177,1.92032828282,1.80983514164,2.25138792451,2.24136640414,2.32019918837,2.26617640422,2.44871472305,2.08182489185,2.54644321734,2.67873275191,2.19172157289,2.17376123051	129S1,129S5,C57BL,LP_J,WSB,129P2,BALB,CBA,REF,A_J	C3H,CAST,DBA,AKR,SPRET,NOD,NZO,PWK		Increase	3.09461	0.182146	2.29519	0.238488	1.06419e-09
protein_coding	INS	intergenic	FALSE	SINE	chr6:145835619-145835619	145835619	145835619	None	ENSMUSG00000030255	Sspn	+	0	[[[145880159, 145880257], [145880391, 145880529], [145904113, 145904201], [145909648, 145913743]]]	2.22499776049,2.0958702049,2.53721981546,2.61204223851,2.5662702425,2.34649718177,1.92032828282,1.80983514164,2.25138792451,2.24136640414,2.32019918837,2.26617640422,2.44871472305,2.08182489185,2.54644321734,2.67873275191,2.19172157289,2.17376123051	3.1273105944,3.06575878542,2.87560527071,2.75941047649,3.10743259231,3.35811581008,3.18089632545,3.1592096036,3.05267975403,2.87877947832,3.30256235986,3.26758482845	C3H,CAST,DBA,AKR,SPRET,NOD,NZO,PWK	129S1,129S5,C57BL,LP_J,WSB,129P2,BALB,CBA,REF,A_J		Decrease	2.29519	0.238488	3.09461	0.182146	1.06419e-09
protein_coding	INS	intergenic	FALSE	SINE	chr6:145858262-145858262	145858262	145858262	None	ENSMUSG00000030255	Sspn	+	0	[[[145880159, 145880257], [145880391, 145880529], [145904113, 145904201], [145909648, 145913743]]]	2.22499776049,2.0958702049,2.53721981546,2.61204223851,2.5662702425,2.34649718177,1.92032828282,1.80983514164,2.25138792451,2.24136640414,2.32019918837,2.26617640422,2.44871472305,2.08182489185,2.54644321734,2.67873275191,2.19172157289,2.17376123051	3.1273105944,3.06575878542,2.87560527071,2.75941047649,3.10743259231,3.35811581008,3.18089632545,3.1592096036,3.05267975403,2.87877947832,3.30256235986,3.26758482845	C3H,CAST,DBA,AKR,SPRET,NOD,NZO,PWK	129S1,129S5,C57BL,LP_J,WSB,129P2,BALB,CBA,REF,A_J		Decrease	2.29519	0.238488	3.09461	0.182146	1.06419e-09
lincRNA	INS	intergenic	FALSE	MaLR	chr3:51398996-51398996	51398996	51398996	None	ENSMUSG00000085462	AC102860.1	+	0	[[[51363956, 51364130], [51364669, 51367811], [51368496, 51368633], [51370758, 51371036]]]	0.598599387854,1.30823917212,1.15006412871,0.929948063702	2.49816928684,3.24752544763,2.72946412069,2.76488787283,3.72837919224,3.50427204855,2.83855317561,2.7330176522,3.12805402445,1.4240278048,2.82375741479,2.60691829841,2.9747306253,3.12339326432,3.28543392729,3.08721715215,3.50479745175,3.23785849181,2.8755327565,3.15542595361,2.6048156373,2.36734510299,2.60767487673,1.67715378647,3.0074472936,2.83079673668	CAST,SPRET	129S1,C3H,129S5,C57BL,AKR,LP_J,WSB,129P2,BALB,DBA,NOD,CBA,REF,PWK,NZO,A_J		Decrease	0.996713	0.307418	2.86026	0.507803	1.3562e-09
protein_coding	DEL	intergenic	FALSE	IAP-I	chr3:19817767-19821922	19817767	19821922	-	ENSMUSG00000048106	4632415L05Rik	+	0	[[[19794907, 19797219]]]	3.66075735898,3.78335320444,3.55726165353,3.48957129764,3.51196309157,3.70551288183,3.57207007355,3.11990574796,3.54274801857,2.77037114499,3.66162975794,3.43815348605,3.23912955643,3.23873708936,3.40253265388,3.34776954074,3.35360150286,3.57868960742,4.04523507075,3.64069013501,3.28047877818,2.9561164296,3.32537335301,3.89552432652	2.54264365317,2.29582641993,2.24547788626,2.44422831815,2.49549460515,2.88486278494	129S1,C3H,129S5,C57BL,AKR,LP_J,WSB,129P2,BALB,DBA,NOD,CBA,REF,NZO,A_J	CAST,SPRET,PWK		Increase	3.46322	0.285736	2.48476	0.227219	2.85899e-09
protein_coding	INS	intergenic	FALSE	RLTR10	chr3:19628539-19628539	19628539	19628539	None	ENSMUSG00000048106	4632415L05Rik	+	0	[[[19794907, 19797219]]]	2.54264365317,2.29582641993,2.24547788626,2.44422831815,2.49549460515,2.88486278494	3.66075735898,3.78335320444,3.55726165353,3.48957129764,3.51196309157,3.70551288183,3.57207007355,3.11990574796,3.54274801857,2.77037114499,3.66162975794,3.43815348605,3.23912955643,3.23873708936,3.40253265388,3.34776954074,3.35360150286,3.57868960742,4.04523507075,3.64069013501,3.28047877818,2.9561164296,3.32537335301,3.89552432652	CAST,SPRET,PWK	129S1,C3H,129S5,C57BL,AKR,LP_J,WSB,129P2,BALB,DBA,NOD,CBA,REF,NZO,A_J		Decrease	2.48476	0.227219	3.46322	0.285736	2.85899e-09
snRNA	DEL	intergenic	FALSE	MaLR	chr8:101463440-101465304	101463440	101465304	+	ENSMUSG00000080480	U6atac	-	0	[[[101198975, 101199102]]]	0.480669010864,0.0,1.19195184895,2.52750692974	0.0,0.0,0.0,0.0,0.0,0.0,0.0,0.0,0.0,0.0,0.0,0.0,0.0,0.0,0.0,0.0,0.0,0.0,0.0,0.0,0.0,0.0,0.0,0.0,0.0,0.0	C57BL,REF,LP_J	129S1,C3H,129S5,DBA,AKR,SPRET,WSB,129P2,BALB,CAST,NOD,CBA,PWK,NZO,A_J		Increase	1.05003	1.09997	0	0	2.92923e-09
protein_coding	DEL	intergenic	FALSE	LINE_frag	chr5:138386454-138388580	138386454	138388580	-	ENSMUSG00000029727	Cyp3a13	-	0	[[[138362668, 138362847], [138360225, 138360320], [138358744, 138358798], [138356800, 138356901], [138353065, 138353180], [138352765, 138352855], [138351142, 138351292], [138348660, 138348789], [138346756, 138346824], [138341475, 138341637], [138340024, 138340252], [138336409, 138336573], [138334158, 138335592]]]	1.08039958983,1.42923687054,1.50506822383,1.99688245594,0.557680191151,1.6482974193,1.12746258599,0.940734874441,0.71486069508,0.580164490369,1.44578241509,1.68902620704,0.987599043571,1.79016408146,1.88585283793,0.832235595738,1.28395000756,1.56987741832,1.73384502591,1.77735551649,2.02866031903,1.71368837818,0.928647176938,0.616587546879,1.36519559344,2.1801700605	0.131003917112,0.287744195191,0.331402048041,0.143493425915	129S1,C3H,129S5,C57BL,AKR,LP_J,WSB,129P2,BALB,DBA,NOD,CBA,REF,PWK,NZO,A_J	CAST,SPRET		Increase	1.3619	0.483007	0.223411	0.101204	7.27859e-09
snoRNA	INS	intergenic	FALSE	IAP-I	chr5:20625378-20625378	20625378	20625378	-	ENSMUSG00000087813	SNORA40	-	0	[[[20622899, 20623019]]]	1.17819882855,3.12448138938,2.49003355009,2.58273349818,2.43395299727,2.71204645017	1.0005451037,0.0,0.0,0.0,0.0,0.0,0.0,0.0,0.0,0.0,0.0,0.0,0.0,0.0,0.0,0.0,0.0,0.0,0.0,0.0,0.0,0.0,1.23889805462,0.0	CBA,A_J,C3H	SPRET,129S1,DBA,129S5,C57BL,AKR,LP_J,129P2,BALB,CAST,WSB,REF,PWK,NZO,NOD		Increase	2.42024	0.656542	0.0933101	0.318078	7.73192e-09
protein_coding	DEL	intergenic	FALSE	SINE	chr4:126286557-126286749	126286557	126286749	+	ENSMUSG00000073755	5730409E04Rik	+	0	[[[126287060, 126287256], [126288923, 126291615]]]	5.63824716273,5.6030074524,5.66098208388,5.66752904656,5.63061350106,5.74716143726,5.9371775344,6.00912304568,5.91673587602,5.78189134274,6.00414449144,6.1155443611,5.69519952921,5.76146830522,5.61413300671,5.75318328828,5.65430721839,5.58838183211,5.89023372775,5.68701154252,5.66536885563,5.44233300515	5.41775832373,5.22383228155,5.23556594548,5.18761024013,5.2149307883,5.2582267443,5.39245093479,5.24123897575	129S1,C3H,129S5,C57BL,AKR,LP_J,WSB,129P2,BALB,DBA,CBA,REF,NZO,NOD	CAST,SPRET,A_J,PWK		Increase	5.74835	0.16541	5.27145	0.085284	9.36249e-09
protein_coding	DEL	intergenic	FALSE	SINE	chr7:87093608-87093833	87093608	87093833	-	ENSMUSG00000039043	2610034B18Rik	-	0	[[[87080037, 87080245], [87076687, 87076764], [87074457, 87074591], [87073056, 87073264], [87072510, 87072675], [87070245, 87071736]]]	4.58362027367,4.44361045165,4.32859810008,4.26736535507,4.72972502934,4.09924152977,4.6785503321,4.41621079875,4.62167807933,3.96319464681,4.62088319004,4.59248562665,4.46513684848,4.25207361419,4.18874374571,4.52839236063,4.20286226514,4.50463659905,4.395849803,4.01583667955,4.05030325324,4.3678549126,4.56445128296,4.39177061424	3.6553159192,3.89576095054,3.38492666902,3.70287772961,3.60340567815,3.73187744563	129S1,C3H,129S5,C57BL,AKR,LP_J,WSB,129P2,BALB,DBA,NOD,CBA,REF,NZO,A_J	CAST,SPRET,PWK		Increase	4.38638	0.21787	3.66236	0.168193	1.13934e-08
pseudogene	INS	intergenic	FALSE	IAP-I	chr2:80426583-80426583	80426583	80426583	-	ENSMUSG00000083284	RP23-393F9.1	+	0	[[[80442888, 80443497]]]	1.57788467696,0.832999588906,1.60144646745,0.540043248081,0.407573223221,0.758479063255	2.1422452922,2.08950428852,2.4824899803,2.96497839407,2.4909411789,2.34978972604,1.84479206458,2.22568829285,2.15258327375,1.97174794122,1.98824722297,1.66031152366,2.51965829113,1.69351068485,2.23253049304,2.45480537879,2.44697725438,2.47333599838,2.3179826053,2.23111673819,2.02202253777,2.7396143345,2.30888469311,1.90595868225	NOD,WSB	SPRET,129S1,C3H,DBA,129S5,C57BL,AKR,LP_J,129P2,BALB,CAST,CBA,REF,PWK,NZO,A_J		Decrease	0.953071	0.515989	2.2379	0.313944	1.19361e-08
protein_coding	INS	intergenic	FALSE	MaLR	chr7:19462342-19462342	19462342	19462342	+	ENSMUSG00000030413	Pglyrp1	+	0	[[[19470055, 19470322], [19474625, 19474748], [19475511, 19475787]]]	1.98506603461,2.06959462784,2.46491039331,2.44974693323,3.37350399775,3.13475260076,2.33911904692,2.04004693598	3.92819734983,3.28825988127,3.34773050164,4.04475108549,4.13097475642,4.32589899641,4.2495461348,3.9036822313,3.2874030343,2.92258370503,5.054059876,5.30238581268,5.14378407075,4.41453321698,4.2842666247,4.07646986512,4.28424898372,4.54189417937,5.38002542745,4.09527133999,4.6638838754,4.3227318074	CBA,C3H,LP_J,129S5,129P2,129S1,PWK	WSB,DBA,C57BL,AKR,SPRET,BALB,CAST,NOD,REF,NZO,A_J		Decrease	2.48209	0.514775	4.22694	0.65015	2.11095e-08
protein_coding	DEL	intergenic	FALSE	SINE	chr4:155580553-155580739	155580553	155580739	-	ENSMUSG00000078349	AW011738	+	0	[[[155577391, 155578869]]]	2.53362164469,2.0811881549,2.26293501687,2.181136072,2.68226951902,2.38035649598,2.36269319363,2.83402809361,2.42187472889,1.9075983729,2.30491770857,2.25984823626,2.32453873289,2.29599521287,2.03413696078,2.24644121788,2.00837294109,1.83624387346,1.77461832332,1.89971579421,2.3437944965,2.07653473288,2.34278723116,2.11456878606,2.26972421646,2.35418178979	1.61069306152,1.58451680437,1.06280548268,1.09025816889	129S1,C3H,DBA,129S5,C57BL,AKR,LP_J,WSB,129P2,BALB,CAST,NOD,CBA,REF,NZO,A_J	SPRET,PWK		Increase	2.23593	0.247051	1.33707	0.30124	2.53915e-08
protein_coding	INS	intergenic	FALSE	IAP-I	chr13:24841040-24841040	24841040	24841040	None	ENSMUSG00000006715	Gmnn	-	0	[[[24853680, 24853792], [24852027, 24852086], [24849463, 24849542], [24848467, 24848604], [24845525, 24845609], [24845215, 24845327], [24843712, 24844099]], [[24853454, 24853730], [24852027, 24852086], [24849463, 24849542], [24848467, 24848604], [24845525, 24845609], [24845215, 24845327], [24843712, 24844099]]]	2.29225836938,2.14514054875,2.29404152569,2.15713967989,3.23865575857,2.64434159502,2.13115164129,1.560362445,2.60485749606,2.67891509802,1.3207657925,2.17016709085	3.22272312625,3.31254870397,4.29120058666,3.80137739594,4.21631650835,4.38547097165,4.26844031301,4.10773822575,4.29611313184,3.99069295664,3.47871697125,3.03923261113,3.67557597351,3.71957821754,2.79250972863,3.18283095044,4.07436263175,4.20385648028	NOD,CAST,SPRET,WSB,PWK	129S1,C3H,129S5,C57BL,AKR,LP_J,129P2,BALB,DBA,CBA,REF,NZO,A_J		Decrease	2.26982	0.506417	3.78107	0.500392	2.61998e-08
protein_coding	DEL	intergenic	FALSE	LINE_frag	chr1:167126321-167126604	167126321	167126604	-	ENSMUSG00000040848	Sft2d2	-	0	[[[167124369, 167124480], [167118377, 167118465], [167118098, 167118185], [167115137, 167115220], [167114099, 167114136], [167113956, 167114013], [167112181, 167112212], [167109400, 167109426], [167108816, 167109279]]]	3.74404445356,3.74635256641,3.71867937478,3.89143653953,3.38393170728,3.69979769552,3.74851280835,3.6762162859,3.91227170191,3.59368849311,3.48010373279,3.76370975851,3.90855399502,3.89573951642,3.83916504113,3.5061114107,3.56059467889,3.8885409634,3.84952327436,4.07248038264,3.62857477112,3.54489389754	2.80997615754,2.83155102193,2.84220025481,3.03064388077,3.05188127042,3.01823241862,1.96379748505,1.79135190689	129S1,C3H,129S5,C57BL,AKR,LP_J,WSB,129P2,BALB,NOD,CBA,REF,NZO,A_J	DBA,CAST,SPRET,PWK		Increase	3.72968	0.171452	2.66745	0.499028	2.95885e-08
protein_coding	DEL	intergenic	FALSE	SINE	chr19:46597379-46597555	46597379	46597555	+	ENSMUSG00000025035	Arl3	-	0	[[[46647528, 46647575], [46632726, 46632871], [46626061, 46626179], [46617970, 46618022], [46616840, 46617027], [46605597, 46605876]]]	9.72416493275,9.40243249481,8.59255459598,8.67742315662,8.80413677297,9.1659382808,9.6439685702,9.54350087853,8.13800564155,7.71562848992,9.44852194127,9.1009350779	7.75765724761,7.89080448427,7.97672387408,7.93564458605,7.95257143101,7.84152049185,8.22315392689,7.83039863813,8.11825320604,7.65241860338,8.01402535425,7.72294125264,7.48360014922,7.47284911918,7.63201157312,7.73797774077,7.74712106061,7.49976917844	C57BL,AKR,SPRET,BALB,DBA,REF,A_J	CBA,C3H,129S5,NOD,LP_J,WSB,129P2,CAST,129S1,NZO,PWK		Increase	8.99643	0.627859	7.80497	0.212984	3.12933e-08
protein_coding	INS	intergenic	FALSE	LINE_frag	chr10:66965569-66965569	66965569	66965569	None	ENSMUSG00000075000	Nrbf2	-	0	[[[66747843, 66748053], [66738316, 66738402], [66732852, 66732894], [66729435, 66730914]]]	2.58017563123,2.18309411879,2.19677669896,2.09649135896	3.65850430771,4.04063413234,3.21969142436,3.51911605379,4.1329420456,3.48172676366,3.04767955182,3.1724011632,2.90982392679,3.03825903283,3.04443216234,3.22691128814,2.95959841655,3.1550812859,3.39642102644,3.59747486856,3.60066550896,3.51979094687,3.64832828358,3.3395530755,3.52483911942,3.19157475132,3.19432009332,3.00034443727,3.17598687079,2.79111530559	CAST,PWK	SPRET,129S1,C3H,129S5,C57BL,AKR,LP_J,WSB,129P2,BALB,DBA,NOD,CBA,REF,NZO,A_J		Decrease	2.26413	0.215322	3.33028	0.331043	4.53451e-08
protein_coding	INS	intergenic	FALSE	SINE	chr10:66831499-66831499	66831499	66831499	None	ENSMUSG00000075000	Nrbf2	-	0	[[[66747843, 66748053], [66738316, 66738402], [66732852, 66732894], [66729435, 66730914]]]	2.58017563123,2.18309411879,2.19677669896,2.09649135896	3.65850430771,4.04063413234,3.21969142436,3.51911605379,4.1329420456,3.48172676366,3.04767955182,3.1724011632,2.90982392679,3.03825903283,3.04443216234,3.22691128814,2.95959841655,3.1550812859,3.39642102644,3.59747486856,3.60066550896,3.51979094687,3.64832828358,3.3395530755,3.52483911942,3.19157475132,3.19432009332,3.00034443727,3.17598687079,2.79111530559	CAST,PWK	SPRET,129S1,C3H,129S5,C57BL,AKR,LP_J,WSB,129P2,BALB,DBA,NOD,CBA,REF,NZO,A_J		Decrease	2.26413	0.215322	3.33028	0.331043	4.53451e-08
pseudogene	INS	intergenic	FALSE	RLTR45	chr2:22102015-22102015	22102015	22102015	None	ENSMUSG00000081467	RP23-75A23.1	+	0	[[[21989451, 21991046]]]	0.392840121147,0.544975608731,0.494228614458,0.656638613081,1.19583021982,1.03217922626	2.04889111882,1.9642933999,1.15430928246,1.08253212189,1.76832169468,1.31523411328,1.75690610339,2.04468138579,1.58621917142,1.79603234879,1.64686128778,1.19878562667,1.32153917296,1.41777231373,2.31429778817,1.69101292794,1.93080631317,1.58167410668,1.66369241618,1.25423376107,1.44677900375,1.2932686158,1.82318195403,2.03840081978	DBA,AKR,A_J	SPRET,129S1,C3H,129S5,C57BL,REF,LP_J,WSB,129P2,BALB,CAST,CBA,PWK,NZO,NOD		Decrease	0.719449	0.32141	1.63082	0.331898	5.81407e-08
pseudogene	DEL	intergenic	FALSE	SINE	chr2:21959884-21960234	21959884	21960234	+	ENSMUSG00000081467	RP23-75A23.1	+	0	[[[21989451, 21991046]]]	2.04889111882,1.9642933999,1.15430928246,1.08253212189,1.76832169468,1.31523411328,1.75690610339,2.04468138579,1.58621917142,1.79603234879,1.64686128778,1.19878562667,1.32153917296,1.41777231373,2.31429778817,1.69101292794,1.93080631317,1.58167410668,1.66369241618,1.25423376107,1.44677900375,1.2932686158,1.82318195403,2.03840081978	0.392840121147,0.544975608731,0.494228614458,0.656638613081,1.19583021982,1.03217922626	SPRET,129S1,C3H,129S5,C57BL,REF,LP_J,WSB,129P2,BALB,CAST,CBA,PWK,NZO,NOD	DBA,AKR,A_J		Increase	1.63082	0.331898	0.719449	0.32141	5.81407e-08
pseudogene	INS	intergenic	FALSE	LINE	chr1:15667609-15667609	15667609	15667609	+	ENSMUSG00000073737	AC166075.1	-	0	[[[15258878, 15259878]]]	2.9802956484,2.79983257737,4.01295592167,3.30197672419,3.77680459227,3.75024341333,3.8828420514,4.03480929397,3.8652436569,4.22695339095,3.61092734606,3.83761167927,7.16967113043,4.46078427487,4.70966459084,4.73125019431,4.55272498854,4.67986208886,3.82178986247,3.64921099961	6.74810572907,6.30237564219,5.98093012571,6.35734547352,7.15691617257,7.17417074421,6.48104281862,6.48298601358,6.37616861802,5.54712861267	129S1,C3H,LP_J,DBA,AKR,129P2,BALB,NOD,CBA,NZO,A_J	WSB,129S5,C57BL,SPRET,CAST,REF,PWK		Decrease	4.09277	0.900001	6.46072	0.49272	6.21589e-08
protein_coding	DEL	intergenic	FALSE	IAP-I	chr10:31202443-31209534	31202443	31209534	+	ENSMUSG00000000296	Tpd52l1	-	0	[[[31165516, 31165727], [31099019, 31099136], [31077676, 31077826], [31066415, 31066518], [31060944, 31060984], [31057989, 31058051], [31052184, 31052775]]]	4.3756404146,4.34870841013,4.24859858708,4.40055315078,4.89799485841,5.07459489665,4.84793953237,4.96695138868,5.12177997588,4.77716069066,4.51928258612,4.55715466199,4.92330234491,4.84771507448,4.97835301603,4.88160457825,4.65216697141,4.37970594252,4.38745181471,4.31887052992,5.19476330206,4.76754700007	4.13109074218,3.73979290159,4.13805463162,4.28528712924,3.68151111539,3.47577955971,3.50724049358,3.85563342488	129S1,C3H,129S5,C57BL,AKR,LP_J,129P2,BALB,DBA,NOD,CBA,REF,NZO,A_J	CAST,SPRET,WSB,PWK		Increase	4.70308	0.293643	3.8518	0.304614	7.00911e-08
protein_coding	DEL	intergenic	FALSE	LINE_frag	chr10:31171865-31172164	31171865	31172164	-	ENSMUSG00000000296	Tpd52l1	-	0	[[[31165516, 31165727], [31099019, 31099136], [31077676, 31077826], [31066415, 31066518], [31060944, 31060984], [31057989, 31058051], [31052184, 31052775]]]	4.3756404146,4.34870841013,4.24859858708,4.40055315078,4.89799485841,5.07459489665,4.84793953237,4.96695138868,5.12177997588,4.77716069066,4.51928258612,4.55715466199,4.92330234491,4.84771507448,4.97835301603,4.88160457825,4.65216697141,4.37970594252,4.38745181471,4.31887052992,5.19476330206,4.76754700007	4.13109074218,3.73979290159,4.13805463162,4.28528712924,3.68151111539,3.47577955971,3.50724049358,3.85563342488	129S1,C3H,129S5,C57BL,AKR,LP_J,129P2,BALB,DBA,NOD,CBA,REF,NZO,A_J	CAST,SPRET,WSB,PWK		Increase	4.70308	0.293643	3.8518	0.304614	7.00911e-08
protein_coding	DEL	intergenic	FALSE	LINE_frag	chr10:31196877-31197263	31196877	31197263	-	ENSMUSG00000000296	Tpd52l1	-	0	[[[31165516, 31165727], [31099019, 31099136], [31077676, 31077826], [31066415, 31066518], [31060944, 31060984], [31057989, 31058051], [31052184, 31052775]]]	4.3756404146,4.34870841013,4.24859858708,4.40055315078,4.89799485841,5.07459489665,4.84793953237,4.96695138868,5.12177997588,4.77716069066,4.51928258612,4.55715466199,4.92330234491,4.84771507448,4.97835301603,4.88160457825,4.65216697141,4.37970594252,4.38745181471,4.31887052992,5.19476330206,4.76754700007	4.13109074218,3.73979290159,4.13805463162,4.28528712924,3.68151111539,3.47577955971,3.50724049358,3.85563342488	129S1,C3H,129S5,C57BL,AKR,LP_J,129P2,BALB,DBA,NOD,CBA,REF,NZO,A_J	CAST,SPRET,WSB,PWK		Increase	4.70308	0.293643	3.8518	0.304614	7.00911e-08
protein_coding	DEL	intergenic	FALSE	SINE	chr10:31178022-31178236	31178022	31178236	-	ENSMUSG00000000296	Tpd52l1	-	0	[[[31165516, 31165727], [31099019, 31099136], [31077676, 31077826], [31066415, 31066518], [31060944, 31060984], [31057989, 31058051], [31052184, 31052775]]]	4.3756404146,4.34870841013,4.24859858708,4.40055315078,4.89799485841,5.07459489665,4.84793953237,4.96695138868,5.12177997588,4.77716069066,4.51928258612,4.55715466199,4.92330234491,4.84771507448,4.97835301603,4.88160457825,4.65216697141,4.37970594252,4.38745181471,4.31887052992,5.19476330206,4.76754700007	4.13109074218,3.73979290159,4.13805463162,4.28528712924,3.68151111539,3.47577955971,3.50724049358,3.85563342488	129S1,C3H,129S5,C57BL,AKR,LP_J,129P2,BALB,DBA,NOD,CBA,REF,NZO,A_J	CAST,SPRET,WSB,PWK		Increase	4.70308	0.293643	3.8518	0.304614	7.00911e-08
protein_coding	DEL	intergenic	FALSE	LINE	chr17:41102297-41109006	41102297	41109006	+	ENSMUSG00000023921	Mut	+	0	[[[41071654, 41071728], [41073991, 41074411], [41075462, 41075831], [41078263, 41078422], [41080754, 41080927], [41083969, 41084219], [41088702, 41088815], [41089726, 41089843], [41092049, 41092166], [41093154, 41093287], [41095277, 41095426], [41095649, 41095818], [41097515, 41097848]]]	5.29224811271,5.3631691939,5.09125270212,5.07993333496,5.36628105583,5.23892263486,5.42562536553,5.57367123814,5.7656116607,5.57075410238,5.08565288011,5.00627770755,4.89092184024,5.05469605694	5.88319831829,5.95496142375,5.87828809502,5.97150677078,6.00561527656,6.06219779292,5.84503616958,5.71296526044,5.37349520228,5.80737378023,6.02625792147,6.07414314658,5.52734079493,5.77821380444,5.86258756224,6.04126583321	C57BL,REF,BALB,A_J,DBA,NZO,NOD	SPRET,129S1,C3H,129S5,AKR,LP_J,WSB,129P2,CAST,CBA,PWK		Decrease	5.27179	0.253218	5.86278	0.194816	9.17745e-08
protein_coding	DEL	intergenic	FALSE	LINE_frag	chr17:41127702-41128396	41127702	41128396	+	ENSMUSG00000023921	Mut	+	0	[[[41071654, 41071728], [41073991, 41074411], [41075462, 41075831], [41078263, 41078422], [41080754, 41080927], [41083969, 41084219], [41088702, 41088815], [41089726, 41089843], [41092049, 41092166], [41093154, 41093287], [41095277, 41095426], [41095649, 41095818], [41097515, 41097848]]]	5.29224811271,5.3631691939,5.09125270212,5.07993333496,5.36628105583,5.23892263486,5.42562536553,5.57367123814,5.7656116607,5.57075410238,5.08565288011,5.00627770755,4.89092184024,5.05469605694	5.88319831829,5.95496142375,5.87828809502,5.97150677078,6.00561527656,6.06219779292,5.84503616958,5.71296526044,5.37349520228,5.80737378023,6.02625792147,6.07414314658,5.52734079493,5.77821380444,5.86258756224,6.04126583321	C57BL,REF,BALB,A_J,DBA,NZO,NOD	SPRET,129S1,C3H,129S5,AKR,LP_J,WSB,129P2,CAST,CBA,PWK		Decrease	5.27179	0.253218	5.86278	0.194816	9.17745e-08
protein_coding	DEL	intergenic	FALSE	LINE_frag	chr1:63828154-63829972	63828154	63829972	+	ENSMUSG00000025961	4933402D24Rik	-	0	[[[63815753, 63815841], [63814957, 63815116], [63801479, 63802993]]]	1.65313086059,1.5780048191,1.57518150263,1.34425133797,0.95246252181,1.51925678349,0.741860156802,1.31975327067,1.34050844233,1.1689827123,0.995070880821,0.946600492245,1.36121800126,1.36442408657,1.17346582949,1.3903601614,1.25492117125,1.18814411134,1.40026277732,1.65184715306,1.27923818974,1.04782657134,1.03869349155,0.891589469492	0.525604675801,0.744001201428,0.485262321088,0.726429379553,0.351986240472,0.805147057706	129S1,C3H,129S5,C57BL,AKR,LP_J,WSB,129P2,BALB,DBA,NOD,CBA,REF,NZO,A_J	CAST,SPRET,PWK		Increase	1.25738	0.249616	0.606405	0.178197	1.20601e-07
protein_coding	DEL	intergenic	FALSE	LINE_frag	chr5:96250384-96257042	96250384	96257042	+	ENSMUSG00000078191	AC148327.1	+	0	[[[96290694, 96291912]]]	7.03278700831,6.41640127857,7.95373426332,7.84471608034,9.29777653958,8.42180994488,6.48011514423,6.82795438984,8.3681736438,8.29225083721,7.48332381037,7.25321395882,8.43478294167,8.49904217633,7.97442470845,7.99440049907,8.51527654332,8.38617913039,8.44488203616,8.60972754601,8.02952686429,7.8134386122,8.54946208019,8.04855050455,8.56981221982,7.89213561497	6.35929059744,6.31153452329,4.9520842468,4.61687222661	129S1,C3H,DBA,129S5,C57BL,AKR,LP_J,WSB,129P2,BALB,CAST,NOD,CBA,REF,NZO,A_J	SPRET,PWK		Increase	7.97823	0.697082	5.55995	0.906039	2.62205e-07
pseudogene	DEL	intergenic	FALSE	LINE_frag	chr6:76421206-76427577	76421206	76427577	-	ENSMUSG00000072476	AC131340.2	-	0	[[[76447201, 76447625], [76446635, 76446759]]]	2.38286792986,2.1344541733,2.46619174834,2.62696744615,3.25246832114,3.20932842513,2.25008991846,2.04805353085,2.29055891751,1.9799740551,2.33044667041,2.29575929133,2.17647902223,2.45416931039,2.0231086522,2.29272690459,1.68865363408,2.42651111249,2.41031752538,2.53183013669,2.36162930726,2.52362499948,2.27606965631,2.35823917115	3.11148428051,3.18163965617,3.5465186275,3.45622136926,3.91720231253,3.69962101732	129S1,C3H,129S5,C57BL,AKR,LP_J,WSB,129P2,BALB,DBA,NOD,CBA,REF,NZO,A_J	CAST,SPRET,PWK		Decrease	2.36627	0.335965	3.48545	0.306272	3.26883e-07
pseudogene	DEL	intergenic	FALSE	LINE_frag	chr6:76443154-76443703	76443154	76443703	+	ENSMUSG00000072476	AC131340.2	-	0	[[[76447201, 76447625], [76446635, 76446759]]]	2.38286792986,2.1344541733,2.46619174834,2.62696744615,3.25246832114,3.20932842513,2.25008991846,2.04805353085,2.29055891751,1.9799740551,2.33044667041,2.29575929133,2.17647902223,2.45416931039,2.0231086522,2.29272690459,1.68865363408,2.42651111249,2.41031752538,2.53183013669,2.36162930726,2.52362499948,2.27606965631,2.35823917115	3.11148428051,3.18163965617,3.5465186275,3.45622136926,3.91720231253,3.69962101732	129S1,C3H,129S5,C57BL,AKR,LP_J,WSB,129P2,BALB,DBA,NOD,CBA,REF,NZO,A_J	CAST,SPRET,PWK		Decrease	2.36627	0.335965	3.48545	0.306272	3.26883e-07
pseudogene	DEL	intergenic	FALSE	LINE_frag	chr6:76515850-76516490	76515850	76516490	-	ENSMUSG00000072476	AC131340.2	-	0	[[[76447201, 76447625], [76446635, 76446759]]]	2.38286792986,2.1344541733,2.46619174834,2.62696744615,3.25246832114,3.20932842513,2.25008991846,2.04805353085,2.29055891751,1.9799740551,2.33044667041,2.29575929133,2.17647902223,2.45416931039,2.0231086522,2.29272690459,1.68865363408,2.42651111249,2.41031752538,2.53183013669,2.36162930726,2.52362499948,2.27606965631,2.35823917115	3.11148428051,3.18163965617,3.5465186275,3.45622136926,3.91720231253,3.69962101732	129S1,C3H,129S5,C57BL,AKR,LP_J,WSB,129P2,BALB,DBA,NOD,CBA,REF,NZO,A_J	CAST,SPRET,PWK		Decrease	2.36627	0.335965	3.48545	0.306272	3.26883e-07
pseudogene	DEL	intergenic	FALSE	SINE	chr6:76568441-76568635	76568441	76568635	+	ENSMUSG00000072476	AC131340.2	-	0	[[[76447201, 76447625], [76446635, 76446759]]]	2.38286792986,2.1344541733,2.46619174834,2.62696744615,3.25246832114,3.20932842513,2.25008991846,2.04805353085,2.29055891751,1.9799740551,2.33044667041,2.29575929133,2.17647902223,2.45416931039,2.0231086522,2.29272690459,1.68865363408,2.42651111249,2.41031752538,2.53183013669,2.36162930726,2.52362499948,2.27606965631,2.35823917115	3.11148428051,3.18163965617,3.5465186275,3.45622136926,3.91720231253,3.69962101732	129S1,C3H,129S5,C57BL,AKR,LP_J,WSB,129P2,BALB,DBA,NOD,CBA,REF,NZO,A_J	CAST,SPRET,PWK		Decrease	2.36627	0.335965	3.48545	0.306272	3.26883e-07
pseudogene	INS	intergenic	FALSE	IAP-I	chr2:100814869-100814869	100814869	100814869	None	ENSMUSG00000082972	RP23-10L18.2	-	0	[[[100466852, 100468200]]]	2.76079813618,2.75317608484,3.66002383882,3.29356260015,2.62055009226,3.78539987566,2.13885964092,1.88671864463,3.09967810339,2.75020385988,3.55615049044,2.09098582594,1.97040838262,1.93416637529,2.15612398899,1.90763211287,3.07358250765,2.85871901223	1.62872665412,1.33906169262,1.8952168345,1.82678047779,2.06389860021,1.5760914082,1.29933484899,1.33837563722,1.41605476864,1.54508249814,1.54726856601,1.47673106624	CBA,LP_J,DBA,AKR,SPRET,129P2,BALB,NOD,A_J	129S1,C3H,129S5,C57BL,REF,CAST,WSB,NZO,PWK		Increase	2.68315	0.637525	1.57939	0.239667	3.4598e-07
protein_coding	DEL	intergenic	FALSE	ETn	chr1:167101712-167104351	167101712	167104351	-	ENSMUSG00000040848	Sft2d2	-	0	[[[167124369, 167124451], [167118377, 167118465], [167118098, 167118185], [167115137, 167115220], [167114099, 167114136], [167113956, 167114013], [167112181, 167112212], [167104626, 167109426]]]	3.74404445356,3.74635256641,3.71867937478,3.89143653953,3.38393170728,3.69979769552,2.84220025481,3.03064388077,3.74851280835,3.6762162859,3.91227170191,3.59368849311,3.48010373279,3.76370975851,3.90855399502,3.89573951642,3.83916504113,3.5061114107,3.56059467889,3.8885409634,3.84952327436,4.07248038264,3.62857477112,3.54489389754	2.80997615754,2.83155102193,3.05188127042,3.01823241862,1.96379748505,1.79135190689	129S1,C3H,129S5,C57BL,AKR,LP_J,WSB,129P2,BALB,DBA,NOD,CBA,REF,NZO,A_J	CAST,SPRET,PWK		Increase	3.66357	0.278872	2.5778	0.55363	3.86678e-07
protein_coding	INS	intergenic	FALSE	SINE	chr18:34483818-34483818	34483818	34483818	None	ENSMUSG00000014504	Srp19	+	0	[[[34490499, 34490765], [34491402, 34491479], [34493945, 34494018], [34494109, 34494222], [34495751, 34495999]]]	7.93512976003,8.29718966603,7.48316972555,7.69284326384,7.90037590833,7.89782843451,7.03651227823,7.35978873747,7.92365773203,7.9579804116	6.69661637714,6.86861626125,6.92786589952,7.17916337213,6.84637717609,7.37450334019,7.0217833302,6.72906086227,6.99124218525,6.66578057341,7.0030346299,7.25893684109,7.06034276953,6.68536142594,7.24808191684,7.2003065583,7.33469125825,7.27922013329,6.57336592242,6.52933499828	DBA,AKR,CBA,A_J,BALB	SPRET,129S1,C3H,129S5,C57BL,REF,LP_J,129P2,PWK,CAST,WSB,NZO,NOD		Increase	7.74845	0.363217	6.97368	0.266276	4.42614e-07
protein_coding	INS	intergenic	FALSE	RLTR10	chr13:56288935-56288935	56288935	56288935	+	ENSMUSG00000049625	Tifab	-	0	[[[56279906, 56280162], [56278264, 56278429], [56275070, 56277994]]]	0.494794888303,0.352048036485,0.737141950257,0.580251090995	1.06117428914,1.03789559808,1.02239087041,1.18159435,1.3599846309,1.2520530408,1.44411731112,1.55605455211,1.03280502113,0.935914655042,1.53424624677,1.58962450534,1.37663134473,1.06587088764,1.09118546921,0.905620321741,1.10091508152,1.05716110814,1.07163774127,0.869331526603,1.16344003584,1.00039692076,0.849034696092,0.819693582068,1.7054055065,1.66210438516	CAST,SPRET	129S1,C3H,129S5,C57BL,AKR,LP_J,WSB,129P2,BALB,DBA,NOD,CBA,REF,PWK,NZO,A_J		Decrease	0.541059	0.16109	1.18255	0.262839	4.76501e-07
protein_coding	INS	intergenic	FALSE	IAP-I	chr9:37402675-37402675	37402675	37402675	+	ENSMUSG00000001948	Spa17	-	0	[[[37421139, 37421174], [37419419, 37419603], [37415200, 37415272], [37413376, 37413455], [37410878, 37411071]]]	0.757649993581,1.09580802577,0.61462920198,1.13715813705,2.36232565589,3.16623058223	3.05182885385,3.68712386302,3.33637669895,3.07617053174,2.25521279476,2.35389924429,4.41500090746,4.63559682737,5.70078129074,4.64916144965,3.40891318135,4.34248620616,4.56900287894,4.84240724294,2.53148685791,2.81164875565,3.85101357811,2.90548353737,4.05890421211,3.57032536228,3.09998779624,4.46428742692,4.92755837789,5.26651594283	NZO,PWK,LP_J	129S1,C3H,DBA,129S5,C57BL,AKR,SPRET,WSB,129P2,BALB,CAST,NOD,CBA,REF,A_J		Decrease	1.5223	1.01459	3.82547	0.959415	4.82749e-07
protein_coding	INS	intergenic	FALSE	IAP-I	chr17:91683919-91683919	91683919	91683919	None	ENSMUSG00000043346	AC151288.1	+	0	[[[91636120, 91637456]]]	5.40166671266,5.87053531624,5.11265670867,5.25364109377,5.23720643594,4.95962465294,4.83108194525,4.8089764484,4.77468869253,4.9535331925,5.27302605755,5.50079625445,4.69262738181,4.64521406473,4.83954652441,4.89715737119,4.88221689935,5.06633816493	4.10278955567,4.54974817062,4.71419355758,4.35574145002,4.02312454859,4.24803752862,4.665144619,4.59495597525,4.55231732072,4.25298830517,4.24470002171,4.45122781196	129S1,C3H,129S5,DBA,AKR,LP_J,129P2,BALB,NOD,CBA,A_J	WSB,C57BL,REF,SPRET,CAST,NZO,PWK		Increase	5.05559	0.317778	4.39625	0.224875	5.09879e-07
protein_coding	DEL	intergenic	FALSE	SINE	chr12:27317665-27317859	27317665	27317859	+	ENSMUSG00000052076	AC155270.1	-	0	[[[27845110, 27845311], [27833577, 27833602], [27825659, 27827027]]]	4.61928553386,4.42429277173,4.36884143192,4.80808285397,4.31784159819,4.31435940538	3.54085099926,3.47109639752,3.44949666704,3.2772670494,3.22285051526,3.09468200899,3.52566708477,3.39126885819,3.65686808403,3.62515591282,3.46280044948,3.93282574225,3.16224473452,3.48022197032,3.76305329547,3.81516574221,3.69329539343,3.69956067432,3.64816427496,3.47642915077,4.34708271396,4.25469764061,3.5322017186,3.68189682328	C57BL,CAST,REF,PWK	SPRET,129S1,C3H,129S5,DBA,AKR,LP_J,WSB,129P2,BALB,NOD,CBA,NZO,A_J		Increase	4.47545	0.198044	3.59187	0.297717	5.65424e-07
protein_coding	INS	intergenic	FALSE	LINE	chr8:98620879-98620879	98620879	98620879	None	ENSMUSG00000031672	Got2	-	0	[[[98412115, 98412447], [98401611, 98401769], [98399644, 98399774], [98398302, 98398363], [98396074, 98396237], [98395789, 98395895], [98394673, 98394825], [98393370, 98393537], [98390719, 98390871], [98388032, 98389151]]]	5.20825183935,5.10216223314,6.01013407818,5.67113244652,6.09718899762,5.87759500006,5.18642373958,5.04945409826,4.77311520533,4.88383633314,5.86823656721,5.84466577208	6.17440004464,6.24002880946,6.30858501193,6.3755619994,6.87225114336,6.3652218477,6.02976386209,5.85897562959,6.13655061839,6.06384177969,6.35383718775,6.36615984405,6.32813899517,6.39526889588,6.39331107775,6.43941917004,6.34248972899,6.36973966928	129S1,AKR,SPRET,129P2,BALB,CAST,PWK,A_J	CBA,C3H,LP_J,C57BL,REF,129S5,DBA,WSB,NZO,NOD		Decrease	5.46435	0.474879	6.30075	0.211277	5.78614e-07
protein_coding	INS	intergenic	FALSE	SINE	chr9:75334141-75334141	75334141	75334141	None	ENSMUSG00000058587	Tmod3	-	0	[[[75407305, 75407464], [75380231, 75380399], [75377174, 75377332], [75364278, 75364402], [75362972, 75363063], [75358931, 75359063], [75357119, 75357228], [75355186, 75355331], [75352645, 75352791], [75345924, 75347957]]]	4.59034618755,4.76878887839,4.43081444031,4.72494669998,4.61174028181,4.56991940717,4.70707586434,4.58041704745,4.69785960139,4.69348713157,4.61633213798,4.65177178521,4.33425907824,4.76899361956,4.46787610227,4.74243826326,4.5091405469,4.47165198717	4.16701386971,4.43405972116,4.00464384977,3.78915887349,4.35168401115,4.16666100825,3.38210274324,3.76242939673,4.1370098787,4.12394591482,4.31702272719,4.26214861586	CBA,C3H,DBA,AKR,BALB,NOD,NZO,A_J	SPRET,129S1,LP_J,C57BL,129S5,129P2,CAST,WSB,REF,PWK		Increase	4.60766	0.125456	4.07482	0.299492	6.60916e-07
protein_coding	INS	intergenic	FALSE	LINE_frag	chr3:19761225-19761225	19761225	19761225	None	ENSMUSG00000048106	4632415L05Rik	+	0	[[[19794907, 19797219]]]	2.54264365317,2.29582641993,2.24547788626,2.44422831815	3.66075735898,3.78335320444,3.55726165353,3.48957129764,3.51196309157,3.70551288183,3.57207007355,3.11990574796,3.54274801857,2.77037114499,2.49549460515,2.88486278494,3.66162975794,3.43815348605,3.23912955643,3.23873708936,3.40253265388,3.34776954074,3.35360150286,3.57868960742,4.04523507075,3.64069013501,3.28047877818,2.9561164296,3.32537335301,3.89552432652	CAST,PWK	SPRET,129S1,C3H,129S5,C57BL,AKR,LP_J,WSB,129P2,BALB,DBA,NOD,CBA,REF,NZO,A_J		Decrease	2.38204	0.136312	3.40375	0.349679	7.59868e-07
protein_coding	INS	intergenic	FALSE	SINE	chr3:19633320-19633320	19633320	19633320	None	ENSMUSG00000048106	4632415L05Rik	+	0	[[[19794907, 19797219]]]	2.54264365317,2.29582641993,2.24547788626,2.44422831815	3.66075735898,3.78335320444,3.55726165353,3.48957129764,3.51196309157,3.70551288183,3.57207007355,3.11990574796,3.54274801857,2.77037114499,2.49549460515,2.88486278494,3.66162975794,3.43815348605,3.23912955643,3.23873708936,3.40253265388,3.34776954074,3.35360150286,3.57868960742,4.04523507075,3.64069013501,3.28047877818,2.9561164296,3.32537335301,3.89552432652	CAST,PWK	SPRET,129S1,C3H,129S5,C57BL,AKR,LP_J,WSB,129P2,BALB,DBA,NOD,CBA,REF,NZO,A_J		Decrease	2.38204	0.136312	3.40375	0.349679	7.59868e-07
protein_coding	DEL	intergenic	FALSE	SINE	chr3:19856440-19856642	19856440	19856642	-	ENSMUSG00000048106	4632415L05Rik	+	0	[[[19794907, 19797219]]]	3.66075735898,3.78335320444,3.55726165353,3.48957129764,3.51196309157,3.70551288183,3.57207007355,3.11990574796,3.54274801857,2.77037114499,2.49549460515,2.88486278494,3.66162975794,3.43815348605,3.23912955643,3.23873708936,3.40253265388,3.34776954074,3.35360150286,3.57868960742,4.04523507075,3.64069013501,3.28047877818,2.9561164296,3.32537335301,3.89552432652	2.54264365317,2.29582641993,2.24547788626,2.44422831815	SPRET,129S1,C3H,129S5,C57BL,AKR,LP_J,WSB,129P2,BALB,DBA,NOD,CBA,REF,NZO,A_J	CAST,PWK		Increase	3.40375	0.349679	2.38204	0.136312	7.59868e-07
protein_coding	INS	intergenic	FALSE	SINE	chr11:87768671-87768671	87768671	87768671	None	ENSMUSG00000020483	Dynll2	-	0	[[[87800743, 87801035], [87797372, 87797512], [87793025, 87795072]]]	10.2412732494,9.86986189469,10.3591675555,10.2338843745,10.7977654478,10.6674173674,9.44642122728,9.57349310836,9.8862329355,9.61838073237,10.5752457974,10.4944588687,10.0777503253,9.6984623791,10.0042378938,9.74604534856,9.81833703898,9.66508263006	9.16880621491,8.83878282785,9.57350579607,9.5518189935,9.1942457827,8.96328170264,9.40300341446,9.54464633643,9.24117166334,9.22422872597,8.93694314205,8.54858123302	129S1,C3H,129S5,DBA,AKR,LP_J,129P2,BALB,NOD,CBA,A_J	WSB,C57BL,REF,SPRET,CAST,NZO,PWK		Increase	10.043	0.408474	9.18242	0.316646	9.10018e-07
protein_coding	INS	intergenic	FALSE	SINE	chr11:87824712-87824712	87824712	87824712	None	ENSMUSG00000020483	Dynll2	-	0	[[[87811714, 87811779], [87797372, 87797512], [87794763, 87795072]]]	10.2412732494,9.86986189469,10.3591675555,10.2338843745,10.7977654478,10.6674173674,9.44642122728,9.57349310836,9.8862329355,9.61838073237,10.5752457974,10.4944588687,10.0777503253,9.6984623791,10.0042378938,9.74604534856,9.81833703898,9.66508263006	9.16880621491,8.83878282785,9.57350579607,9.5518189935,9.1942457827,8.96328170264,9.40300341446,9.54464633643,9.24117166334,9.22422872597,8.93694314205,8.54858123302	129S1,C3H,129S5,DBA,AKR,LP_J,129P2,BALB,NOD,CBA,A_J	WSB,C57BL,REF,SPRET,CAST,NZO,PWK		Increase	10.043	0.408474	9.18242	0.316646	9.10018e-07
protein_coding	INS	intergenic	FALSE	SINE	chr3:127554285-127554285	127554285	127554285	None	ENSMUSG00000050549	5730508B09Rik	-	0	[[[127598950, 127599217], [127572604, 127573918]]]	1.5999688237,1.89123530077,2.00097134669,1.55202560318,1.73271163594,1.92572159743,1.57141981962,0.944919026023,1.15440595446,1.84672451513,1.51839624323,1.43322994564,1.81314724843,2.06127828459,1.8642280285,1.42620125523	2.00762774491,2.30315144858,2.84233844418,3.01004854316,3.17463575788,3.60284353748,1.80136762663,2.15510299225,2.34703150075,2.56282609943,2.59417635844,2.77713774749,2.3039250524,2.73678347962	SPRET,129S1,C3H,129S5,LP_J,129P2,BALB,CAST,CBA,PWK,A_J	WSB,DBA,C57BL,AKR,NOD,REF,NZO		Decrease	1.64604	0.307655	2.58707	0.483446	9.34588e-07
protein_coding	INS	intergenic	FALSE	SINE	chr17:46982235-46982235	46982235	46982235	-	ENSMUSG00000073388	A330017A19Rik	-	0	[[[47026742, 47027154]]]	0.761755464481,0.535189400076,0.632550769586,0.376562038336,0.773005721259,1.1180459043	1.09368857023,1.55765644746,1.48328899701,2.13179050968,1.54882363977,1.361510917,1.77409731454,1.37576624114,2.08312194079,1.30661341575,2.22934789705,1.79047643192,0.950872388455,0.932968974818,2.32341346764,1.90299859975,1.11033987857,1.37277863342,1.49392120321,2.15138892953,1.1532629835,1.29322256977,1.96523527724,2.36211190907	NOD,PWK	SPRET,129S1,C3H,DBA,129S5,C57BL,AKR,LP_J,WSB,129P2,BALB,CAST,CBA,REF,NZO,A_J		Decrease	0.699518	0.253073	1.61453	0.444162	9.55906e-07
protein_coding	DEL	intergenic	FALSE	LINE	chr14:103806761-103813261	103806761	103813261	-	ENSMUSG00000022123	Scel	+	0	[[[103912556, 103912685], [103928398, 103928461], [103929165, 103929281], [103932505, 103932566], [103936177, 103936247], [103939794, 103939834], [103941136, 103941215], [103943039, 103943106], [103959466, 103959548], [103963998, 103964059], [103969386, 103969432], [103970871, 103970932], [103971223, 103971284], [103973595, 103973653], [103975407, 103975468], [103975850, 103975911], [103977047, 1…	1.84399907094,1.87608915814,1.26761042499,1.77022349571,1.80505488436,2.05847449048,1.96635690935,2.6700826239,1.81750235987,1.79986535043,1.69695843036,1.45345152921,1.04718068423,1.76906841916,2.22042234721,1.7049628579,2.24807153915,1.63682551629,1.67534567122,1.60435019601,1.44621830987,1.26538586851,2.04126387952,1.35741658866	1.53326967557,0.985815732933,0.831973032107,0.525213077151,0.930203753068,0.620913228515	129S1,C3H,129S5,C57BL,AKR,WSB,129P2,BALB,DBA,NOD,CBA,REF,PWK,NZO,A_J	CAST,SPRET,LP_J		Increase	1.75176	0.356219	0.904565	0.355574	9.61382e-07
protein_coding	DEL	intergenic	FALSE	LINE_frag	chr14:103875710-103876453	103875710	103876453	+	ENSMUSG00000022123	Scel	+	0	[[[103912556, 103912685], [103928398, 103928461], [103929165, 103929281], [103932505, 103932566], [103936177, 103936247], [103939794, 103939834], [103941136, 103941215], [103943039, 103943106], [103959466, 103959548], [103963998, 103964059], [103969386, 103969432], [103970871, 103970932], [103971223, 103971284], [103973595, 103973653], [103975407, 103975468], [103975850, 103975911], [103977047, 1…	1.84399907094,1.87608915814,1.26761042499,1.77022349571,1.80505488436,2.05847449048,1.96635690935,2.6700826239,1.81750235987,1.79986535043,1.69695843036,1.45345152921,1.04718068423,1.76906841916,2.22042234721,1.7049628579,2.24807153915,1.63682551629,1.67534567122,1.60435019601,1.44621830987,1.26538586851,2.04126387952,1.35741658866	1.53326967557,0.985815732933,0.831973032107,0.525213077151,0.930203753068,0.620913228515	129S1,C3H,129S5,C57BL,AKR,WSB,129P2,BALB,DBA,NOD,CBA,REF,PWK,NZO,A_J	CAST,SPRET,LP_J		Increase	1.75176	0.356219	0.904565	0.355574	9.61382e-07
protein_coding	DEL	intergenic	FALSE	LINE	chr7:96730716-96737128	96730716	96737128	-	ENSMUSG00000039405	Prss23	-	0	[[[96665955, 96666054], [96657617, 96659380]]]	2.90634369476,3.24789652655,3.29294834243,3.14646227279,2.80249363296,2.83153173482,3.11552290118,3.65597176429,3.27664858075,3.67365994475,3.83021104016,2.85786502225,1.85934746043,3.40167784917,3.07186083558,3.25002988893,3.31695731553,2.94919610814,3.02635988416,3.14479540054,3.34080239313,3.51396739517,3.47169075577,3.11502013202	2.51731679428,2.14403524569,2.45643131546,2.04136152388,1.85772592277,1.70126726445	129S1,C3H,129S5,C57BL,AKR,LP_J,WSB,129P2,BALB,DBA,NOD,CBA,REF,NZO,A_J	CAST,SPRET,PWK		Increase	3.1708	0.39004	2.11969	0.323089	1.00995e-06
protein_coding	DEL	intergenic	FALSE	RLTR10	chr7:96640746-96643584	96640746	96643584	+	ENSMUSG00000039405	Prss23	-	0	[[[96665955, 96666054], [96657617, 96659380]]]	2.90634369476,3.24789652655,3.29294834243,3.14646227279,2.80249363296,2.83153173482,3.11552290118,3.65597176429,3.27664858075,3.67365994475,3.83021104016,2.85786502225,1.85934746043,3.40167784917,3.07186083558,3.25002988893,3.31695731553,2.94919610814,3.02635988416,3.14479540054,3.34080239313,3.51396739517,3.47169075577,3.11502013202	2.51731679428,2.14403524569,2.45643131546,2.04136152388,1.85772592277,1.70126726445	129S1,C3H,129S5,C57BL,AKR,LP_J,WSB,129P2,BALB,DBA,NOD,CBA,REF,NZO,A_J	CAST,SPRET,PWK		Increase	3.1708	0.39004	2.11969	0.323089	1.00995e-06
protein_coding	INS	intergenic	FALSE	MuLV	chr11:99271228-99271228	99271228	99271228	None	ENSMUSG00000019761	Krt10	-	0	[[[99250051, 99250678], [99249322, 99249406], [99248810, 99248968], [99248542, 99248705], [99248310, 99248437], [99247843, 99248062], [99247243, 99247583], [99246566, 99246950]]]	3.18098894191,2.98221626911,2.06253726457,2.376278269,3.02618090143,2.82852439225,2.86136203553,3.0616050353,2.93158080959,2.93978608928,2.69520560928,2.88400897939	1.72265913936,1.29651446312,2.36745423312,2.11235102539,1.44173980621,1.17387909759,2.44240475977,1.852579953,2.38015455668,2.04418589619,1.05864537671,1.64131178978,2.11541080797,1.75766109568,1.90510306575,1.51430892301,1.91131249874,1.3418494009	129S1,C3H,129S5,DBA,LP_J,129P2,CAST,NOD	CBA,C57BL,AKR,SPRET,BALB,PWK,WSB,REF,NZO,A_J		Increase	2.81919	0.312816	1.7822	0.419832	1.0496e-06
protein_coding	INS	intergenic	FALSE	SINE	chr2:132590381-132590381	132590381	132590381	None	ENSMUSG00000044991	1110034G24Rik	+	0	[[[132516017, 132516464], [132517684, 132517867], [132575947, 132576791]], [[132512665, 132512717], [132517684, 132517867], [132575947, 132576791]]]	2.4482071896,2.59178651114,3.42992306405,2.31719189601	3.45394755816,3.80806883343,3.91248370569,3.514904064,3.75463138828,4.26411433137,3.3466752241,3.40330549313,3.78522222331,3.81830890722,3.85394764935,3.65281573996,3.98324479198,3.97968860355,4.28029121293,4.06151923602,4.08742044215,4.44727897501,4.40962458362,4.2802057439,3.78982759039,3.45821032402,3.4969957387,3.76967119539,3.45744976242,3.0313610134	AKR,SPRET,129S1,129P2	CBA,C3H,129S5,C57BL,DBA,LP_J,BALB,PWK,CAST,NOD,WSB,REF,NZO,A_J		Decrease	2.69678	0.501464	3.81159	0.357898	1.07462e-06
protein_coding	DEL	intergenic	FALSE	LINE_frag	chr12:85452813-85453674	85452813	85453674	-	ENSMUSG00000043487	Acot6	+	0	[[[85441602, 85442378], [85447391, 85447595], [85449888, 85452299]]]	2.64095093814,2.60923561084,2.24750423564,2.16556226161,2.01573091547,2.23115616286,2.29340834665,2.44315912489,2.65558112265,2.91460366203,2.52345713369,2.21939164352,1.32632964616,1.13596587978,2.32927129122,2.40693678924,2.45924679022,2.44450256784,2.48715397768,2.13708597597,2.04690713069,2.16702552795,2.27676053335,2.35636741535,2.42277566588,2.51941371648	1.34158624143,1.18780837862,1.3309656304,0.828272559982	129S1,C3H,129S5,C57BL,AKR,LP_J,WSB,129P2,BALB,DBA,NOD,CBA,REF,PWK,NZO,A_J	CAST,SPRET		Increase	2.28752	0.372404	1.17216	0.239741	1.12329e-06
protein_coding	INS	intergenic	FALSE	RLTR45	chr12:85440455-85440455	85440455	85440455	-	ENSMUSG00000043487	Acot6	+	0	[[[85441602, 85442378], [85447391, 85447595], [85449888, 85452299]]]	1.34158624143,1.18780837862,1.3309656304,0.828272559982	2.64095093814,2.60923561084,2.24750423564,2.16556226161,2.01573091547,2.23115616286,2.29340834665,2.44315912489,2.65558112265,2.91460366203,2.52345713369,2.21939164352,1.32632964616,1.13596587978,2.32927129122,2.40693678924,2.45924679022,2.44450256784,2.48715397768,2.13708597597,2.04690713069,2.16702552795,2.27676053335,2.35636741535,2.42277566588,2.51941371648	CAST,SPRET	129S1,C3H,129S5,C57BL,AKR,LP_J,WSB,129P2,BALB,DBA,NOD,CBA,REF,PWK,NZO,A_J		Decrease	1.17216	0.239741	2.28752	0.372404	1.12329e-06
protein_coding	INS	intergenic	FALSE	LINE	chr8:98796577-98796577	98796577	98796577	-	ENSMUSG00000031672	Got2	-	0	[[[98412115, 98412447], [98401611, 98401769], [98399644, 98399774], [98398302, 98398363], [98396074, 98396237], [98395789, 98395895], [98394673, 98394825], [98393370, 98393537], [98390719, 98390871], [98388032, 98389151]]]	5.18642373958,5.04945409826,4.77311520533,4.88383633314	6.17440004464,6.24002880946,6.30858501193,6.3755619994,6.87225114336,6.3652218477,6.02976386209,5.85897562959,5.20825183935,5.10216223314,5.86823656721,5.84466577208,6.09718899762,5.87759500006,6.13655061839,6.06384177969,6.35383718775,6.36615984405,6.32813899517,6.39526889588,6.39331107775,6.43941917004,6.34248972899,6.36973966928,6.01013407818,5.67113244652	CAST,PWK	SPRET,129S1,C3H,129S5,C57BL,AKR,LP_J,WSB,129P2,BALB,DBA,NOD,CBA,REF,NZO,A_J		Decrease	4.97321	0.181933	6.11896	0.380852	1.18001e-06
pseudogene	INS	intergenic	FALSE	IAP-I	chr4:33059472-33059472	33059472	33059472	+	ENSMUSG00000059634	RP23-360H6.2	+	0	[[[33051737, 33052247]]]	5.84298863446,5.70220030604,5.84562075308,5.41290083901	7.63929131632,6.75689930827,7.76218857753,7.99006614966,8.51305674069,8.45409758366,7.805341584,7.19096670852,8.70549056285,8.53020201656,7.3604480206,7.19357382725,8.35412751582,8.56855065084,7.74881762744,7.94960709475,8.644068871,8.42939047281,8.69845854215,8.54766327166,6.52869217075,5.92946263009,7.31811341328,7.40796180958,8.64710566217,8.91669782243	CAST,PWK	SPRET,129S1,C3H,129S5,C57BL,AKR,LP_J,WSB,129P2,BALB,DBA,NOD,CBA,REF,NZO,A_J		Decrease	5.70093	0.20337	7.90732	0.772955	1.21791e-06
protein_coding	DEL	intergenic	FALSE	SINE	chr8:73166219-73166427	73166219	73166427	+	ENSMUSG00000056204	Pgpep1	-	0	[[[73183507, 73183567], [73181325, 73181379], [73176302, 73176420], [73175079, 73175313], [73173782, 73174684]]]	3.90831292627,4.01638714398,3.92867612699,3.82670679486,3.8190700514,3.81908340496,3.70548231161,4.01673294963,3.85941753596,3.63930128921	2.86097152375,3.06855249031,3.31860026736,3.41346650923,3.58041404661,3.73418364973,2.96271364051,3.51805687796,3.31577984989,3.09245346441,3.49859265053,2.86399518351,3.01209966538,3.50217262729,3.48749434465,3.46511794382,3.44316569986,3.35077438611,3.02271099622,3.32163549266	C57BL,NOD,REF,A_J,PWK	SPRET,129S1,C3H,129S5,DBA,AKR,LP_J,WSB,129P2,BALB,CAST,CBA,NZO		Increase	3.85392	0.121447	3.29165	0.256091	1.31377e-06
protein_coding	INS	intergenic	FALSE	IAP-I	chr19:58785571-58785571	58785571	58785571	None	ENSMUSG00000046008	Pnlip	+	0	[[[58744853, 58744882], [58745027, 58745074], [58746191, 58746347], [58747570, 58747694], [58748236, 58748372], [58749542, 58749655], [58750689, 58750810], [58750921, 58751042], [58751613, 58751733], [58753992, 58754123], [58754527, 58754637], [58755228, 58755394], [58756152, 58756276]]]	0.0448227375921,0.057668682598,0.408292513791,0.272820155641	0.566738679367,0.621137011286,0.578606757664,1.0778717388,0.138349059461,0.805581026106,2.38129113119,1.35490275502,0.914080463103,1.2375614092,1.38545949153,1.57082481063,1.60110306881,1.21248510645,0.664262338424,1.51814836395,0.912662433742,1.12413463443,1.51698968032,1.46081924028,1.04171409376,0.775612825061,1.39778441514,1.61935516721,1.42586526467,0.96804967959	SPRET,129S1,PWK	CBA,C3H,DBA,129S5,C57BL,AKR,LP_J,129P2,BALB,CAST,NOD,WSB,REF,NZO,A_J		Decrease	0.195901	0.17603	1.1489	0.462925	1.36956e-06
protein_coding	DEL	intergenic	FALSE	IAP-I	chr19:58693614-58694054	58693614	58694054	+	ENSMUSG00000046008	Pnlip	+	0	[[[58744853, 58744882], [58745027, 58745074], [58746191, 58746347], [58747570, 58747694], [58748236, 58748372], [58749542, 58749655], [58750689, 58750810], [58750921, 58751042], [58751613, 58751733], [58753992, 58754123], [58754527, 58754637], [58755228, 58755394], [58756152, 58756276]]]	0.566738679367,0.621137011286,0.578606757664,1.0778717388,0.138349059461,0.805581026106,2.38129113119,1.35490275502,0.914080463103,1.2375614092,1.38545949153,1.57082481063,1.60110306881,1.21248510645,0.664262338424,1.51814836395,0.912662433742,1.12413463443,1.51698968032,1.46081924028,1.04171409376,0.775612825061,1.39778441514,1.61935516721,1.42586526467,0.96804967959	0.0448227375921,0.057668682598,0.408292513791,0.272820155641	129S1,C3H,DBA,129S5,C57BL,AKR,LP_J,WSB,129P2,BALB,CAST,NOD,CBA,REF,NZO,A_J	SPRET,PWK		Increase	1.1489	0.462925	0.195901	0.17603	1.36956e-06
protein_coding	INS	intergenic	FALSE	SINE	chr19:58643511-58643511	58643511	58643511	+	ENSMUSG00000046008	Pnlip	+	0	[[[58744853, 58744882], [58745027, 58745074], [58746191, 58746347], [58747570, 58747694], [58748236, 58748372], [58749542, 58749655], [58750689, 58750810], [58750921, 58751042], [58751613, 58751733], [58753992, 58754123], [58754527, 58754637], [58755228, 58755394], [58756152, 58756276]]]	0.0448227375921,0.057668682598,0.408292513791,0.272820155641	0.566738679367,0.621137011286,0.578606757664,1.0778717388,0.138349059461,0.805581026106,2.38129113119,1.35490275502,0.914080463103,1.2375614092,1.38545949153,1.57082481063,1.60110306881,1.21248510645,0.664262338424,1.51814836395,0.912662433742,1.12413463443,1.51698968032,1.46081924028,1.04171409376,0.775612825061,1.39778441514,1.61935516721,1.42586526467,0.96804967959	SPRET,PWK	129S1,C3H,DBA,129S5,C57BL,AKR,LP_J,WSB,129P2,BALB,CAST,NOD,CBA,REF,NZO,A_J		Decrease	0.195901	0.17603	1.1489	0.462925	1.36956e-06
protein_coding	INS	intergenic	FALSE	MaLR	chr8:49143670-49143670	49143670	49143670	+	ENSMUSG00000031563	Wwc2	-	0	[[[49075418, 49075897], [49005941, 49006052], [48986005, 48986210], [48984788, 48984866], [48972424, 48972505], [48968846, 48968977], [48965453, 48965601], [48964180, 48964255], [48960581, 48960825], [48955131, 48955222], [48953524, 48954145], [48949857, 48949988], [48949404, 48949486], [48949205, 48949293], [48944082, 48944276], [48941536, 48941702], [48937257, 48937380], [48934658, 48934843], […	3.87394152643,4.14617291132,4.0449349696,4.16220683298,3.40228729049,3.8420517024	4.28869134451,4.52222635538,4.57383017817,4.60208554429,4.37289321909,4.0790562244,4.59953360477,4.39346561897,4.35099550182,4.2965757896,4.32245090862,4.43704635231,4.3483945413,4.204222558,4.3636187941,4.43382376693,4.1620422348,4.44253570654,4.59669994246,4.6556507308,4.5394145566,4.64383484621,4.48183268824,4.40852306998	NOD,SPRET	129S1,C3H,DBA,129S5,C57BL,AKR,LP_J,WSB,129P2,BALB,CAST,CBA,REF,PWK,NZO,A_J		Decrease	3.91193	0.283288	4.42164	0.153626	1.53956e-06
protein_coding	DEL	intergenic	FALSE	SINE	chr9:103710576-103710687	103710576	103710687	-	ENSMUSG00000042757	Tmem108	-	0	[[[103664083, 103664132], [103655183, 103655297], [103512039, 103512126], [103401130, 103402538], [103391517, 103391673], [103386106, 103387113]]]	3.95357728369,3.72083272614,3.73737828569,3.43703657106,3.85063456058,3.77156555529,3.63820530245,3.75310981338,3.50935414984,3.49024026926,3.45830599042,3.62787183315,3.60555376972,3.74187900655,3.89152772248,3.60921515887,3.50929027258,3.594066537,3.55511919936,3.70086449712,3.66443099708,3.69548949701,3.63960519813,3.53999418956,3.53326331139,3.86976925414	3.30129448506,3.42038599115,3.14984682185,2.89899376983	129S1,C3H,129S5,C57BL,AKR,LP_J,WSB,129P2,BALB,DBA,NOD,CBA,REF,PWK,NZO,A_J	CAST,SPRET		Increase	3.65762	0.138325	3.19263	0.224895	1.81627e-06
protein_coding	INS	intergenic	FALSE	SINE	chr17:34264852-34264852	34264852	34264852	None	ENSMUSG00000037649	H2-DMa	+	0	[[[34272592, 34272703], [34274057, 34274343], [34274846, 34275126], [34275350, 34275480], [34275760, 34276027]]]	3.71680142723,3.1923141234,4.29369809058,3.84650929224,3.72733290015,4.22673964942,3.90277498582,3.98619300746	4.63908722659,4.89006331744,4.89998704453,4.55771511167,4.60101812084,4.26012101271,4.08992727959,4.26090461562,4.90152690086,4.67589775333,4.50555608142,4.30587122435,4.36106723372,4.58428030446,4.52044471341,5.33504801195,4.92861303557,4.4784913248,4.64411094154,4.56684296133,4.73990621508,4.22289320394	AKR,CBA,A_J,C3H	SPRET,129S1,129S5,C57BL,DBA,LP_J,129P2,BALB,CAST,WSB,REF,PWK,NZO,NOD		Decrease	3.86155	0.343183	4.58952	0.288622	2.01075e-06
protein_coding	INS	intergenic	TRUE	RLTR10	chr12:32275908-32275908	32275908	32275908	-	ENSMUSG00000020651	Slc26a4	-	0	[[[32244814, 32244834], [32244023, 32244384], [32241903, 32242044], [32234776, 32234888], [32232709, 32232895], [32231965, 32232131], [32229293, 32229447], [32229089, 32229173], [32225367, 32225516], [32224046, 32224161], [32220699, 32220778], [32220474, 32220571], [32220113, 32220221], [32218008, 32218079], [32216560, 32216654], [32214322, 32214419], [32213482, 32213714], [32211464, 32211520], […	0.970454056327,1.15998316524,0.994918718596,0.967191198152	1.68145865692,1.65408541082,1.90311939577,2.07688663581,1.77146483888,1.83225358235,1.76199802741,2.24345024312,2.19195584777,1.756730485,1.94074444009,1.4216066467,2.30655859458,2.25744452794,0.911046190514,1.65337447895,1.99397715268,1.88143278426,2.10464757586,2.04583254608,1.74126437014,1.89876679484,1.77456357025,1.68764388932,1.8700805061,1.45335181195	CAST,SPRET	129S1,C3H,129S5,C57BL,AKR,LP_J,WSB,129P2,BALB,DBA,NOD,CBA,REF,PWK,NZO,A_J		Decrease	1.02314	0.0920662	1.83907	0.298533	2.01818e-06
pseudogene	DEL	intergenic	FALSE	LINE	chr14:74454918-74461696	74454918	74461696	+	ENSMUSG00000057886	AC154213.2	-	0	[[[74354805, 74355358]]]	6.74419312711,6.82626784318,7.36525601232,7.71954022604,7.40982340554,7.72953142617,7.28043482205,7.1579487722,6.58078437569,6.53059779538,6.60818272717,6.72588945748,6.5708883246,6.76056857545,6.62640244506,7.01207881742,7.11157287375,7.34904826018	6.75310569789,5.97046441826,5.32579421356,5.91704316926,6.48543589395,6.35415063323,6.38697945474,6.38926996888,5.86459362069,6.33192820369,5.68106301095,6.18106085332	CBA,C3H,C57BL,AKR,BALB,DBA,NOD,REF,A_J	SPRET,129S1,LP_J,129S5,129P2,CAST,WSB,NZO,PWK		Increase	7.00606	0.397794	6.13674	0.39663	2.23693e-06
pseudogene	DEL	intergenic	FALSE	LINE_frag	chr14:74661618-74662620	74661618	74662620	+	ENSMUSG00000057886	AC154213.2	-	0	[[[74354805, 74355358]]]	6.74419312711,6.82626784318,7.36525601232,7.71954022604,7.40982340554,7.72953142617,7.28043482205,7.1579487722,6.58078437569,6.53059779538,6.60818272717,6.72588945748,6.5708883246,6.76056857545,6.62640244506,7.01207881742,7.11157287375,7.34904826018	6.75310569789,5.97046441826,5.32579421356,5.91704316926,6.48543589395,6.35415063323,6.38697945474,6.38926996888,5.86459362069,6.33192820369,5.68106301095,6.18106085332	CBA,C3H,129S5,C57BL,AKR,BALB,DBA,NOD,REF,A_J	129S1,LP_J,SPRET,129P2,CAST,WSB,NZO,PWK		Increase	7.00606	0.397794	6.13674	0.39663	2.23693e-06
pseudogene	INS	intergenic	FALSE	LINE	chr4:25279367-25279367	25279367	25279367	None	ENSMUSG00000083737	Prdx6-rs2	+	0	[[[25234975, 25235670]]]	1.10444591978,0.680252347219,1.56022834043,0.881652993572,1.46879312842,1.31482988117,1.22758388991,1.6306172427,1.72534326874,0.975245565454	2.35568843534,2.51771050172,2.02833791467,1.98098278608,1.3669703299,1.33770432303,2.11777029614,2.35122130236,2.16004735497,1.53360630473,2.03554436598,2.32448483207,2.50057766924,2.55749699222,2.22655096696,2.70446335821,2.31159032193,1.67346551068,2.13153534191,2.15736774127	129S1,NOD,AKR,129P2,BALB,A_J	SPRET,CBA,C3H,129S5,C57BL,DBA,LP_J,CAST,WSB,REF,NZO,PWK		Decrease	1.2569	0.345789	2.11866	0.383554	2.29667e-06
protein_coding	DEL	intergenic	FALSE	MaLR	chr10:29644090-29650486	29644090	29650486	+	ENSMUSG00000075266	Cenpw	-	0	[[[29920165, 29920327], [29918270, 29918385], [29916899, 29917032]]]	1.47467155103,1.31373157424,1.31305923392,1.68095615627,2.04649554945,1.96469020745,1.86516240793,2.11186129848,2.19971773353,2.34101797027,0.857481429238,1.47105997155,1.5224816968,1.86194587951,1.93317198937,1.62725533701,1.70301784238,1.28925544081,1.74770926993,1.80134338684,1.98284448659,2.03480283996	1.01681810134,0.557176637825,1.01729549325,1.19120574603,0.633647853819,0.90308701257,1.09114758163,1.27526075956	129S1,C3H,129S5,C57BL,AKR,LP_J,129P2,BALB,DBA,NOD,CBA,REF,NZO,A_J	CAST,SPRET,WSB,PWK		Increase	1.73381	0.353593	0.960705	0.253141	2.34739e-06
protein_coding	INS	intergenic	FALSE	SINE	chr16:31214908-31214908	31214908	31214908	None	ENSMUSG00000047714	Ppp1r2	-	0	[[[31274930, 31275363], [31265389, 31265498], [31261314, 31261393], [31260658, 31260754], [31258421, 31258590], [31251621, 31254819]]]	4.45382065597,3.6061540269,3.15664633569,2.46946334725	4.9621841958,4.7977425328,4.07719571777,4.46906310149,5.70939601094,5.20931823772,4.91790277485,4.60220556092,4.83881056002,5.17925437054,5.14920049246,5.76320306636,5.42504721503,5.26921223446,4.47048410222,5.08657478764,5.19554922662,5.03496731655,5.03306927722,5.38397547226,4.56991729145,4.37390918319,4.75871222718,3.89272555566,5.03442298524,5.70467567269	SPRET,PWK	129S1,C3H,DBA,129S5,C57BL,AKR,LP_J,WSB,129P2,BALB,CAST,NOD,CBA,REF,NZO,A_J		Decrease	3.42152	0.831926	4.95803	0.472986	2.41002e-06
protein_coding	DEL	intergenic	FALSE	SINE	chr10:82814762-82814962	82814762	82814962	+	ENSMUSG00000020255	D10Wsu102e	+	0	[[[82822975, 82823118], [82824790, 82824878], [82827122, 82827260], [82828447, 82831580]]]	3.88768388023,3.98746022792,4.36774729002,4.30234216238,3.88891069844,3.64485498154,4.27528997282,4.2726168459,4.52764366475,4.3540576256,4.18053655746,3.98512140788,4.07114821072,4.05949152177,4.14073450313,4.11319958328,3.96521428976,3.92540492796,4.2333580766,4.41906644114,3.8340716943,3.70046905919,4.25355047495,4.18665193779	3.78366566905,3.70251942185,3.27706895869,3.59664712397,3.46807790565,3.40332546292	129S1,C3H,129S5,C57BL,AKR,LP_J,WSB,129P2,BALB,DBA,NOD,CBA,REF,NZO,A_J	CAST,SPRET,PWK		Increase	4.10736	0.226734	3.53855	0.190771	2.50682e-06
protein_coding	DEL	intergenic	FALSE	LINE_frag	chr10:128045767-128045869	128045767	128045869	-	ENSMUSG00000025362	Rps26	-	0	[[[128063530, 128063556], [128063117, 128063296], [128062261, 128062393], [128061591, 128061692]]]	4.94668832095,5.38655718839,5.45137544286,5.90098705426,6.40998648589,4.70434787644,6.43782135711,6.24472453279,5.40999472438,5.15405382993,6.84964103639,7.09584479322,5.62795747182,5.37014237678,5.13981122457,5.02764106361,5.40137661473,5.09469590169,5.6757645383,5.52621275777,5.29286438581,5.63020256097,5.99966297675,5.92144383158	5.23327108448,4.87109246272,3.42621975271,3.84930681116,3.29998005126,3.98810190904	129S1,C3H,129S5,C57BL,AKR,LP_J,WSB,129P2,BALB,DBA,NOD,CBA,REF,NZO,A_J	CAST,SPRET,PWK		Increase	5.65416	0.603682	4.11133	0.780704	2.59206e-06
processed_transcript	DEL	intergenic	FALSE	SINE	chr6:146605054-146605222	146605054	146605222	+	ENSMUSG00000085238	RP23-158O11.6	+	0	[[[146605738, 146605867], [146612594, 146613016], [146613733, 146613925]]]	2.52264575093,2.32419141027,1.52990382964,1.7048229036,1.74283975655,1.83041400268,1.90077966248,1.3342800288	0.420607313211,0.420746992104,0.532452812577,0.371544056645,1.16200575282,1.33110617409,0.914723162732,1.22611027738,0.723101781667,0.871369757745,0.957933670448,0.494974709743,0.597084568654,0.81752390197,0.576897069265,0.8041022226,1.29660400509,1.10149496492,0.728084741314,0.393202817194,0.893987998739,1.09534492514	C57BL,AKR,NZO,REF,CAST	SPRET,129S1,C3H,129S5,DBA,LP_J,WSB,129P2,BALB,NOD,CBA,PWK,A_J		Increase	1.86123	0.392838	0.805955	0.306633	2.61924e-06
protein_coding	INS	intergenic	FALSE	IAP-I	chr19:7630961-7630961	7630961	7630961	None	ENSMUSG00000060675	Pla2g16	+	0	[[[7631947, 7632054], [7632420, 7632485], [7649425, 7649529], [7653442, 7653712], [7660053, 7663035]], [[7631947, 7632054], [7632420, 7632485], [7649425, 7649529], [7653442, 7656218]]]	6.16469587668,6.13582162161,5.53632814924,5.48516809161,5.32442782005,5.60031686279,5.42934856984,5.11536032436	6.30375881542,6.02279555656,6.16556470802,6.19926634861,6.94980264399,6.2868681537,7.00141111679,6.66843521694,7.22284087112,6.80901381053,7.33903144357,7.50653132238,6.44510980518,6.28220873525,6.61116818909,6.5326486712,6.58496314832,6.61970050153,6.13687378616,5.88716098848,7.577012672,7.12202850945	CAST,SPRET,CBA,PWK	129S1,C3H,129S5,C57BL,AKR,LP_J,129P2,BALB,DBA,NOD,WSB,REF,NZO,A_J		Decrease	5.59893	0.370936	6.64883	0.487147	2.66616e-06
protein_coding	DEL	intergenic	FALSE	SINE	chr7:147306854-147307020	147306854	147307020	-	ENSMUSG00000025464	Paox	+	0	[[[147311554, 147311781], [147312223, 147312714], [147313405, 147313606], [147314915, 147315169], [147317544, 147317658], [147318278, 147318437], [147319907, 147320233]]]	1.53582732688,1.51002643983,1.80915693748,1.81280171421,2.45310796957,2.1217373259,1.8339067774,1.88642006653,1.6524352997,1.86940749612,1.89488385905,2.4341922721,2.24526250682,1.79834455168,2.13699924757,1.71032206636,2.16140345203,1.60370034522	1.2872306904,1.18546768571,1.72374293579,1.61581064399,1.1889206489,1.29268517022,1.21073449812,1.23134657483,1.32778986676,1.77604052445,1.50067428425,1.37010091066	129S1,C3H,129S5,C57BL,AKR,LP_J,129P2,BALB,DBA,WSB,REF,NZO,A_J	NOD,CAST,SPRET,CBA,PWK	Insulin.15,147490230,7.44676	Increase	1.915	0.285078	1.39255	0.210507	2.66914e-06
protein_coding	DEL	intergenic	FALSE	LINE_frag	chr10:29294740-29295328	29294740	29295328	+	ENSMUSG00000069682	AC158592.1	-	0	[[[29418536, 29419168], [29383571, 29383586]]]	8.36251484849,8.45613168776,8.79147190859,8.68908620265,8.90596140604,8.77762347258,8.30167785189,8.15819535522,9.34907360768,9.17847941349,8.31697050897,8.62251169017,8.8355513353,8.68582998591,9.00945032536,8.68065400379,8.53837325691,8.23437143,8.58350397044,9.02452621439,8.90986633281,8.92086521437	8.76405750337,8.61818336978,7.59400723202,7.75189404662,6.7404690951,6.99197790775,6.77611702845,6.44847044865	129S1,C3H,129S5,C57BL,AKR,LP_J,129P2,BALB,DBA,NOD,CBA,REF,NZO,A_J	CAST,SPRET,WSB,PWK		Increase	8.69694	0.312792	7.46065	0.876093	2.68018e-06
protein_coding	DEL	intergenic	FALSE	LINE_frag	chr10:29376500-29377892	29376500	29377892	-	ENSMUSG00000069682	AC158592.1	-	0	[[[29418536, 29419168], [29383571, 29383586]]]	8.36251484849,8.45613168776,8.79147190859,8.68908620265,8.90596140604,8.77762347258,8.30167785189,8.15819535522,9.34907360768,9.17847941349,8.31697050897,8.62251169017,8.8355513353,8.68582998591,9.00945032536,8.68065400379,8.53837325691,8.23437143,8.58350397044,9.02452621439,8.90986633281,8.92086521437	8.76405750337,8.61818336978,7.59400723202,7.75189404662,6.7404690951,6.99197790775,6.77611702845,6.44847044865	129S1,C3H,129S5,C57BL,AKR,LP_J,129P2,BALB,DBA,NOD,CBA,REF,NZO,A_J	CAST,SPRET,WSB,PWK		Increase	8.69694	0.312792	7.46065	0.876093	2.68018e-06
protein_coding	DEL	intergenic	FALSE	MaLR	chr10:29644090-29650486	29644090	29650486	+	ENSMUSG00000069682	AC158592.1	-	0	[[[29418536, 29419168], [29383571, 29383586]]]	8.36251484849,8.45613168776,8.79147190859,8.68908620265,8.90596140604,8.77762347258,8.30167785189,8.15819535522,9.34907360768,9.17847941349,8.31697050897,8.62251169017,8.8355513353,8.68582998591,9.00945032536,8.68065400379,8.53837325691,8.23437143,8.58350397044,9.02452621439,8.90986633281,8.92086521437	8.76405750337,8.61818336978,7.59400723202,7.75189404662,6.7404690951,6.99197790775,6.77611702845,6.44847044865	129S1,C3H,129S5,C57BL,AKR,LP_J,129P2,BALB,DBA,NOD,CBA,REF,NZO,A_J	CAST,SPRET,WSB,PWK		Increase	8.69694	0.312792	7.46065	0.876093	2.68018e-06
protein_coding	DEL	intergenic	FALSE	LINE	chr9:82363625-82370192	82363625	82370192	-	ENSMUSG00000032251	Irak1bp1	+	0	[[[82723474, 82723946], [82731023, 82731090], [82739904, 82740036], [82740132, 82741293]]]	4.17616574472,4.19276857519,4.05954202281,4.3008134921,4.13130959953,4.55571659367,4.62487125218,4.87118438588,4.96200078417,4.67459346945,4.12660939753,4.14717610255,4.11281163584,3.77557289105,4.69168345899,4.88400661149	3.87313092129,3.8351524905,3.84214781618,3.39405674148,3.59441714071,3.04776755231,3.84066278298,3.47574339943,3.90486714372,4.07776041988,3.75942358847,3.9804071902,3.1227636212,3.04886362699	129S1,C3H,129S5,C57BL,REF,LP_J,129P2,BALB,DBA,WSB,NZO,A_J	CBA,NOD,AKR,SPRET,CAST,PWK		Increase	4.39293	0.356712	3.62837	0.353103	3.09468e-06
protein_coding	DEL	intergenic	FALSE	LINE	chr9:82465203-82465317	82465203	82465317	+	ENSMUSG00000032251	Irak1bp1	+	0	[[[82723474, 82723946], [82731023, 82731090], [82739904, 82740036], [82740132, 82741293]]]	4.17616574472,4.19276857519,4.05954202281,4.3008134921,4.13130959953,4.55571659367,4.62487125218,4.87118438588,4.96200078417,4.67459346945,4.12660939753,4.14717610255,4.11281163584,3.77557289105,4.69168345899,4.88400661149	3.87313092129,3.8351524905,3.84214781618,3.39405674148,3.59441714071,3.04776755231,3.84066278298,3.47574339943,3.90486714372,4.07776041988,3.75942358847,3.9804071902,3.1227636212,3.04886362699	129S1,C3H,129S5,C57BL,REF,LP_J,129P2,BALB,DBA,WSB,NZO,A_J	CBA,NOD,AKR,SPRET,CAST,PWK		Increase	4.39293	0.356712	3.62837	0.353103	3.09468e-06
protein_coding	DEL	intergenic	FALSE	LINE_frag	chr9:82519777-82520101	82519777	82520101	-	ENSMUSG00000032251	Irak1bp1	+	0	[[[82723474, 82723946], [82731023, 82731090], [82739904, 82740036], [82740132, 82741293]]]	4.17616574472,4.19276857519,4.05954202281,4.3008134921,4.13130959953,4.55571659367,4.62487125218,4.87118438588,4.96200078417,4.67459346945,4.12660939753,4.14717610255,4.11281163584,3.77557289105,4.69168345899,4.88400661149	3.87313092129,3.8351524905,3.84214781618,3.39405674148,3.59441714071,3.04776755231,3.84066278298,3.47574339943,3.90486714372,4.07776041988,3.75942358847,3.9804071902,3.1227636212,3.04886362699	129S1,C3H,129S5,C57BL,REF,LP_J,129P2,BALB,DBA,WSB,NZO,A_J	CBA,NOD,AKR,SPRET,CAST,PWK		Increase	4.39293	0.356712	3.62837	0.353103	3.09468e-06
protein_coding	DEL	intergenic	FALSE	LINE_frag	chr9:82565831-82566972	82565831	82566972	-	ENSMUSG00000032251	Irak1bp1	+	0	[[[82723474, 82723946], [82731023, 82731090], [82739904, 82740036], [82740132, 82741293]]]	4.17616574472,4.19276857519,4.05954202281,4.3008134921,4.13130959953,4.55571659367,4.62487125218,4.87118438588,4.96200078417,4.67459346945,4.12660939753,4.14717610255,4.11281163584,3.77557289105,4.69168345899,4.88400661149	3.87313092129,3.8351524905,3.84214781618,3.39405674148,3.59441714071,3.04776755231,3.84066278298,3.47574339943,3.90486714372,4.07776041988,3.75942358847,3.9804071902,3.1227636212,3.04886362699	129S1,C3H,129S5,C57BL,REF,LP_J,129P2,BALB,DBA,WSB,NZO,A_J	CBA,NOD,AKR,SPRET,CAST,PWK		Increase	4.39293	0.356712	3.62837	0.353103	3.09468e-06
protein_coding	DEL	intergenic	FALSE	RLTR10	chr9:82595250-82597522	82595250	82597522	+	ENSMUSG00000032251	Irak1bp1	+	0	[[[82723474, 82723946], [82731023, 82731090], [82739904, 82740036], [82740132, 82741293]]]	4.17616574472,4.19276857519,4.05954202281,4.3008134921,4.13130959953,4.55571659367,4.62487125218,4.87118438588,4.96200078417,4.67459346945,4.12660939753,4.14717610255,4.11281163584,3.77557289105,4.69168345899,4.88400661149	3.87313092129,3.8351524905,3.84214781618,3.39405674148,3.59441714071,3.04776755231,3.84066278298,3.47574339943,3.90486714372,4.07776041988,3.75942358847,3.9804071902,3.1227636212,3.04886362699	129S1,C3H,129S5,C57BL,REF,LP_J,129P2,BALB,DBA,WSB,NZO,A_J	CBA,NOD,AKR,SPRET,CAST,PWK		Increase	4.39293	0.356712	3.62837	0.353103	3.09468e-06
snoRNA	DEL	intergenic	FALSE	SINE	chr5:23237403-23237571	23237403	23237571	+	ENSMUSG00000080335	SNORD93	-	0	[[[23216807, 23216879]]]	0.0,0.0,0.0,0.0,0.0,0.88985291126,0.0,0.0,0.0,0.0,0.0,0.0	1.93002164975,0.0,1.87127497925,0.819970859201,1.79338182532,1.1602232044,0.0,1.94258393932,1.29703377795,0.876890099882,1.01779511629,2.11519857543,2.20075699609,1.56050297696,0.983600004346,0.0,1.08284931709,1.12741451566	CBA,C3H,C57BL,PWK,CAST,REF,A_J	SPRET,129S1,129S5,DBA,AKR,LP_J,129P2,BALB,NOD,WSB,NZO		Decrease	0.0741544	0.256878	1.20997	0.708486	3.1439e-06
protein_coding	INS	intergenic	FALSE	SINE	chr17:43479141-43479141	43479141	43479141	None	ENSMUSG00000056492	Gpr116	+	0	[[[43526413, 43526656], [43540865, 43540992], [43547449, 43547505], [43559445, 43559605], [43561362, 43561540], [43561661, 43561772], [43563232, 43563292], [43563886, 43564033], [43565392, 43565615], [43567451, 43567656], [43574463, 43574635], [43576623, 43576744], [43576898, 43577109], [43578731, 43578951], [43581934, 43582088], [43582951, 43583161], [43583820, 43584001], [43586739, 43588144], […	2.97695906049,2.97636518982,3.26348689933,3.07446748073,3.1510966879,3.46221303156,3.46539486546,3.24418828486,3.19316529484,3.33938632128,2.96876627666,2.94994662708,3.39211673217,3.27894609148	3.8163983383,3.91434532474,3.97937821952,3.92700113057,3.28523264615,3.39426971268,3.8812819539,4.03071361749,3.1739162599,3.36319188381,3.71952226399,3.67209930917,3.64262500835,3.77734132519,3.9558049366,3.51699660715	129S1,129S5,DBA,LP_J,129P2,BALB,NOD,PWK,A_J	CBA,C3H,C57BL,AKR,SPRET,CAST,WSB,REF,NZO		Decrease	3.19546	0.184267	3.69063	0.270182	3.22091e-06
protein_coding	DEL	intergenic	FALSE	IAP-I	chr10:62566690-62573832	62566690	62573832	+	ENSMUSG00000020067	Mypn	-	0	[[[62666464, 62666700], [62655133, 62656031], [62632001, 62632178], [62629979, 62630032], [62626259, 62626372], [62624968, 62625041], [62615541, 62615684], [62612769, 62612794], [62610623, 62610741], [62608582, 62608956], [62598454, 62599043], [62597679, 62597819], [62593729, 62593952], [62590374, 62590525], [62588415, 62588496], [62586017, 62586145], [62584648, 62584857], [62582775, 62582942], […	0.773986849981,1.05781822362,0.949099911469,1.04830731997,0.828676554285,0.946807524578,0.484819547274,0.676007207956,1.10527559231,0.973318250634,0.636923018961,0.889969292308,0.578270878677,0.742908531921,0.711955635416,0.69278391848,0.999233503818,0.940696705132,0.747425686852,0.849002892751,1.03593665986,0.844864408026	1.56967917978,1.31104299398,1.67692653105,1.87450734178,1.21587501941,0.936108710406,1.43837223796,1.2307009126	129S1,C3H,129S5,C57BL,AKR,LP_J,129P2,BALB,DBA,NOD,CBA,REF,NZO,A_J	CAST,SPRET,WSB,PWK		Decrease	0.841549	0.169322	1.40665	0.296992	3.44879e-06
protein_coding	INS	intergenic	FALSE	SINE	chr8:32443994-32443994	32443994	32443994	+	ENSMUSG00000046152	Fut10	+	0	[[[32297817, 32297934], [32298772, 32298878], [32305424, 32305761], [32311680, 32311976], [32346065, 32346902], [32370370, 32372210]]]	1.63872797115,1.68455130225,1.7376925519,1.79804119057,1.26284535523,0.941886715225,2.4325105678,1.56427571545,2.77164579869,2.21403581168,1.84675128956,1.31387863846,1.46132820147,1.52969310502,1.85626003574,1.94134063985,2.00995995291,2.35011601942	1.90468784823,2.34029319148,3.84743166839,3.62179274389,3.20684603341,3.25007139429,3.02650487074,2.98708684626,3.1002157138,3.32096688727,3.45218545685,2.06368540691	CBA,C3H,DBA,AKR,BALB,NOD,WSB,A_J	SPRET,129S1,LP_J,C57BL,REF,129S5,129P2,CAST,NZO,PWK		Decrease	1.79753	0.449528	3.01015	0.605945	3.64528e-06
pseudogene	DEL	intergenic	FALSE	LINE_frag	chr17:90190837-90191015	90190837	90191015	-	ENSMUSG00000066878	AC154338.1	-	0	[[[90308065, 90309656]]]	4.38673635977,4.30654889065,4.51243521037,4.44670051921,4.36801603322,4.45705581786,4.53706643625,4.53541998752	5.68411845481,5.53367155381,5.0689545526,5.11162944242,5.03786819549,4.74734674358,4.95312304117,4.90512639637,4.62138017688,4.66487831308,4.86595377887,5.28983471182,4.57777747683,4.87772816122,5.01644029276,5.12062127368,4.94597234834,5.08792168869,4.85249848759,4.76192006826,4.77318843464,4.9410180261	C57BL,CAST,SPRET,REF,PWK	129S1,C3H,129S5,DBA,AKR,LP_J,WSB,129P2,BALB,NOD,CBA,NZO,A_J		Decrease	4.44375	0.0843675	4.9745	0.270967	3.6969e-06
pseudogene	DEL	intergenic	FALSE	LINE_frag	chr17:90293311-90293624	90293311	90293624	+	ENSMUSG00000066878	AC154338.1	-	0	[[[90308065, 90309656]]]	4.38673635977,4.30654889065,4.51243521037,4.44670051921,4.36801603322,4.45705581786,4.53706643625,4.53541998752	5.68411845481,5.53367155381,5.0689545526,5.11162944242,5.03786819549,4.74734674358,4.95312304117,4.90512639637,4.62138017688,4.66487831308,4.86595377887,5.28983471182,4.57777747683,4.87772816122,5.01644029276,5.12062127368,4.94597234834,5.08792168869,4.85249848759,4.76192006826,4.77318843464,4.9410180261	C57BL,CAST,SPRET,REF,PWK	129S1,C3H,129S5,DBA,AKR,LP_J,WSB,129P2,BALB,NOD,CBA,NZO,A_J		Decrease	4.44375	0.0843675	4.9745	0.270967	3.6969e-06
protein_coding	DEL	intergenic	FALSE	SINE	chr16:57232262-57232474	57232262	57232474	+	ENSMUSG00000022753	Tmem30c	-	0	[[[57292906, 57292978], [57290827, 57291045], [57281372, 57281484], [57277763, 57277866], [57276814, 57276903], [57276234, 57276376], [57270110, 57270321], [57266250, 57266707]]]	1.03608778645,0.787376755462,1.66819646825,1.28852952416,1.47363636615,1.29409990763,1.00540533411,1.04223558241,1.17823356432,1.60629655969,0.52047237166,0.700733858448,1.23385922432,1.00634046853,1.05070581232,0.80876595783,0.626908611437,0.931746879874,0.80326660025,0.898213717424,0.602967600919,1.0407493911	0.570475048326,0.0952600917825,0.538320449828,0.204229499396,0.147763955705,0.504010364891,0.640614086965,0.530730997715	129S1,C3H,129S5,C57BL,AKR,LP_J,129P2,BALB,DBA,NOD,WSB,REF,NZO,A_J	CAST,SPRET,CBA,PWK		Increase	1.02749	0.311465	0.403926	0.216693	3.70219e-06
protein_coding	INS	intergenic	FALSE	MaLR	chr19:24062533-24062533	24062533	24062533	-	ENSMUSG00000071604	Fam189a2	-	0	[[[24059197, 24059332], [24054074, 24054205], [24053878, 24053958], [24052450, 24052604], [24049849, 24050143], [24047239, 24048121]]]	3.14320321687,2.91949915631,3.48647645188,3.48105970015,3.29558535048,3.36488608179,3.67205552696,2.95162094416,2.80422615124,3.09516854091,3.35152486316,3.32220884848,3.0539153226,3.15666290485,3.32413733682,3.65030701976	3.51631584607,3.47745580719,3.85176818089,3.87921365707,3.95877155639,3.91445657767,3.95418040286,3.77788896346,3.47089067595,3.67650719071,3.64204114604,3.59891398723,3.67677629901,3.76067708266	CBA,C3H,DBA,AKR,BALB,PWK,CAST,A_J	SPRET,129S1,LP_J,C57BL,REF,129S5,129P2,NOD,WSB,NZO		Decrease	3.25453	0.253399	3.72542	0.171832	3.90588e-06
protein_coding	DEL	intergenic	FALSE	SINE	chr5:99234974-99235093	99234974	99235093	-	ENSMUSG00000057816	1700007G11Rik	+	0	[[[98758371, 98758483], [98775249, 98775381], [98927306, 98927398], [99166586, 99166730], [99213436, 99213567], [99230832, 99231038]]]	1.33730812638,1.35480190763,1.25801164505,1.74417081324,3.10325036998,1.55656799854,2.0849763284,2.10763161265,2.27428030899,3.24589968503,0.671854161796,1.21478458739,2.36952918271,2.32920427429,1.16155724853,2.05479784689,1.63807444108,1.53773064087,1.96428867871,2.16440746104,1.26284608294,1.15290214288,1.86852071081,1.95863537012,1.8641056058,2.15397397019	0.137589412414,1.28476983035,0.617328401327,0.332063242289	SPRET,129S1,C3H,129S5,C57BL,AKR,LP_J,WSB,129P2,BALB,DBA,NOD,CBA,REF,NZO,A_J	CAST,PWK		Increase	1.82439	0.591821	0.592938	0.501539	3.94043e-06
pseudogene	DEL	intergenic	FALSE	LINE	chr3:39136669-39142948	39136669	39142948	-	ENSMUSG00000050533	AC107701.1	-	0	[[[39257178, 39257827]]]	2.89381400181,2.32879383761,1.65657970663,2.61858303212,1.83476085649,1.99159606909,2.56736066396,2.54569240228,1.60361948462,1.66919032952,2.49846298339,1.91721364291,2.27261421676,2.44486097973,2.55692243565,2.05814338019,2.28442251597,2.16189480594,1.94877161136,1.93951709425	3.01203544695,2.70022946929,2.86541372586,3.49213260522,2.79996192347,2.60842238692,2.94962142415,3.01844924438,3.4820274437,3.5079005585	129S1,129S5,C57BL,AKR,LP_J,129P2,BALB,DBA,NOD,WSB,REF,NZO,A_J	CAST,SPRET,CBA,C3H,PWK		Decrease	2.18964	0.366807	3.04362	0.336292	4.38575e-06
protein_coding	INS	intergenic	FALSE	SINE	chr10:31184050-31184050	31184050	31184050	-	ENSMUSG00000000296	Tpd52l1	-	0	[[[31165516, 31165727], [31099019, 31099136], [31077676, 31077826], [31066415, 31066518], [31060944, 31060984], [31057989, 31058051], [31052184, 31052775]]]	3.68151111539,3.47577955971,3.50724049358,3.85563342488	4.3756404146,4.34870841013,4.24859858708,4.40055315078,4.13109074218,3.73979290159,4.89799485841,5.07459489665,4.84793953237,4.96695138868,5.12177997588,4.77716069066,4.13805463162,4.28528712924,4.51928258612,4.55715466199,4.92330234491,4.84771507448,4.97835301603,4.88160457825,4.65216697141,4.37970594252,4.38745181471,4.31887052992,5.19476330206,4.76754700007	SPRET,WSB	129S1,C3H,DBA,129S5,C57BL,AKR,LP_J,129P2,BALB,CAST,NOD,CBA,REF,PWK,NZO,A_J		Decrease	3.63004	0.175516	4.60623	0.364186	4.64219e-06
processed_transcript	DEL	intergenic	FALSE	LINE_frag	chr4:71974614-71974766	71974614	71974766	-	ENSMUSG00000084910	RP24-535M24.3	+	0	[[[71862380, 71863304], [71873865, 71874138], [71874999, 71876386]]]	1.32611905275,1.48149498284,1.84891173282,1.89146215047,2.36609316924,2.16961071802,1.79664763979,2.2280876349,2.40506485673,2.29751727855,1.71191483765,1.87327267992,1.6681358955,1.75761793139,1.91179546136,1.60030699937,1.94206060568,1.91259253383,1.46255359821,1.79575222789,2.12363061494,2.00348288543	1.45515523893,1.5283275641,1.29141016365,1.27962125267,1.40719996825,1.33639648353,0.853281316293,1.1747854028	CBA,C3H,C57BL,AKR,BALB,DBA,NOD,WSB,REF,NZO,A_J	SPRET,129S1,LP_J,129S5,129P2,CAST,PWK		Increase	1.88973	0.292051	1.29077	0.208418	4.65272e-06
processed_transcript	DEL	intergenic	FALSE	LINE_frag	chr4:72186908-72187562	72186908	72187562	-	ENSMUSG00000084910	RP24-535M24.3	+	0	[[[71862380, 71863304], [71873865, 71874138], [71874999, 71876386]]]	1.32611905275,1.48149498284,1.84891173282,1.89146215047,2.36609316924,2.16961071802,1.79664763979,2.2280876349,2.40506485673,2.29751727855,1.71191483765,1.87327267992,1.6681358955,1.75761793139,1.91179546136,1.60030699937,1.94206060568,1.91259253383,1.46255359821,1.79575222789,2.12363061494,2.00348288543	1.45515523893,1.5283275641,1.29141016365,1.27962125267,1.40719996825,1.33639648353,0.853281316293,1.1747854028	CBA,C3H,C57BL,AKR,BALB,DBA,NOD,WSB,REF,NZO,A_J	SPRET,129S1,LP_J,129S5,129P2,CAST,PWK		Increase	1.88973	0.292051	1.29077	0.208418	4.65272e-06
protein_coding	INS	intergenic	FALSE	IAP-I	chr10:29820303-29820303	29820303	29820303	-	ENSMUSG00000075266	Cenpw	-	0	[[[29920165, 29920327], [29918270, 29918385], [29916899, 29917032]]]	1.01681810134,0.557176637825,1.01729549325,1.19120574603,0.633647853819,0.90308701257	1.09114758163,1.27526075956,1.47467155103,1.31373157424,1.31305923392,1.68095615627,2.04649554945,1.96469020745,1.86516240793,2.11186129848,2.19971773353,2.34101797027,0.857481429238,1.47105997155,1.5224816968,1.86194587951,1.93317198937,1.62725533701,1.70301784238,1.28925544081,1.74770926993,1.80134338684,1.98284448659,2.03480283996	CAST,SPRET,PWK	129S1,C3H,129S5,C57BL,AKR,LP_J,WSB,129P2,BALB,DBA,NOD,CBA,REF,NZO,A_J		Decrease	0.886538	0.244785	1.68792	0.372904	4.75284e-06
protein_coding	DEL	intergenic	FALSE	IAP-I	chr10:30201049-30205521	30201049	30205521	+	ENSMUSG00000075266	Cenpw	-	0	[[[29920165, 29920327], [29918270, 29918385], [29916899, 29917032]]]	1.09114758163,1.27526075956,1.47467155103,1.31373157424,1.31305923392,1.68095615627,2.04649554945,1.96469020745,1.86516240793,2.11186129848,2.19971773353,2.34101797027,0.857481429238,1.47105997155,1.5224816968,1.86194587951,1.93317198937,1.62725533701,1.70301784238,1.28925544081,1.74770926993,1.80134338684,1.98284448659,2.03480283996	1.01681810134,0.557176637825,1.01729549325,1.19120574603,0.633647853819,0.90308701257	129S1,C3H,129S5,C57BL,AKR,LP_J,WSB,129P2,BALB,DBA,NOD,CBA,REF,NZO,A_J	CAST,SPRET,PWK		Increase	1.68792	0.372904	0.886538	0.244785	4.75284e-06
protein_coding	DEL	intergenic	FALSE	LINE	chr10:29487668-29493934	29487668	29493934	-	ENSMUSG00000075266	Cenpw	-	0	[[[29920165, 29920327], [29918270, 29918385], [29916899, 29917032]]]	1.09114758163,1.27526075956,1.47467155103,1.31373157424,1.31305923392,1.68095615627,2.04649554945,1.96469020745,1.86516240793,2.11186129848,2.19971773353,2.34101797027,0.857481429238,1.47105997155,1.5224816968,1.86194587951,1.93317198937,1.62725533701,1.70301784238,1.28925544081,1.74770926993,1.80134338684,1.98284448659,2.03480283996	1.01681810134,0.557176637825,1.01729549325,1.19120574603,0.633647853819,0.90308701257	129S1,C3H,129S5,C57BL,AKR,LP_J,WSB,129P2,BALB,DBA,NOD,CBA,REF,NZO,A_J	CAST,SPRET,PWK		Increase	1.68792	0.372904	0.886538	0.244785	4.75284e-06
protein_coding	DEL	intergenic	FALSE	LINE_frag	chr10:30033511-30034097	30033511	30034097	-	ENSMUSG00000075266	Cenpw	-	0	[[[29920165, 29920327], [29918270, 29918385], [29916899, 29917032]]]	1.09114758163,1.27526075956,1.47467155103,1.31373157424,1.31305923392,1.68095615627,2.04649554945,1.96469020745,1.86516240793,2.11186129848,2.19971773353,2.34101797027,0.857481429238,1.47105997155,1.5224816968,1.86194587951,1.93317198937,1.62725533701,1.70301784238,1.28925544081,1.74770926993,1.80134338684,1.98284448659,2.03480283996	1.01681810134,0.557176637825,1.01729549325,1.19120574603,0.633647853819,0.90308701257	129S1,C3H,129S5,C57BL,AKR,LP_J,WSB,129P2,BALB,DBA,NOD,CBA,REF,NZO,A_J	CAST,SPRET,PWK		Increase	1.68792	0.372904	0.886538	0.244785	4.75284e-06
protein_coding	DEL	intergenic	FALSE	MaLR	chr10:29516935-29518826	29516935	29518826	+	ENSMUSG00000075266	Cenpw	-	0	[[[29920165, 29920327], [29918270, 29918385], [29916899, 29917032]]]	1.09114758163,1.27526075956,1.47467155103,1.31373157424,1.31305923392,1.68095615627,2.04649554945,1.96469020745,1.86516240793,2.11186129848,2.19971773353,2.34101797027,0.857481429238,1.47105997155,1.5224816968,1.86194587951,1.93317198937,1.62725533701,1.70301784238,1.28925544081,1.74770926993,1.80134338684,1.98284448659,2.03480283996	1.01681810134,0.557176637825,1.01729549325,1.19120574603,0.633647853819,0.90308701257	129S1,C3H,129S5,C57BL,AKR,LP_J,WSB,129P2,BALB,DBA,NOD,CBA,REF,NZO,A_J	CAST,SPRET,PWK		Increase	1.68792	0.372904	0.886538	0.244785	4.75284e-06
protein_coding	DEL	intergenic	FALSE	RLTR10	chr10:29610441-29610882	29610441	29610882	-	ENSMUSG00000075266	Cenpw	-	0	[[[29920165, 29920327], [29918270, 29918385], [29916899, 29917032]]]	1.09114758163,1.27526075956,1.47467155103,1.31373157424,1.31305923392,1.68095615627,2.04649554945,1.96469020745,1.86516240793,2.11186129848,2.19971773353,2.34101797027,0.857481429238,1.47105997155,1.5224816968,1.86194587951,1.93317198937,1.62725533701,1.70301784238,1.28925544081,1.74770926993,1.80134338684,1.98284448659,2.03480283996	1.01681810134,0.557176637825,1.01729549325,1.19120574603,0.633647853819,0.90308701257	129S1,C3H,129S5,C57BL,AKR,LP_J,WSB,129P2,BALB,DBA,NOD,CBA,REF,NZO,A_J	CAST,SPRET,PWK		Increase	1.68792	0.372904	0.886538	0.244785	4.75284e-06
protein_coding	DEL	intergenic	FALSE	SINE	chr10:29878547-29878748	29878547	29878748	+	ENSMUSG00000075266	Cenpw	-	0	[[[29920165, 29920327], [29918270, 29918385], [29916899, 29917032]]]	1.09114758163,1.27526075956,1.47467155103,1.31373157424,1.31305923392,1.68095615627,2.04649554945,1.96469020745,1.86516240793,2.11186129848,2.19971773353,2.34101797027,0.857481429238,1.47105997155,1.5224816968,1.86194587951,1.93317198937,1.62725533701,1.70301784238,1.28925544081,1.74770926993,1.80134338684,1.98284448659,2.03480283996	1.01681810134,0.557176637825,1.01729549325,1.19120574603,0.633647853819,0.90308701257	129S1,C3H,129S5,C57BL,AKR,LP_J,WSB,129P2,BALB,DBA,NOD,CBA,REF,NZO,A_J	CAST,SPRET,PWK		Increase	1.68792	0.372904	0.886538	0.244785	4.75284e-06
protein_coding	INS	intergenic	FALSE	SINE	chr17:46982235-46982235	46982235	46982235	-	ENSMUSG00000036568	BC032203	-	0	[[[46969203, 46969263], [46967898, 46967945], [46967012, 46967062], [46966859, 46966929], [46961397, 46963072], [46950880, 46950987], [46948871, 46948973], [46946515, 46946575], [46945296, 46945443], [46944343, 46944439], [46943499, 46943603], [46937599, 46938778]]]	4.12296391804,4.27331564829,4.19313959365,3.98942133128,4.59518504601,4.50618676719	5.16371762893,4.96573520844,4.82767747544,4.80793740811,4.6078484984,4.65975204389,4.59831356482,4.81121468654,4.53713877882,4.57063127442,4.60437939724,4.67138979348,4.59726192318,4.69243790583,4.60057703415,4.51498815782,4.7710892198,4.88819741903,4.80338220433,4.8525090854,4.70569203766,4.58569311697,4.53062548001,4.67403664691	NOD,PWK	SPRET,129S1,C3H,DBA,129S5,C57BL,AKR,LP_J,WSB,129P2,BALB,CAST,CBA,REF,NZO,A_J		Decrease	4.28004	0.231166	4.71009	0.15726	4.83783e-06
protein_coding	INS	intergenic	FALSE	SINE	chr11:20272357-20272357	20272357	20272357	None	ENSMUSG00000078965	RP23-403O15.4	-	0	[[[20234812, 20236093]]]	6.42838052917,6.79814545953,4.85863478608,4.5192001218	6.98552224459,6.36260298711,7.91516406907,7.77555041417,9.08628364033,8.3808322086,8.34413992321,8.26588475253,7.43892040716,7.21234551473,8.41419191908,8.4668136654,6.3056450491,6.26506852401,7.95104825216,7.97718815414,8.47638596679,8.3506399912,8.40780772333,8.5849525319,7.98847261121,7.74795162422,8.51721868998,8.0144760213,8.53581410495,7.84557278542	CAST,SPRET	129S1,C3H,129S5,C57BL,AKR,LP_J,WSB,129P2,BALB,DBA,NOD,CBA,REF,PWK,NZO,A_J		Decrease	5.65109	1.12976	7.90833	0.742229	5.09035e-06
pseudogene	DEL	intergenic	FALSE	SINE	chr7:34968006-34968143	34968006	34968143	-	ENSMUSG00000081161	RP23-349I9.8	+	0	[[[34961775, 34961863], [34963117, 34963296], [34964890, 34965023]]]	1.07032550919,1.48587784043,1.05422866574,1.11338548857,1.64307298557,1.88338571604,1.81281245496,1.36717278342,1.13004114176,1.40193513458,1.25697259228,1.66402031323,1.94142487006,1.42687271349,1.21412905601,0.873558391191,0.688465004715,0.960026821893,0.589525877401,1.03700934764	0.412296487626,0.733410001644,0.0,0.0,0.0,0.0,0.0,0.384158910465,0.0,0.663568314761	129S1,C3H,129S5,C57BL,AKR,WSB,129P2,BALB,CAST,NOD,CBA,REF,A_J	DBA,SPRET,NZO,PWK,LP_J		Increase	1.28071	0.380754	0.219343	0.300863	5.13963e-06
pseudogene	INS	intergenic	FALSE	LINE	chr3:67931507-67931507	67931507	67931507	-	ENSMUSG00000068979	AC114675.1	-	0	[[[68112745, 68113103]]]	4.5459009096,4.46464462741,5.21194572945,5.14540101013,6.10731455351,5.17640310682,3.71626589229,3.96370778171,3.69228685362,4.5707828054,5.84928750782,5.72640815348,4.76740737015,3.79362664166,4.12290190889,3.24543660287,3.58569231897,3.98201341519	2.83101176836,3.0537713124,3.5634276945,3.24393414619,3.16506406591,3.45390146419,3.55626484173,3.68649153656,3.12539215452,2.49895216362,2.83204309356,3.41571245095	129S1,C3H,LP_J,DBA,AKR,129P2,BALB,NOD,CBA,A_J	WSB,129S5,C57BL,REF,SPRET,CAST,NZO,PWK		Increase	4.53708	0.847758	3.20216	0.356719	5.15101e-06
protein_coding	DEL	intergenic	FALSE	SINE	chr4:126282135-126282354	126282135	126282354	-	ENSMUSG00000073755	5730409E04Rik	+	0	[[[126287060, 126287256], [126288923, 126291615]]]	5.63824716273,5.6030074524,5.66098208388,5.66752904656,5.63061350106,5.74716143726,5.9371775344,6.00912304568,5.91673587602,5.78189134274,6.00414449144,6.1155443611,5.69519952921,5.76146830522,5.61413300671,5.75318328828,5.65430721839,5.58838183211,5.89023372775,5.68701154252,5.66536885563,5.44233300515,5.41775832373,5.22383228155	5.23556594548,5.18761024013,5.2149307883,5.2582267443,5.39245093479,5.24123897575	129S1,C3H,129S5,C57BL,AKR,LP_J,WSB,129P2,BALB,DBA,NOD,CBA,REF,NZO,A_J	CAST,SPRET,PWK		Increase	5.71272	0.200924	5.255	0.0715781	5.50539e-06
protein_coding	DEL	intergenic	FALSE	SINE	chr4:126317447-126317660	126317447	126317660	+	ENSMUSG00000073755	5730409E04Rik	+	0	[[[126287060, 126287256], [126288923, 126291615]]]	5.63824716273,5.6030074524,5.66098208388,5.66752904656,5.63061350106,5.74716143726,5.9371775344,6.00912304568,5.91673587602,5.78189134274,6.00414449144,6.1155443611,5.69519952921,5.76146830522,5.61413300671,5.75318328828,5.65430721839,5.58838183211,5.89023372775,5.68701154252,5.66536885563,5.44233300515,5.41775832373,5.22383228155	5.23556594548,5.18761024013,5.2149307883,5.2582267443,5.39245093479,5.24123897575	129S1,C3H,129S5,C57BL,AKR,LP_J,WSB,129P2,BALB,DBA,NOD,CBA,REF,NZO,A_J	CAST,SPRET,PWK		Increase	5.71272	0.200924	5.255	0.0715781	5.50539e-06
protein_coding	DEL	intergenic	FALSE	LINE_frag	chr1:101654303-101654513	101654303	101654513	-	ENSMUSG00000067028	Cntnap5b	+	0	[[[101669340, 101669423], [101837218, 101837324], [101863767, 101863962], [101947217, 101947366], [101968623, 101968828], [101972605, 101972791], [101994309, 101994451], [102037749, 102038015], [102056613, 102056764], [102060643, 102060816], [102110242, 102110350], [102151634, 102151755], [102170936, 102171138], [102255229, 102255348], [102266332, 102266461], [102266633, 102266805], [102275626, 1…	3.43533465277,3.4894341983,3.36079557495,2.9914072054,3.53267754946,3.73121501017,2.92850215856,2.79142778701,3.34517406448,3.73714951998,3.4137165229,3.1597896011,3.10331524649,3.78934428008,3.21047870651,3.0584426158	2.91623099898,3.06437291413,2.79127267128,2.88076282491,2.83704408452,2.43562015716,2.93742667459,2.76816994136,2.33316143456,2.64507461907,2.56518365727,2.73247109802,2.77058429253,3.14237951558	CBA,C3H,C57BL,AKR,BALB,WSB,REF,NZO,A_J	SPRET,129S1,LP_J,DBA,129S5,129P2,PWK,CAST,NOD		Increase	3.31739	0.300585	2.77284	0.224199	5.55623e-06
pseudogene	DEL	intergenic	FALSE	LINE	chr2:21998366-22004941	21998366	22004941	+	ENSMUSG00000081467	RP23-75A23.1	+	0	[[[21989451, 21991046]]]	2.04889111882,1.9642933999,1.15430928246,1.08253212189,1.76832169468,1.31523411328,1.75690610339,2.04468138579,1.58621917142,1.79603234879,1.64686128778,1.19878562667,2.31429778817,1.69101292794,1.93080631317,1.58167410668,1.66369241618,1.25423376107,1.44677900375,1.2932686158,1.82318195403,2.03840081978	0.392840121147,0.544975608731,0.494228614458,0.656638613081,1.19583021982,1.03217922626,1.32153917296,1.41777231373	SPRET,129S1,C3H,129S5,C57BL,REF,LP_J,WSB,129P2,BALB,CAST,CBA,NZO,NOD	DBA,AKR,A_J,PWK		Increase	1.65456	0.336661	0.882	0.406256	5.71517e-06
protein_coding	INS	intergenic	FALSE	SINE	chr17:33903370-33903370	33903370	33903370	None	ENSMUSG00000077450	Rab11b	-	0	[[[33897166, 33897242], [33886725, 33886922], [33885810, 33886005], [33885453, 33885535], [33883541, 33884758]]]	4.24524677466,4.27836754967,4.59164142503,4.71314941703,4.1467446527,4.08581979268,4.55150213727,4.66899931884,4.68043843999,4.59688053379,4.72528978685,4.52457942896,4.23468776981,4.19308637779,5.14146778397,4.93129661661	4.67664119725,4.7054153667,5.84995133721,5.25755289185,5.29027132094,5.05633966971,5.34214225163,5.37871599037,5.19635431967,5.12518783518,4.79905456358,4.81500945823,5.3440499001,5.22105831755	WSB,NOD,AKR,SPRET,CAST,NZO,A_J	129S1,C3H,129S5,C57BL,LP_J,129P2,BALB,DBA,CBA,REF,PWK		Decrease	4.51932	0.299423	5.14698	0.318847	5.93032e-06
pseudogene	DEL	intergenic	FALSE	SINE	chr2:28798038-28798245	28798038	28798245	-	ENSMUSG00000083773	RP23-338O4.6	-	0	[[[28789128, 28790129]]]	7.31065346546,6.66492593751,7.62204815532,7.663865763,9.62176741457,8.06303168221,7.90515596891,7.70930599682,7.10113391807,6.78701848175,7.9664352574,7.93499234161,7.5169007035,7.49793513726,8.1981899267,8.16251437995,8.10226328289,8.49032030634,7.54666035414,7.76198071615,8.17104411673,7.66684836045,8.01763268135,7.54764096598	6.75562019239,7.10749696106,6.61613117067,6.55587647412,5.1800137252,4.87210192054	129S1,C3H,129S5,C57BL,AKR,LP_J,WSB,129P2,BALB,DBA,NOD,CBA,REF,NZO,A_J	CAST,SPRET,PWK		Increase	7.79293	0.586292	6.18121	0.920179	5.99521e-06
protein_coding	DEL	intergenic	FALSE	SINE	chr10:82801249-82801356	82801249	82801356	-	ENSMUSG00000020255	D10Wsu102e	+	0	[[[82822975, 82823118], [82824790, 82824878], [82827122, 82827260], [82828447, 82831580]]]	3.88768388023,3.98746022792,4.36774729002,4.30234216238,3.88891069844,3.64485498154,3.78366566905,3.70251942185,4.27528997282,4.2726168459,4.52764366475,4.3540576256,4.18053655746,3.98512140788,4.07114821072,4.05949152177,4.14073450313,4.11319958328,3.96521428976,3.92540492796,4.2333580766,4.41906644114,3.8340716943,3.70046905919,4.25355047495,4.18665193779	3.27706895869,3.59664712397,3.46807790565,3.40332546292	129S1,C3H,DBA,129S5,C57BL,AKR,LP_J,WSB,129P2,BALB,CAST,NOD,CBA,REF,NZO,A_J	SPRET,PWK		Increase	4.07934	0.23922	3.43628	0.13312	6.18471e-06
protein_coding	DEL	intergenic	FALSE	LINE_frag	chr10:31790650-31791464	31790650	31791464	+	ENSMUSG00000069671	AC153843.1	-	0	[[[32122040, 32122179], [32049569, 32049651]]]	4.76993928807,4.77129619344,5.15267985934,5.04175568339,5.077150676,5.13398405672,4.4187913448,4.8392033707,5.64975659829,5.72850031612,4.71208805785,4.60434260728,4.49900575572,4.79827375011,4.36404343876,4.86945804006,5.12991668203,5.15822415471,5.49258682381,5.10065325764,4.72380135971,5.06973803235,4.74783311926,5.00851886256,4.70943960306,4.62332488152	1.1909507479,1.23526799275,4.73696314657,4.10708239485	129S1,C3H,129S5,C57BL,AKR,LP_J,WSB,129P2,BALB,DBA,NOD,CBA,REF,PWK,NZO,A_J	CAST,SPRET		Increase	4.93055	0.344311	2.81757	1.87052	6.21896e-06
processed_transcript	INS	intergenic	FALSE	SINE	chr14:34184856-34184856	34184856	34184856	None	ENSMUSG00000087639	RP23-156O5.3	-	0	[[[34182556, 34183329], [34179135, 34180621]]]	2.46281732274,2.450951884,2.68482040367,2.64523763676,2.75071159173,2.46852538235,3.0508377072,2.64918406368,2.38437493137,2.03976632993	1.96150871829,1.87207864521,1.78402815821,1.70184542093,1.07395099749,1.39001944405,2.09141241114,2.07114888301,1.9623230526,2.13538055102,1.82855970461,2.22356720418,2.08952921722,1.8907098436,1.65430539898,1.66283760384,2.11595407118,1.31993788167,1.74536173406,1.91669741026	SPRET,129S1,LP_J,129S5,129P2,CAST,WSB,PWK	CBA,C3H,C57BL,AKR,BALB,DBA,NOD,REF,NZO,A_J		Increase	2.55872	0.266514	1.82456	0.29743	6.38521e-06
protein_coding	DEL	intergenic	FALSE	LINE_frag	chr9:120033852-120034408	120033852	120034408	+	ENSMUSG00000032518	Rpsa	+	0	[[[120036905, 120036948], [120037573, 120037740], [120038274, 120038394], [120039234, 120039481], [120039884, 120040014], [120040116, 120040283], [120040516, 120040677]]]	5.62268544627,5.41673038577,5.44147945158,5.4268871599,6.41128645671,5.51419157951,5.72189256788,6.07657009659,5.85204880069,5.94006590039,5.95823267681,5.81303652115,5.89413509863,5.92394179671,6.16412628805,6.33663722859,6.08407276643,5.89655521031	4.24495287084,4.07845694686,4.67014013113,4.63281167064,4.96675991355,5.22056636742,4.3325415437,4.24416159533,5.23700789822,5.27489779184,5.9689850165,5.94068469537	129S1,C3H,129S5,C57BL,REF,LP_J,129P2,BALB,NOD,WSB,NZO,A_J	CBA,DBA,AKR,SPRET,CAST,PWK		Increase	5.86081	0.297026	4.901	0.644379	6.98231e-06
protein_coding	INS	intergenic	FALSE	IAP-I	chr9:78070933-78070933	78070933	78070933	-	ENSMUSG00000032348	Gsta4	+	0	[[[78039821, 78039871], [78046075, 78046183], [78047295, 78047348], [78052037, 78052171], [78053717, 78053860], [78055606, 78055739], [78056862, 78057155]]]	7.42614788398,7.0640082747,7.82311946045,7.1581453646,7.62858182933,7.6828221705,7.3114985081,7.0445243526,7.1525685154,6.68037017084,7.68728680513,7.44084843759,7.40646124975,7.13407136062,7.32074007094,7.28214031038,6.76719356476,6.72999220711	6.67072833431,6.63125066089,6.82518222877,6.70432704557,5.04454231829,5.66593419709,5.17956348605,5.08524817873,5.55547429622,6.08379064314,7.22726258382,6.59058181554	CBA,C3H,DBA,AKR,BALB,NOD,NZO,A_J	SPRET,129S1,LP_J,C57BL,129S5,129P2,CAST,WSB,REF,PWK		Increase	7.26336	0.332995	6.10532	0.76789	7.28443e-06
processed_transcript	INS	intergenic	FALSE	LINE_frag	chr4:71924302-71924302	71924302	71924302	None	ENSMUSG00000084910	RP24-535M24.3	+	0	[[[71862380, 71863304], [71873865, 71874138], [71874999, 71876386]]]	1.29141016365,1.27962125267,1.40719996825,1.33639648353,0.853281316293,1.1747854028	1.32611905275,1.48149498284,1.84891173282,1.89146215047,1.45515523893,1.5283275641,2.36609316924,2.16961071802,1.79664763979,2.2280876349,2.40506485673,2.29751727855,1.71191483765,1.87327267992,1.6681358955,1.75761793139,1.91179546136,1.60030699937,1.94206060568,1.91259253383,1.46255359821,1.79575222789,2.12363061494,2.00348288543	129S1,LP_J,SPRET,129P2,PWK,129S5	CBA,C3H,DBA,C57BL,AKR,BALB,CAST,NOD,WSB,REF,NZO,A_J		Decrease	1.22378	0.196818	1.85657	0.30103	7.67012e-06
processed_transcript	DEL	intergenic	FALSE	SINE	chr4:72096574-72096778	72096574	72096778	-	ENSMUSG00000084910	RP24-535M24.3	+	0	[[[71862380, 71863304], [71873865, 71874138], [71874999, 71876386]]]	1.32611905275,1.48149498284,1.84891173282,1.89146215047,1.45515523893,1.5283275641,2.36609316924,2.16961071802,1.79664763979,2.2280876349,2.40506485673,2.29751727855,1.71191483765,1.87327267992,1.6681358955,1.75761793139,1.91179546136,1.60030699937,1.94206060568,1.91259253383,1.46255359821,1.79575222789,2.12363061494,2.00348288543	1.29141016365,1.27962125267,1.40719996825,1.33639648353,0.853281316293,1.1747854028	CBA,C3H,DBA,C57BL,AKR,BALB,CAST,NOD,WSB,REF,NZO,A_J	129S1,LP_J,SPRET,129P2,PWK,129S5		Increase	1.85657	0.30103	1.22378	0.196818	7.67012e-06
protein_coding	INS	intergenic	FALSE	LINE	chr6:4009876-4009876	4009876	4009876	None	ENSMUSG00000032766	Gng11	+	0	[[[3954264, 3954411], [3958033, 3958436]]]	6.018686778,6.34922037566,5.08582059169,5.59866811821,6.08810754905,6.10440196084,5.07086478348,4.83391521384,4.98835960973,5.02727735217,6.04803648814,6.27835226712,4.65708284308,3.96072661932,4.56151135024,4.89143824249,4.94134484916,5.07713858472	3.42542204788,4.07199366528,4.80636735192,4.14151242147,3.35422259555,3.96956786502,3.79564801718,3.9238180567,4.97874911467,4.08229245323,4.21456526635,4.44706492132	129S1,C3H,129S5,DBA,AKR,LP_J,129P2,BALB,NOD,CBA,A_J	WSB,C57BL,REF,SPRET,CAST,NZO,PWK		Increase	5.31005	0.689175	4.10094	0.482368	7.69887e-06
snoRNA	INS	intergenic	FALSE	LINE	chr18:30599698-30599698	30599698	30599698	-	ENSMUSG00000088126	SNORA17	+	0	[[[30636059, 30636172]]]	0.702388205092,0.0,1.51540617087,2.15383547615	0.0,0.0,0.0,0.0,0.0,0.0,0.0,0.0,0.0,0.0,0.0,0.0,0.0,0.0,0.0,0.0,0.0,0.0,0.0,0.0,0.0,0.0,0.784584918915,0.0,0.0,0.0	CAST,SPRET	129S1,C3H,129S5,C57BL,AKR,LP_J,WSB,129P2,BALB,DBA,NOD,CBA,REF,PWK,NZO,A_J		Increase	1.09291	0.94004	0.0301763	0.15387	8.55748e-06
snoRNA	INS	intergenic	FALSE	MaLR	chr18:30523883-30523883	30523883	30523883	None	ENSMUSG00000088126	SNORA17	+	0	[[[30636059, 30636172]]]	0.702388205092,0.0,1.51540617087,2.15383547615	0.0,0.0,0.0,0.0,0.0,0.0,0.0,0.0,0.0,0.0,0.0,0.0,0.0,0.0,0.0,0.0,0.0,0.0,0.0,0.0,0.0,0.0,0.784584918915,0.0,0.0,0.0	CAST,SPRET	129S1,C3H,129S5,C57BL,AKR,LP_J,WSB,129P2,BALB,DBA,NOD,CBA,REF,PWK,NZO,A_J		Increase	1.09291	0.94004	0.0301763	0.15387	8.55748e-06
protein_coding	INS	intergenic	FALSE	RLTR10	chr7:97201500-97201500	97201500	97201500	None	ENSMUSG00000030619	Eed	-	0	[[[97128920, 97129493], [97125405, 97125559], [97120739, 97120833], [97120048, 97120115], [97118814, 97118941], [97118079, 97118162], [97116221, 97116314], [97113237, 97113372], [97110764, 97110871], [97104763, 97104923], [97104039, 97104114], [97103164, 97103573]]]	6.17530539337,5.69201833918,6.13072773336,6.2090931513,5.07078793695,5.88588050791,4.79759009221,4.93982089255,5.11778199554,5.50918911543	4.34019565473,4.40051668773,4.08962194016,4.29533100337,4.40548225867,4.79873181359,3.86153548355,4.52801725622,5.70579625015,5.65461414477,4.70762025084,4.94406793848,4.38734360404,4.28619158413,4.16753479484,3.93128600906,4.71394774508,4.31313811497,4.26928569668,4.30032705922	NOD,AKR,A_J,BALB	SPRET,129S1,C3H,129S5,C57BL,DBA,LP_J,WSB,129P2,CAST,CBA,REF,NZO,PWK		Increase	5.55282	0.542845	4.50503	0.483701	9.72562e-06
protein_coding	DEL	intergenic	FALSE	LINE	chr5:49929231-49936180	49929231	49936180	-	ENSMUSG00000029088	Kcnip4	-	0	[[[49915878, 49915940], [48900896, 48900999], [48873768, 48873894], [48810449, 48810520], [48801032, 48801104], [48789716, 48789825], [48787888, 48787994], [48787242, 48787306], [48782146, 48782195]], [[49915878, 49915940], [48873768, 48873894], [48810449, 48810520], [48801032, 48801104], [48789716, 48789825], [48787888, 48787994], [48787242, 48787306], [48782146, 48782195]]]	5.84946894515,6.4582508522,6.05018248595,6.26824369802,6.31964069143,5.446887587	7.10124053648,7.23717045324,6.67062195338,6.74766598177,6.79454260196,6.40551610935,6.50228145007,6.83673161741,6.64276170418,6.60289086778,6.64461950739,6.78142156247,6.76383802598,6.52656397856,6.66109982485,6.6183794806,6.91984082382,6.46264611347,6.38548202346,6.31334423222,6.42690552818,6.73572773414,6.93122367277,6.89185743237	129S1,LP_J,C57BL,129S5,129P2,BALB,REF	CBA,C3H,DBA,AKR,SPRET,PWK,CAST,NOD,WSB,NZO,A_J		Decrease	6.06545	0.371357	6.69185	0.227318	9.76518e-06
protein_coding	INS	intergenic	FALSE	RLTR10	chr5:89266946-89266946	89266946	89266946	+	ENSMUSG00000029366	Dck	+	0	[[[89194019, 89194371], [89198627, 89198744], [89201653, 89201848], [89203105, 89203254], [89205880, 89205997], [89207385, 89207477], [89210243, 89212306]]]	3.98081371429,3.95343315734,3.61661617358,3.64957987768,3.95598963533,3.61746801567	4.42233937814,4.59614061001,4.73389014269,4.61452889949,3.95139273963,4.49819191286,4.15352329476,4.24165519525,4.60906900432,4.59447236695,4.15280411718,3.95533115713,4.35868208322,4.44071402667,4.57839733467,4.63218024874,4.69577268688,4.52422497988,4.67697050245,4.7672536644,4.3582302388,3.88062534265,3.98877588259,4.32942146868	CAST,SPRET,PWK	129S1,C3H,129S5,C57BL,AKR,LP_J,WSB,129P2,BALB,DBA,NOD,CBA,REF,NZO,A_J		Decrease	3.79565	0.184406	4.40644	0.270405	9.7774e-06
protein_coding	DEL	intergenic	FALSE	SINE	chr4:117565638-117565773	117565638	117565773	-	ENSMUSG00000028540	Dph2	-	0	[[[117564313, 117564637], [117563918, 117564032], [117563498, 117563723], [117562621, 117563306], [117562358, 117562536], [117561246, 117562281]]]	3.47064008887,3.51237768381,2.7586851232,2.62263066637,3.31110583084,3.98172956023,4.01032412215,3.19213280731,3.13752435955,3.02672355809,3.48180222826,3.05315685253,3.87581092047,3.93900133205,3.08531280782,3.18836694931,3.28723227109,3.17435083336,3.72312868798,3.72277979662,3.34695900746,2.46460942781,2.70840459534,2.67331370302,3.84607848906,3.72718870907	1.99080429732,2.72315602754,2.17337717998,1.98515786297	SPRET,129S1,C3H,129S5,C57BL,AKR,LP_J,WSB,129P2,BALB,DBA,NOD,CBA,REF,NZO,A_J	CAST,PWK		Increase	3.32005	0.451106	2.21812	0.347854	1.08169e-05
protein_coding	INS	intergenic	FALSE	ETn	chr10:29448951-29448951	29448951	29448951	None	ENSMUSG00000075266	Cenpw	-	0	[[[29920165, 29920327], [29918270, 29918385], [29916899, 29917032]]]	1.01681810134,0.557176637825,0.633647853819,0.90308701257	1.09114758163,1.27526075956,1.47467155103,1.31373157424,1.31305923392,1.68095615627,2.04649554945,1.96469020745,1.86516240793,2.11186129848,2.19971773353,2.34101797027,1.01729549325,1.19120574603,0.857481429238,1.47105997155,1.5224816968,1.86194587951,1.93317198937,1.62725533701,1.70301784238,1.28925544081,1.74770926993,1.80134338684,1.98284448659,2.03480283996	CAST,SPRET	129S1,C3H,129S5,C57BL,AKR,LP_J,WSB,129P2,BALB,DBA,NOD,CBA,REF,PWK,NZO,A_J		Decrease	0.777682	0.217777	1.64302	0.39204	1.09338e-05
protein_coding	DEL	intergenic	FALSE	LINE_frag	chr10:30034249-30034602	30034249	30034602	-	ENSMUSG00000075266	Cenpw	-	0	[[[29920165, 29920327], [29918270, 29918385], [29916899, 29917032]]]	1.09114758163,1.27526075956,1.47467155103,1.31373157424,1.31305923392,1.68095615627,2.04649554945,1.96469020745,1.86516240793,2.11186129848,2.19971773353,2.34101797027,1.01729549325,1.19120574603,0.857481429238,1.47105997155,1.5224816968,1.86194587951,1.93317198937,1.62725533701,1.70301784238,1.28925544081,1.74770926993,1.80134338684,1.98284448659,2.03480283996	1.01681810134,0.557176637825,0.633647853819,0.90308701257	129S1,C3H,129S5,C57BL,AKR,LP_J,WSB,129P2,BALB,DBA,NOD,CBA,REF,PWK,NZO,A_J	CAST,SPRET		Increase	1.64302	0.39204	0.777682	0.217777	1.09338e-05
protein_coding	INS	intergenic	FALSE	RLTR45	chr10:29834616-29834616	29834616	29834616	-	ENSMUSG00000075266	Cenpw	-	0	[[[29920165, 29920327], [29918270, 29918385], [29916899, 29917032]]]	1.01681810134,0.557176637825,0.633647853819,0.90308701257	1.09114758163,1.27526075956,1.47467155103,1.31373157424,1.31305923392,1.68095615627,2.04649554945,1.96469020745,1.86516240793,2.11186129848,2.19971773353,2.34101797027,1.01729549325,1.19120574603,0.857481429238,1.47105997155,1.5224816968,1.86194587951,1.93317198937,1.62725533701,1.70301784238,1.28925544081,1.74770926993,1.80134338684,1.98284448659,2.03480283996	CAST,SPRET	129S1,C3H,129S5,C57BL,AKR,LP_J,WSB,129P2,BALB,DBA,NOD,CBA,REF,PWK,NZO,A_J		Decrease	0.777682	0.217777	1.64302	0.39204	1.09338e-05
protein_coding	DEL	intergenic	FALSE	RLTR45	chr10:29833316-29833768	29833316	29833768	+	ENSMUSG00000075266	Cenpw	-	0	[[[29920165, 29920327], [29918270, 29918385], [29916899, 29917032]]]	1.09114758163,1.27526075956,1.47467155103,1.31373157424,1.31305923392,1.68095615627,2.04649554945,1.96469020745,1.86516240793,2.11186129848,2.19971773353,2.34101797027,1.01729549325,1.19120574603,0.857481429238,1.47105997155,1.5224816968,1.86194587951,1.93317198937,1.62725533701,1.70301784238,1.28925544081,1.74770926993,1.80134338684,1.98284448659,2.03480283996	1.01681810134,0.557176637825,0.633647853819,0.90308701257	129S1,C3H,129S5,C57BL,AKR,LP_J,WSB,129P2,BALB,DBA,NOD,CBA,REF,PWK,NZO,A_J	CAST,SPRET		Increase	1.64302	0.39204	0.777682	0.217777	1.09338e-05
protein_coding	INS	intergenic	FALSE	SINE	chr10:30001354-30001354	30001354	30001354	-	ENSMUSG00000075266	Cenpw	-	0	[[[29920165, 29920327], [29918270, 29918385], [29916899, 29917032]]]	1.01681810134,0.557176637825,0.633647853819,0.90308701257	1.09114758163,1.27526075956,1.47467155103,1.31373157424,1.31305923392,1.68095615627,2.04649554945,1.96469020745,1.86516240793,2.11186129848,2.19971773353,2.34101797027,1.01729549325,1.19120574603,0.857481429238,1.47105997155,1.5224816968,1.86194587951,1.93317198937,1.62725533701,1.70301784238,1.28925544081,1.74770926993,1.80134338684,1.98284448659,2.03480283996	CAST,SPRET	129S1,C3H,129S5,C57BL,AKR,LP_J,WSB,129P2,BALB,DBA,NOD,CBA,REF,PWK,NZO,A_J		Decrease	0.777682	0.217777	1.64302	0.39204	1.09338e-05
protein_coding	DEL	intergenic	FALSE	LINE	chr7:93854735-93860945	93854735	93860945	+	ENSMUSG00000001773	Folh1	-	0	[[[93924147, 93924341], [93921706, 93921816], [93920211, 93920399], [93916644, 93916747], [93911425, 93911552], [93910209, 93910397], [93905446, 93905541], [93895292, 93895393], [93894620, 93894706], [93892879, 93893000], [93890679, 93890763], [93884957, 93885022], [93882600, 93882669], [93880234, 93880327], [93877582, 93877674], [93874391, 93874657], [93873917, 93874000], [93871784, 93871878], […	4.05040977939,4.01881053796,3.31739282559,3.19008976938,3.28154333794,3.45338170744,3.80948337201,3.70779118772,3.96227393958,3.56663397876,3.30264820583,3.03212564656,2.59217168867,3.11269583204	4.79061991161,4.54331346043,3.39334910124,3.68156657707,4.37993113117,4.69869443026,4.32993090104,4.378045424,3.44888835333,4.60521122642,4.91546582202,4.32984958591,4.55316928655,5.06342129913,4.50503847482,4.37660116382	C57BL,AKR,SPRET,129P2,BALB,NOD,REF,A_J	CBA,C3H,129S5,DBA,LP_J,WSB,CAST,129S1,NZO,PWK		Decrease	3.45696	0.421953	4.37457	0.48165	1.10393e-05
protein_coding	DEL	intergenic	FALSE	LINE_frag	chr2:80316524-80317204	80316524	80317204	-	ENSMUSG00000027004	Frzb	-	0	[[[80286518, 80287782], [80278650, 80278699], [80264754, 80264821], [80258467, 80258673], [80258048, 80258113], [80252125, 80253629]]]	4.16235908766,4.58906291524,4.57752341499,4.51586590419,3.78911193267,4.28071208296,4.62455602077,4.29471195999,4.66817556865,4.78902381943,4.83624321147,5.13871430644,4.88844649597,3.89157961272,2.86087669387,4.89679020749,4.08652551897,4.2485095212,4.42593320806,4.12724924519,4.0931669437,4.65147894939,4.82664349977,5.4357866973,4.93094363932,4.26575334015	3.61372700895,2.86487852602,3.24955154688,2.75027553644	129S1,C3H,DBA,129S5,C57BL,AKR,LP_J,WSB,129P2,BALB,CAST,NOD,CBA,REF,NZO,A_J	SPRET,PWK		Increase	4.45753	0.509138	3.11961	0.39257	1.10923e-05
protein_coding	DEL	intergenic	FALSE	LINE	chr9:104987723-104993940	104987723	104993940	+	ENSMUSG00000032565	Nudt16	-	0	[[[105033971, 105034135], [105033621, 105033892], [105031666, 105032840]]]	4.07416751466,4.22311203739,3.79582416391,3.52591052221,3.69754955453,4.09003509608,4.3452441979,4.30003104586,4.27258962077,4.3454685912,4.66774614984,4.32308677373,4.39546695424,4.20335554675,3.78845462925,3.91157423329,3.82194531599,3.79753400559,3.65517824362,3.50614526364,3.58649193964,3.4318779776,3.44320708935,3.51969377603,4.14473864779,4.18705230234	3.60849767905,3.25832502561,2.48032687228,2.52706132213	129S1,C3H,129S5,C57BL,AKR,LP_J,WSB,129P2,BALB,DBA,NOD,CBA,REF,PWK,NZO,A_J	CAST,SPRET		Increase	3.9636	0.353055	2.96855	0.555811	1.13237e-05
pseudogene	INS	intergenic	FALSE	SINE	chr11:57251237-57251237	57251237	57251237	None	ENSMUSG00000082476	RP23-206L21.1	+	0	[[[57262607, 57263346]]]	3.31079276355,2.98907838191,2.68493792975,2.58011964113,2.31162545006,2.53260554525,1.21646920566,2.16581684358,1.32707255201,2.01581748291,2.44593870529,3.01238931603,3.7536640562,0.917784132991,1.20694365261,1.3612761386,0.953557963998,1.04871521247,2.22256107651,2.56602569031	1.09056851931,0.424294985517,0.465438525013,0.402173070559,0.592618710503,1.52978918654,0.977465445451,1.00023053876,0.990563743609,1.01226804525	129S1,C3H,LP_J,DBA,AKR,SPRET,129P2,BALB,NOD,CBA,A_J	WSB,129S5,C57BL,REF,CAST,NZO,PWK		Increase	2.13116	0.843254	0.848541	0.365267	1.14439e-05
protein_coding	DEL	intergenic	FALSE	LINE_frag	chr5:13014590-13015226	13014590	13015226	+	ENSMUSG00000073212	AC109165.2	-	0	[[[13042356, 13043507], [13042251, 13042300]]]	8.07586601916,7.52091365337,4.49879683692,4.48702842722,7.84395823934,4.71594261203,4.28895146982,4.50953711295,3.84427927956,3.53663668602,4.43343077155,4.64864222231,4.10876080197,3.94309788687,4.90019771753,4.9318689584,4.78385642053,4.94485685823,4.34345616977,4.50595564741,6.45685505148,5.87220816656,4.84050094125,4.34979366903	7.65649492753,7.85411922311,8.53772399234,8.470408782,7.59007042616,7.58503532877	129S1,C3H,129S5,C57BL,AKR,LP_J,WSB,129P2,BALB,DBA,NOD,CBA,REF,NZO,A_J	CAST,SPRET,PWK		Decrease	5.01606	1.2361	7.94898	0.441435	1.16198e-05
protein_coding	DEL	intergenic	FALSE	LINE_frag	chr5:13024715-13025123	13024715	13025123	+	ENSMUSG00000073212	AC109165.2	-	0	[[[13042356, 13043507], [13042251, 13042300]]]	8.07586601916,7.52091365337,4.49879683692,4.48702842722,7.84395823934,4.71594261203,4.28895146982,4.50953711295,3.84427927956,3.53663668602,4.43343077155,4.64864222231,4.10876080197,3.94309788687,4.90019771753,4.9318689584,4.78385642053,4.94485685823,4.34345616977,4.50595564741,6.45685505148,5.87220816656,4.84050094125,4.34979366903	7.65649492753,7.85411922311,8.53772399234,8.470408782,7.59007042616,7.58503532877	129S1,C3H,129S5,C57BL,AKR,LP_J,WSB,129P2,BALB,DBA,NOD,CBA,REF,NZO,A_J	CAST,SPRET,PWK		Decrease	5.01606	1.2361	7.94898	0.441435	1.16198e-05
protein_coding	DEL	intergenic	FALSE	LINE_frag	chr5:12980202-12980710	12980202	12980710	-	ENSMUSG00000073212	AC109165.2	-	0	[[[13042356, 13043507], [13042251, 13042300]]]	8.07586601916,7.52091365337,4.49879683692,4.48702842722,4.28895146982,4.50953711295,3.84427927956,3.53663668602,4.43343077155,4.64864222231,4.10876080197,3.94309788687,4.90019771753,4.9318689584,4.78385642053,4.94485685823,4.34345616977,4.50595564741,6.45685505148,5.87220816656,4.84050094125,4.34979366903	7.65649492753,7.85411922311,7.84395823934,4.71594261203,8.53772399234,8.470408782,7.59007042616,7.58503532877	CBA,C3H,C57BL,AKR,BALB,DBA,NOD,WSB,REF,NZO,A_J	SPRET,129S1,LP_J,129S5,129P2,CAST,PWK		Decrease	4.90116	1.12895	7.53172	1.19792	1.21347e-05
protein_coding	INS	intergenic	FALSE	SINE	chr7:104945835-104945835	104945835	104945835	None	ENSMUSG00000042797	Aqp11	-	0	[[[104885877, 104886497], [104877479, 104877597], [104874887, 104875214]], [[104885877, 104886497], [104874887, 104875214]]]	4.55751675952,4.51628803139,4.75528424306,5.00381283189,4.83563352238,4.80975136985,4.4526044208,4.13656254028	4.12064750207,3.8726114221,4.23181304268,3.91858013119,3.872731668,3.81084113846,4.32054997952,4.17091773721,4.26978812545,4.13167512359,3.71803324051,4.20639458376,3.94669571226,3.97087083939,3.93064159894,4.20873603602,4.3356974964,4.32355403127,4.48580771186,4.19640215011,4.46588902236,4.06346969589	DBA,SPRET,PWK,129P2,C3H	129S1,129S5,C57BL,AKR,LP_J,WSB,BALB,CAST,NOD,CBA,REF,NZO,A_J		Increase	4.63343	0.273357	4.11692	0.212879	1.27409e-05
protein_coding	DEL	intergenic	FALSE	SINE	chr3:149793855-149794049	149793855	149794049	-	ENSMUSG00000047676	Rpsa-ps10	-	0	[[[149735617, 149736506]]]	7.14541910879,7.13364942111,6.86839561273,7.13473225797,7.55238730411,7.41285434543,7.32127472888,7.27624403111,7.25955042616,7.0002885865,7.89273261042,7.83556855627,7.15272666037,6.87760552125,7.47791998939,7.38474899453,7.58625079323,7.40863626358,7.56205405035,7.40208983324,8.04737596302,7.90255274083,7.45274152543,8.08423675882,6.84173942826,6.56827985978	6.43362409616,6.2913808622,6.39770052157,6.47087011208	SPRET,129S1,C3H,129S5,C57BL,AKR,LP_J,WSB,129P2,BALB,DBA,NOD,CBA,REF,NZO,A_J	CAST,PWK		Increase	7.36854	0.383004	6.39839	0.0773439	1.28037e-05
protein_coding	DEL	intergenic	FALSE	LINE_frag	chr1:101626890-101628057	101626890	101628057	+	ENSMUSG00000067028	Cntnap5b	+	0	[[[101669340, 101669423], [101837218, 101837324], [101863767, 101863962], [101947217, 101947366], [101968623, 101968828], [101972605, 101972791], [101994309, 101994451], [102037749, 102038015], [102056613, 102056764], [102060643, 102060816], [102110242, 102110350], [102151634, 102151755], [102170936, 102171138], [102255229, 102255348], [102266332, 102266461], [102266633, 102266805], [102275626, 1…	3.43533465277,3.4894341983,3.36079557495,2.9914072054,3.53267754946,3.73121501017,2.77058429253,3.14237951558,2.92850215856,2.79142778701,3.34517406448,3.73714951998,3.4137165229,3.1597896011,3.10331524649,3.78934428008,3.21047870651,3.0584426158	2.91623099898,3.06437291413,2.79127267128,2.88076282491,2.83704408452,2.43562015716,2.93742667459,2.76816994136,2.33316143456,2.64507461907,2.56518365727,2.73247109802	CBA,C3H,C57BL,AKR,SPRET,BALB,WSB,REF,NZO,A_J	129S1,LP_J,DBA,129S5,129P2,PWK,CAST,NOD		Increase	3.27729	0.312103	2.74223	0.2144	1.29344e-05
protein_coding	DEL	intergenic	FALSE	SINE	chr18:12115293-12115466	12115293	12115466	-	ENSMUSG00000049411	6030446N20Rik	-	0	[[[12279888, 12279989], [12276911, 12276959], [12271902, 12271981], [12264361, 12264512], [12262606, 12262689], [12242499, 12242578], [12233125, 12233152], [12228587, 12228640], [12226805, 12226855], [12225567, 12225614], [12222711, 12222748], [12217433, 12217469], [12206072, 12206143], [12201721, 12201816], [12152071, 12152137], [12139810, 12142102]], [[12279888, 12279989], [12276911, 12276959],…	3.07739441989,3.32015237266,3.77378623146,3.22076982054,3.17901506751,3.65384571311,3.0248744328,2.96997303371,2.89475989141,3.11765774454,2.71842556099,2.93021437374,3.31989918946,3.00983512616,3.13439361362,2.89717098508,3.19509670069,3.58036252659,3.64849622278,3.33865083206,3.65785891029,3.33883075343,2.76585140525,2.76218515091,2.71507946437,3.13484862791	2.69421214069,2.20193405117,2.49163800619,2.25351596781	129S1,C3H,DBA,129S5,C57BL,AKR,LP_J,129P2,BALB,CAST,NOD,CBA,REF,PWK,NZO,A_J	SPRET,WSB		Increase	3.16844	0.309061	2.41033	0.227464	1.33795e-05
protein_coding	INS	intergenic	FALSE	SINE	chr8:32594360-32594360	32594360	32594360	-	ENSMUSG00000046152	Fut10	+	0	[[[32297817, 32297934], [32298772, 32298878], [32305424, 32305761], [32311680, 32311976], [32346065, 32346902], [32370370, 32372210]]]	1.63872797115,1.68455130225,1.7376925519,1.79804119057,1.26284535523,0.941886715225,2.77164579869,2.21403581168,1.84675128956,1.31387863846,1.90468784823,2.34029319148,1.46132820147,1.52969310502,1.85626003574,1.94134063985,2.00995995291,2.35011601942	2.4325105678,1.56427571545,3.84743166839,3.62179274389,3.20684603341,3.25007139429,3.02650487074,2.98708684626,3.1002157138,3.32096688727,3.45218545685,2.06368540691	CBA,LP_J,DBA,AKR,BALB,NOD,WSB,A_J	129S1,C3H,129S5,C57BL,REF,SPRET,129P2,CAST,NZO,PWK		Decrease	1.81132	0.439272	2.98946	0.659696	1.37705e-05
protein_coding	DEL	intergenic	FALSE	LINE_frag	chr2:12659651-12660141	12659651	12660141	-	ENSMUSG00000026730	Pter	+	0	[[[12845666, 12845825], [12895994, 12896080], [12899785, 12900244], [12901918, 12902031]], [[12845666, 12845825], [12899785, 12900244], [12901918, 12902185], [12916375, 12916447], [12922482, 12923238]], [[12845666, 12845825], [12899785, 12900244], [12901918, 12902185], [12916375, 12916517], [12922482, 12925080]]]	1.64729817353,1.70451460314,1.00665006971,2.18423076102,1.87823048144,1.80864570848,1.96136184112,2.31771612311,1.79651495989,2.0083800723,0.895510357505,1.37670003804,1.82169701025,2.33397162684,1.90457412989,1.79849900081,1.99738057962,1.62566638954,2.29534748663,2.03425106895,2.0868512257,2.00122583764,1.41798719887,2.14138043056,2.10841581505,1.02534853064	0.0,0.0,0.660769019739,1.00074012496	SPRET,129S1,C3H,129S5,C57BL,AKR,LP_J,WSB,129P2,BALB,DBA,NOD,CBA,REF,NZO,A_J	CAST,PWK		Increase	1.81455	0.394539	0.415377	0.499314	1.39384e-05
pseudogene	DEL	intergenic	FALSE	LINE	chr14:74524164-74530730	74524164	74530730	+	ENSMUSG00000057886	AC154213.2	-	0	[[[74354805, 74355358]]]	6.74419312711,6.82626784318,6.75310569789,5.97046441826,7.36525601232,7.71954022604,7.40982340554,7.72953142617,7.28043482205,7.1579487722,6.58078437569,6.53059779538,6.60818272717,6.72588945748,6.5708883246,6.76056857545,6.62640244506,7.01207881742,7.11157287375,7.34904826018	5.32579421356,5.91704316926,6.48543589395,6.35415063323,6.38697945474,6.38926996888,5.86459362069,6.33192820369,5.68106301095,6.18106085332	CBA,C3H,DBA,C57BL,AKR,BALB,CAST,NOD,REF,A_J	SPRET,129S1,LP_J,129S5,129P2,WSB,NZO,PWK		Increase	6.94163	0.443876	6.09173	0.380447	1.39617e-05
pseudogene	INS	intergenic	FALSE	LINE	chr7:62069871-62069871	62069871	62069871	None	ENSMUSG00000078525	AC127338.1	-	0	[[[61667748, 61667894], [61667276, 61667633]]]	8.7310779299,8.65743957712,8.81663926023,8.58954393397,8.49593725251,8.50947404164,7.64763549454,7.52192070843,7.68385059183,7.59660708015	6.57152665812,6.65982716111,6.96468929083,7.24457526068,7.79538194147,7.34461111604,7.3494336907,6.88491082134,8.28007507772,8.56558381289,6.51384880381,6.57359329645,6.96722942537,7.03002152256,6.94069801975,6.69846666236,7.1026878216,6.72455120941,6.91903598156,6.22808814155	NOD,AKR,A_J,BALB	SPRET,129S1,C3H,129S5,C57BL,DBA,LP_J,WSB,129P2,CAST,CBA,REF,NZO,PWK		Increase	8.22501	0.537047	7.06794	0.582546	1.42783e-05
protein_coding	INS	intergenic	FALSE	IS2	chr4:127581097-127581097	127581097	127581097	-	ENSMUSG00000028813	CK137956	-	0	[[[127647763, 127648195], [127628188, 127628878], [127623890, 127624152], [127622426, 127622603], [127617277, 127617356], [127613049, 127613247], [127604834, 127605322]]]	0.838006862434,0.99823556769,0.679446913349,0.585599602079,0.683675150399,0.678665941296	1.62685788242,1.51086049207,1.07440660131,1.25961986986,1.41207288178,1.30716923269,1.16847878809,0.820655777146,2.56257695411,1.61644598295,1.17736916608,1.81037675334,1.0095163048,1.35158247711,0.931443004984,1.02653788544,1.17316870348,1.59626360142,1.50389329934,1.71344245547,1.45678034885,1.33415489232,1.45933631046,0.870597803609	129S1,LP_J,129S5,129P2,CAST,PWK	CBA,C3H,C57BL,AKR,SPRET,BALB,DBA,NOD,WSB,REF,NZO,A_J		Decrease	0.743938	0.148754	1.36557	0.371813	1.47632e-05
protein_coding	INS	intergenic	FALSE	SINE	chr4:155200336-155200336	155200336	155200336	None	ENSMUSG00000029068	Ccnl2	+	0	[[[155186596, 155186918], [155187275, 155187351], [155187566, 155187677], [155189350, 155189472], [155192030, 155192096], [155194436, 155194537], [155194891, 155194997], [155195080, 155195223], [155195919, 155196029], [155196112, 155196206], [155197450, 155198652]], [[155186608, 155186918], [155187275, 155187351], [155187566, 155187677], [155189350, 155189472], [155192030, 155192096], [155192646,…	8.22542881409,7.16418927052,7.65382390472,7.83694573444,7.16044832349,7.40885334162,6.82816221754,7.13441900568,6.24750161201,6.58908479105,7.04079680861,6.85837623153,7.40730041624,7.52953314102,6.69317839738,7.59426414216,7.2342552244,7.60050089171,7.39243878248,7.83032740673,7.25411159749,6.98310376479,6.63096406552,6.97567356613	5.44055341055,5.04588080791,6.78479289469,6.71239706186,6.34893157815,5.89086393664	129S1,C3H,129S5,DBA,AKR,LP_J,WSB,129P2,BALB,CAST,NOD,CBA,NZO,A_J	C57BL,SPRET,REF,PWK		Increase	7.21974	0.45917	6.03724	0.703147	1.50665e-05
lincRNA	DEL	intergenic	FALSE	LINE_frag	chr1:7261728-7267940	7261728	7267940	+	ENSMUSG00000086461	AC103380.1	-	0	[[[7387797, 7387882], [7341850, 7341975], [7339485, 7340471]]]	0.819927074051,1.20434557937,1.48095681272,1.55383309408,1.17171174222,1.67820492261,0.91123993705,1.1457847471,1.00260942995,0.973589629888,1.66700104909,1.12717308347,0.394230609096,0.816778292243,1.43971226933,1.47460114879,1.22019985869,1.46838667912,1.35347725147,1.44300016849,1.24653091341,1.07567526283,0.68754688701,0.462057027522,1.44449676118,0.641647638492	0.0,0.0,0.431901676093,0.662676337183	129S1,C3H,129S5,C57BL,AKR,LP_J,WSB,129P2,BALB,DBA,NOD,CBA,REF,PWK,NZO,A_J	CAST,SPRET		Increase	1.15018	0.357428	0.273645	0.329724	1.53032e-05
lincRNA	DEL	intergenic	FALSE	SINE	chr12:81250801-81251004	81250801	81251004	+	ENSMUSG00000085644	AC108401.1	-	0	[[[81233712, 81233831], [81232799, 81232946], [81224977, 81226113]]]	2.61229223601,2.82170817083,2.55561380785,2.42959813346,2.95768198279,2.73774152999,2.11617025802,2.30647989684,2.09617933042,2.45653826697,2.15358419455,2.27089353878,2.18928696422,2.26349827481,2.89614920112,2.74765800589,2.69672802475,2.55438727037,2.85799717473,2.74236571201,2.71051853733,2.40535502628,2.24587243372,1.6430848355,2.36690761941,2.49994622488	1.44681318767,1.50445397909,2.01354449838,1.83558235657	129S1,C3H,129S5,C57BL,AKR,LP_J,WSB,129P2,BALB,DBA,NOD,CBA,REF,PWK,NZO,A_J	CAST,SPRET		Increase	2.47439	0.307539	1.7001	0.270206	1.55687e-05
protein_coding	DEL	intergenic	FALSE	SINE	chr12:27518126-27518757	27518126	27518757	-	ENSMUSG00000052076	AC155270.1	-	0	[[[27845110, 27845311], [27833577, 27833602], [27825659, 27827027]]]	4.61928553386,4.42429277173,3.46280044948,3.93282574225,3.54085099926,3.47109639752,4.34708271396,4.25469764061,4.36884143192,4.80808285397,4.31784159819,4.31435940538	3.44949666704,3.2772670494,3.22285051526,3.09468200899,3.52566708477,3.39126885819,3.65686808403,3.62515591282,3.16224473452,3.48022197032,3.76305329547,3.81516574221,3.69329539343,3.69956067432,3.64816427496,3.47642915077,3.5322017186,3.68189682328	CAST,C57BL,AKR,SPRET,DBA,REF,PWK	129S1,C3H,129S5,NOD,LP_J,WSB,129P2,BALB,CBA,NZO,A_J		Increase	4.15517	0.450503	3.51086	0.211535	1.62209e-05
pseudogene	DEL	intergenic	FALSE	LINE_frag	chr3:78027118-78027416	78027118	78027416	+	ENSMUSG00000084370	AC133938.1	-	0	[[[78291418, 78292559], [78290728, 78291116]]]	1.31657531465,1.57578039943,1.20591296121,0.809765416405,1.07896512388,1.37929566486,1.24580474573,1.50750159371,1.18396107056,1.70538251155	1.5210570234,1.10345931449,2.22611908287,1.66025689536,1.52912462685,1.66689979229,2.13387479022,1.89765573386,2.54314478409,1.75710400575,1.81948749516,2.07993569678,1.96594402987,1.98908719426,1.85140718274,2.16676468071,2.3347483829,2.18355894986,1.84785642528,2.21271457314	NZO,C57BL,AKR,BALB,DBA,REF	SPRET,129S1,C3H,129S5,NOD,LP_J,WSB,129P2,PWK,CAST,CBA,A_J		Decrease	1.30089	0.259153	1.92451	0.33286	1.64115e-05
protein_coding	INS	intergenic	FALSE	LINE_frag	chr12:27696639-27696639	27696639	27696639	+	ENSMUSG00000052076	AC155270.1	-	0	[[[27845110, 27845311], [27833577, 27833602], [27825659, 27827027]]]	3.54085099926,3.47109639752,3.44949666704,3.2772670494,3.22285051526,3.09468200899,3.52566708477,3.39126885819,4.61928553386,4.42429277173,3.65686808403,3.62515591282,3.46280044948,3.93282574225,3.16224473452,3.48022197032,3.76305329547,3.81516574221,3.69329539343,3.69956067432,3.64816427496,3.47642915077,3.5322017186,3.68189682328	4.34708271396,4.25469764061,4.36884143192,4.80808285397,4.31784159819,4.31435940538	129S1,C3H,129S5,DBA,AKR,LP_J,WSB,129P2,BALB,CAST,NOD,CBA,NZO,A_J	C57BL,SPRET,REF,PWK		Decrease	3.61028	0.346994	4.40182	0.202721	1.64195e-05
protein_coding	INS	intergenic	FALSE	RLTR10	chr12:27265307-27265307	27265307	27265307	+	ENSMUSG00000052076	AC155270.1	-	0	[[[27845110, 27845311], [27833577, 27833602], [27825659, 27827027]]]	3.54085099926,3.47109639752,3.44949666704,3.2772670494,3.22285051526,3.09468200899,3.52566708477,3.39126885819,4.61928553386,4.42429277173,3.65686808403,3.62515591282,3.46280044948,3.93282574225,3.16224473452,3.48022197032,3.76305329547,3.81516574221,3.69329539343,3.69956067432,3.64816427496,3.47642915077,3.5322017186,3.68189682328	4.34708271396,4.25469764061,4.36884143192,4.80808285397,4.31784159819,4.31435940538	129S1,C3H,129S5,DBA,AKR,LP_J,WSB,129P2,BALB,CAST,NOD,CBA,NZO,A_J	C57BL,SPRET,REF,PWK		Decrease	3.61028	0.346994	4.40182	0.202721	1.64195e-05
protein_coding	INS	intergenic	FALSE	SINE	chr12:27620675-27620675	27620675	27620675	None	ENSMUSG00000052076	AC155270.1	-	0	[[[27845110, 27845311], [27833577, 27833602], [27825659, 27827027]]]	3.54085099926,3.47109639752,3.44949666704,3.2772670494,3.22285051526,3.09468200899,3.52566708477,3.39126885819,4.61928553386,4.42429277173,3.65686808403,3.62515591282,3.46280044948,3.93282574225,3.16224473452,3.48022197032,3.76305329547,3.81516574221,3.69329539343,3.69956067432,3.64816427496,3.47642915077,3.5322017186,3.68189682328	4.34708271396,4.25469764061,4.36884143192,4.80808285397,4.31784159819,4.31435940538	129S1,C3H,129S5,DBA,AKR,LP_J,WSB,129P2,BALB,CAST,NOD,CBA,NZO,A_J	C57BL,SPRET,REF,PWK		Decrease	3.61028	0.346994	4.40182	0.202721	1.64195e-05
protein_coding	INS	intergenic	FALSE	IAP-I	chr18:82908323-82908323	82908323	82908323	-	ENSMUSG00000073519	Gm10524	+	0	[[[82861674, 82863568]]]	1.59366712708,1.65654369794,2.23519938596,2.08259231308,0.432716672214,0.433572649829	2.67858251166,2.43538040776,2.76905478738,2.71978519418,2.29784778059,2.22152442158,2.41865665296,2.18825947055,2.4793464832,1.90281920659,2.3680339012,2.6647113253,2.75304517799,2.60164666352,2.85954603859,2.98718999378,2.84759687596,2.91822835919,2.90135805511,2.59188971298,2.35613431521,2.52780742181,2.71261166372,2.61734529095	CAST,SPRET,PWK	129S1,C3H,129S5,C57BL,AKR,LP_J,WSB,129P2,BALB,DBA,NOD,CBA,REF,NZO,A_J		Decrease	1.40572	0.791989	2.57577	0.266173	1.66064e-05
protein_coding	INS	intergenic	FALSE	SINE	chr18:82932570-82932570	82932570	82932570	None	ENSMUSG00000073519	Gm10524	+	0	[[[82861674, 82863568]]]	1.59366712708,1.65654369794,2.23519938596,2.08259231308,0.432716672214,0.433572649829	2.67858251166,2.43538040776,2.76905478738,2.71978519418,2.29784778059,2.22152442158,2.41865665296,2.18825947055,2.4793464832,1.90281920659,2.3680339012,2.6647113253,2.75304517799,2.60164666352,2.85954603859,2.98718999378,2.84759687596,2.91822835919,2.90135805511,2.59188971298,2.35613431521,2.52780742181,2.71261166372,2.61734529095	CAST,SPRET,PWK	129S1,C3H,129S5,C57BL,AKR,LP_J,WSB,129P2,BALB,DBA,NOD,CBA,REF,NZO,A_J		Decrease	1.40572	0.791989	2.57577	0.266173	1.66064e-05
protein_coding	DEL	intergenic	FALSE	IAP-I	chr18:37523780-37530965	37523780	37530965	+	ENSMUSG00000051242	Pcdhb9	+	0	[[[37560507, 37563563]]]	3.02772015588,3.13712228602,3.76353682956,3.80303804919,2.61674242372,2.5991710096,3.64474755308,3.18763661686,2.84528652096,2.99595437503,3.44032413997,3.1572503029,3.17986338941,3.07861489428,3.06257235929,3.1209681909,2.99886247483,2.88999823766,3.83120710119,3.59698245778	2.74749882746,3.05090393796,2.60445652587,2.59650245877,2.16664833023,2.36847996903,2.68483689271,2.65374518471,2.45836138236,2.03954588679	CBA,C3H,C57BL,REF,SPRET,BALB,DBA,NOD,NZO,A_J	129S1,LP_J,AKR,129S5,129P2,CAST,WSB,PWK		Increase	3.19888	0.368058	2.5371	0.292724	1.66253e-05
protein_coding	INS	intergenic	FALSE	LINE	chr15:85145686-85145686	85145686	85145686	-	ENSMUSG00000016541	Atxn10	+	0	[[[85166808, 85167010], [85189882, 85190075], [85195705, 85195789], [85205750, 85205848], [85206972, 85207132], [85213332, 85213414], [85217419, 85217586], [85222066, 85222176], [85223765, 85223936], [85268530, 85268595], [85292708, 85292897], [85293349, 85293639]]]	8.35236880546,8.20397822859,8.45024169226,8.09776027312,8.64775709764,8.30399105839,8.47936694593,8.65401353068,8.5088174933,8.32725640021	8.77928249283,8.90223096697,8.72432868338,8.77381390834,8.3942342022,8.5634043172,8.76055057013,8.74203375875,8.76284567647,8.6466113354,8.64347975112,8.7990413869,8.87338236298,8.65191586826,8.62055718517,8.62279880924,8.52703895755,8.58876777722,8.65169931087,8.76627024773	CBA,C3H,LP_J,129P2,BALB,129S1,A_J	SPRET,DBA,CAST,C57BL,AKR,129S5,NOD,WSB,REF,NZO,PWK		Decrease	8.40256	0.180449	8.68971	0.121861	1.71597e-05
pseudogene	DEL	intergenic	FALSE	SINE	chr1:153164758-153164866	153164758	153164866	+	ENSMUSG00000063886	AC165946.1	-	0	[[[153191676, 153191866], [153191497, 153191675]]]	5.30786707984,4.85410802882,5.12375211359,5.23267046713,5.52954612169,5.33792512683,5.34305064987,3.77575984365,5.37918585605,4.91305642218,5.51943520953,6.09607121181,4.78154422714,4.87260239527,4.62794689455,5.15144380461,4.52666885181,4.82888911659,4.69212220242,5.04910383814,5.57630516905,4.88382097019,4.99806664318,4.50708591279,4.48237531905,5.83644642832	3.64567091618,3.42276643581,4.51124162648,3.68083977808	129S1,C3H,129S5,C57BL,AKR,LP_J,WSB,129P2,BALB,DBA,NOD,CBA,REF,PWK,NZO,A_J	CAST,SPRET		Increase	5.04719	0.485519	3.81513	0.477937	1.72004e-05
protein_coding	DEL	intergenic	FALSE	LINE_frag	chr1:184063337-184063726	184063337	184063726	+	ENSMUSG00000026511	Srp9	+	0	[[[184054879, 184055106], [184058813, 184058883], [184061465, 184062538]]]	4.57518066121,4.55664820895,5.50221397674,5.56296011195,5.72547918421,5.47370886757,5.81324435386,5.68510446371,5.65109502998,5.36511955097,5.23146091586,5.20044003811	4.21838485858,4.82557289835,3.96881965369,4.14610751184,4.61483042476,4.22663376406,4.44518326078,4.25620987858,4.41784224384,4.27812104698,5.15098159966,4.52781252735,4.84811761585,4.48365765974,4.5934361548,5.00129448743,5.10844295262,5.29145589788	129S1,C3H,129S5,C57BL,REF,LP_J,129P2,BALB,WSB,NZO	CBA,CAST,DBA,AKR,SPRET,PWK,NOD,A_J		Increase	5.36189	0.416376	4.57794	0.382893	1.73482e-05
protein_coding	INS	intergenic	FALSE	LINE	chr2:50769025-50769025	50769025	50769025	-	ENSMUSG00000017144	Rnd3	-	0	[[[51004243, 51004631], [51003742, 51003831], [50992654, 50992765], [50989601, 50989737], [50985956, 50988065]]]	4.2942741508,4.27808781835,4.17170943121,3.91811288977,4.26056864483,4.59211357232,4.16615033042,4.00057926885,4.50677694852,4.5087750468,4.37388085519,4.69103125146,4.34649713918,4.25179653185	3.42149214543,3.32669536379,3.6119826629,3.40575832639,4.16535973855,3.92623349356,3.10010297564,3.23813264951,4.54011532897,3.87587781667,3.37924100075,3.74074565481,3.64513165529,3.98781610012,3.52904685902,4.17370198676	CBA,C3H,DBA,AKR,129P2,NOD,129S1,A_J	SPRET,LP_J,C57BL,REF,129S5,BALB,CAST,WSB,NZO,PWK		Increase	4.31145	0.21566	3.69171	0.394278	1.74017e-05
protein_coding	DEL	intergenic	FALSE	LINE	chr15:35921193-35927554	35921193	35927554	+	ENSMUSG00000037627	AC157521.1	-	0	[[[36052023, 36052087], [36036653, 36036876], [36034241, 36034328], [36033473, 36033643], [36031480, 36031611], [36029356, 36029976], [36027968, 36028131], [36022577, 36022753], [36017091, 36017223], [36013380, 36013496], [36011666, 36011793], [36010570, 36010673], [35984437, 35984633], [35982575, 35982669], [35979822, 35979993], [35978489, 35978653], [35975767, 35975927], [35972954, 35973028], […	1.40134294311,1.36397049111,1.2763223324,1.10908594453,0.684555884222,0.930846658062,1.23747829626,1.04740467824,0.936516148219,0.512633866364,1.48785767168,1.18136153307,0.958206353806,0.989629448454,0.78252446319,1.01542495564,1.06226166965,0.972201670846	1.60437719958,1.82614866978,1.51826925636,1.62637532409,1.20711179527,1.64938544712,1.97547765126,1.17574695988,1.41571729284,1.90381558325,1.5304662604,2.01215477242	CBA,C3H,C57BL,AKR,BALB,DBA,WSB,REF,NZO,A_J	SPRET,129S1,LP_J,NOD,129S5,129P2,CAST,PWK		Decrease	1.05276	0.249838	1.62042	0.275067	1.74892e-05
lincRNA	INS	intergenic	FALSE	IAP-I	chr5:23352509-23352509	23352509	23352509	None	ENSMUSG00000086802	AC117663.2	+	0	[[[23356413, 23356439], [23357937, 23357973], [23358534, 23358578], [23359583, 23360742]]]	1.17856056932,1.0061671103,0.350676428905,0.0858139629688	1.60701963522,1.55304778672,1.20624954172,1.20680572717,1.80280753497,2.42315976309,2.02285100107,1.78493449473,2.23712144742,2.41838527439,2.63743637007,2.5378965875,2.49578549289,2.3116863377,2.77254453562,2.63977438742,2.90339482612,2.97308735801,2.73439684825,2.858873632,1.26458007888,1.33317370154,0.823878551579,1.13125449319,1.18350997591,1.33541400774	SPRET,PWK	129S1,C3H,DBA,129S5,C57BL,AKR,LP_J,WSB,129P2,BALB,CAST,NOD,CBA,REF,NZO,A_J		Decrease	0.655305	0.520903	2.00766	0.676001	1.78731e-05
protein_coding	INS	intergenic	FALSE	SINE	chr18:82882690-82882690	82882690	82882690	None	ENSMUSG00000073519	Gm10524	+	0	[[[82861674, 82863568]]]	2.23519938596,2.08259231308,0.432716672214,0.433572649829	2.67858251166,2.43538040776,2.76905478738,2.71978519418,2.29784778059,2.22152442158,1.59366712708,1.65654369794,2.41865665296,2.18825947055,2.4793464832,1.90281920659,2.3680339012,2.6647113253,2.75304517799,2.60164666352,2.85954603859,2.98718999378,2.84759687596,2.91822835919,2.90135805511,2.59188971298,2.35613431521,2.52780742181,2.71261166372,2.61734529095	SPRET,PWK	129S1,C3H,DBA,129S5,C57BL,AKR,LP_J,WSB,129P2,BALB,CAST,NOD,CBA,REF,NZO,A_J		Decrease	1.29602	0.998309	2.50264	0.363316	1.84393e-05
protein_coding	INS	intergenic	FALSE	SINE	chr10:66816493-66816493	66816493	66816493	-	ENSMUSG00000075000	Nrbf2	-	0	[[[66747843, 66748053], [66738316, 66738402], [66732852, 66732894], [66729435, 66730914]]]	2.58017563123,2.18309411879,2.19677669896,2.09649135896,3.04443216234,3.22691128814	3.65850430771,4.04063413234,3.21969142436,3.51911605379,4.1329420456,3.48172676366,3.04767955182,3.1724011632,2.90982392679,3.03825903283,2.95959841655,3.1550812859,3.39642102644,3.59747486856,3.60066550896,3.51979094687,3.64832828358,3.3395530755,3.52483911942,3.19157475132,3.19432009332,3.00034443727,3.17598687079,2.79111530559	CAST,SPRET,PWK	129S1,C3H,129S5,C57BL,AKR,LP_J,WSB,129P2,BALB,DBA,NOD,CBA,REF,NZO,A_J		Decrease	2.55465	0.483427	3.34649	0.338862	1.90723e-05
protein_coding	DEL	intergenic	FALSE	SINE	chr10:66748778-66748994	66748778	66748994	-	ENSMUSG00000075000	Nrbf2	-	0	[[[66747843, 66748053], [66738316, 66738402], [66732852, 66732894], [66729435, 66730914]]]	3.65850430771,4.04063413234,3.21969142436,3.51911605379,4.1329420456,3.48172676366,3.04767955182,3.1724011632,2.90982392679,3.03825903283,2.95959841655,3.1550812859,3.39642102644,3.59747486856,3.60066550896,3.51979094687,3.64832828358,3.3395530755,3.52483911942,3.19157475132,3.19432009332,3.00034443727,3.17598687079,2.79111530559	2.58017563123,2.18309411879,2.19677669896,2.09649135896,3.04443216234,3.22691128814	129S1,C3H,129S5,C57BL,AKR,LP_J,WSB,129P2,BALB,DBA,NOD,CBA,REF,NZO,A_J	CAST,SPRET,PWK		Increase	3.34649	0.338862	2.55465	0.483427	1.90723e-05
pseudogene	INS	intergenic	FALSE	LINE	chr5:61634744-61634744	61634744	61634744	None	ENSMUSG00000089992	AC114918.1	+	0	[[[62200080, 62201716]]]	3.24160815238,3.32826161538,3.21374440479,3.23903823862,3.18018665351,3.31915436798,3.09606965418,2.94256381591	2.70643248428,2.55668996933,3.16723949189,3.17923246467,2.6907333224,2.86319886288,2.62467776441,2.41785149026,2.65746050246,2.29263988384,2.49742963239,2.38432773034,2.84616221994,2.84515936237,2.91853390527,2.62392882675,2.84999651536,2.7696516417,2.91339011032,2.88387263692,2.71058445868,2.4448057235	NOD,SPRET,WSB	129S1,C3H,DBA,129S5,C57BL,AKR,LP_J,129P2,BALB,CAST,CBA,REF,PWK,NZO,A_J		Increase	3.19508	0.126133	2.72018	0.233803	1.92237e-05
lincRNA	DEL	intergenic	FALSE	LINE_frag	chr3:44878271-44878734	44878271	44878734	-	ENSMUSG00000086101	AC158956.1	-	0	[[[45182062, 45182182], [45170225, 45170270], [45168550, 45168673], [45167620, 45167709], [45131691, 45131780], [45130986, 45131084], [45085915, 45086086], [45085230, 45085330], [45084360, 45084456]]]	4.32100628338,4.68240235584,3.46807906048,4.22327448669,3.72962728238,3.83838115339,3.96566601603,4.14093842743,3.68973926354,4.69076928003,4.15279602523,3.88094697561,3.9192965466,3.9310937173,3.80935116509,4.27544064057,4.13816025727,4.12036366772,4.48457440908,3.77640763772,3.55189714066,4.13377174122,3.27649206327,2.34213507355,4.38450043992,4.25004665045	3.62668618003,3.207078317,1.48870824474,1.32697493923	129S1,C3H,129S5,C57BL,AKR,LP_J,WSB,129P2,BALB,DBA,NOD,CBA,REF,PWK,NZO,A_J	CAST,SPRET		Increase	3.96835	0.479565	2.41236	1.17436	1.94555e-05
lincRNA	DEL	intergenic	FALSE	LINE_frag	chr3:44887252-44887718	44887252	44887718	+	ENSMUSG00000086101	AC158956.1	-	0	[[[45182062, 45182182], [45170225, 45170270], [45168550, 45168673], [45167620, 45167709], [45131691, 45131780], [45130986, 45131084], [45085915, 45086086], [45085230, 45085330], [45084360, 45084456]]]	4.32100628338,4.68240235584,3.46807906048,4.22327448669,3.72962728238,3.83838115339,3.96566601603,4.14093842743,3.68973926354,4.69076928003,4.15279602523,3.88094697561,3.9192965466,3.9310937173,3.80935116509,4.27544064057,4.13816025727,4.12036366772,4.48457440908,3.77640763772,3.55189714066,4.13377174122,3.27649206327,2.34213507355,4.38450043992,4.25004665045	3.62668618003,3.207078317,1.48870824474,1.32697493923	129S1,C3H,129S5,C57BL,AKR,LP_J,WSB,129P2,BALB,DBA,NOD,CBA,REF,PWK,NZO,A_J	CAST,SPRET		Increase	3.96835	0.479565	2.41236	1.17436	1.94555e-05
pseudogene	DEL	intergenic	FALSE	SINE	chr6:122606375-122606572	122606375	122606572	-	ENSMUSG00000072789	RP23-180N22.3	+	0	[[[122645988, 122646939]]]	5.4726798594,5.77198646886,7.0318535419,4.90221155888,4.95549373749,4.90103614016,5.56969007115,5.2824784398,6.77975916703,5.9555206805,5.16214657564,5.00096409619,5.30861591714,5.30425198239,5.1969200747,5.39383196371,5.56510705929,5.63066040368,5.67265941072,6.41940348849,5.33084721008,5.49300741138	4.59552708226,3.98143437738,4.32725097279,4.41909098704,5.36474766633,5.12554717581,4.05072872448,4.02733103344	129S1,C3H,129S5,C57BL,AKR,LP_J,129P2,BALB,DBA,NOD,CBA,REF,NZO,A_J	CAST,SPRET,WSB,PWK		Increase	5.55005	0.566635	4.48646	0.517869	1.95141e-05
pseudogene	INS	intergenic	FALSE	RLTR10	chr10:116037686-116037686	116037686	116037686	None	ENSMUSG00000052291	AC139376.2	+	0	[[[116018538, 116018776], [116018777, 116018895], [116018896, 116018924], [116018925, 116019211]]]	2.19933023626,1.85115519794,1.79055880997,1.53948910985	2.36444283365,2.44198033787,2.56821285634,2.58572594134,2.86403440095,3.43377262511,3.07445218541,3.14205532212,3.30203604208,3.46397001674,3.23663375296,3.21929491502,2.65968149127,2.33580929156,3.01864059104,2.62642452731,2.82387643503,3.08062239744,3.10533208617,3.28386884648,2.67972772528,2.38110101449,2.21126552006,1.83157836651,2.83504683302,3.22016171144	CAST,SPRET	129S1,C3H,129S5,C57BL,AKR,LP_J,WSB,129P2,BALB,DBA,NOD,CBA,REF,PWK,NZO,A_J		Decrease	1.84513	0.271961	2.83807	0.419963	2.00958e-05
protein_coding	DEL	intergenic	FALSE	IAP-I	chr1:26470853-26477939	26470853	26477939	+	ENSMUSG00000052558	Gm9884	+	0	[[[25887500, 25888723]]]	0.423016598394,0.707014884009,0.995247549112,0.942131077437	2.54036600652,2.59607089668,1.88975040891,2.07469493143,1.53217225423,1.54209615293,1.6081589527,1.75532465356,1.25073503652,1.35235624127,1.90066637428,1.50508562649,2.01613586481,2.09242923517,0.954328490782,0.99379815785,1.10910624428,1.08251611874,1.38276633873,1.45554768884,1.44032707978,1.49178284156,1.85106576997,1.60024706139,1.24145534653,1.67923996529	C57BL,SPRET,REF	129S1,C3H,129S5,DBA,AKR,LP_J,WSB,129P2,BALB,CAST,NOD,CBA,PWK,NZO,A_J		Decrease	0.766853	0.261209	1.61301	0.424647	2.02774e-05
protein_coding	DEL	intergenic	FALSE	LINE	chr10:31759351-31765829	31759351	31765829	-	ENSMUSG00000069671	AC153843.1	-	0	[[[32122040, 32122179], [32049569, 32049651]]]	4.76993928807,4.77129619344,5.15267985934,5.04175568339,5.077150676,5.13398405672,4.4187913448,4.8392033707,5.64975659829,5.72850031612,4.73696314657,4.10708239485,4.71208805785,4.60434260728,4.36404343876,4.86945804006,5.12991668203,5.15822415471,5.49258682381,5.10065325764,4.72380135971,5.06973803235,4.74783311926,5.00851886256,4.70943960306,4.62332488152	1.1909507479,1.23526799275,4.49900575572,4.79827375011	SPRET,129S1,C3H,129S5,C57BL,AKR,LP_J,WSB,129P2,BALB,DBA,NOD,CBA,REF,NZO,A_J	CAST,PWK		Increase	4.91312	0.372435	2.93087	1.98735	2.03728e-05
protein_coding	INS	intergenic	FALSE	LINE_frag	chr10:31808116-31808116	31808116	31808116	None	ENSMUSG00000069671	AC153843.1	-	0	[[[32122040, 32122179], [32049569, 32049651]]]	1.1909507479,1.23526799275,4.49900575572,4.79827375011	4.76993928807,4.77129619344,5.15267985934,5.04175568339,5.077150676,5.13398405672,4.4187913448,4.8392033707,5.64975659829,5.72850031612,4.73696314657,4.10708239485,4.71208805785,4.60434260728,4.36404343876,4.86945804006,5.12991668203,5.15822415471,5.49258682381,5.10065325764,4.72380135971,5.06973803235,4.74783311926,5.00851886256,4.70943960306,4.62332488152	CAST,PWK	SPRET,129S1,C3H,129S5,C57BL,AKR,LP_J,WSB,129P2,BALB,DBA,NOD,CBA,REF,NZO,A_J		Decrease	2.93087	1.98735	4.91312	0.372435	2.03728e-05
protein_coding	INS	intergenic	FALSE	LINE_frag	chr10:31850349-31850349	31850349	31850349	None	ENSMUSG00000069671	AC153843.1	-	0	[[[32122040, 32122179], [32049569, 32049651]]]	1.1909507479,1.23526799275,4.49900575572,4.79827375011	4.76993928807,4.77129619344,5.15267985934,5.04175568339,5.077150676,5.13398405672,4.4187913448,4.8392033707,5.64975659829,5.72850031612,4.73696314657,4.10708239485,4.71208805785,4.60434260728,4.36404343876,4.86945804006,5.12991668203,5.15822415471,5.49258682381,5.10065325764,4.72380135971,5.06973803235,4.74783311926,5.00851886256,4.70943960306,4.62332488152	CAST,PWK	SPRET,129S1,C3H,129S5,C57BL,AKR,LP_J,WSB,129P2,BALB,DBA,NOD,CBA,REF,NZO,A_J		Decrease	2.93087	1.98735	4.91312	0.372435	2.03728e-05
protein_coding	INS	intergenic	FALSE	LINE	chr7:94214489-94214489	94214489	94214489	None	ENSMUSG00000001773	Folh1	-	0	[[[93924147, 93924341], [93921706, 93921816], [93920211, 93920399], [93916644, 93916747], [93911425, 93911552], [93910209, 93910397], [93905446, 93905541], [93895292, 93895393], [93894620, 93894706], [93892879, 93893000], [93890679, 93890763], [93884957, 93885022], [93882600, 93882669], [93880234, 93880327], [93877582, 93877674], [93874391, 93874657], [93873917, 93874000], [93871784, 93871878], […	4.79061991161,4.54331346043,4.37993113117,4.69869443026,4.32993090104,4.378045424,3.44888835333,4.60521122642,4.91546582202,4.32984958591,4.55316928655,5.06342129913	4.50503847482,4.37660116382,3.39334910124,3.68156657707,4.05040977939,4.01881053796,3.31739282559,3.19008976938,3.28154333794,3.45338170744,3.80948337201,3.70779118772,3.96227393958,3.56663397876,3.30264820583,3.03212564656,2.59217168867,3.11269583204	CBA,C3H,LP_J,DBA,129S5,129S1,NZO,PWK	WSB,C57BL,AKR,SPRET,129P2,BALB,CAST,NOD,REF,A_J		Increase	4.50305	0.406946	3.57522	0.488788	2.04538e-05
protein_coding	INS	intergenic	FALSE	LINE	chr8:24591487-24591487	24591487	24591487	None	ENSMUSG00000031548	Sfrp1	+	0	[[[24521972, 24522800], [24527800, 24527879], [24556636, 24560104]]]	1.83805792176,2.29014674742,2.44008616174,2.02195935079	3.09512582773,3.04491508674,2.98679316542,2.99788396055,2.46753034411,2.56017468998,2.75432704393,2.57131113009,2.95091848084,3.1325211035,3.11014825005,2.80578078698,3.38017185058,3.14452694511,2.46811467912,2.65001355494,2.69477018535,2.80391978497,2.90189080339,2.35163016749,3.02889393032,3.14218876672,2.48304686018,2.6126353586,3.32119768234,3.3435813702	PWK,LP_J	129S1,C3H,DBA,129S5,C57BL,AKR,SPRET,WSB,129P2,BALB,CAST,NOD,CBA,REF,NZO,A_J		Decrease	2.14756	0.269239	2.87708	0.296736	2.0609e-05
pseudogene	INS	intergenic	FALSE	IAP-I	chr14:74697700-74697700	74697700	74697700	None	ENSMUSG00000057886	AC154213.2	-	0	[[[74354805, 74355358]]]	5.32579421356,5.91704316926,6.38697945474,6.38926996888,5.86459362069,6.33192820369,5.68106301095,6.18106085332	6.74419312711,6.82626784318,6.75310569789,5.97046441826,7.36525601232,7.71954022604,7.40982340554,7.72953142617,7.28043482205,7.1579487722,6.48543589395,6.35415063323,6.58078437569,6.53059779538,6.60818272717,6.72588945748,6.5708883246,6.76056857545,6.62640244506,7.01207881742,7.11157287375,7.34904826018	129S1,LP_J,SPRET,129P2,WSB,PWK,129S5	CBA,C3H,DBA,C57BL,AKR,BALB,CAST,NOD,REF,NZO,A_J		Decrease	6.00972	0.382656	6.89419	0.449721	2.08022e-05
protein_coding	DEL	intergenic	FALSE	SINE	chr19:4709388-4709648	4709388	4709648	-	ENSMUSG00000071691	Gm960	-	0	[[[4698175, 4698315], [4696002, 4696142], [4692450, 4692505], [4672056, 4672167], [4663530, 4663615], [4660228, 4660289], [4659425, 4659498], [4654117, 4654193], [4649671, 4649819], [4648315, 4649478]]]	0.993815042419,1.10657649094,1.81218317657,1.4737156481,1.11840538146,1.35468321826,1.77504339926,1.70232202156,1.86336726498,1.87248310833,1.75713778086,1.54401522591,2.13632624483,2.09166751055,1.83856009877,1.57936961158,1.95276946231,1.78969683337,2.04190109622,1.82747259237,1.79497050319,2.12605442831,1.53724117962,1.04683404436,1.73580259615,1.70032040675	1.07095144621,0.8815819101,0.833195831581,0.932295907747	129S1,C3H,129S5,C57BL,AKR,LP_J,WSB,129P2,BALB,DBA,NOD,CBA,REF,PWK,NZO,A_J	CAST,SPRET		Increase	1.67587	0.327062	0.929506	0.102611	2.0858e-05
protein_coding	DEL	intergenic	FALSE	LINE	chr2:12418955-12425189	12418955	12425189	+	ENSMUSG00000026730	Pter	+	0	[[[12845666, 12845825], [12895994, 12896080], [12899785, 12900244], [12901918, 12902031]], [[12845666, 12845825], [12899785, 12900244], [12901918, 12902185], [12916375, 12916447], [12922482, 12923238]], [[12845666, 12845825], [12899785, 12900244], [12901918, 12902185], [12916375, 12916517], [12922482, 12925080]]]	1.64729817353,1.70451460314,1.00665006971,2.18423076102,1.87823048144,1.80864570848,1.96136184112,2.31771612311,1.79651495989,2.0083800723,1.82169701025,2.33397162684,0.660769019739,1.00074012496,1.90457412989,1.79849900081,1.99738057962,1.62566638954,2.29534748663,2.03425106895,2.0868512257,2.00122583764,1.41798719887,2.14138043056,2.10841581505,1.02534853064	0.0,0.0,0.895510357505,1.37670003804	129S1,C3H,129S5,C57BL,AKR,LP_J,WSB,129P2,BALB,DBA,NOD,CBA,REF,PWK,NZO,A_J	CAST,SPRET		Increase	1.79106	0.439743	0.568053	0.684716	2.10271e-05
protein_coding	DEL	intergenic	FALSE	LINE	chr2:12536639-12542838	12536639	12542838	+	ENSMUSG00000026730	Pter	+	0	[[[12845666, 12845825], [12895994, 12896080], [12899785, 12900244], [12901918, 12902031]], [[12845666, 12845825], [12899785, 12900244], [12901918, 12902185], [12916375, 12916447], [12922482, 12923238]], [[12845666, 12845825], [12899785, 12900244], [12901918, 12902185], [12916375, 12916517], [12922482, 12925080]]]	1.64729817353,1.70451460314,1.00665006971,2.18423076102,1.87823048144,1.80864570848,1.96136184112,2.31771612311,1.79651495989,2.0083800723,1.82169701025,2.33397162684,0.660769019739,1.00074012496,1.90457412989,1.79849900081,1.99738057962,1.62566638954,2.29534748663,2.03425106895,2.0868512257,2.00122583764,1.41798719887,2.14138043056,2.10841581505,1.02534853064	0.0,0.0,0.895510357505,1.37670003804	129S1,C3H,129S5,C57BL,AKR,LP_J,WSB,129P2,BALB,DBA,NOD,CBA,REF,PWK,NZO,A_J	CAST,SPRET		Increase	1.79106	0.439743	0.568053	0.684716	2.10271e-05
protein_coding	INS	intergenic	FALSE	RLTR10	chr2:12841958-12841958	12841958	12841958	+	ENSMUSG00000026730	Pter	+	0	[[[12845666, 12845825], [12895994, 12896080], [12899785, 12900244], [12901918, 12902031]], [[12845666, 12845825], [12899785, 12900244], [12901918, 12902185], [12916375, 12916447], [12922482, 12923238]], [[12845666, 12845825], [12899785, 12900244], [12901918, 12902185], [12916375, 12916517], [12922482, 12925080]]]	0.0,0.0,0.895510357505,1.37670003804	1.64729817353,1.70451460314,1.00665006971,2.18423076102,1.87823048144,1.80864570848,1.96136184112,2.31771612311,1.79651495989,2.0083800723,1.82169701025,2.33397162684,0.660769019739,1.00074012496,1.90457412989,1.79849900081,1.99738057962,1.62566638954,2.29534748663,2.03425106895,2.0868512257,2.00122583764,1.41798719887,2.14138043056,2.10841581505,1.02534853064	CAST,SPRET	129S1,C3H,129S5,C57BL,AKR,LP_J,WSB,129P2,BALB,DBA,NOD,CBA,REF,PWK,NZO,A_J		Decrease	0.568053	0.684716	1.79106	0.439743	2.10271e-05
protein_coding	INS	intergenic	FALSE	SINE	chr2:12819504-12819504	12819504	12819504	None	ENSMUSG00000026730	Pter	+	0	[[[12845666, 12845825], [12895994, 12896080], [12899785, 12900244], [12901918, 12902031]], [[12845666, 12845825], [12899785, 12900244], [12901918, 12902185], [12916375, 12916447], [12922482, 12923238]], [[12845666, 12845825], [12899785, 12900244], [12901918, 12902185], [12916375, 12916517], [12922482, 12925080]]]	0.0,0.0,0.895510357505,1.37670003804	1.64729817353,1.70451460314,1.00665006971,2.18423076102,1.87823048144,1.80864570848,1.96136184112,2.31771612311,1.79651495989,2.0083800723,1.82169701025,2.33397162684,0.660769019739,1.00074012496,1.90457412989,1.79849900081,1.99738057962,1.62566638954,2.29534748663,2.03425106895,2.0868512257,2.00122583764,1.41798719887,2.14138043056,2.10841581505,1.02534853064	CAST,SPRET	129S1,C3H,129S5,C57BL,AKR,LP_J,WSB,129P2,BALB,DBA,NOD,CBA,REF,PWK,NZO,A_J		Decrease	0.568053	0.684716	1.79106	0.439743	2.10271e-05
protein_coding	DEL	intergenic	FALSE	IAP-I	chr9:82661530-82673898	82661530	82673898	+	ENSMUSG00000032251	Irak1bp1	+	0	[[[82723474, 82723946], [82731023, 82731090], [82739904, 82740036], [82740132, 82741293]]]	4.05954202281,4.3008134921,4.13130959953,4.55571659367,4.62487125218,4.87118438588,4.96200078417,4.67459346945,4.12660939753,4.14717610255,4.11281163584,3.77557289105,4.69168345899,4.88400661149	3.87313092129,3.8351524905,3.84214781618,3.39405674148,3.59441714071,3.04776755231,3.84066278298,3.47574339943,3.90486714372,4.07776041988,3.75942358847,3.9804071902,3.1227636212,3.04886362699,4.17616574472,4.19276857519	129S1,C3H,129S5,C57BL,REF,LP_J,129P2,BALB,DBA,NZO,A_J	CBA,NOD,AKR,SPRET,CAST,WSB,PWK		Increase	4.42271	0.373053	3.69788	0.379664	2.15251e-05
protein_coding	DEL	intergenic	FALSE	SINE	chr14:49052848-49053000	49052848	49053000	+	ENSMUSG00000036339	6720456H20Rik	+	0	[[[49065801, 49066010], [49070816, 49070849], [49071579, 49071732], [49074754, 49074985], [49091997, 49092176], [49093639, 49093754], [49097188, 49097369], [49099977, 49100019], [49102923, 49103008], [49104612, 49104728], [49106414, 49106585], [49115965, 49116138], [49119680, 49119830], [49124918, 49125096], [49126816, 49126871], [49128708, 49128800], [49131576, 49132465]]]	2.85879552962,2.47577257249,4.16347725407,4.13525811989,3.69248985422,3.63407828004,4.06281782335,4.10922684667,3.36463849808,3.31081300318,3.14952481251,3.51000289241,3.30086209498,3.08366984267,3.58428619733,3.41012409489	2.69141708022,2.81040667449,2.57589415452,2.89946086826,2.54905171511,2.18183743096,2.96294462531,2.815284916,2.91657866538,3.36287289094,2.45982888872,2.28914630093,2.76369802249,2.96328021707	WSB,LP_J,C57BL,REF,SPRET,CAST,NZO,NOD	129S1,C3H,129S5,DBA,AKR,129P2,BALB,CBA,PWK,A_J		Increase	3.49036	0.479626	2.73155	0.305512	2.18167e-05
protein_coding	DEL	intergenic	FALSE	SINE	chr12:27518126-27518757	27518126	27518757	-	ENSMUSG00000020638	Cmpk2	+	0	[[[27154067, 27154891], [27156269, 27156385], [27158859, 27159062], [27161869, 27162104], [27162875, 27164700]]]	4.28665915879,4.10057577265,4.15458499847,4.38953379671,4.4531090026,4.49846714944,4.34891481109,4.33020784491,3.95482712381,4.26437614284,3.89168789995,4.27633635887	3.72279718634,3.77541967034,3.90295052198,3.74463047106,3.99890961057,4.04588212935,3.77390283161,3.90967861434,4.29853448381,3.78510084304,3.91702201479,4.01619067745,4.00149810438,3.90884636072,3.81245693057,3.97020553856,3.99392713988,4.1511333001	CAST,C57BL,AKR,SPRET,DBA,REF,PWK	129S1,C3H,129S5,NOD,LP_J,WSB,129P2,BALB,CBA,NZO,A_J		Increase	4.24577	0.187726	3.92939	0.150149	2.18725e-05
miRNA	INS	intergenic	FALSE	LINE	chrX:18628905-18628905	18628905	18628905	-	ENSMUSG00000065422	mmu-mir-221	-	0	[[[18723418, 18723514]]]	0.578481568742,1.18586108231,0.0,0.0	0.503714524071,1.47028589281,2.76225101921,2.16127048961,1.36358509599,1.37523432084,2.2317876561,0.699889946365,0.546760731346,1.91411315348,1.03582113789,1.67826051352,0.995275383751,1.10032323255,1.05337201592,1.96867656035,1.29402864013,0.70053580721,2.02278627408,1.41164412624,1.25039151932,1.62600580153,1.43499207029,0.840048473408,1.03890412685,0.910137893086	SPRET,PWK	129S1,C3H,DBA,129S5,C57BL,AKR,LP_J,WSB,129P2,BALB,CAST,NOD,CBA,REF,NZO,A_J		Decrease	0.441086	0.566475	1.36116	0.563378	2.23476e-05
protein_coding	DEL	intergenic	FALSE	LINE_frag	chr13:67767140-67767463	67767140	67767463	+	ENSMUSG00000048280	Zfp738	-	0	[[[67784338, 67784404], [67774497, 67774625], [67773933, 67774030], [67768376, 67772548]]]	1.37968020226,1.2142089403,2.12507084309,2.6851726706,3.16739113234,2.33317433835	3.31449008206,3.23826434719,3.41412095847,2.72647523112,2.49964342367,2.96774447814,2.75487764688,3.11997728818,3.89338085179,3.54097875943,3.20553102647,3.7168024403,3.11368834006,3.38354388186,3.02661339517,3.29694393671,3.44597128681,3.47501549021,2.94278039605,2.88090379184,3.27861942423,3.30697684954,2.91359783341,2.54887798041	C57BL,WSB,REF,PWK	SPRET,129S1,C3H,129S5,DBA,AKR,LP_J,129P2,BALB,CAST,NOD,CBA,NZO,A_J		Decrease	2.15078	0.751633	3.16691	0.347653	2.2485e-05
protein_coding	INS	intergenic	FALSE	IAP-I	chr1:25944603-25944603	25944603	25944603	-	ENSMUSG00000052558	Gm9884	+	0	[[[25887500, 25888723]]]	0.954328490782,0.99379815785,0.423016598394,0.707014884009	1.24145534653,1.67923996529,1.6081589527,1.75532465356,1.25073503652,1.35235624127,2.01613586481,2.09242923517,2.54036600652,2.59607089668,1.53217225423,1.54209615293,1.85106576997,1.60024706139,1.44032707978,1.49178284156,1.10910624428,1.08251611874,1.38276633873,1.45554768884,1.90066637428,1.50508562649,0.995247549112,0.942131077437,1.88975040891,2.07469493143	SPRET,129S1,129P2,LP_J,129S5	CBA,C3H,DBA,C57BL,AKR,BALB,PWK,CAST,NOD,WSB,REF,NZO,A_J		Decrease	0.76954	0.263582	1.6126	0.425326	2.27685e-05
protein_coding	DEL	intergenic	FALSE	SINE	chr4:118218921-118219133	118218921	118219133	-	ENSMUSG00000028730	Wdr65	-	0	[[[118293261, 118293382], [118292852, 118293015], [118287310, 118287628], [118285527, 118285812], [118283176, 118283385], [118279139, 118279293], [118273336, 118273477], [118272429, 118272596], [118271560, 118271675], [118268356, 118268570], [118265601, 118265776], [118261579, 118261742], [118257229, 118257386], [118255453, 118255548], [118254402, 118254594], [118253593, 118253768], [118251939, 1…	0.834587588877,0.703129382563,0.934942857468,0.855559672196,0.877322413444,0.461440742927,0.725718963421,0.986963077775,1.15310917896,0.475300259186,0.949500654936,0.857182139832,0.972485713973,0.718960510109,0.772572875209,0.669560830124,0.954619552167,0.998320261363,1.06783576412,0.629310587156,0.67257476396,0.612209456607,0.881022848456,0.766013687936,0.82767938068,0.84948155497	1.12441571883,1.71964742943,1.62812071996,1.4385643787	129S1,C3H,129S5,C57BL,AKR,LP_J,WSB,129P2,BALB,DBA,NOD,CBA,REF,PWK,NZO,A_J	CAST,SPRET		Decrease	0.815669	0.170051	1.47769	0.263	2.28511e-05
pseudogene	INS	intergenic	FALSE	SINE	chr15:74146709-74146709	74146709	74146709	+	ENSMUSG00000082585	AC118627.1	-	0	[[[73924114, 73924763]]]	6.55589526732,6.48795527816,6.54814568663,6.45482532322,6.64737206219,6.39759537751,6.3433960955,6.49442930611,6.72430858496,7.16389510429,6.10336850741,6.75257157277	7.34601163444,7.32892650592,7.3855847144,6.11842153711,7.16106142678,6.91455587396,8.02840376057,8.33341702227,7.64562456317,8.00820897357,7.98114932617,7.52802103226,7.27290499634,7.10471583166,7.00018518158,6.66924849463,7.66540773634,7.7358425383	129S1,129S5,NOD,SPRET,129P2,WSB,NZO,PWK	CBA,C3H,DBA,LP_J,C57BL,AKR,BALB,CAST,REF,A_J		Decrease	6.55615	0.259149	7.40154	0.54093	2.29639e-05
protein_coding	DEL	intergenic	FALSE	LINE	chr11:93572008-93578243	93572008	93578243	-	ENSMUSG00000054079	Utp18	-	0	[[[93746646, 93747080], [93744979, 93745096], [93743387, 93743487], [93741375, 93741447], [93739296, 93739386], [93737367, 93737494], [93737096, 93737272], [93731118, 93731894], [93729643, 93729768], [93727658, 93727834], [93723271, 93723415], [93722106, 93722151], [93720555, 93721382]], [[93746646, 93747080], [93744979, 93745096], [93743387, 93743487], [93741375, 93741447], [93739296, 93739386],…	5.66593775355,5.68199579576,5.22577100722,5.96298629693,5.42465978615,5.9606018175,5.55817306536,5.58289066472,6.04886371109,5.78147699486,5.70623146611,5.60882855864,5.55120531425,5.72335438825,5.73933781581,5.21368317243	5.83125355343,6.4082469365,5.84670622467,5.60805698823,6.22457412778,6.33067148586,6.15473656918,6.18336187608,6.38588056457,6.14626937607,6.20509933377,6.23507989107,5.94767952676,5.86005291765	129S1,129S5,C57BL,REF,LP_J,129P2,BALB,DBA,WSB,NZO,NOD	CBA,C3H,AKR,SPRET,PWK,CAST,A_J		Decrease	5.65225	0.235803	6.09769	0.239542	2.32577e-05
protein_coding	INS	intergenic	FALSE	SINE	chr7:96750302-96750302	96750302	96750302	None	ENSMUSG00000039405	Prss23	-	0	[[[96665955, 96666054], [96657617, 96659380]]]	2.45643131546,2.04136152388,1.85772592277,1.70126726445	2.90634369476,3.24789652655,3.29294834243,3.14646227279,2.80249363296,2.83153173482,2.51731679428,2.14403524569,3.11552290118,3.65597176429,3.27664858075,3.67365994475,3.83021104016,2.85786502225,1.85934746043,3.40167784917,3.07186083558,3.25002988893,3.31695731553,2.94919610814,3.02635988416,3.14479540054,3.34080239313,3.51396739517,3.47169075577,3.11502013202	SPRET,PWK	129S1,C3H,DBA,129S5,C57BL,AKR,LP_J,WSB,129P2,BALB,CAST,NOD,CBA,REF,NZO,A_J		Decrease	2.0142	0.325943	3.10618	0.44144	2.33174e-05
protein_coding	DEL	intergenic	FALSE	LINE	chr10:31759351-31765829	31759351	31765829	-	ENSMUSG00000075259	Nkain2	-	0	[[[31671287, 31671294], [31670806, 31671125]]]	4.28544646227,4.36457601447,4.39067482263,4.49754045024,4.23545969884,4.1176293397,3.804335027,4.31781512259,4.74781778486,4.90849100256,4.57999255536,3.79497173817,3.84794266469,3.42327729155,4.01211334836,4.51920335349,4.43630242559,4.48239923088,4.90545684565,4.24893773966,4.27784378253,4.69376676252,4.16876087146,4.50949349173,4.09427039978,3.84854474785	1.66361131239,1.40472427397,3.79414464629,4.22938820546	SPRET,129S1,C3H,129S5,C57BL,AKR,LP_J,WSB,129P2,BALB,DBA,NOD,CBA,REF,NZO,A_J	CAST,PWK		Increase	4.28896	0.359104	2.77297	1.44531	2.34256e-05
protein_coding	INS	intergenic	FALSE	LINE_frag	chr10:31808116-31808116	31808116	31808116	None	ENSMUSG00000075259	Nkain2	-	0	[[[31671287, 31671294], [31670806, 31671125]]]	1.66361131239,1.40472427397,3.79414464629,4.22938820546	4.28544646227,4.36457601447,4.39067482263,4.49754045024,4.23545969884,4.1176293397,3.804335027,4.31781512259,4.74781778486,4.90849100256,4.57999255536,3.79497173817,3.84794266469,3.42327729155,4.01211334836,4.51920335349,4.43630242559,4.48239923088,4.90545684565,4.24893773966,4.27784378253,4.69376676252,4.16876087146,4.50949349173,4.09427039978,3.84854474785	CAST,PWK	SPRET,129S1,C3H,129S5,C57BL,AKR,LP_J,WSB,129P2,BALB,DBA,NOD,CBA,REF,NZO,A_J		Decrease	2.77297	1.44531	4.28896	0.359104	2.34256e-05
protein_coding	INS	intergenic	FALSE	LINE_frag	chr10:31850349-31850349	31850349	31850349	None	ENSMUSG00000075259	Nkain2	-	0	[[[31671287, 31671294], [31670806, 31671125]]]	1.66361131239,1.40472427397,3.79414464629,4.22938820546	4.28544646227,4.36457601447,4.39067482263,4.49754045024,4.23545969884,4.1176293397,3.804335027,4.31781512259,4.74781778486,4.90849100256,4.57999255536,3.79497173817,3.84794266469,3.42327729155,4.01211334836,4.51920335349,4.43630242559,4.48239923088,4.90545684565,4.24893773966,4.27784378253,4.69376676252,4.16876087146,4.50949349173,4.09427039978,3.84854474785	CAST,PWK	SPRET,129S1,C3H,129S5,C57BL,AKR,LP_J,WSB,129P2,BALB,DBA,NOD,CBA,REF,NZO,A_J		Decrease	2.77297	1.44531	4.28896	0.359104	2.34256e-05
protein_coding	INS	intergenic	FALSE	SINE	chr7:39040618-39040618	39040618	39040618	None	ENSMUSG00000030423	Pop4	-	0	[[[39056164, 39056367], [39053919, 39053973], [39052386, 39052614], [39051144, 39051223], [39050917, 39050980], [39049345, 39049448], [39047837, 39048328]]]	3.89625506839,4.41403575312,4.42410408649,4.39851223405,4.02470124393,4.16350728815,4.62874977574,4.29603408389,4.41928443449,4.11957469445,4.30107422505,4.89801120825	4.37732685087,4.52342731107,5.19549547176,5.2822711893,5.35211286297,5.42740750107,5.54803400348,5.40308775597,5.62772126983,5.65356597777,6.1206825234,5.56814746403,4.57016767537,4.19315451661,4.72970270672,4.66276821287,5.54014884695,5.02929730226	129S1,C3H,129S5,AKR,LP_J,BALB,CBA,A_J	WSB,C57BL,DBA,SPRET,129P2,PWK,CAST,REF,NZO,NOD		Decrease	4.33199	0.268964	5.15581	0.530279	2.35854e-05
protein_coding	DEL	intergenic	FALSE	LINE_frag	chr13:74229751-74230103	74229751	74230103	-	ENSMUSG00000021572	Cep72	-	0	[[[74199630, 74199725], [74196888, 74197017], [74195748, 74195942], [74192329, 74192439], [74190327, 74190507], [74188861, 74189069], [74187506, 74187812], [74186342, 74186482], [74184482, 74184680], [74180952, 74181080], [74177497, 74177610], [74173941, 74175776]]]	1.73466616327,1.9399448119,1.53252178106,2.38548221772,1.50184344507,1.27037092092,1.3163252407,1.83780234558,0.952685914863,1.23971862789,2.57301446276,1.36471558823,2.18025671962,2.08874002546,2.00182155558,2.19628732226,2.1165603983,2.23052817039,2.0733784655,1.41898916499,1.40880732452,1.54041432236	0.971960150378,0.87542421387,1.46738270845,0.862027159455,0.550093355969,0.973472670533,1.28223785231,1.13787731828	SPRET,129S1,129S5,C57BL,REF,LP_J,WSB,129P2,BALB,DBA,NOD,CBA,NZO,A_J	AKR,PWK,C3H,CAST		Increase	1.7684	0.435972	1.01506	0.281263	2.3985e-05
pseudogene	DEL	intergenic	FALSE	LINE	chr14:74531533-74538403	74531533	74538403	-	ENSMUSG00000057886	AC154213.2	-	0	[[[74354805, 74355358]]]	7.36525601232,7.71954022604,7.40982340554,7.72953142617,7.28043482205,7.1579487722,6.58078437569,6.53059779538,6.60818272717,6.72588945748,6.62640244506,7.01207881742,7.11157287375,7.34904826018	6.74419312711,6.82626784318,6.75310569789,5.97046441826,6.5708883246,6.76056857545,5.32579421356,5.91704316926,6.48543589395,6.35415063323,6.38697945474,6.38926996888,5.86459362069,6.33192820369,5.68106301095,6.18106085332	DBA,C57BL,AKR,BALB,NOD,REF,A_J	SPRET,CBA,C3H,129S5,LP_J,WSB,129P2,CAST,129S1,NZO,PWK		Increase	7.08622	0.415986	6.28393	0.432508	2.41191e-05
protein_coding	DEL	intergenic	FALSE	MuLV	chr1:184187257-184196242	184187257	184196242	+	ENSMUSG00000026511	Srp9	+	0	[[[184054879, 184055106], [184058813, 184058883], [184061465, 184062538]]]	5.50221397674,5.56296011195,5.72547918421,5.47370886757,5.81324435386,5.68510446371,5.23146091586,5.20044003811	4.21838485858,4.82557289835,3.96881965369,4.14610751184,4.61483042476,4.22663376406,4.44518326078,4.25620987858,4.41784224384,4.27812104698,5.15098159966,4.52781252735,4.84811761585,4.48365765974,5.65109502998,5.36511955097,4.5934361548,5.00129448743,5.10844295262,5.29145589788,4.57518066121,4.55664820895	129S1,C3H,129S5,C57BL,LP_J,129P2,BALB,REF	CBA,CAST,DBA,AKR,SPRET,PWK,NOD,WSB,NZO,A_J		Increase	5.52433	0.222004	4.66141	0.442441	2.42007e-05
protein_coding	DEL	intergenic	FALSE	SINE	chr1:184121605-184121812	184121605	184121812	+	ENSMUSG00000026511	Srp9	+	0	[[[184054879, 184055106], [184058813, 184058883], [184061465, 184062538]]]	5.50221397674,5.56296011195,5.72547918421,5.47370886757,5.81324435386,5.68510446371,5.23146091586,5.20044003811	4.21838485858,4.82557289835,3.96881965369,4.14610751184,4.61483042476,4.22663376406,4.44518326078,4.25620987858,4.41784224384,4.27812104698,5.15098159966,4.52781252735,4.84811761585,4.48365765974,5.65109502998,5.36511955097,4.5934361548,5.00129448743,5.10844295262,5.29145589788,4.57518066121,4.55664820895	129S1,C3H,LP_J,C57BL,BALB,REF	CBA,129S5,DBA,AKR,SPRET,129P2,PWK,CAST,NOD,WSB,NZO,A_J		Increase	5.52433	0.222004	4.66141	0.442441	2.42007e-05
protein_coding	DEL	intergenic	FALSE	SINE	chr2:153414686-153414890	153414686	153414890	-	ENSMUSG00000056941	Commd7	-	0	[[[153458328, 153458517], [153454927, 153454982], [153454199, 153454303], [153448506, 153448564], [153448385, 153448424], [153447778, 153447870], [153447504, 153447555], [153446180, 153446230], [153442667, 153445248]]]	4.45798184103,4.73201732521,4.64824241936,4.47541704528,4.74855190684,5.03229157752,4.7294665555,4.48617988249,5.01761612495,4.35469129322,4.98603521947,4.6938248405,5.2253030992,5.00462089979,4.97805773449,4.96038812798,4.97836041116,5.0799321914,4.59175516545,4.37634052999,4.7259374542,4.27108449592	5.21121281691,5.03776342951,5.3208995758,5.23692347385,5.49880295611,5.19404878638,5.50546072501,5.30512583521	SPRET,129S1,C3H,129S5,C57BL,AKR,LP_J,WSB,129P2,BALB,CAST,CBA,REF,NZO,PWK	DBA,NOD,A_J		Decrease	4.75246	0.271706	5.28878	0.15723	2.50545e-05
protein_coding	INS	intergenic	FALSE	LINE	chr15:33830889-33830889	33830889	33830889	None	ENSMUSG00000038984	Tspyl5	-	0	[[[33616330, 33617579]]]	3.45042277816,3.7927785538,3.98265263157,4.06098740222,3.89167586625,3.87152778587	4.52651270404,4.51587631244,4.54150035623,4.64033115351,4.65558162209,4.23181140032,4.4517555233,4.89086497074,4.61032209663,5.11003189007,4.34623763943,4.25884460708,4.21463092807,3.89038551549,4.71834737081,4.79573865641,4.23004591326,4.52712183265,4.55691308866,4.53849155441,4.4461298759,4.79113272843,3.87150740757,4.04299953289	NOD,129S1,129P2,LP_J	CBA,C3H,DBA,129S5,C57BL,AKR,SPRET,BALB,PWK,CAST,WSB,REF,NZO,A_J		Decrease	3.84167	0.212994	4.47513	0.300934	2.64493e-05
protein_coding	DEL	intergenic	FALSE	RLTR10	chr16:4857820-4860651	4857820	4860651	+	ENSMUSG00000022518	4930562C15Rik	+	0	[[[4841105, 4841499], [4847424, 4847530], [4849016, 4849098], [4849269, 4849357], [4849438, 4850946], [4851470, 4851557], [4851857, 4852131]]]	1.09067579692,1.31369678466,0.969917587286,0.881161021043,1.18342157578,1.42455281128,0.640139147819,0.895647558632,0.3715573603,0.597273829921,0.760981171517,0.665946334073,1.46177780715,1.0921978502,0.973985291172,1.35401594965,1.02324365105,0.372555084028	1.68361350366,1.48713512115,1.58455338211,2.03038553654,1.27588907703,1.7733790456,1.32165038078,1.66318898771,2.59899115856,2.13345613552,1.47021224927,1.60772550991	129S1,C3H,129S5,C57BL,AKR,LP_J,WSB,129P2,BALB,DBA,CBA,REF,NZO	NOD,CAST,SPRET,A_J,PWK		Decrease	0.948486	0.333959	1.71918	0.375474	2.67085e-05
protein_coding	INS	intergenic	FALSE	MaLR	chr18:56551829-56551829	56551829	56551829	+	ENSMUSG00000001700	Gramd3	+	0	[[[56560137, 56560229], [56591771, 56591816], [56591816, 56592011], [56629185, 56629306], [56633671, 56633784], [56636255, 56636323], [56638501, 56638606], [56642273, 56642370], [56644864, 56644937], [56645028, 56645110], [56648403, 56648516], [56649267, 56649391], [56650323, 56650412], [56651547, 56651653], [56656972, 56657067], [56662240, 56662283]]]	3.7273407635,3.63623616629,3.48839795007,3.38272234803,4.02285411882,4.33127272584,4.74503666045,4.84342056216,4.17941585567,4.1347974296	4.75193461953,4.84855049151,4.64012829748,4.77244881532,5.00154717976,5.23283943935,3.91264575328,4.16506360718,4.74895901287,4.79557653884,5.22285994682,5.16802963606,5.25210678157,4.64991805873,4.6391723217,5.26604410011,4.60247715147,5.07884856128,5.30715666169,5.07639936896	129S1,129S5,AKR,LP_J,129P2,BALB,CBA,A_J	WSB,C3H,C57BL,DBA,SPRET,PWK,CAST,REF,NZO,NOD		Decrease	4.04915	0.50026	4.85664	0.371525	2.69104e-05
protein_coding	DEL	intergenic	FALSE	LINE_frag	chr12:82793751-82794626	82793751	82794626	+	ENSMUSG00000042734	Ttc9	+	0	[[[82732354, 82732788], [82761551, 82761735], [82764501, 82765928]]]	5.36736701095,5.19076379567,5.13161289062,5.25699707056,5.04669795766,5.15145763678,4.91504152427,4.52239929008	4.51666248207,4.37555588819,4.64064027873,4.51625153828,4.75565555547,4.7118382577,4.84218367086,4.9823347152,4.75052209051,4.75368304055,4.53768306107,4.72501475814,4.51704962896,4.53297444564,4.57824931237,4.50264619759,4.72770434974,4.7427066616,4.72355253602,4.66306854182,4.94493552851,4.85127586996	129S1,129S5,C57BL,LP_J,129P2,BALB,CAST,REF	CBA,C3H,DBA,AKR,SPRET,PWK,NOD,WSB,NZO,A_J		Increase	5.07279	0.259882	4.67692	0.154695	2.70473e-05
protein_coding	DEL	intergenic	FALSE	SINE	chr17:88909014-88909228	88909014	88909228	-	ENSMUSG00000034998	Foxn2	+	0	[[[88840049, 88840224], [88862051, 88862603], [88875194, 88875290], [88878614, 88878680], [88883739, 88883809], [88885741, 88889873]]]	2.67449296303,3.23437068391,3.10093429425,3.20033052681,3.43953218035,2.90661259249,4.08754390317,3.84838260605,4.13049864258,3.6750823081,3.66857169963,3.9416781227,3.34471889089,2.90114122651,3.60210490718,3.42241473832,3.4655285247,2.70524592858,3.82056473148,4.16166938394	2.69832736614,2.38601911994,2.56450114838,2.40607770669,1.9424532013,2.85900229789,2.83601400689,2.5878534324,2.7871311189,3.4051261868	129S1,C3H,129S5,C57BL,AKR,LP_J,WSB,129P2,BALB,DBA,CBA,REF,NZO,A_J	NOD,CAST,SPRET,PWK		Increase	3.46657	0.460282	2.64725	0.381596	2.71618e-05
processed_transcript	INS	intergenic	FALSE	SINE	chr8:33630566-33630566	33630566	33630566	None	ENSMUSG00000079070	AC113586.1	-	0	[[[34060285, 34060498], [34052928, 34052963], [34040439, 34040522], [33998975, 34001163]]]	1.45711885305,1.73434391182,1.55196240716,1.21937080319,1.33331929477,1.2657050986,1.78746278291,1.87824609504,1.69596887958,1.57066770851,1.2689669882,1.99303965617,1.27866052042,1.35525364503,2.03409429406,1.42943478376,1.94152400896,1.94839743754	0.759845390341,1.63575833232,1.38955946423,0.886791013036,0.554904280962,0.895610473727,1.16889375323,1.3725640092,0.951790747031,1.33497049861,0.716846135194,0.852652693454	CBA,C3H,DBA,AKR,BALB,NOD,WSB,A_J	SPRET,129S1,LP_J,C57BL,REF,129S5,129P2,CAST,NZO,PWK		Increase	1.59686	0.284269	1.04335	0.329826	2.76712e-05
protein_coding	DEL	intergenic	FALSE	SINE	chr18:74394789-74394991	74394789	74394991	-	ENSMUSG00000024561	Mbd1	+	0	[[[74427924, 74428087], [74429055, 74429192], [74432861, 74432977], [74433065, 74433311], [74433387, 74433471], [74433668, 74433710], [74434067, 74434215], [74434297, 74434427], [74434800, 74434912], [74434995, 74435071], [74436059, 74436369], [74436454, 74436593], [74436953, 74437083], [74437169, 74437232], [74438331, 74438372]]]	4.74810299235,4.85457068942,4.78242212415,4.47729222772,4.98524896882,5.19770642066,4.7927558749,4.49305253551,4.45571683229,4.12318268118,4.78881375578,4.80106420869,4.56565673527,4.75091023206,4.88317672445,4.72822677276,4.7778994314,4.66720048701,4.81129018718,4.57261394205,4.77360655939,4.74277506978,4.81236928762,4.56147056248	5.57910301042,5.51193600098,4.8715059634,4.77964812545,5.5755115541,5.46922161048	129S1,C3H,129S5,C57BL,AKR,LP_J,WSB,129P2,BALB,DBA,NOD,CBA,REF,NZO,A_J	CAST,SPRET,PWK		Decrease	4.71446	0.208347	5.29782	0.369243	2.79756e-05
protein_coding	DEL	intergenic	FALSE	LINE_frag	chr1:183408492-183408687	183408492	183408687	+	ENSMUSG00000050625	Ccdc121	-	0	[[[183440543, 183440934]]]	0.688004310868,1.21278993121,0.879065888652,0.87529311574,0.865243655404,0.999315553951,1.38539089685,1.4389149008,1.10561215718,1.02451919839,0.912300983065,0.923132475444,0.623871042147,1.04643054476,1.31517279158,0.97371182442,1.10872225284,1.15333226593,1.15058544497,1.05932904821,1.00599525136,0.986061001594,0.984642202057,0.539939580993,0.993831954351,0.974012210091	0.0,0.0,0.879157658678,0.819462578515	129S1,C3H,129S5,C57BL,AKR,LP_J,WSB,129P2,BALB,DBA,NOD,CBA,REF,PWK,NZO,A_J	CAST,SPRET		Increase	1.00866	0.207225	0.424655	0.490955	2.88903e-05
protein_coding	INS	intergenic	FALSE	IAP-I	chr14:84433062-84433062	84433062	84433062	None	ENSMUSG00000035566	Pcdh17	+	0	[[[84843368, 84848460], [84877128, 84877188], [84877320, 84877494], [84932680, 84936867]]]	3.67791390719,3.75281385136,4.07865487424,4.23830267599,3.89758777851,3.68628507196,4.20326610532,4.51423435881	4.35547576276,4.47810457825,4.72328792985,4.72657310009,4.4297169698,4.50353557853,4.37917364442,4.31753922601,4.73917368767,5.19861027885,4.45915739985,4.58838644732,4.56251551481,4.20039331803,4.36318222993,4.68765274968,4.60806305674,4.79706383852,4.4846582662,5.07616833938,4.10125245477,4.27488874664	NOD,129S1,129P2,PWK,LP_J	CBA,C3H,DBA,129S5,C57BL,AKR,SPRET,BALB,CAST,WSB,REF,NZO,A_J		Decrease	4.00613	0.302885	4.54794	0.264485	2.91047e-05
protein_coding	INS	intergenic	FALSE	LINE	chr14:84762794-84762794	84762794	84762794	None	ENSMUSG00000035566	Pcdh17	+	0	[[[84843368, 84848460], [84877128, 84877188], [84877320, 84877494], [84932680, 84936867]]]	3.67791390719,3.75281385136,4.07865487424,4.23830267599,3.89758777851,3.68628507196,4.20326610532,4.51423435881	4.35547576276,4.47810457825,4.72328792985,4.72657310009,4.4297169698,4.50353557853,4.37917364442,4.31753922601,4.73917368767,5.19861027885,4.45915739985,4.58838644732,4.56251551481,4.20039331803,4.36318222993,4.68765274968,4.60806305674,4.79706383852,4.4846582662,5.07616833938,4.10125245477,4.27488874664	129S1,LP_J,NOD,129S5,129P2,PWK	CBA,C3H,DBA,C57BL,AKR,SPRET,BALB,CAST,WSB,REF,NZO,A_J		Decrease	4.00613	0.302885	4.54794	0.264485	2.91047e-05
protein_coding	INS	intergenic	FALSE	LINE	chr14:85677026-85677026	85677026	85677026	+	ENSMUSG00000035566	Pcdh17	+	0	[[[84843368, 84848460], [84877128, 84877188], [84877320, 84877494], [84932680, 84936867]]]	3.67791390719,3.75281385136,4.07865487424,4.23830267599,3.89758777851,3.68628507196,4.20326610532,4.51423435881	4.35547576276,4.47810457825,4.72328792985,4.72657310009,4.4297169698,4.50353557853,4.37917364442,4.31753922601,4.73917368767,5.19861027885,4.45915739985,4.58838644732,4.56251551481,4.20039331803,4.36318222993,4.68765274968,4.60806305674,4.79706383852,4.4846582662,5.07616833938,4.10125245477,4.27488874664	NOD,PWK,129P2,LP_J	129S1,C3H,DBA,129S5,C57BL,AKR,SPRET,WSB,BALB,CAST,CBA,REF,NZO,A_J		Decrease	4.00613	0.302885	4.54794	0.264485	2.91047e-05
protein_coding	INS	intergenic	FALSE	LINE_frag	chr14:84045510-84045510	84045510	84045510	+	ENSMUSG00000035566	Pcdh17	+	0	[[[84843368, 84848460], [84877128, 84877188], [84877320, 84877494], [84932680, 84936867]]]	3.67791390719,3.75281385136,4.07865487424,4.23830267599,3.89758777851,3.68628507196,4.20326610532,4.51423435881	4.35547576276,4.47810457825,4.72328792985,4.72657310009,4.4297169698,4.50353557853,4.37917364442,4.31753922601,4.73917368767,5.19861027885,4.45915739985,4.58838644732,4.56251551481,4.20039331803,4.36318222993,4.68765274968,4.60806305674,4.79706383852,4.4846582662,5.07616833938,4.10125245477,4.27488874664	129S1,LP_J,NOD,129S5,129P2,PWK	CBA,C3H,DBA,C57BL,AKR,SPRET,BALB,CAST,WSB,REF,NZO,A_J		Decrease	4.00613	0.302885	4.54794	0.264485	2.91047e-05
protein_coding	INS	intergenic	FALSE	LINE_frag	chr14:84780322-84780322	84780322	84780322	+	ENSMUSG00000035566	Pcdh17	+	0	[[[84843368, 84848460], [84877128, 84877188], [84877320, 84877494], [84932680, 84936867]]]	3.67791390719,3.75281385136,4.07865487424,4.23830267599,3.89758777851,3.68628507196,4.20326610532,4.51423435881	4.35547576276,4.47810457825,4.72328792985,4.72657310009,4.4297169698,4.50353557853,4.37917364442,4.31753922601,4.73917368767,5.19861027885,4.45915739985,4.58838644732,4.56251551481,4.20039331803,4.36318222993,4.68765274968,4.60806305674,4.79706383852,4.4846582662,5.07616833938,4.10125245477,4.27488874664	NOD,129S1,129P2,PWK,LP_J	CBA,C3H,DBA,129S5,C57BL,AKR,SPRET,BALB,CAST,WSB,REF,NZO,A_J		Decrease	4.00613	0.302885	4.54794	0.264485	2.91047e-05
protein_coding	INS	intergenic	FALSE	LINE_frag	chr14:85091093-85091093	85091093	85091093	+	ENSMUSG00000035566	Pcdh17	+	0	[[[84843368, 84848460], [84877128, 84877188], [84877320, 84877494], [84932680, 84936867]]]	3.67791390719,3.75281385136,4.07865487424,4.23830267599,3.89758777851,3.68628507196,4.20326610532,4.51423435881	4.35547576276,4.47810457825,4.72328792985,4.72657310009,4.4297169698,4.50353557853,4.37917364442,4.31753922601,4.73917368767,5.19861027885,4.45915739985,4.58838644732,4.56251551481,4.20039331803,4.36318222993,4.68765274968,4.60806305674,4.79706383852,4.4846582662,5.07616833938,4.10125245477,4.27488874664	129S1,LP_J,NOD,129S5,129P2,PWK	CBA,C3H,DBA,C57BL,AKR,SPRET,BALB,CAST,WSB,REF,NZO,A_J		Decrease	4.00613	0.302885	4.54794	0.264485	2.91047e-05
protein_coding	INS	intergenic	FALSE	LINE_frag	chr14:86082862-86082862	86082862	86082862	+	ENSMUSG00000035566	Pcdh17	+	0	[[[84843368, 84848460], [84877128, 84877188], [84877320, 84877494], [84932680, 84936867]]]	3.67791390719,3.75281385136,4.07865487424,4.23830267599,3.89758777851,3.68628507196,4.20326610532,4.51423435881	4.35547576276,4.47810457825,4.72328792985,4.72657310009,4.4297169698,4.50353557853,4.37917364442,4.31753922601,4.73917368767,5.19861027885,4.45915739985,4.58838644732,4.56251551481,4.20039331803,4.36318222993,4.68765274968,4.60806305674,4.79706383852,4.4846582662,5.07616833938,4.10125245477,4.27488874664	129S1,LP_J,NOD,129S5,129P2,PWK	CBA,C3H,DBA,C57BL,AKR,SPRET,BALB,CAST,WSB,REF,NZO,A_J		Decrease	4.00613	0.302885	4.54794	0.264485	2.91047e-05
protein_coding	INS	intergenic	FALSE	MaLR	chr14:84676958-84676958	84676958	84676958	-	ENSMUSG00000035566	Pcdh17	+	0	[[[84843368, 84848460], [84877128, 84877188], [84877320, 84877494], [84932680, 84936867]]]	3.67791390719,3.75281385136,4.07865487424,4.23830267599,3.89758777851,3.68628507196,4.20326610532,4.51423435881	4.35547576276,4.47810457825,4.72328792985,4.72657310009,4.4297169698,4.50353557853,4.37917364442,4.31753922601,4.73917368767,5.19861027885,4.45915739985,4.58838644732,4.56251551481,4.20039331803,4.36318222993,4.68765274968,4.60806305674,4.79706383852,4.4846582662,5.07616833938,4.10125245477,4.27488874664	129S1,LP_J,NOD,129S5,129P2,PWK	CBA,C3H,DBA,C57BL,AKR,SPRET,BALB,CAST,WSB,REF,NZO,A_J		Decrease	4.00613	0.302885	4.54794	0.264485	2.91047e-05
protein_coding	INS	intergenic	FALSE	MaLR	chr14:85233572-85233572	85233572	85233572	-	ENSMUSG00000035566	Pcdh17	+	0	[[[84843368, 84848460], [84877128, 84877188], [84877320, 84877494], [84932680, 84936867]]]	3.67791390719,3.75281385136,4.07865487424,4.23830267599,3.89758777851,3.68628507196,4.20326610532,4.51423435881	4.35547576276,4.47810457825,4.72328792985,4.72657310009,4.4297169698,4.50353557853,4.37917364442,4.31753922601,4.73917368767,5.19861027885,4.45915739985,4.58838644732,4.56251551481,4.20039331803,4.36318222993,4.68765274968,4.60806305674,4.79706383852,4.4846582662,5.07616833938,4.10125245477,4.27488874664	129S1,LP_J,NOD,129S5,129P2,PWK	CBA,C3H,DBA,C57BL,AKR,SPRET,BALB,CAST,WSB,REF,NZO,A_J		Decrease	4.00613	0.302885	4.54794	0.264485	2.91047e-05
protein_coding	INS	intergenic	FALSE	MaLR	chr14:85309027-85309027	85309027	85309027	+	ENSMUSG00000035566	Pcdh17	+	0	[[[84843368, 84848460], [84877128, 84877188], [84877320, 84877494], [84932680, 84936867]]]	3.67791390719,3.75281385136,4.07865487424,4.23830267599,3.89758777851,3.68628507196,4.20326610532,4.51423435881	4.35547576276,4.47810457825,4.72328792985,4.72657310009,4.4297169698,4.50353557853,4.37917364442,4.31753922601,4.73917368767,5.19861027885,4.45915739985,4.58838644732,4.56251551481,4.20039331803,4.36318222993,4.68765274968,4.60806305674,4.79706383852,4.4846582662,5.07616833938,4.10125245477,4.27488874664	129S1,LP_J,NOD,129S5,129P2,PWK	CBA,C3H,DBA,C57BL,AKR,SPRET,BALB,CAST,WSB,REF,NZO,A_J		Decrease	4.00613	0.302885	4.54794	0.264485	2.91047e-05
protein_coding	INS	intergenic	FALSE	MaLR	chr14:85766140-85766140	85766140	85766140	-	ENSMUSG00000035566	Pcdh17	+	0	[[[84843368, 84848460], [84877128, 84877188], [84877320, 84877494], [84932680, 84936867]]]	3.67791390719,3.75281385136,4.07865487424,4.23830267599,3.89758777851,3.68628507196,4.20326610532,4.51423435881	4.35547576276,4.47810457825,4.72328792985,4.72657310009,4.4297169698,4.50353557853,4.37917364442,4.31753922601,4.73917368767,5.19861027885,4.45915739985,4.58838644732,4.56251551481,4.20039331803,4.36318222993,4.68765274968,4.60806305674,4.79706383852,4.4846582662,5.07616833938,4.10125245477,4.27488874664	129S1,LP_J,NOD,129S5,129P2,PWK	CBA,C3H,DBA,C57BL,AKR,SPRET,BALB,CAST,WSB,REF,NZO,A_J		Decrease	4.00613	0.302885	4.54794	0.264485	2.91047e-05
protein_coding	INS	intergenic	FALSE	RLTR10	chr14:84778721-84778721	84778721	84778721	-	ENSMUSG00000035566	Pcdh17	+	0	[[[84843368, 84848460], [84877128, 84877188], [84877320, 84877494], [84932680, 84936867]]]	3.67791390719,3.75281385136,4.07865487424,4.23830267599,3.89758777851,3.68628507196,4.20326610532,4.51423435881	4.35547576276,4.47810457825,4.72328792985,4.72657310009,4.4297169698,4.50353557853,4.37917364442,4.31753922601,4.73917368767,5.19861027885,4.45915739985,4.58838644732,4.56251551481,4.20039331803,4.36318222993,4.68765274968,4.60806305674,4.79706383852,4.4846582662,5.07616833938,4.10125245477,4.27488874664	129S1,LP_J,NOD,129S5,129P2,PWK	CBA,C3H,DBA,C57BL,AKR,SPRET,BALB,CAST,WSB,REF,NZO,A_J		Decrease	4.00613	0.302885	4.54794	0.264485	2.91047e-05
protein_coding	INS	intergenic	FALSE	SINE	chr14:85109169-85109169	85109169	85109169	-	ENSMUSG00000035566	Pcdh17	+	0	[[[84843368, 84848460], [84877128, 84877188], [84877320, 84877494], [84932680, 84936867]]]	3.67791390719,3.75281385136,4.07865487424,4.23830267599,3.89758777851,3.68628507196,4.20326610532,4.51423435881	4.35547576276,4.47810457825,4.72328792985,4.72657310009,4.4297169698,4.50353557853,4.37917364442,4.31753922601,4.73917368767,5.19861027885,4.45915739985,4.58838644732,4.56251551481,4.20039331803,4.36318222993,4.68765274968,4.60806305674,4.79706383852,4.4846582662,5.07616833938,4.10125245477,4.27488874664	NOD,129S1,129P2,PWK,LP_J	CBA,C3H,DBA,129S5,C57BL,AKR,SPRET,BALB,CAST,WSB,REF,NZO,A_J		Decrease	4.00613	0.302885	4.54794	0.264485	2.91047e-05
protein_coding	DEL	intergenic	FALSE	LINE_frag	chr13:19567354-19567485	19567354	19567485	+	ENSMUSG00000002808	Epdr1	-	0	[[[19711161, 19711667], [19686314, 19686524], [19683585, 19685217]]]	6.20889351058,6.30787254785,6.05093485299,5.87468428302,5.69839803259,5.32998672256,6.35205316955,6.27864067028,5.69234240891,5.19297523249	6.51690976311,6.50950377906,6.03850026673,6.22823207493,6.25086591277,6.30386440872,6.38244483278,6.46182202137,6.30773014237,6.51831371203,6.29492448679,6.44610817091,6.54524462672,6.73051808265,6.84549726987,6.5898395136,6.84481992329,6.56872542486,6.34358886791,6.48476219888	129S1,129S5,C57BL,REF,SPRET,129P2,CAST,WSB,NZO	CBA,C3H,LP_J,DBA,AKR,BALB,PWK,NOD,A_J		Decrease	5.89868	0.413852	6.46061	0.20329	2.93831e-05
protein_coding	DEL	intergenic	FALSE	SINE	chr16:5137745-5137939	5137745	5137939	-	ENSMUSG00000039457	Ppl	-	0	[[[5132373, 5132574], [5113083, 5113184], [5107548, 5107704], [5106853, 5106975], [5106142, 5106263], [5106014, 5106057], [5104955, 5105118], [5104765, 5104874], [5104542, 5104639], [5102647, 5102771], [5102385, 5102533], [5101465, 5101618], [5100422, 5100521], [5100074, 5100233], [5097966, 5098146], [5097736, 5097876], [5096717, 5096912], [5094500, 5094652], [5093287, 5093372], [5092456, 5092574…	0.962453883641,0.818684587435,0.790402331084,0.838715808819,0.615194748773,1.0210392664,0.751427941565,0.678647941041,0.638162542894,0.584517493207,0.395883989196,0.474643032393,0.950986743602,0.685123853441,0.509098003074,0.680548997609,0.971961037472,0.482696040209,1.01855104977,0.70886796698,0.978581350234,0.649321774321,0.55006965574,0.609899394642,0.747072686333,0.564663522883	0.86151377158,1.21008802212,1.99456753383,2.65118367452	129S1,C3H,129S5,C57BL,AKR,LP_J,WSB,129P2,BALB,DBA,NOD,CBA,REF,PWK,NZO,A_J	CAST,SPRET		Decrease	0.718354	0.182153	1.67934	0.80268	2.9479e-05
protein_coding	INS	intergenic	FALSE	SINE	chr13:9001446-9001446	9001446	9001446	-	ENSMUSG00000033499	Larp4b	+	0	[[[9093149, 9093426], [9121352, 9121472], [9123147, 9123208], [9136023, 9136172], [9136399, 9136547], [9142998, 9143078], [9144626, 9144764], [9146645, 9146750], [9149070, 9149182], [9150109, 9150164], [9150259, 9150470], [9157367, 9157475], [9163919, 9163966], [9165561, 9165727], [9167922, 9168048], [9168142, 9168252], [9169896, 9172332]], [[9093149, 9093426], [9121352, 9121472], [9123147, 91232…	4.72743629797,4.80650502571,4.65312796939,5.01811416307,4.74786775021,4.85482921279,5.27591707611,5.40907172211,5.34637661121,5.30918951218	5.23174493625,5.33058239157,5.56453549385,5.46738210244,5.2916193574,5.24006829689,5.50467982905,5.65939748602,5.79192260175,5.89080990205,5.34424447196,5.62368849959,5.24982775315,5.12897110705,5.64734912111,5.60231387917,5.69000191084,6.13734980624,5.37760106645,5.55462542864	NOD,NZO,PWK,LP_J	129S1,C3H,DBA,129S5,C57BL,AKR,SPRET,WSB,129P2,BALB,CAST,CBA,REF,A_J		Decrease	5.01484	0.293232	5.51644	0.252057	2.97451e-05
protein_coding	INS	intergenic	FALSE	MaLR	chrX:147764477-147764477	147764477	147764477	-	ENSMUSG00000025262	Fam120c	+	0	[[[147778716, 147779479], [147811289, 147811537], [147816452, 147816536], [147834216, 147834346], [147863458, 147863559], [147864378, 147864456], [147864932, 147865211], [147866011, 147866286], [147867143, 147867316], [147870686, 147870937], [147892263, 147892379], [147898510, 147898721], [147899824, 147900027], [147901841, 147902399], [147904017, 147906385]], [[147778716, 147779479], [147811289,…	4.30868075005,4.19558159916,4.23949728842,4.03808788142,4.52479560153,4.49161711174,4.43104685726,4.35225869744	4.77872891968,4.7888824451,4.92257881913,4.73574569208,4.26526103565,4.3416512941,4.75144175767,4.68073026968,4.39348575367,4.51574359499,4.6279003443,4.92266640918,4.66108237999,4.66690622131,4.73920485275,4.84427281046,4.53240090657,4.75198247259,4.73791041031,4.83492554217,4.57015017974,4.82697567096	NOD,A_J,BALB	SPRET,129S1,C3H,DBA,129S5,C57BL,AKR,LP_J,WSB,129P2,CAST,CBA,REF,NZO,PWK		Decrease	4.3227	0.163126	4.67685	0.177899	3.20205e-05
protein_coding	DEL	intergenic	FALSE	LINE_frag	chr1:176907661-176908717	176907661	176908717	-	ENSMUSG00000050069	Grem2	-	0	[[[176851702, 176851950], [176763914, 176767413]]]	3.17368718294,3.05400949288,3.35439948643,3.18225830889	4.54554595326,4.77179871567,3.70478882208,3.67286806339,3.97198919339,3.6826241704,3.97477209255,3.9194937131,3.95588247319,3.71506920285,3.90117155359,3.95938668945,3.83818065481,4.16313129195,3.330450602,3.55206895621,4.13857592682,3.85269015287,3.75309775631,3.55471726731,3.48573884785,4.00055863129,3.72385512581,4.14872701062,3.8896952087,3.96024278805	C57BL,SPRET,REF,129S5	129S1,C3H,LP_J,DBA,AKR,WSB,129P2,BALB,CAST,NOD,CBA,PWK,NZO,A_J		Decrease	3.19109	0.123615	3.89104	0.307274	3.20379e-05
protein_coding	DEL	intergenic	FALSE	RLTR1B	chr8:49294889-49295403	49294889	49295403	-	ENSMUSG00000031562	Dctd	+	0	[[[49195537, 49195602], [49197011, 49197144], [49197320, 49197457], [49222610, 49222728], [49224134, 49224232], [49225695, 49227017]]]	2.26753654053,1.76688561322,2.44378088617,3.2058857856,3.38491194167,2.84045814371,3.5609495625,3.3213033667,3.09011528928,2.0900953993,3.33201612571,3.32673261548,2.15366898039,2.90140723724,3.58714701988,3.13578078165,3.27704522469,3.82915260895,3.59207940346,1.83767809185,3.41544186616,2.73420150284,3.56072194655,3.13918449503	2.91999875261,2.32359148901,0.889102391058,0.837152597724,1.39078837985,1.6817008996	129S1,C3H,129S5,C57BL,AKR,LP_J,WSB,129P2,BALB,DBA,NOD,CBA,REF,NZO,A_J	CAST,SPRET,PWK		Increase	2.99142	0.596498	1.67372	0.821112	3.2223e-05
pseudogene	INS	intergenic	FALSE	LINE	chr14:103320356-103320356	103320356	103320356	None	ENSMUSG00000048107	AC102815.1	-	0	[[[103381566, 103381657], [103381252, 103381565], [103381011, 103381252], [103380886, 103381010]]]	5.07999802262,5.17356167771,5.03633686404,5.31392076243,5.03672361736,5.06245946921	5.27674182181,5.60726841837,5.77920969988,5.71635783894,5.62479250727,5.78984165459,5.94976802297,6.28278270138,5.53924361065,5.13181557535,5.78952838827,5.25597875295,5.50189612038,5.95800646373,5.67947402964,5.83915946379,5.28493974504,5.49400570312,5.70880726529,5.97793698276,5.77137480031,6.02878227005,5.41649879511,5.7262270385	CAST,SPRET,LP_J	129S1,C3H,129S5,C57BL,AKR,WSB,129P2,BALB,DBA,NOD,CBA,REF,PWK,NZO,A_J		Decrease	5.11717	0.108877	5.6721	0.276397	3.24068e-05
pseudogene	DEL	intergenic	FALSE	LINE_frag	chr14:103285059-103285442	103285059	103285442	-	ENSMUSG00000048107	AC102815.1	-	0	[[[103381566, 103381657], [103381252, 103381565], [103381011, 103381252], [103380886, 103381010]]]	5.27674182181,5.60726841837,5.77920969988,5.71635783894,5.62479250727,5.78984165459,5.94976802297,6.28278270138,5.53924361065,5.13181557535,5.78952838827,5.25597875295,5.50189612038,5.95800646373,5.67947402964,5.83915946379,5.28493974504,5.49400570312,5.70880726529,5.97793698276,5.77137480031,6.02878227005,5.41649879511,5.7262270385	5.07999802262,5.17356167771,5.03633686404,5.31392076243,5.03672361736,5.06245946921	129S1,C3H,129S5,C57BL,AKR,WSB,129P2,BALB,DBA,NOD,CBA,REF,PWK,NZO,A_J	CAST,SPRET,LP_J		Increase	5.6721	0.276397	5.11717	0.108877	3.24068e-05
pseudogene	INS	intergenic	FALSE	SINE	chr14:103362943-103362943	103362943	103362943	None	ENSMUSG00000048107	AC102815.1	-	0	[[[103381566, 103381657], [103381252, 103381565], [103381011, 103381252], [103380886, 103381010]]]	5.07999802262,5.17356167771,5.03633686404,5.31392076243,5.03672361736,5.06245946921	5.27674182181,5.60726841837,5.77920969988,5.71635783894,5.62479250727,5.78984165459,5.94976802297,6.28278270138,5.53924361065,5.13181557535,5.78952838827,5.25597875295,5.50189612038,5.95800646373,5.67947402964,5.83915946379,5.28493974504,5.49400570312,5.70880726529,5.97793698276,5.77137480031,6.02878227005,5.41649879511,5.7262270385	CAST,SPRET,LP_J	129S1,C3H,129S5,C57BL,AKR,WSB,129P2,BALB,DBA,NOD,CBA,REF,PWK,NZO,A_J		Decrease	5.11717	0.108877	5.6721	0.276397	3.24068e-05
protein_coding	DEL	intergenic	FALSE	SINE	chr1:159351033-159351210	159351033	159351210	+	ENSMUSG00000033488	BC026585	+	0	[[[159388709, 159388776], [159388873, 159388983], [159392082, 159392180], [159394538, 159394598], [159395094, 159395161], [159395841, 159395952], [159397295, 159397378], [159400745, 159400928], [159402317, 159402547], [159418572, 159419191]], [[159388709, 159388776], [159388873, 159388983], [159392082, 159392180], [159394538, 159394598], [159395094, 159395161], [159395841, 159395952], [159418572,…	3.66444140377,3.52881781636,2.990439612,2.96424360275,2.38044018484,3.41847744174,1.30956195856,1.55994663344,2.59821012086,3.10740957861,3.84765612578,3.34836326232,3.96505935041,3.30793020053,3.07947231258,2.66555592691,3.36177786453,2.80835172354,2.68542518514,2.89905452079	1.17529077359,1.57552448767,1.99897587134,2.38350791699,2.01511082703,1.35529708761,1.22215130839,0.977458314117,2.27035916273,2.27707134477	129S1,C3H,129S5,C57BL,AKR,LP_J,WSB,129P2,DBA,NOD,CBA,REF,A_J	CAST,SPRET,NZO,BALB,PWK		Increase	2.97453	0.674099	1.72507	0.523656	3.28033e-05
protein_coding	DEL	intergenic	FALSE	RLTR10	chr1:60105590-60105948	60105590	60105948	-	ENSMUSG00000026018	Ica1l	-	0	[[[60099639, 60099931], [60084910, 60085080], [60079420, 60079494], [60072554, 60072679], [60070662, 60070862], [60066951, 60067078], [60064650, 60064750], [60063076, 60063163], [60060498, 60060549], [60054293, 60054555], [60045912, 60048083]]]	4.46637958365,4.31491356654,3.99213290168,4.42211517984,4.25701680987,4.53880517151,4.23298362352,4.29719363058,4.46707419957,4.24547359754,4.44394775495,4.46935924512,4.28015426407,4.20173815751	4.80005757785,4.80976474314,4.61190453645,4.275528571,4.77813076334,4.60484129959,4.80980521317,4.70653839796,4.79686839677,4.62237150452,4.37748604815,4.86501320875,4.41388389227,4.51892841062,4.45167867123,4.64730578354	129S1,C3H,129S5,C57BL,LP_J,129P2,PWK,DBA,CBA,REF,A_J	WSB,NOD,AKR,SPRET,BALB,CAST,NZO		Decrease	4.33066	0.146274	4.63063	0.180002	3.31577e-05
protein_coding	INS	intergenic	FALSE	MaLR	chr12:30206179-30206179	30206179	30206179	None	ENSMUSG00000061911	Myt1l	+	0	[[[30219799, 30220094], [30251565, 30251662], [30329176, 30329284], [30415804, 30415941], [30460303, 30460458], [30468484, 30468540], [30468718, 30468753], [30469114, 30469178], [30496236, 30496599], [30511729, 30512702], [30517151, 30517287], [30521213, 30521305], [30522903, 30523012], [30527258, 30527474], [30534108, 30534360], [30536397, 30536635], [30539096, 30539219], [30540078, 30540148], […	5.85040784006,5.32368752534,6.12426221747,5.61538686709,6.0473671261,5.54753271424,6.26453363831,6.2520074567,6.2275031462,6.44344556409,6.05459738773,6.00801724046,5.95984162901,6.17960823888,5.86986367493,5.87752455463,5.68428296942,5.94089517368,5.48619741803,6.3661980648	6.91913045451,6.68302698746,6.51350892306,6.56101554968,6.4798986211,6.47435252004,6.20775261329,6.30079205527,6.38161648286,6.45639408196	129S1,C3H,129S5,DBA,AKR,LP_J,129P2,BALB,NOD,CBA,NZO,A_J	WSB,C57BL,SPRET,CAST,REF,PWK		Decrease	5.95616	0.304672	6.49775	0.198633	3.31947e-05
protein_coding	INS	intergenic	FALSE	RLTR10	chr12:30206177-30206177	30206177	30206177	+	ENSMUSG00000061911	Myt1l	+	0	[[[30219799, 30220094], [30251565, 30251662], [30329176, 30329284], [30415804, 30415941], [30460303, 30460458], [30468484, 30468540], [30468718, 30468753], [30469114, 30469178], [30496236, 30496599], [30511729, 30512702], [30517151, 30517287], [30521213, 30521305], [30522903, 30523012], [30527258, 30527474], [30534108, 30534360], [30536397, 30536635], [30539096, 30539219], [30540078, 30540148], […	5.85040784006,5.32368752534,6.12426221747,5.61538686709,6.0473671261,5.54753271424,6.26453363831,6.2520074567,6.2275031462,6.44344556409,6.05459738773,6.00801724046,5.95984162901,6.17960823888,5.86986367493,5.87752455463,5.68428296942,5.94089517368,5.48619741803,6.3661980648	6.91913045451,6.68302698746,6.51350892306,6.56101554968,6.4798986211,6.47435252004,6.20775261329,6.30079205527,6.38161648286,6.45639408196	129S1,C3H,129S5,DBA,AKR,LP_J,129P2,BALB,NOD,CBA,NZO,A_J	WSB,C57BL,SPRET,CAST,REF,PWK		Decrease	5.95616	0.304672	6.49775	0.198633	3.31947e-05
protein_coding	INS	intergenic	FALSE	ETn	chr15:9363942-9363942	9363942	9363942	-	ENSMUSG00000039676	Capsl	+	0	[[[9365781, 9365922], [9387450, 9387588], [9391410, 9391589], [9392344, 9392555], [9395508, 9395790]]]	0.45552205523,1.46239721334,1.28484055062,2.07071773501	2.37747443534,3.12687554161,1.61608563649,2.14339861293,3.18746763169,2.52335143386,2.89379555392,2.82187749916,4.09015581306,3.82251078955,1.71107254481,1.97854974158,3.21421683401,3.00145527275,2.00855200575,2.50646412578,2.62686369179,2.85720997544,2.7423879918,2.65399239151,2.88176212129,1.89685854458,3.14903996618,2.03367299039,3.52172235365,3.45644519267	CAST,PWK	SPRET,129S1,C3H,129S5,C57BL,AKR,LP_J,WSB,129P2,BALB,DBA,NOD,CBA,REF,NZO,A_J		Decrease	1.31837	0.666434	2.72474	0.640101	3.34124e-05
protein_coding	DEL	intergenic	FALSE	LINE	chr15:52459626-52466004	52459626	52466004	-	ENSMUSG00000038622	Med30	+	0	[[[52543995, 52544241], [52550899, 52551059], [52552577, 52552683], [52561620, 52562119]]]	6.10946793334,6.54349414613,6.11517849492,6.29668855011,5.59125159813,5.08080451331,5.82354276221,5.68328790013,5.69115253092,5.62111106065,5.31612263059,5.15206656449,5.8932774179,5.92010525542	5.14364190566,4.70471684511,5.18287544521,4.91721373383,4.69451992198,4.6639897734,5.70360225376,6.14077046747,4.31290093774,5.18860631436,4.7014268652,4.93314594116,5.28848999056,4.66676785278,5.050111615,4.67676246431	C57BL,AKR,BALB,NOD,REF,NZO,A_J	SPRET,CBA,C3H,129S5,DBA,LP_J,WSB,129P2,CAST,129S1,PWK		Increase	5.77411	0.418893	4.9981	0.451166	3.45982e-05
protein_coding	DEL	intergenic	FALSE	LINE	chr15:52480203-52486789	52480203	52486789	+	ENSMUSG00000038622	Med30	+	0	[[[52543995, 52544241], [52550899, 52551059], [52552577, 52552683], [52561620, 52562119]]]	6.10946793334,6.54349414613,6.11517849492,6.29668855011,5.59125159813,5.08080451331,5.82354276221,5.68328790013,5.69115253092,5.62111106065,5.31612263059,5.15206656449,5.8932774179,5.92010525542	5.14364190566,4.70471684511,5.18287544521,4.91721373383,4.69451992198,4.6639897734,5.70360225376,6.14077046747,4.31290093774,5.18860631436,4.7014268652,4.93314594116,5.28848999056,4.66676785278,5.050111615,4.67676246431	C57BL,AKR,BALB,NOD,REF,NZO,A_J	SPRET,CBA,C3H,129S5,DBA,LP_J,WSB,129P2,CAST,129S1,PWK		Increase	5.77411	0.418893	4.9981	0.451166	3.45982e-05
protein_coding	DEL	intergenic	FALSE	LINE	chr15:52491495-52498154	52491495	52498154	-	ENSMUSG00000038622	Med30	+	0	[[[52543995, 52544241], [52550899, 52551059], [52552577, 52552683], [52561620, 52562119]]]	6.10946793334,6.54349414613,6.11517849492,6.29668855011,5.59125159813,5.08080451331,5.82354276221,5.68328790013,5.69115253092,5.62111106065,5.31612263059,5.15206656449,5.8932774179,5.92010525542	5.14364190566,4.70471684511,5.18287544521,4.91721373383,4.69451992198,4.6639897734,5.70360225376,6.14077046747,4.31290093774,5.18860631436,4.7014268652,4.93314594116,5.28848999056,4.66676785278,5.050111615,4.67676246431	C57BL,AKR,BALB,NOD,REF,NZO,A_J	SPRET,CBA,C3H,129S5,DBA,LP_J,WSB,129P2,CAST,129S1,PWK		Increase	5.77411	0.418893	4.9981	0.451166	3.45982e-05
protein_coding	DEL	intergenic	FALSE	LINE	chr15:52562392-52568834	52562392	52568834	-	ENSMUSG00000038622	Med30	+	0	[[[52543995, 52544241], [52550899, 52551059], [52552577, 52552683], [52561620, 52562119]]]	6.10946793334,6.54349414613,6.11517849492,6.29668855011,5.59125159813,5.08080451331,5.82354276221,5.68328790013,5.69115253092,5.62111106065,5.31612263059,5.15206656449,5.8932774179,5.92010525542	5.14364190566,4.70471684511,5.18287544521,4.91721373383,4.69451992198,4.6639897734,5.70360225376,6.14077046747,4.31290093774,5.18860631436,4.7014268652,4.93314594116,5.28848999056,4.66676785278,5.050111615,4.67676246431	C57BL,AKR,BALB,NOD,REF,NZO,A_J	SPRET,CBA,C3H,129S5,DBA,LP_J,WSB,129P2,CAST,129S1,PWK		Increase	5.77411	0.418893	4.9981	0.451166	3.45982e-05
protein_coding	DEL	intergenic	FALSE	LINE	chr15:52669132-52676890	52669132	52676890	-	ENSMUSG00000038622	Med30	+	0	[[[52543995, 52544241], [52550899, 52551059], [52552577, 52552683], [52561620, 52562119]]]	6.10946793334,6.54349414613,6.11517849492,6.29668855011,5.59125159813,5.08080451331,5.82354276221,5.68328790013,5.69115253092,5.62111106065,5.31612263059,5.15206656449,5.8932774179,5.92010525542	5.14364190566,4.70471684511,5.18287544521,4.91721373383,4.69451992198,4.6639897734,5.70360225376,6.14077046747,4.31290093774,5.18860631436,4.7014268652,4.93314594116,5.28848999056,4.66676785278,5.050111615,4.67676246431	C57BL,AKR,BALB,NOD,REF,NZO,A_J	SPRET,CBA,C3H,129S5,DBA,LP_J,WSB,129P2,CAST,129S1,PWK		Increase	5.77411	0.418893	4.9981	0.451166	3.45982e-05
protein_coding	DEL	intergenic	FALSE	MaLR	chr1:36806896-36808656	36806896	36808656	+	ENSMUSG00000026117	Zap70	+	0	[[[36818704, 36818787], [36827645, 36828057], [36828632, 36828794], [36834996, 36835136], [36835223, 36835309], [36835390, 36835435], [36835594, 36835647], [36835960, 36836157], [36836528, 36836736], [36837680, 36837874], [36837962, 36838104], [36838189, 36838303], [36839304, 36839661]]]	1.63685018231,1.74821487866,2.22216959496,1.76686199814,1.4927671121,2.21007610811,1.65733838628,1.3765810489,1.7471416659,0.78250689439,1.6276449317,1.67487032283,1.38340220998,1.53970553378,1.82613242733,1.49157223029,2.1728742329,1.76826418726,1.23508302715,1.65357849104,1.37469255401,2.13698125093,1.91120557435,1.26158325838	1.02651401266,1.49049012253,0.244270006111,0.674536193024,1.32345442364,0.383231679842	129S1,C3H,129S5,C57BL,AKR,LP_J,WSB,129P2,BALB,DBA,NOD,CBA,REF,NZO,A_J	CAST,SPRET,PWK		Increase	1.65409	0.339931	0.857083	0.506125	3.5926e-05
pseudogene	DEL	intergenic	FALSE	IAP-I	chr15:74191172-74198338	74191172	74198338	-	ENSMUSG00000082585	AC118627.1	-	0	[[[73924114, 73924763]]]	7.34601163444,7.32892650592,7.3855847144,6.11842153711,8.02840376057,8.33341702227,7.64562456317,8.00820897357,7.98114932617,7.52802103226,7.27290499634,7.10471583166,7.00018518158,6.66924849463,7.66540773634,7.7358425383	7.16106142678,6.91455587396,6.55589526732,6.48795527816,6.54814568663,6.45482532322,6.64737206219,6.39759537751,6.3433960955,6.49442930611,6.72430858496,7.16389510429,6.10336850741,6.75257157277	CBA,C3H,LP_J,C57BL,AKR,BALB,DBA,REF,A_J	129S1,129S5,NOD,SPRET,129P2,CAST,WSB,NZO,PWK		Increase	7.447	0.55655	6.62496	0.299594	3.62482e-05
pseudogene	INS	intergenic	FALSE	MaLR	chr3:20574089-20574089	20574089	20574089	None	ENSMUSG00000039617	AC123647.1	+	0	[[[20948365, 20949450]]]	5.57969292496,5.77578815867,5.31001645512,5.64293123694,5.35412115581,5.33835722481,5.42446534466,5.40740895773,5.42358455212,5.44698045357,5.21719383828,5.31539584284,5.58775520999,5.38712423445,5.32339260943,5.61544026849,5.37420203537,5.44060926698	5.23345622951,5.27847822827,5.31170088584,5.16086155091,5.09917338018,5.0031980049,5.384509053,5.19031902637,5.28373311766,5.28808754869,5.15175394488,5.00251007857	129S1,C3H,129S5,DBA,AKR,LP_J,129P2,NOD,CBA,NZO,A_J	WSB,C57BL,SPRET,BALB,CAST,REF,PWK		Increase	5.44247	0.143089	5.19898	0.120759	3.64263e-05
protein_coding	INS	intergenic	FALSE	IAP-I	chr14:111653832-111653832	111653832	111653832	None	ENSMUSG00000033214	Slitrk5	+	0	[[[112074335, 112074945], [112078158, 112080283], [112080566, 112082356]], [[112074335, 112074945], [112078158, 112082356]]]	4.66360102019,4.53957110997,4.46515811138,4.6588167889,4.38367596034,4.52895837925,4.38036803381,4.58308023232,4.11508174778,4.97240040451,4.70049263041,4.82631628771	5.01637384391,5.08853393092,4.74947729731,4.7129156275,4.99295311416,4.95956637911,5.03786942994,5.0892717879,4.98033696136,4.96303214578,4.99538592017,4.59224208675,4.85589938187,4.86507611234,4.74412751407,5.08589482975,5.08465573926,4.64879045784	129S1,LP_J,NOD,129S5,129P2,CAST,NZO,PWK	CBA,C3H,C57BL,AKR,SPRET,BALB,DBA,WSB,REF,A_J		Decrease	4.56813	0.224147	4.91458	0.161501	3.65053e-05
protein_coding	INS	intergenic	FALSE	IAP-I	chr14:112041082-112041082	112041082	112041082	None	ENSMUSG00000033214	Slitrk5	+	0	[[[112074335, 112074945], [112078158, 112080283], [112080566, 112082356]], [[112074335, 112074945], [112078158, 112082356]]]	4.66360102019,4.53957110997,4.46515811138,4.6588167889,4.38367596034,4.52895837925,4.38036803381,4.58308023232,4.11508174778,4.97240040451,4.70049263041,4.82631628771	5.01637384391,5.08853393092,4.74947729731,4.7129156275,4.99295311416,4.95956637911,5.03786942994,5.0892717879,4.98033696136,4.96303214578,4.99538592017,4.59224208675,4.85589938187,4.86507611234,4.74412751407,5.08589482975,5.08465573926,4.64879045784	NOD,CAST,NZO,PWK,LP_J	129S1,C3H,129S5,C57BL,AKR,SPRET,WSB,129P2,BALB,DBA,CBA,REF,A_J		Decrease	4.56813	0.224147	4.91458	0.161501	3.65053e-05
protein_coding	INS	intergenic	FALSE	RLTR10	chr14:111653703-111653703	111653703	111653703	None	ENSMUSG00000033214	Slitrk5	+	0	[[[112074335, 112074945], [112078158, 112080283], [112080566, 112082356]], [[112074335, 112074945], [112078158, 112082356]]]	4.66360102019,4.53957110997,4.46515811138,4.6588167889,4.38367596034,4.52895837925,4.38036803381,4.58308023232,4.11508174778,4.97240040451,4.70049263041,4.82631628771	5.01637384391,5.08853393092,4.74947729731,4.7129156275,4.99295311416,4.95956637911,5.03786942994,5.0892717879,4.98033696136,4.96303214578,4.99538592017,4.59224208675,4.85589938187,4.86507611234,4.74412751407,5.08589482975,5.08465573926,4.64879045784	129S1,LP_J,NOD,129S5,129P2,CAST,NZO,PWK	CBA,C3H,C57BL,AKR,SPRET,BALB,DBA,WSB,REF,A_J		Decrease	4.56813	0.224147	4.91458	0.161501	3.65053e-05
protein_coding	INS	intergenic	FALSE	SINE	chr12:82292982-82292982	82292982	82292982	None	ENSMUSG00000079055	Slc8a3	-	0	[[[82433626, 82434151], [82415245, 82417091], [82317706, 82317814], [82310439, 82310458], [82305877, 82306003], [82305039, 82305140], [82303228, 82303505], [82298900, 82300854]]]	4.6326877373,4.67038357877,4.44500824978,4.44846257577	4.28421605036,4.08428360564,4.22784981254,3.94825005504,3.65690413921,3.88057077702,4.03206649511,4.00606698963,4.01331877506,4.07626219737,3.77238165855,3.73448533352,4.01628253111,3.99879791421,4.07957076266,4.02980173056,4.0819271019,3.95586886266,3.92601712601,3.79388032192,4.42739929837,4.21836904948,4.29811740087,4.33646627241,3.87327738759,3.70952434524	CAST,SPRET	129S1,C3H,129S5,C57BL,AKR,LP_J,WSB,129P2,BALB,DBA,NOD,CBA,REF,PWK,NZO,A_J		Increase	4.54914	0.119247	4.01777	0.199258	3.68219e-05
protein_coding	INS	intergenic	FALSE	LINE	chr17:58698008-58698008	58698008	58698008	None	ENSMUSG00000038048	Cntnap5c	+	0	[[[57908991, 57909074], [58015804, 58015910], [58031321, 58031516], [58153237, 58153386], [58174266, 58174471], [58181848, 58182034], [58194993, 58195135], [58231634, 58231900], [58241514, 58241665], [58244018, 58244191], [58278034, 58278142], [58301599, 58301720], [58338277, 58338479], [58426163, 58426321], [58433316, 58433445], [58433639, 58433811], [58444919, 58445139], [58453098, 58453339], […	1.70072304719,1.94870061255,2.47270661741,2.44387519309,2.17904840761,2.05322770116	2.61749963695,2.59573547318,3.07882576253,3.09230308419,2.71325633233,2.85245732111,2.68484693214,2.91779974612,3.26799212743,3.2893448551,2.71402869065,3.46723893111,2.71467339084,2.17724536318,2.34441240458,2.42611551916,2.31131487369,2.77173636941,3.00996518632,3.07098708379,2.63830736736,2.89472841509,2.58789836257,2.68143387172	NOD,129S1,129P2,LP_J	CBA,C3H,DBA,129S5,C57BL,AKR,SPRET,BALB,PWK,CAST,WSB,REF,NZO,A_J		Decrease	2.13305	0.297105	2.78834	0.32149	3.71896e-05
protein_coding	INS	intergenic	FALSE	SINE	chr13:33019319-33019319	33019319	33019319	+	ENSMUSG00000079049	Serpinb1c	-	0	[[[32989981, 32990030], [32988798, 32988975], [32980739, 32980878], [32978021, 32978140], [32976088, 32976232], [32975744, 32975913], [32973700, 32974094]]]	0.0,0.0,1.39590867437,1.22184596804	1.80273834684,2.03497280602,2.21311238144,2.10761246131,1.56177266192,0.963077655058,0.287125690249,0.354921760061,1.85094331348,2.41386340247,1.80827594461,1.48649133493,1.61871229372,1.47957374112,1.46539467304,0.723230109631,2.3979218759,0.914000811839,2.3029454193,0.748380413986,1.40204930477,2.14328313316,1.09872769836,1.40441003318,1.31724995416,0.607556530254	SPRET,PWK	129S1,C3H,DBA,129S5,C57BL,AKR,LP_J,WSB,129P2,BALB,CAST,NOD,CBA,REF,NZO,A_J		Decrease	0.654439	0.759014	1.48109	0.625331	3.73017e-05
protein_coding	INS	intergenic	FALSE	SINE	chr12:16834489-16834489	16834489	16834489	None	ENSMUSG00000020580	Rock2	+	0	[[[16901782, 16902136], [16933743, 16933826], [16935738, 16935840], [16947207, 16947346], [16949498, 16949760], [16955262, 16955408], [16957376, 16957516], [16959300, 16959393], [16960065, 16960226], [16961711, 16961773], [16962474, 16962487], [16964030, 16964111], [16964265, 16964315], [16964923, 16965060], [16965144, 16965237], [16965432, 16965680], [16966206, 16966314], [16968420, 16968581], […	5.95990782435,5.66647854382,4.53841722172,5.78782173243	6.25059766121,6.43391523378,6.59148899155,6.60354359555,6.6452910526,6.48655798485,6.24677630314,6.73797416027,6.92161287216,7.24213593563,6.41838748797,6.62050935403,6.21579906048,6.25220534353,5.95514937019,6.36904431406,6.06574045209,6.14922725874,5.96100271292,6.0847259992,6.57469948325,6.63915198819,6.3685737113,6.45380268277,6.0895447955,6.09362237193	BALB,LP_J	129S1,C3H,DBA,129S5,C57BL,AKR,SPRET,WSB,129P2,PWK,CAST,NOD,CBA,REF,NZO,A_J		Decrease	5.48816	0.644503	6.40273	0.305953	3.74903e-05
protein_coding	DEL	intergenic	FALSE	LINE	chr12:73303982-73310303	73303982	73310303	+	ENSMUSG00000021087	Rtn1	-	0	[[[73509296, 73510041], [73409141, 73409916], [73404642, 73405405], [73324317, 73324526], [73320242, 73320382], [73318404, 73318475], [73317900, 73317948], [73317756, 73317816], [73312737, 73313564]], [[73336646, 73336726], [73324317, 73324526], [73320242, 73320382], [73318404, 73318475], [73317900, 73317948], [73317756, 73317816], [73312737, 73313564]]]	9.64235995228,10.101159296,9.51640358779,9.30482981129,9.51391758297,8.66538746595,9.65128000873,9.69327077284,9.2513494347,10.279333835,9.71804245263,10.1186176193,9.69822851476,9.59996578468	10.0481356926,10.1204691478,10.9508457568,10.3178017168,10.0525648426,10.1963418566,9.9108714462,10.1696821452,9.90206031032,10.1322797261,10.4642357441,10.5309235023,10.1984969385,10.0102538307,10.2376380594,10.6516087952	CBA,C3H,C57BL,AKR,BALB,DBA,REF,A_J	SPRET,129S1,LP_J,NOD,129S5,129P2,CAST,WSB,NZO,PWK		Decrease	9.6253	0.402487	10.2434	0.282517	3.81589e-05
protein_coding	DEL	intergenic	FALSE	LINE_frag	chr5:25410092-25410998	25410092	25410998	-	ENSMUSG00000067700	Gm5862	-	0	[[[26349291, 26349456], [26348142, 26348303], [26346698, 26346843], [26345881, 26346066], [26344938, 26345137]]]	0.548923213826,0.200736699154,1.7321497538,1.24608858181,1.60707069916,1.28303559646,0.792907942276,1.18089303272,1.14686371924,1.34315590578,0.760401282349,1.10927386307,0.335022014385,0.546625328461,1.53152070111,1.1785307726,0.985041255169,0.893949153634,1.16096835657,0.505831872699,1.76199821878,1.95663599207,1.52999015065,1.90324841355,1.09975245207,1.10004705138	0.0504970867024,0.12464258319,0.396938930088,0.556087360182	129S1,C3H,129S5,C57BL,AKR,LP_J,WSB,129P2,BALB,DBA,NOD,CBA,REF,PWK,NZO,A_J	CAST,SPRET		Increase	1.13233	0.472132	0.282041	0.235719	3.83285e-05
protein_coding	INS	intergenic	FALSE	RLTR1B	chr7:81056042-81056042	81056042	81056042	+	ENSMUSG00000025789	St8sia2	-	0	[[[81158281, 81158560], [81121542, 81121606], [81116802, 81116932], [81111625, 81111884], [81105576, 81105871], [81084006, 81088350]]]	1.32264848368,1.20488533806,1.15643732193,1.47503954578,1.02337089731,0.793392156324	1.94494946864,1.97296928247,1.632815331,1.6260625353,1.65210569301,1.80470397261,1.62507447004,1.59178022237,1.47598004109,1.76186338299,1.48061107347,1.15910700932,1.64101173398,2.09711547906,1.69835196394,1.89857725639,1.65006474691,1.36162967363,1.88948116989,2.21733556428,1.44954611266,1.84116656779,1.30587400957,1.40431001959	SPRET,PWK,LP_J	129S1,C3H,DBA,129S5,C57BL,AKR,WSB,129P2,BALB,CAST,NOD,CBA,REF,NZO,A_J		Decrease	1.16263	0.236964	1.67427	0.255416	4.03094e-05
protein_coding	INS	intergenic	FALSE	SINE	chr17:36132658-36132658	36132658	36132658	None	ENSMUSG00000053835	H2-T24	-	0	[[[36157403, 36157456], [36154184, 36154482], [36152327, 36152601], [36151743, 36152020], [36151500, 36151641], [36143578, 36143734], [36136678, 36136730]]]	1.37085399072,1.45251296469,2.7594062596,2.70483726228,1.81680949837,1.28074455727,1.2738006088,1.44678027537,1.29950076299,1.30583781841,1.43581934746,1.21089879166	2.42017877754,2.65232128525,2.20969791368,1.75942261232,2.43471716364,2.74807831459,2.59584147137,2.88204789409,2.33880188546,1.7161663023,1.99629208719,1.66684654436,2.1930541439,2.26125994429,2.37273369299,2.39143059376,3.15038073702,2.66820880633	NOD,CAST,SPRET,A_J,C3H	129S1,129S5,C57BL,AKR,LP_J,WSB,129P2,BALB,DBA,CBA,REF,NZO,PWK		Decrease	1.61315	0.545317	2.35875	0.401677	4.21765e-05
protein_coding	INS	intergenic	FALSE	MaLR	chr6:82514416-82514416	82514416	82514416	-	ENSMUSG00000030042	Pole4	-	0	[[[82655175, 82655359], [82602075, 82602161], [82601429, 82601472], [82568984, 82569132]]]	6.29120784227,6.75759876528,6.91018086763,7.1987741888,6.50597914567,7.01781256894,6.54733443905,7.03455618991	5.96755342747,5.9679396612,5.78994092008,5.91250356663,6.87659493537,6.03103374537,5.56869805663,5.79819616418,6.55032836012,6.03455274057,6.35616495027,6.04475035135,6.28623014832,6.0200273097,6.15192869393,6.18050651086,5.71376503295,5.36900790092,5.13101917402,5.24562714188,6.29910854391,6.12016893941	NOD,A_J,BALB	SPRET,129S1,C3H,DBA,129S5,C57BL,AKR,LP_J,WSB,129P2,CAST,CBA,REF,NZO,PWK		Increase	6.78293	0.312191	5.97344	0.409039	4.32566e-05
protein_coding	DEL	intergenic	FALSE	LINE	chr17:21946590-21953099	21946590	21953099	-	ENSMUSG00000069743	Zfp820	-	0	[[[21982609, 21982739], [21977570, 21977681], [21960809, 21960858], [21958035, 21958163], [21954845, 21957155]]]	0.878121577351,0.836202058328,0.957477846408,1.14691921341,0.544403946474,0.409124691056,0.638610028592,0.795438308376,0.834380530078,1.44651945036,0.619542865927,0.87835847078,0.871410178015,0.743559823087,0.486813890178,0.567695207863,0.519266653691,0.704581605765,0.615268515954,0.763332186271,0.924491049875,0.841770773269,0.376596064733,0.445391879801	1.19708159419,1.26100069435,1.05519561289,1.16714042,2.40108845472,2.41964275039	129S1,C3H,129S5,C57BL,AKR,LP_J,WSB,129P2,BALB,DBA,NOD,CBA,REF,NZO,A_J	CAST,SPRET,PWK		Decrease	0.743553	0.245316	1.58352	0.643952	4.36222e-05
protein_coding	DEL	intergenic	FALSE	SINE	chr18:6741576-6741784	6741576	6741784	-	ENSMUSG00000073639	Rab18	+	0	[[[6765209, 6765330], [6770050, 6770107], [6778491, 6778554], [6783116, 6783190], [6784566, 6784686], [6784935, 6785003], [6788476, 6790180]]]	7.11785426556,7.25580992315,7.21482524893,7.29095420121,7.56831828488,7.74806880362,7.64050203354,7.88713570658,7.4090795608,7.27628297043,7.02300649495,6.86195465525,7.61942047561,7.48720371838,7.53902519035,7.54452104322,7.3010950469,7.10948467999,7.04900229995,6.87884613826,7.3521139065,7.52321532574	7.01703749162,6.72199987453,6.88220321815,7.12143109659,6.66923298302,6.78793009734,6.67986840735,6.96913352012	129S1,C3H,129S5,C57BL,AKR,LP_J,129P2,BALB,DBA,NOD,CBA,REF,NZO,A_J	CAST,SPRET,WSB,PWK		Increase	7.3499	0.274764	6.8561	0.168339	4.41314e-05
protein_coding	DEL	intergenic	FALSE	LINE_frag	chrX:54806532-54807088	54806532	54807088	-	ENSMUSG00000036357	Gpr101	-	0	[[[54756717, 54756934], [54749843, 54755038]]]	2.32164394592,2.58833424991,2.68958910096,2.54052926794,2.51006334724,2.08648909575,2.5467603123,2.57959897677,2.88387057384,3.06364557049,2.57608025273,2.25299855788,2.22958850221,2.67711022274,2.83535633289,3.1478556665,3.16487206258,2.9379105712,2.62401862411,2.05020312509,2.6337855487,2.72909674094,2.17009166969,1.99887040848,1.949102677,2.6789147918	2.22953370028,1.82227315793,1.52244021374,1.51452910547	129S1,C3H,129S5,C57BL,AKR,LP_J,WSB,129P2,BALB,CAST,NOD,CBA,REF,PWK,NZO,A_J	DBA,SPRET		Increase	2.5564	0.344093	1.77219	0.336866	4.53773e-05
protein_coding	INS	intergenic	FALSE	MaLR	chr5:35255665-35255665	35255665	35255665	-	ENSMUSG00000051246	A930005I04Rik	+	0	[[[35258562, 35260564], [35264051, 35264328], [35265971, 35266488]]]	0.237097543215,0.418782268707,0.96394356706,0.877632162397,1.08073221112,1.28674051801,0.889548778946,1.04487639605,0.989170037628,1.04584688272	1.58005230335,2.43210550179,2.23029343751,1.67216180386,1.97916006365,1.33862181147,1.162345203,0.744108797111,1.74862098922,1.47034151821,1.60735670803,1.75923594304,1.97983478177,1.56038916724,1.44167704789,1.58941665654,1.99853641223,1.16509351094,2.04594652247,1.47182058319	C3H,AKR,CBA,A_J,BALB	SPRET,129S1,129S5,C57BL,DBA,LP_J,129P2,PWK,CAST,WSB,REF,NZO,NOD		Decrease	0.883437	0.317177	1.64886	0.396187	4.60805e-05
processed_transcript	DEL	intergenic	FALSE	SINE	chr5:148720409-148720616	148720409	148720616	+	ENSMUSG00000085565	AC133954.1	-	0	[[[148768556, 148768742], [148767068, 148768433], [148765171, 148766290], [148761456, 148762098]]]	1.40273680679,1.52047828658,1.51816099135,1.70227906481,1.22673031823,1.5014093448,1.83482693101,2.16098017549,2.2449221685,2.36151237603,1.68946765518,1.79247444072,1.19980213994,1.47785067601,0.993080068815,1.45960051138,1.24107406703,1.78400017363,1.48645226584,1.52485557503,1.99449002706,0.648248946136,2.23581960111,1.67659862531	0.76618034957,0.749648389994,0.510943172247,0.543688055048,1.44370686516,1.06903003504	129S1,C3H,129S5,C57BL,AKR,LP_J,WSB,129P2,BALB,DBA,NOD,CBA,REF,NZO,A_J	CAST,SPRET,PWK		Increase	1.61158	0.408332	0.847199	0.35392	4.65168e-05
protein_coding	DEL	intergenic	FALSE	LINE_frag	chr3:127686176-127686557	127686176	127686557	-	ENSMUSG00000050549	5730508B09Rik	-	0	[[[127598950, 127599217], [127572604, 127573918]]]	2.00762774491,2.30315144858,2.84233844418,3.01004854316,3.17463575788,3.60284353748,1.8642280285,1.42620125523,1.80136762663,2.15510299225,2.34703150075,2.56282609943,2.59417635844,2.77713774749,2.3039250524,2.73678347962	1.5999688237,1.89123530077,2.00097134669,1.55202560318,1.73271163594,1.92572159743,1.57141981962,0.944919026023,1.15440595446,1.84672451513,1.51839624323,1.43322994564,1.81314724843,2.06127828459	WSB,DBA,129S5,C57BL,AKR,SPRET,NOD,REF,NZO	129S1,C3H,LP_J,129P2,BALB,CAST,CBA,PWK,A_J		Increase	2.46934	0.55897	1.64615	0.319114	4.75498e-05
protein_coding	INS	intergenic	FALSE	SINE	chr14:47420445-47420445	47420445	47420445	None	ENSMUSG00000062014	Gmfb	-	0	[[[47441774, 47441917], [47437059, 47437157], [47435851, 47435902], [47435272, 47435323], [47434578, 47434662], [47433917, 47433992], [47427822, 47431498]], [[47441774, 47441887], [47437059, 47437157], [47435851, 47435902], [47435272, 47435323], [47434578, 47434665], [47433917, 47433992], [47427822, 47431498]]]	8.34848108324,8.61676761465,8.00906991003,7.8894605878,8.00613261631,7.60857820046,7.53632671175,7.44904328454,8.04755838057,8.25274854488,7.36168099986,7.53923211971,8.23313850698,8.0875726772,7.3682391757,7.50980220448	7.47505812595,7.41768806213,7.07194751562,7.58775019714,7.21824294317,7.47899404812,7.14123066651,7.42339789356,7.12589787346,6.75109194827,7.16474519945,7.13796944436,7.53770125094,7.56214536256	129S1,C3H,DBA,AKR,129P2,BALB,CAST,CBA,NZO,A_J	WSB,LP_J,C57BL,SPRET,NOD,REF,PWK,129S5		Increase	7.86649	0.390562	7.29242	0.241635	4.80342e-05
processed_transcript	DEL	intergenic	FALSE	LINE_frag	chr11:30261600-30262438	30261600	30262438	+	ENSMUSG00000073073	RP23-384G1.1	+	0	[[[30167462, 30167910], [30179438, 30180491]]]	2.53767254294,2.33628420609,2.08184080557,1.49581953113,2.62876086854,2.72673918509,2.15016555804,1.93663466593,1.75512451963,1.56211995656	1.5834534978,1.38056721227,1.47054337453,1.98303351091,1.76235923429,1.37577604805,1.31369757834,1.39557421117,1.34924685917,1.83739532814,1.39424706133,1.61080235848,0.73743511859,0.904245296217,0.848734063539,0.839328352509,0.941150618207,1.39580780201,1.23302071202,1.33056792873	129S1,C3H,129S5,C57BL,SPRET,129P2,CAST,REF,PWK	CBA,LP_J,DBA,AKR,BALB,NOD,WSB,NZO,A_J		Increase	2.12112	0.436926	1.33435	0.34157	4.85938e-05
protein_coding	DEL	intergenic	FALSE	SINE	chr7:19570668-19570836	19570668	19570836	-	ENSMUSG00000051965	Nanos2	+	0	[[[19572871, 19574309]]]	0.933834733121,1.33327191719,1.08786114066,1.14965908552,1.24933240945,1.01407480968,0.916421014686,1.08558197178,0.882537608453,1.60136403324,1.65921127427,0.903555961581	0.570814887355,0.959204764274,0.327215325164,0.715455879911,0.665201649436,0.365740608067,0.585669960511,0.402089274397,0.428900465881,0.93513915303,0.952105401591,0.319167747896,1.38850096985,0.578479219961,0.751779685745,0.324830650494,0.254470298877,0.215512389537	WSB,C57BL,REF,BALB,DBA,NZO,A_J	SPRET,129S1,C3H,129S5,NOD,AKR,LP_J,129P2,CAST,CBA,PWK		Increase	1.15139	0.263973	0.596682	0.311405	4.917e-05
protein_coding	DEL	intergenic	FALSE	SINE	chr14:7739568-7739927	7739568	7739927	+	ENSMUSG00000072735	AC164618.1	-	0	[[[7937885, 7937971], [7858388, 7858503], [7845149, 7845285], [7844254, 7844418], [7843172, 7843305], [7842313, 7842497], [7841146, 7841154]]]	0.340417309666,0.190259540144,0.690641884422,0.288288803992,1.84401397828,1.33589851868,0.66625071035,0.425330421516,0.639150014764,1.03635409932,0.207983395465,0.428029567993,0.337571719154,0.510977819092,0.449906381857,0.453262582486,0.53816813471,0.223710331313,0.355996780434,0.128723070032	3.17242438132,2.3553970738,0.824301360561,0.675518273322,1.41501441555,0.65332809455,1.31260552278,1.1946037712,2.52723742974,2.9698193271	CBA,C3H,DBA,C57BL,AKR,SPRET,BALB,CAST,WSB,REF,A_J	129S1,LP_J,NOD,129S5,129P2,NZO,PWK		Decrease	0.554547	0.419677	1.71002	0.95986	4.94428e-05
protein_coding	DEL	intergenic	FALSE	SINE	chr8:98802950-98803140	98802950	98803140	-	ENSMUSG00000031672	Got2	-	0	[[[98412115, 98412447], [98401611, 98401769], [98399644, 98399774], [98398302, 98398363], [98396074, 98396237], [98395789, 98395895], [98394673, 98394825], [98393370, 98393537], [98390719, 98390871], [98388032, 98389151]]]	6.17440004464,6.24002880946,6.30858501193,6.3755619994,6.87225114336,6.3652218477,6.02976386209,5.85897562959,5.20825183935,5.10216223314,6.09718899762,5.87759500006,6.13655061839,6.06384177969,6.35383718775,6.36615984405,6.32813899517,6.39526889588,6.39331107775,6.43941917004,6.34248972899,6.36973966928,6.01013407818,5.67113244652	5.18642373958,5.04945409826,4.77311520533,4.88383633314,5.86823656721,5.84466577208	129S1,C3H,129S5,C57BL,AKR,LP_J,WSB,129P2,BALB,DBA,NOD,CBA,REF,NZO,A_J	CAST,SPRET,PWK		Increase	6.14083	0.38879	5.26762	0.477438	4.95862e-05
protein_coding	DEL	intergenic	FALSE	VL30	chr8:98478846-98479420	98478846	98479420	-	ENSMUSG00000031672	Got2	-	0	[[[98412115, 98412447], [98401611, 98401769], [98399644, 98399774], [98398302, 98398363], [98396074, 98396237], [98395789, 98395895], [98394673, 98394825], [98393370, 98393537], [98390719, 98390871], [98388032, 98389151]]]	6.17440004464,6.24002880946,6.30858501193,6.3755619994,6.87225114336,6.3652218477,6.02976386209,5.85897562959,5.20825183935,5.10216223314,6.09718899762,5.87759500006,6.13655061839,6.06384177969,6.35383718775,6.36615984405,6.32813899517,6.39526889588,6.39331107775,6.43941917004,6.34248972899,6.36973966928,6.01013407818,5.67113244652	5.18642373958,5.04945409826,4.77311520533,4.88383633314,5.86823656721,5.84466577208	129S1,C3H,129S5,C57BL,AKR,LP_J,WSB,129P2,BALB,DBA,NOD,CBA,REF,NZO,A_J	CAST,SPRET,PWK		Increase	6.14083	0.38879	5.26762	0.477438	4.95862e-05
processed_transcript	DEL	intergenic	FALSE	SINE	chr8:33907026-33907235	33907026	33907235	-	ENSMUSG00000079070	AC113586.1	-	0	[[[34060285, 34060498], [34052928, 34052963], [34040439, 34040522], [33998975, 34001163]]]	1.38955946423,0.886791013036,0.554904280962,0.895610473727,0.951790747031,1.33497049861,0.716846135194,0.852652693454	1.45711885305,1.73434391182,1.55196240716,1.21937080319,1.33331929477,1.2657050986,1.78746278291,1.87824609504,1.69596887958,1.57066770851,1.2689669882,1.99303965617,0.759845390341,1.63575833232,1.27866052042,1.35525364503,2.03409429406,1.42943478376,1.16889375323,1.3725640092,1.94152400896,1.94839743754	C57BL,CAST,SPRET,NZO,REF	129S1,C3H,129S5,DBA,AKR,LP_J,WSB,129P2,BALB,NOD,CBA,PWK,A_J		Decrease	0.947891	0.284925	1.53094	0.324676	4.97438e-05
pseudogene	DEL	intergenic	FALSE	LINE	chrX:122981665-122988098	122981665	122988098	-	ENSMUSG00000083184	RP23-318H22.2	-	0	[[[122956549, 122956856]]]	0.0,0.350354792747,0.0,0.0,0.0,0.0,0.298144488203,0.255614011984,0.0,0.0,0.0,0.0,0.0,0.0,0.0,0.0,0.0,0.0,0.0,0.174880698986,0.0,0.0,0.0,0.0,0.0,0.0	0.385467429833,0.260525939733,1.70832343124,1.71061467177	129S1,C3H,DBA,129S5,C57BL,AKR,LP_J,WSB,129P2,BALB,CAST,NOD,CBA,REF,NZO,A_J	SPRET,PWK		Decrease	0.0414998	0.102525	1.01623	0.802104	5.02983e-05
protein_coding	INS	intergenic	FALSE	LINE	chr10:122651134-122651134	122651134	122651134	None	ENSMUSG00000020124	Usp15	-	0	[[[122633881, 122634017], [122618727, 122618856], [122612897, 122613029], [122608154, 122608282], [122605281, 122605428], [122590095, 122590183], [122583848, 122583994], [122570010, 122570185], [122568306, 122568466], [122567995, 122568221], [122565203, 122565288], [122565018, 122565114], [122564732, 122564925], [122562866, 122562983], [122562467, 122562741], [122562018, 122562090], [122561568, 1…	6.46496055493,6.81967617536,6.22680344276,6.02244952071,6.09521315524,6.13950626996,6.06010839624,6.18608230286	6.1505523573,6.04674600917,5.34206817251,5.62213366694,5.90802025157,6.0462561143,5.79514115444,5.74525534748,5.81496390755,5.45850531824,5.62998265303,5.58558254609,5.78358852753,5.90059465369,5.85882617944,6.00262850456,5.81603186659,5.88855800828,5.76826543855,5.46842610098,5.90980706226,6.04111587496	DBA,AKR,CBA,C3H	SPRET,129S1,129S5,C57BL,REF,LP_J,129P2,BALB,CAST,NOD,WSB,PWK,NZO,A_J		Increase	6.25185	0.267085	5.79923	0.211153	5.11307e-05
protein_coding	DEL	intergenic	FALSE	SINE	chr10:128053116-128053305	128053116	128053305	-	ENSMUSG00000025362	Rps26	-	0	[[[128063530, 128063556], [128063117, 128063296], [128062261, 128062393], [128061591, 128061692]]]	4.94668832095,5.38655718839,5.45137544286,5.90098705426,6.40998648589,4.70434787644,6.43782135711,6.24472453279,6.84964103639,7.09584479322,5.62795747182,5.37014237678,5.13981122457,5.02764106361,5.40137661473,5.09469590169,5.6757645383,5.52621275777,5.29286438581,5.63020256097,5.99966297675,5.92144383158	5.40999472438,5.15405382993,5.23327108448,4.87109246272,3.42621975271,3.84930681116,3.29998005126,3.98810190904	129S1,C3H,129S5,C57BL,REF,LP_J,WSB,129P2,BALB,DBA,NOD,CBA,NZO,A_J	AKR,SPRET,PWK,CAST		Increase	5.68799	0.619025	4.404	0.856575	5.15888e-05
protein_coding	DEL	intergenic	FALSE	SINE	chr18:66591129-66591338	66591129	66591338	-	ENSMUSG00000024521	Pmaip1	+	0	[[[66618185, 66618466], [66620495, 66620652], [66622922, 66625204]]]	1.17645747881,1.2429932591,1.22500831017,1.2732552049,0.72801692874,0.748516390587,0.939289046557,0.328041092441,1.14516247605,1.19802172594	3.02270546854,2.96239849749,1.04369090958,0.98011422457,4.05630295906,3.74863329754,1.16209283757,1.08659435499,1.24681927217,2.12543958053,1.52747692514,1.67534012538,2.99279114357,2.59688003379,2.87278364484,2.69698897307,2.58784441999,2.79244628997,3.23149908753,3.95839298966	WSB,C57BL,NZO,BALB,REF,A_J	SPRET,129S1,C3H,129S5,DBA,AKR,LP_J,129P2,PWK,CAST,CBA,NOD		Decrease	1.00048	0.31059	2.41836	1.00198	5.16558e-05
protein_coding	DEL	intergenic	FALSE	LINE_frag	chr9:106278476-106278912	106278476	106278912	-	ENSMUSG00000048758	Rpl29	+	0	[[[106331783, 106331907], [106332299, 106332345], [106332637, 106332703], [106333398, 106333899]]]	6.76721620802,6.6194866786,7.35192854926,7.66270947198	4.71650471291,4.62919185587,5.18834332346,5.34458268165,5.5884586599,5.16074713161,5.39410441335,5.56078350246,5.40112851036,5.31064743407,5.33550756419,5.18735697393,6.18210247303,5.64827797181,5.47561088904,5.33378611573,5.56822840793,5.83937250123,5.33048272946,5.226551911,7.1934185246,7.23079404146,5.78286099973,5.92134005176,5.1110794522,5.64604345211	C57BL,CBA,REF	SPRET,129S1,C3H,129S5,DBA,AKR,LP_J,129P2,BALB,CAST,NOD,WSB,PWK,NZO,A_J		Increase	7.10034	0.490492	5.55028	0.592224	5.2019e-05
pseudogene	DEL	intergenic	FALSE	SINE	chr4:33063623-33063823	33063623	33063823	+	ENSMUSG00000059634	RP23-360H6.2	+	0	[[[33051737, 33052247]]]	7.76218857753,7.99006614966,8.51305674069,8.45409758366,7.805341584,7.19096670852,8.70549056285,8.53020201656,8.35412751582,8.56855065084,7.74881762744,7.94960709475,8.644068871,8.42939047281,8.69845854215,8.54766327166,6.52869217075,5.92946263009,7.31811341328,7.40796180958,8.64710566217,8.91669782243	5.84298863446,5.70220030604,5.84562075308,5.41290083901,7.3604480206,7.19357382725,7.63929131632,6.75689930827	129S1,C3H,129S5,C57BL,AKR,LP_J,129P2,BALB,DBA,NOD,CBA,REF,NZO,A_J	CAST,SPRET,WSB,PWK		Increase	8.0291	0.768623	6.46924	0.866518	5.23526e-05
protein_coding	INS	intergenic	FALSE	MaLR	chr2:71011606-71011606	71011606	71011606	None	ENSMUSG00000027015	Cybrd1	+	0	[[[70955978, 70956369], [70967708, 70967918], [70975544, 70975700], [70976397, 70980983]]]	1.05929929992,1.26874617529,1.06242962103,1.31396244111,0.859102699966,0.926725677209,0.899490754186,0.735306919103	1.82490865058,1.94246814055,1.34705125547,1.57412953969,0.964791338741,1.22227564128,1.4934861432,1.39069909038,1.3914743275,1.59844589464,3.10930605863,3.24083426051,1.6502803434,1.33144643662,1.78977373044,1.90062335199,1.4994617366,1.6913738287,1.3757334033,1.57538021567,1.74396971993,2.00815120705	NOD,AKR,A_J	SPRET,129S1,C3H,129S5,C57BL,DBA,LP_J,WSB,129P2,BALB,CAST,CBA,REF,NZO,PWK		Decrease	1.01563	0.200585	1.71209	0.53581	5.26624e-05
protein_coding	DEL	intergenic	FALSE	IAP-I	chr1:180104261-180111389	180104261	180111389	+	ENSMUSG00000066667	Gm16432	+	0	[[[179921565, 179921715], [179933124, 179933174], [179945257, 179945332], [179946044, 179946115], [179947806, 179947872], [179970438, 179970464], [179977049, 179977128], [180007584, 180007663], [180026719, 180026827], [180028513, 180029007], [180033753, 180034232], [180041277, 180041733], [180043243, 180043303], [180046327, 180046404], [180052889, 180052943], [180070506, 180070558], [180071538, 1…	2.02788968183,1.39470563527,0.980999480963,2.02293799186,0.565984348357,0.808763014795,0.279984585952,0.30862292715,1.57255810845,0.977499110851,2.19275692607,1.80098039863,1.89524646436,1.79130480874,1.03970909722,1.4803129165,1.68720601159,2.46738361613	2.88055871729,3.26877904247,3.37815326445,3.8992785288,1.61904964081,1.31321028626,3.29956894133,3.76333197741,5.30805411939,5.24752493435,4.18104361261,4.41616526718	CBA,C3H,LP_J,C57BL,SPRET,BALB,DBA,129S1,REF,NOD	WSB,129S5,AKR,129P2,PWK,CAST,NZO,A_J		Decrease	1.40527	0.650884	3.54789	1.22991	5.28743e-05
protein_coding	DEL	intergenic	FALSE	IAP-I	chr14:104034513-104041586	104034513	104041586	+	ENSMUSG00000022123	Scel	+	0	[[[103912556, 103912685], [103928398, 103928461], [103929165, 103929281], [103932505, 103932566], [103936177, 103936247], [103939794, 103939834], [103941136, 103941215], [103943039, 103943106], [103959466, 103959548], [103963998, 103964059], [103969386, 103969432], [103970871, 103970932], [103971223, 103971284], [103973595, 103973653], [103975407, 103975468], [103975850, 103975911], [103977047, 1…	1.84399907094,1.87608915814,1.26761042499,1.77022349571,1.80505488436,2.05847449048,1.96635690935,2.6700826239,1.81750235987,1.79986535043,1.04718068423,1.76906841916,2.22042234721,1.7049628579,2.24807153915,1.63682551629,1.67534567122,1.60435019601,1.44621830987,1.26538586851,2.04126387952,1.35741658866	1.53326967557,0.985815732933,0.831973032107,0.525213077151,1.69695843036,1.45345152921,0.930203753068,0.620913228515	129S1,C3H,129S5,C57BL,AKR,WSB,129P2,BALB,DBA,NOD,CBA,REF,NZO,A_J	CAST,SPRET,PWK,LP_J		Increase	1.76781	0.366506	1.07222	0.436946	5.3196e-05
pseudogene	DEL	intergenic	FALSE	LINE	chr14:103244127-103250509	103244127	103250509	+	ENSMUSG00000048107	AC102815.1	-	0	[[[103381566, 103381657], [103381252, 103381565], [103381011, 103381252], [103380886, 103381010]]]	5.77920969988,5.71635783894,5.62479250727,5.78984165459,5.94976802297,6.28278270138,5.53924361065,5.13181557535,5.78952838827,5.25597875295,5.50189612038,5.95800646373,5.67947402964,5.83915946379,5.28493974504,5.49400570312,5.70880726529,5.97793698276,5.77137480031,6.02878227005,5.41649879511,5.7262270385	5.07999802262,5.17356167771,5.03633686404,5.31392076243,5.03672361736,5.06245946921,5.27674182181,5.60726841837	129S1,C3H,129S5,C57BL,AKR,129P2,BALB,DBA,NOD,CBA,REF,PWK,NZO,A_J	CAST,SPRET,WSB,LP_J		Increase	5.69302	0.274898	5.19838	0.197186	5.35187e-05
lincRNA	DEL	intergenic	FALSE	RLTR10	chr9:78027500-78030538	78027500	78030538	-	ENSMUSG00000087566	AC159313.1	+	0	[[[78023719, 78023842], [78024376, 78024549], [78024804, 78024900], [78025630, 78026686]]]	1.8704889135,2.53338714576,1.83920528702,0.69934843213	0.352068696513,0.100819155587,0.313653116588,0.366497115001,0.335068277161,0.57455900188,0.551029808801,0.542986022012,0.0685288325736,0.113907659373,0.240564964936,0.242489949603,0.382013415877,0.278007510359,0.390101767208,0.51784831167,0.612672586346,0.218911870436,0.359513761937,0.132061118784,0.882653117368,0.704081887187,0.566156962214,0.279860863801,0.498109191257,0.267681181335	129S1,LP_J,C57BL,129S5,129P2,REF	CBA,C3H,DBA,AKR,SPRET,BALB,PWK,CAST,NOD,WSB,NZO,A_J		Increase	1.73561	0.761405	0.380456	0.198553	5.52482e-05
lincRNA	INS	intergenic	FALSE	SINE	chr3:51429582-51429582	51429582	51429582	None	ENSMUSG00000085462	AC102860.1	+	0	[[[51363956, 51364130], [51364669, 51367811], [51368496, 51368633], [51370758, 51371036]]]	0.598599387854,1.30823917212,1.15006412871,0.929948063702,2.49816928684,3.24752544763	2.72946412069,2.76488787283,3.72837919224,3.50427204855,2.83855317561,2.7330176522,3.12805402445,1.4240278048,2.82375741479,2.60691829841,2.9747306253,3.12339326432,3.28543392729,3.08721715215,3.50479745175,3.23785849181,2.8755327565,3.15542595361,2.6048156373,2.36734510299,2.60767487673,1.67715378647,3.0074472936,2.83079673668	CAST,SPRET,WSB	129S1,C3H,129S5,C57BL,AKR,LP_J,129P2,BALB,DBA,NOD,CBA,REF,PWK,NZO,A_J		Decrease	1.62209	1.02542	2.85921	0.51775	5.59492e-05
pseudogene	INS	intergenic	FALSE	RLTR10	chr5:62456199-62456199	62456199	62456199	None	ENSMUSG00000089992	AC114918.1	+	0	[[[62200080, 62201716]]]	3.24160815238,3.32826161538,3.21374440479,3.23903823862,3.18018665351,3.31915436798	3.09606965418,2.94256381591,2.70643248428,2.55668996933,3.16723949189,3.17923246467,2.6907333224,2.86319886288,2.62467776441,2.41785149026,2.65746050246,2.29263988384,2.49742963239,2.38432773034,2.84616221994,2.84515936237,2.91853390527,2.62392882675,2.84999651536,2.7696516417,2.91339011032,2.88387263692,2.71058445868,2.4448057235	NOD,SPRET	129S1,C3H,DBA,129S5,C57BL,AKR,LP_J,WSB,129P2,BALB,CAST,CBA,REF,PWK,NZO,A_J		Increase	3.25367	0.058661	2.74511	0.239907	5.59797e-05
pseudogene	INS	intergenic	FALSE	SINE	chr5:62001522-62001522	62001522	62001522	None	ENSMUSG00000089992	AC114918.1	+	0	[[[62200080, 62201716]]]	3.24160815238,3.32826161538,3.21374440479,3.23903823862,3.18018665351,3.31915436798	3.09606965418,2.94256381591,2.70643248428,2.55668996933,3.16723949189,3.17923246467,2.6907333224,2.86319886288,2.62467776441,2.41785149026,2.65746050246,2.29263988384,2.49742963239,2.38432773034,2.84616221994,2.84515936237,2.91853390527,2.62392882675,2.84999651536,2.7696516417,2.91339011032,2.88387263692,2.71058445868,2.4448057235	NOD,SPRET	129S1,C3H,DBA,129S5,C57BL,AKR,LP_J,WSB,129P2,BALB,CAST,CBA,REF,PWK,NZO,A_J		Increase	3.25367	0.058661	2.74511	0.239907	5.59797e-05
protein_coding	INS	intergenic	FALSE	LINE	chr1:69780337-69780337	69780337	69780337	None	ENSMUSG00000025997	Ikzf2	-	0	[[[69732266, 69732395], [69730696, 69730746], [69729782, 69729888], [69624353, 69624621], [69617065, 69617234], [69595171, 69595310], [69588799, 69588944], [69583962, 69586066]]]	0.688496315151,0.999660408638,0.673516763369,0.772056941229,1.10405592157,1.41465038919	1.26780639516,1.35787756805,1.45295878156,1.3772270178,0.86394166959,1.04361003982,1.37647368481,1.20799206983,1.39852528462,1.51004216812,1.80756429658,1.83793619177,1.17810505576,1.23638843906,1.4524421551,1.42144080769,1.5353030118,1.44867192223,1.43892832364,1.57126378875,1.74622191885,1.8976252578,1.3880364361,1.42505720548	NOD,SPRET	129S1,C3H,DBA,129S5,C57BL,AKR,LP_J,WSB,129P2,BALB,CAST,CBA,REF,PWK,NZO,A_J		Decrease	0.942073	0.28921	1.42673	0.24013	5.61471e-05
protein_coding	INS	intergenic	FALSE	MaLR	chr9:121890157-121890157	121890157	121890157	+	ENSMUSG00000066235	C85492	-	0	[[[121904992, 121905131], [121890727, 121892941]]]	3.92139265391,3.30495422933,4.65448814492,4.66855219026,4.44311752287,3.92847598265	5.3783333815,4.9675600121,4.73205491729,4.57493800908,5.36828902238,5.24989978029,4.81638120867,5.03788075201,5.01979923218,4.6929315671,4.78196199487,4.61364460343,4.866083353,5.15214942817,5.00421321741,4.94568641158,5.1492517214,4.97632702655,5.12812149296,4.89687430723,4.62217808824,4.67840537979,4.37819012545,4.27398600443	DBA,AKR,CBA	SPRET,129S1,C3H,129S5,C57BL,REF,LP_J,129P2,BALB,CAST,NOD,WSB,PWK,NZO,A_J		Decrease	4.1535	0.533795	4.88771	0.285341	5.6191e-05
processed_transcript	INS	intergenic	FALSE	MaLR	chr6:48592595-48592595	48592595	48592595	+	ENSMUSG00000053297	RP24-124B23.4	+	0	[[[48577921, 48577942], [48579125, 48580003], [48580169, 48580314], [48581537, 48583689]]]	3.03786856637,2.69633941861,3.28722285673,3.62774925127,3.67473364223,3.69216567239,3.76845274905,3.72999080082,3.61612890551,2.89364838658	4.47331987809,4.12784054204,4.2670937186,4.57440717861,3.45376858812,3.67951281406,4.1752005665,3.78258430633,4.18614455042,4.58014704417,4.64185755757,4.27630436189,3.95365347821,4.25213425007,4.42268300778,4.04292077636,3.92288247539,3.74360330339,3.4610346494,3.70886083756	DBA,AKR,CBA,BALB,C3H	SPRET,129S1,129S5,C57BL,REF,LP_J,129P2,PWK,CAST,NOD,WSB,NZO,A_J		Decrease	3.40243	0.394321	4.0863	0.364508	5.92921e-05
protein_coding	INS	intergenic	FALSE	LINE_frag	chr5:89225458-89225458	89225458	89225458	+	ENSMUSG00000029366	Dck	+	0	[[[89194019, 89194371], [89198627, 89198744], [89201653, 89201848], [89203105, 89203254], [89205880, 89205997], [89207385, 89207477], [89210243, 89212306]]]	3.61661617358,3.64957987768,3.95598963533,3.61746801567	4.42233937814,4.59614061001,4.73389014269,4.61452889949,3.95139273963,4.49819191286,3.98081371429,3.95343315734,4.15352329476,4.24165519525,4.60906900432,4.59447236695,4.15280411718,3.95533115713,4.35868208322,4.44071402667,4.57839733467,4.63218024874,4.69577268688,4.52422497988,4.67697050245,4.7672536644,4.3582302388,3.88062534265,3.98877588259,4.32942146868	SPRET,PWK	129S1,C3H,DBA,129S5,C57BL,AKR,LP_J,WSB,129P2,BALB,CAST,NOD,CBA,REF,NZO,A_J		Decrease	3.70991	0.164767	4.37265	0.285547	5.93104e-05
pseudogene	INS	intergenic	FALSE	SINE	chr11:13911149-13911149	13911149	13911149	None	ENSMUSG00000084055	RP23-147K24.1	+	0	[[[12897667, 12898386]]]	2.59538006932,2.67267537497,3.21876690544,2.75849289218,2.56782943335,2.6494143659	1.63270410918,1.97404195337,1.86245280541,2.07611990026,1.45135741946,2.58297494141,2.40728942763,1.65440794149,1.37028176826,1.90597122946,1.80791700041,1.60311804618,1.85954653601,1.19322439429,2.2586553544,2.26173365526,2.18812385084,2.1809057415,1.90187743243,1.91103409539,1.88955475781,2.37340939545,1.6290883764,1.45679573793	NOD,SPRET	129S1,C3H,DBA,129S5,C57BL,AKR,LP_J,WSB,129P2,BALB,CAST,CBA,REF,PWK,NZO,A_J		Increase	2.74376	0.24198	1.89302	0.354327	5.94941e-05
protein_coding	INS	intergenic	FALSE	MaLR	chr6:48592595-48592595	48592595	48592595	+	ENSMUSG00000064262	Gimap8	+	0	[[[48597231, 48597284], [48597404, 48597526], [48600183, 48600842], [48601058, 48601102], [48606039, 48606667], [48608720, 48610874]]]	1.75797445643,1.65410146558,1.12371909518,1.2738880547,1.47503281176,1.28033864991,1.38876174216,1.69508444412,1.28338238286,1.52322167891	1.13108776508,1.24958384471,0.428436872425,0.492024842914,0.646675244789,0.595021060112,0.567196630274,0.44862669007,0.745460644018,0.304964771806,0.712066899998,0.780167973195,1.24438286776,1.00410000598,1.25322529207,1.16164210139,0.704086191085,0.841462039,1.11654628792,0.929311342077	DBA,AKR,CBA,BALB,C3H	SPRET,129S1,129S5,C57BL,REF,LP_J,129P2,PWK,CAST,NOD,WSB,NZO,A_J		Increase	1.44555	0.210854	0.817803	0.302692	5.95036e-05
protein_coding	DEL	intergenic	FALSE	SINE	chr1:135891115-135891487	135891115	135891487	-	ENSMUSG00000041577	Prelp	-	0	[[[135817830, 135817991], [135811020, 135811998], [135806879, 135809358]]]	4.82029411308,4.53147696598,4.07697227151,3.98490018076,4.35270977919,4.17894181118,4.2822380813,3.81802806855,4.00298808427,3.98721532067,4.94715645274,4.88949218154,3.59290983291,4.36530102702,3.81720616135,4.23909673915,4.26832796871,4.16356610101,4.00269289962,3.41021032902,3.59257396755,4.03692334402,4.50041959369,4.73981494494,3.9473271385,3.45233629936	3.42361916612,4.01215355406,2.54593528438,2.2709843602	SPRET,129S1,C3H,129S5,C57BL,AKR,LP_J,WSB,129P2,BALB,DBA,NOD,CBA,REF,NZO,A_J	CAST,PWK		Increase	4.15389	0.419887	3.06317	0.801162	6.0527e-05
protein_coding	INS	intergenic	FALSE	MaLR	chr15:87681487-87681487	87681487	87681487	-	ENSMUSG00000054863	AC123925.1	+	0	[[[87455658, 87455916], [87511908, 87512059], [87550930, 87551059], [87587725, 87589766]]]	6.15493834114,5.67770033351,6.32557334053,6.76403438238	7.1447908725,6.93879845875,6.80039963952,6.81551544191,7.32572357419,7.48594825375,6.87884292616,6.93172380538,6.59533355735,6.03003756007,7.07283759556,6.97059791508,6.8022266767,7.00411048561,7.12724501769,7.24321496253,7.1350754313,7.22055141334,7.11606557773,7.22246174234,7.15872693122,7.33633814071,6.85982847289,6.7025625883,7.10130953972,7.21567487401	AKR,A_J	SPRET,129S1,C3H,129S5,C57BL,DBA,LP_J,WSB,129P2,BALB,CAST,CBA,REF,PWK,NZO,NOD		Decrease	6.23056	0.449071	7.00907	0.290951	6.06793e-05
protein_coding	INS	intergenic	FALSE	LINE	chr13:85702421-85702421	85702421	85702421	None	ENSMUSG00000017778	Cox7c	-	0	[[[86185867, 86186065], [86185330, 86185474], [86184419, 86184513]], [[86186204, 86186509], [86185330, 86185474], [86184419, 86184513]]]	9.0096917936,8.87037608495,9.79354155687,9.99505453942,8.24259428747,9.40791072104,5.77339788964,5.89483138331,8.32685210032,8.07652401838,8.07240474874,6.67691200616,6.83601515348,7.28726875742,7.41380416171,7.28227032713,5.0549431774,5.64630186196,5.22573916181,6.32059988169	5.24341326405,4.61842335599,6.00610040631,5.62580956405,5.41087354169,5.12647534065,5.1636301765,5.5807956127,5.62100002493,4.47856756213	C3H,LP_J,DBA,AKR,SPRET,BALB,NOD,NZO,A_J	CBA,129S5,C57BL,WSB,129P2,CAST,129S1,REF,PWK		Increase	7.46035	1.52005	5.28751	0.470054	6.2462e-05
protein_coding	INS	intergenic	FALSE	SINE	chr13:85702413-85702413	85702413	85702413	None	ENSMUSG00000017778	Cox7c	-	0	[[[86185867, 86186065], [86185330, 86185474], [86184419, 86184513]], [[86186204, 86186509], [86185330, 86185474], [86184419, 86184513]]]	9.0096917936,8.87037608495,9.79354155687,9.99505453942,8.24259428747,9.40791072104,5.77339788964,5.89483138331,8.32685210032,8.07652401838,8.07240474874,6.67691200616,6.83601515348,7.28726875742,7.41380416171,7.28227032713,5.0549431774,5.64630186196,5.22573916181,6.32059988169	5.24341326405,4.61842335599,6.00610040631,5.62580956405,5.41087354169,5.12647534065,5.1636301765,5.5807956127,5.62100002493,4.47856756213	C3H,LP_J,DBA,AKR,SPRET,BALB,NOD,NZO,A_J	CBA,129S5,C57BL,WSB,129P2,CAST,129S1,REF,PWK		Increase	7.46035	1.52005	5.28751	0.470054	6.2462e-05
protein_coding	DEL	intergenic	FALSE	LINE_frag	chr2:144119339-144119584	144119339	144119584	+	ENSMUSG00000027424	8430406I07Rik	+	0	[[[144096634, 144096808], [144097649, 144098220], [144102049, 144102267], [144104728, 144104862], [144105215, 144106963]]]	2.71229194331,2.63226712212,2.8888283395,3.19521934612,2.79020310937,2.89304272791,3.33527510947,3.23150650674,3.30110900817,3.22113362647,3.17565714078,2.96915420384,3.09206214468,3.20127666277,3.22115154956,3.01715901624,2.67403100644,2.85037970617,3.1652758001,3.16046499757	2.77938145055,2.75371304951,2.66118003246,2.61998863454,2.92937326751,2.42329738654,2.33994999525,2.3039348941,1.64129231044,1.53779281971	CBA,C3H,C57BL,AKR,BALB,CAST,NOD,WSB,REF,A_J	SPRET,129S1,LP_J,DBA,129S5,129P2,NZO,PWK	OFT.CenterTime,145663685,10.43296	Increase	3.03637	0.219418	2.39899	0.471204	6.30878e-05
protein_coding	DEL	intergenic	FALSE	MaLR	chr4:116215095-116221640	116215095	116221640	+	ENSMUSG00000028696	Ipp	+	0	[[[116180155, 116180255], [116183133, 116183468], [116187671, 116188104], [116193262, 116193419], [116196789, 116196958], [116202274, 116202413], [116203016, 116203140], [116205161, 116205383], [116210403, 116210848]]]	3.46030045887,3.35390649057,3.2471144359,3.07260977346	4.56722896491,4.46228797065,4.2257912992,3.97678873691,4.15890290798,3.91931847605,3.93852664876,4.14710642487,4.04002377999,3.92392429427,4.17503676827,4.0004992286,4.23544327996,4.27531498145,3.94306718007,4.05286244222,3.97603929289,3.91389601213,3.25242051113,3.52083711871,3.78070560548,4.04327907362,4.0352145105,3.82405767838,3.42421930171,3.51521736818	129S1,LP_J,C57BL,129S5,129P2,REF	CBA,C3H,DBA,AKR,SPRET,BALB,PWK,CAST,NOD,WSB,NZO,A_J		Decrease	3.28348	0.165342	3.97415	0.299816	6.49015e-05
protein_coding	DEL	intergenic	FALSE	SINE	chr6:113171512-113171745	113171512	113171745	+	ENSMUSG00000042873	Lhfpl4	-	0	[[[113145207, 113145378], [113143810, 113144297], [113126438, 113126676], [113118082, 113121952]]]	5.7470181317,5.8973079225,5.79125569286,5.70029951068,5.45473063853,5.27408067712,5.85086325566,5.77118593713,5.85547669631,5.82656414685,5.58402388265,5.31898468371,5.73998122526,5.67449498893	5.63964034191,5.37359001851,5.37876993964,5.06498372945,5.17099396414,5.24080336251,5.15217542954,5.18628695821,5.39000243727,5.56067198445,5.58303782237,5.47416848063,5.1370327051,4.95836661806,5.57964206829,5.33054070235	129S1,C3H,129S5,C57BL,AKR,LP_J,129P2,BALB,CBA,REF,A_J	WSB,DBA,SPRET,PWK,CAST,NZO,NOD		Increase	5.67759	0.198629	5.32629	0.205747	6.50271e-05
protein_coding	INS	intergenic	FALSE	IAP-I	chr15:67308899-67308899	67308899	67308899	None	ENSMUSG00000013846	St3gal1	-	0	[[[67008192, 67008392], [66984603, 66984732], [66960113, 66960169], [66945067, 66945919], [66943991, 66944189], [66942792, 66942973], [66941166, 66941213], [66939769, 66939890], [66937058, 66938392]]]	3.11622605961,2.94623286179,2.63939279571,2.43657932058	3.66076999674,3.49794169028,3.49720360278,3.41386342731,3.66318965344,3.15974472931,3.3239786025,3.30955033007,3.43940763425,3.4719407953,3.53181073575,3.40847342165,3.38827387368,3.2469515595,2.93977556511,3.63524211421,3.18106267288,3.3552836426,3.36270339862,2.86977798489,3.34742760065,3.4522784492,3.02646540454,3.07518177596,3.94681371553,3.29373557031	SPRET,PWK	129S1,C3H,DBA,129S5,C57BL,AKR,LP_J,WSB,129P2,BALB,CAST,NOD,CBA,REF,NZO,A_J		Decrease	2.78461	0.304579	3.36534	0.237076	6.53098e-05
protein_coding	INS	intergenic	FALSE	LINE	chr15:67504728-67504728	67504728	67504728	-	ENSMUSG00000013846	St3gal1	-	0	[[[67008192, 67008392], [66984603, 66984732], [66960113, 66960169], [66945067, 66945919], [66943991, 66944189], [66942792, 66942973], [66941166, 66941213], [66939769, 66939890], [66937058, 66938392]]]	3.11622605961,2.94623286179,2.63939279571,2.43657932058	3.66076999674,3.49794169028,3.49720360278,3.41386342731,3.66318965344,3.15974472931,3.3239786025,3.30955033007,3.43940763425,3.4719407953,3.53181073575,3.40847342165,3.38827387368,3.2469515595,2.93977556511,3.63524211421,3.18106267288,3.3552836426,3.36270339862,2.86977798489,3.34742760065,3.4522784492,3.02646540454,3.07518177596,3.94681371553,3.29373557031	SPRET,PWK	129S1,C3H,DBA,129S5,C57BL,AKR,LP_J,WSB,129P2,BALB,CAST,NOD,CBA,REF,NZO,A_J		Decrease	2.78461	0.304579	3.36534	0.237076	6.53098e-05
protein_coding	DEL	intergenic	FALSE	LINE_frag	chr15:67595456-67596475	67595456	67596475	+	ENSMUSG00000013846	St3gal1	-	0	[[[67008192, 67008392], [66984603, 66984732], [66960113, 66960169], [66945067, 66945919], [66943991, 66944189], [66942792, 66942973], [66941166, 66941213], [66939769, 66939890], [66937058, 66938392]]]	3.66076999674,3.49794169028,3.49720360278,3.41386342731,3.66318965344,3.15974472931,3.3239786025,3.30955033007,3.43940763425,3.4719407953,3.53181073575,3.40847342165,3.38827387368,3.2469515595,2.93977556511,3.63524211421,3.18106267288,3.3552836426,3.36270339862,2.86977798489,3.34742760065,3.4522784492,3.02646540454,3.07518177596,3.94681371553,3.29373557031	3.11622605961,2.94623286179,2.63939279571,2.43657932058	129S1,C3H,DBA,129S5,C57BL,AKR,LP_J,WSB,129P2,BALB,CAST,NOD,CBA,REF,NZO,A_J	SPRET,PWK		Increase	3.36534	0.237076	2.78461	0.304579	6.53098e-05
protein_coding	DEL	intergenic	FALSE	LINE_frag	chr15:67600616-67600980	67600616	67600980	+	ENSMUSG00000013846	St3gal1	-	0	[[[67008192, 67008392], [66984603, 66984732], [66960113, 66960169], [66945067, 66945919], [66943991, 66944189], [66942792, 66942973], [66941166, 66941213], [66939769, 66939890], [66937058, 66938392]]]	3.66076999674,3.49794169028,3.49720360278,3.41386342731,3.66318965344,3.15974472931,3.3239786025,3.30955033007,3.43940763425,3.4719407953,3.53181073575,3.40847342165,3.38827387368,3.2469515595,2.93977556511,3.63524211421,3.18106267288,3.3552836426,3.36270339862,2.86977798489,3.34742760065,3.4522784492,3.02646540454,3.07518177596,3.94681371553,3.29373557031	3.11622605961,2.94623286179,2.63939279571,2.43657932058	129S1,C3H,DBA,129S5,C57BL,AKR,LP_J,WSB,129P2,BALB,CAST,NOD,CBA,REF,NZO,A_J	SPRET,PWK		Increase	3.36534	0.237076	2.78461	0.304579	6.53098e-05
protein_coding	INS	intergenic	FALSE	IAP-I	chr1:117140211-117140211	117140211	117140211	+	ENSMUSG00000070695	Cntnap5a	+	0	[[[117581331, 117581795], [117797505, 117797611], [117811716, 117811911], [117956697, 117956846], [117985783, 117985988], [117998126, 117998312], [118014149, 118014294], [118053968, 118054234], [118080881, 118081032], [118084839, 118085012], [118118417, 118118525], [118156028, 118156149], [118188910, 118189112], [118308662, 118308820], [118325047, 118325176], [118325356, 118325528], [118338760, 1…	3.30083931992,2.87927825611,3.02212102036,2.62374138642,3.06486546462,3.50838254596,2.91892213969,3.79875258882	4.1702582077,3.9563785588,4.00312679982,3.75739810156,4.03675349347,3.55547424522,3.62506039126,3.68591124093,3.94957301821,4.28943711096,3.64633661541,3.39433274333,3.40594910515,3.89790357213,3.91764695894,3.3738770403,3.19226737251,3.19516971991,3.91695247254,4.03789989765,3.73781386674,3.63092800519	129S1,LP_J,129S5,129P2,BALB,NZO,A_J	CBA,C3H,CAST,C57BL,AKR,SPRET,PWK,DBA,WSB,REF,NOD		Decrease	3.13961	0.37767	3.74438	0.304279	6.68736e-05
protein_coding	DEL	intergenic	FALSE	SINE	chr15:31492536-31492704	31492536	31492704	+	ENSMUSG00000022235	Cmbl	+	0	[[[31498544, 31498694], [31511593, 31511792], [31513718, 31513827], [31515048, 31515192], [31517921, 31518014]]]	4.71663094675,4.7708472294,4.53319969078,3.88953470303,4.51708295606,4.97164712868,4.56848611459,4.07949976766,3.97419121964,4.09022227047,4.14602069211,4.48024835481,4.37625199934,4.47633366264,4.14774721513,4.61743015929,5.249110074,4.8151943508,5.24071345451,4.60081781476,3.80182944346,4.18206944836,3.61123112733,4.34079783262,4.7394876646,4.12995594823	3.30892235128,3.93996629111,2.91658264568,3.68419920257	129S1,C3H,129S5,C57BL,AKR,LP_J,WSB,129P2,BALB,DBA,NOD,CBA,REF,PWK,NZO,A_J	CAST,SPRET		Increase	4.42564	0.414525	3.46242	0.446742	6.72573e-05
protein_coding	DEL	intergenic	FALSE	RLTR10	chr15:83034108-83034453	83034108	83034453	+	ENSMUSG00000018042	Cyb5r3	-	0	[[[83002540, 83003022], [82996503, 82996636], [82992660, 82992734], [82992278, 82992386], [82991249, 82991380], [82990766, 82990851], [82990532, 82990619], [82989254, 82989355], [82983922, 82985152]]]	7.15698856704,7.20578731122,6.76100331984,6.40765638763,7.011588007,7.34760137374,6.85401207564,6.65903060175,6.14427459673,6.11999835318,6.20761327157,6.00628130117,6.41997135021,6.63786771432,6.97706774294,6.62740756563,7.37774063926,7.139251921,7.27853542787,6.89849406741,6.5032033963,6.93534230983,7.1488412866,6.92300042848,6.74214250282,6.47670856391	7.49053798999,7.60133851168,8.27822721681,7.90656131037	129S1,C3H,DBA,129S5,C57BL,AKR,LP_J,WSB,129P2,BALB,CAST,NOD,CBA,REF,NZO,A_J	SPRET,PWK		Decrease	6.76798	0.396592	7.81917	0.352997	6.73658e-05
protein_coding	INS	intergenic	FALSE	RLTR1B	chr15:83033173-83033173	83033173	83033173	+	ENSMUSG00000018042	Cyb5r3	-	0	[[[83002540, 83003022], [82996503, 82996636], [82992660, 82992734], [82992278, 82992386], [82991249, 82991380], [82990766, 82990851], [82990532, 82990619], [82989254, 82989355], [82983922, 82985152]]]	7.49053798999,7.60133851168,8.27822721681,7.90656131037	7.15698856704,7.20578731122,6.76100331984,6.40765638763,7.011588007,7.34760137374,6.85401207564,6.65903060175,6.14427459673,6.11999835318,6.20761327157,6.00628130117,6.41997135021,6.63786771432,6.97706774294,6.62740756563,7.37774063926,7.139251921,7.27853542787,6.89849406741,6.5032033963,6.93534230983,7.1488412866,6.92300042848,6.74214250282,6.47670856391	SPRET,PWK	129S1,C3H,DBA,129S5,C57BL,AKR,LP_J,WSB,129P2,BALB,CAST,NOD,CBA,REF,NZO,A_J		Increase	7.81917	0.352997	6.76798	0.396592	6.73658e-05
protein_coding	DEL	intergenic	FALSE	LINE_frag	chr10:31790650-31791464	31790650	31791464	+	ENSMUSG00000075259	Nkain2	-	0	[[[31671287, 31671294], [31670806, 31671125]]]	4.28544646227,4.36457601447,4.39067482263,4.49754045024,4.23545969884,4.1176293397,3.804335027,4.31781512259,4.74781778486,4.90849100256,3.84794266469,3.42327729155,3.79414464629,4.22938820546,4.01211334836,4.51920335349,4.43630242559,4.48239923088,4.90545684565,4.24893773966,4.27784378253,4.69376676252,4.16876087146,4.50949349173,4.09427039978,3.84854474785	1.66361131239,1.40472427397,4.57999255536,3.79497173817	129S1,C3H,129S5,C57BL,AKR,LP_J,WSB,129P2,BALB,DBA,NOD,CBA,REF,PWK,NZO,A_J	CAST,SPRET		Increase	4.27545	0.354334	2.86082	1.56862	6.7408e-05
protein_coding	DEL	intergenic	FALSE	ETn	chr1:9483572-9483897	9483572	9483897	-	ENSMUSG00000061024	Rrs1	+	0	[[[9535537, 9537531]]]	3.49047919716,3.75396781671,3.62815254511,4.16643685081,3.59087779765,4.01270165768,3.63457907406,3.58336092626,3.11313843756,3.61873971684,4.27770641611,4.48179135295,3.49554269458,3.80307939621,3.94936841843,3.79862306762,3.45380138719,3.47194023659,3.65397129641,3.8195824707,4.04337221121,3.78137496927,3.82028665003,3.5402595782,3.8343549631,4.20346997684	3.70163684601,3.36480470359,2.32201306837,2.23262238055	129S1,C3H,129S5,C57BL,AKR,LP_J,WSB,129P2,BALB,DBA,NOD,CBA,REF,PWK,NZO,A_J	CAST,SPRET		Increase	3.77004	0.30033	2.90527	0.738922	6.77119e-05
protein_coding	INS	intergenic	FALSE	IAP-I	chr1:9498568-9498568	9498568	9498568	None	ENSMUSG00000061024	Rrs1	+	0	[[[9535537, 9537531]]]	3.70163684601,3.36480470359,2.32201306837,2.23262238055	3.49047919716,3.75396781671,3.62815254511,4.16643685081,3.59087779765,4.01270165768,3.63457907406,3.58336092626,3.11313843756,3.61873971684,4.27770641611,4.48179135295,3.49554269458,3.80307939621,3.94936841843,3.79862306762,3.45380138719,3.47194023659,3.65397129641,3.8195824707,4.04337221121,3.78137496927,3.82028665003,3.5402595782,3.8343549631,4.20346997684	CAST,SPRET	129S1,C3H,129S5,C57BL,AKR,LP_J,WSB,129P2,BALB,DBA,NOD,CBA,REF,PWK,NZO,A_J		Decrease	2.90527	0.738922	3.77004	0.30033	6.77119e-05
protein_coding	INS	intergenic	FALSE	IAP-I	chr8:63929096-63929096	63929096	63929096	-	ENSMUSG00000031642	Sh3rf1	+	0	[[[63702966, 63703143], [63704627, 63705115], [63808014, 63808291], [63808718, 63808815], [63828195, 63828499], [63832533, 63832645], [63840383, 63840569], [63841870, 63842042], [63851303, 63851564], [63852804, 63853164], [63863372, 63863726], [63872464, 63874869]]]	4.20185995124,3.71297413862,3.19711475417,3.2073976266,3.1411484382,3.27969551155	4.31550353675,4.30180415465,4.29927316553,4.51866259646,3.69261997382,3.74721847304,4.19337446217,4.27090220902,4.08909838292,4.07533452946,4.11444746715,3.76577996351,4.23619293188,3.992957676,4.14659444236,3.76068899459,3.79913295059,4.0685697557,3.41244906459,4.02927994732,3.83904754442,4.3297926524,4.24906266445,4.20693226555	NOD,A_J	SPRET,129S1,C3H,DBA,129S5,C57BL,AKR,LP_J,WSB,129P2,BALB,CAST,CBA,REF,NZO,PWK		Decrease	3.4567	0.419852	4.06061	0.26185	6.77622e-05
protein_coding	INS	intergenic	FALSE	SINE	chr8:63964979-63964979	63964979	63964979	-	ENSMUSG00000031642	Sh3rf1	+	0	[[[63702966, 63703143], [63704627, 63705115], [63808014, 63808291], [63808718, 63808815], [63828195, 63828499], [63832533, 63832645], [63840383, 63840569], [63841870, 63842042], [63851303, 63851564], [63852804, 63853164], [63863372, 63863726], [63872464, 63874869]]]	4.20185995124,3.71297413862,3.19711475417,3.2073976266,3.1411484382,3.27969551155	4.31550353675,4.30180415465,4.29927316553,4.51866259646,3.69261997382,3.74721847304,4.19337446217,4.27090220902,4.08909838292,4.07533452946,4.11444746715,3.76577996351,4.23619293188,3.992957676,4.14659444236,3.76068899459,3.79913295059,4.0685697557,3.41244906459,4.02927994732,3.83904754442,4.3297926524,4.24906266445,4.20693226555	NOD,A_J	SPRET,129S1,C3H,DBA,129S5,C57BL,AKR,LP_J,WSB,129P2,BALB,CAST,CBA,REF,NZO,PWK		Decrease	3.4567	0.419852	4.06061	0.26185	6.77622e-05
protein_coding	DEL	intergenic	FALSE	LINE	chr16:51968247-51974679	51968247	51974679	-	ENSMUSG00000022637	Cblb	+	0	[[[52031660, 52031798], [52033120, 52033303], [52047310, 52047562], [52112212, 52112360], [52131176, 52131334], [52135870, 52135993], [52139602, 52139741], [52141118, 52141207], [52142878, 52143011], [52152622, 52152827], [52164407, 52164594], [52166100, 52166464], [52174465, 52174561], [52183323, 52183471], [52186246, 52186345], [52189124, 52189266], [52194270, 52194391], [52204544, 52208160]]]	3.32670757447,3.151615288,2.97506930625,2.82439459756,2.85638495398,2.92845781387,2.67927152411,3.64084118064,2.84882955217,2.83330564023,2.67577186017,3.34774051106,3.04954225808,2.52750692974,2.98031833652,2.93150874787	3.37418350454,4.06277618579,3.01109563879,3.54481129283,3.51066738842,3.28392969038,3.77109313688,2.83654023305,3.41545991923,3.17166457535,3.82965512757,3.81606686919,4.02967969854,3.84308220136	129S1,129S5,C57BL,AKR,129P2,BALB,DBA,NOD,REF,NZO,A_J	CBA,C3H,LP_J,SPRET,CAST,WSB,PWK		Decrease	2.97358	0.282462	3.53576	0.376005	6.83238e-05
protein_coding	INS	intergenic	FALSE	SINE	chr6:146620700-146620700	146620700	146620700	+	ENSMUSG00000001630	Stk38l	+	0	[[[146673515, 146673569], [146706981, 146707127], [146708641, 146708694], [146714715, 146714839], [146715258, 146715343], [146715939, 146716064], [146716853, 146717009], [146717354, 146717458], [146717615, 146717678], [146720102, 146720221], [146720618, 146720743], [146721838, 146721935], [146723920, 146724013], [146724114, 146727334]]]	3.00475803831,2.91876650859,3.09017351926,3.13134642259,3.00147469237,2.65212939265	3.31479607366,3.22114729865,3.25761163908,3.33756129432,2.98168201302,3.06161050759,3.09512848853,3.14496621327,3.12329901006,3.45196493441,3.20052506655,3.39372390319,3.13630381142,3.10685282653,3.25483839567,3.22052138066,3.31077474451,3.20562351443,3.28896602547,3.29668576288,3.18313259382,3.3600105854,3.33971111892,3.31159495304	NOD,A_J,129S1,129P2,129S5	CBA,C3H,DBA,LP_J,C57BL,AKR,SPRET,BALB,CAST,WSB,REF,NZO,PWK		Decrease	2.96644	0.171034	3.23329	0.114321	6.95619e-05
pseudogene	DEL	intergenic	FALSE	LINE_frag	chr17:90394320-90395570	90394320	90395570	-	ENSMUSG00000066878	AC154338.1	-	0	[[[90308065, 90309656]]]	4.77318843464,4.9410180261,4.95312304117,4.90512639637,4.57777747683,4.87772816122,4.86595377887,5.28983471182,5.68411845481,5.53367155381,5.03786819549,4.74734674358,4.85249848759,4.76192006826,5.01644029276,5.12062127368,4.94597234834,5.08792168869,4.62138017688,4.66487831308,4.53706643625,4.53541998752,5.0689545526,5.11162944242	4.38673635977,4.30654889065,4.36801603322,4.45705581786,4.51243521037,4.44670051921	129S1,C3H,129S5,C57BL,AKR,LP_J,WSB,129P2,BALB,DBA,NOD,CBA,REF,NZO,A_J	CAST,SPRET,PWK		Increase	4.93798	0.286964	4.41292	0.0734971	6.96497e-05
protein_coding	INS	intergenic	FALSE	SINE	chr8:73471606-73471606	73471606	73471606	-	ENSMUSG00000074252	Gm10654	+	0	[[[73455302, 73456936]]]	0.0,0.0,0.0,0.0,0.516181779045,0.32684116098,0.0,0.165283810081,0.0,0.0,0.0,0.127946229061,0.0,0.0,0.226485693725,0.250113741919,0.0346510376415,0.0	0.104043294251,0.0571514099035,1.26671201943,1.37557618901,1.7865288044,1.54062361156,2.16920738043,1.74088739403,1.1305555539,0.545620250425,1.15517099288,1.3987713695	SPRET,CBA,129S5,DBA,AKR,LP_J,WSB,BALB,CAST,129S1,NZO	C3H,C57BL,129P2,A_J,NOD,REF,PWK		Decrease	0.091528	0.149749	1.18924	0.654191	7.06502e-05
protein_coding	DEL	intergenic	FALSE	LINE	chr14:88335014-88341172	88335014	88341172	-	ENSMUSG00000022019	Tdrd3	+	0	[[[87816487, 87816655], [87856839, 87856925], [87858562, 87858629], [87871881, 87872043], [87874504, 87874647], [87877195, 87877268], [87880539, 87880690], [87885364, 87885506], [87885997, 87886155], [87886967, 87887094], [87905564, 87906413], [87911450, 87911577], [87939202, 87939328], [87945062, 87945307]]]	5.75860281337,5.06953729404,4.54250568813,4.7927727183,4.53068630446,5.07643928779,4.92185598857,5.05780671497,5.16963898315,5.13096940242,5.01604336711,4.92063437855,5.33200009452,5.4908422278,4.90837601545,4.69977475886	5.8576176646,5.89196445446,5.49934807731,5.85385432487,5.38674393625,5.35087769538,4.98549913573,5.54170815522,5.41536671862,5.27222466626,6.66687223537,6.83917800556,5.79602995851,5.7134178506	129S1,C3H,129S5,C57BL,LP_J,129P2,BALB,NOD,PWK,REF,A_J	CBA,DBA,AKR,SPRET,CAST,WSB,NZO		Decrease	5.02616	0.322421	5.71934	0.510049	7.0896e-05
pseudogene	DEL	intergenic	FALSE	MaLR	chrX:19516727-19518587	19516727	19518587	-	ENSMUSG00000080998	RP23-295M3.1	+	0	[[[19470781, 19471245]]]	4.37723097844,4.88287823058,5.14699266105,4.52504181585,6.26178970334,6.83598174153,6.70950612246,7.1688876908,6.47670079474,6.62938747216,4.39016969969,4.03969553811,5.08421609519,4.76029050237,4.93286327342,4.527289026,4.4647043292,4.20246783767,4.42298655471,5.63799898061,6.56531224973,6.34801179089	3.31490395444,3.07562452533,3.35195598455,3.12390046787,4.84438563031,5.46153883299,3.24611192235,3.21191784236	129S1,C3H,129S5,C57BL,AKR,LP_J,129P2,BALB,DBA,NOD,CBA,REF,NZO,A_J	CAST,SPRET,WSB,PWK		Increase	5.38138	1.03257	3.70379	0.914012	7.13022e-05
pseudogene	INS	intergenic	FALSE	IAP-I	chr17:90115938-90115938	90115938	90115938	-	ENSMUSG00000066878	AC154338.1	-	0	[[[90308065, 90309656]]]	5.68411845481,5.53367155381,5.0689545526,5.11162944242,4.95312304117,4.90512639637,4.62138017688,4.66487831308,4.86595377887,5.28983471182,4.57777747683,4.87772816122,5.01644029276,5.12062127368,4.94597234834,5.08792168869,4.85249848759,4.76192006826,4.77318843464,4.9410180261	4.38673635977,4.30654889065,4.51243521037,4.44670051921,5.03786819549,4.74734674358,4.36801603322,4.45705581786,4.53706643625,4.53541998752	129S1,C3H,129S5,DBA,AKR,LP_J,WSB,129P2,NOD,CBA,NZO,A_J	C57BL,SPRET,BALB,CAST,REF,PWK		Increase	4.98269	0.279561	4.53352	0.214576	7.24402e-05
protein_coding	DEL	intergenic	FALSE	RLTR10	chr5:77505446-77505887	77505446	77505887	+	ENSMUSG00000059325	Hopx	-	0	[[[77543870, 77544181], [77523889, 77524047], [77516009, 77516841]]]	6.70625719614,6.1327952697,6.0565427979,5.73524985919,6.2576790092,6.31546273918,6.37943334422,5.16353872625,5.63155432739,5.11088019745,4.92748321914,6.32338597084,6.500319757,6.09287964488,7.03030412767,6.40565306034,5.87359050194,6.30915447156,5.83308926795,6.54793402438,6.56907249879,5.88874705413,6.87387242069,6.49004711168,5.42367856243,6.5235587967	4.75835398753,5.37798289165,5.15774991218,4.00447161173	129S1,C3H,129S5,C57BL,AKR,LP_J,WSB,129P2,BALB,DBA,NOD,CBA,REF,PWK,NZO,A_J	CAST,SPRET		Increase	6.11931	0.539676	4.82464	0.603937	7.3548e-05
protein_coding	DEL	intergenic	FALSE	IAP-I	chr15:20084464-20089550	20084464	20089550	-	ENSMUSG00000022321	Cdh10	+	0	[[[18750082, 18750455], [18829228, 18829574], [18893738, 18894034], [18895710, 18895831], [18896495, 18896664], [18914819, 18915008], [18916440, 18916695], [18921666, 18921804], [18929617, 18929740], [18937305, 18937415], [18940610, 18940863], [18942945, 18943989]]]	4.90517211232,4.94412201237,5.02530758684,4.9922928932,5.04575101506,4.79867861305,4.85513600204,5.22312798937,5.43976419267,5.8179585076,5.00946631684,4.67197849148,4.65831315942,5.03871475301,4.80823873155,5.10281927657,4.96086950645,4.96482592567,4.87459892098,4.99510232897,4.66155572648,4.7381383847,4.83043672496,4.71292063307	4.49719070716,4.78466542612,4.48336483247,4.65311389478,4.04349653172,4.14691167311	CBA,C3H,DBA,C57BL,AKR,BALB,CAST,NOD,WSB,REF,NZO,A_J	129S1,LP_J,SPRET,129P2,PWK,129S5		Increase	4.96147	0.258685	4.43479	0.287164	7.48136e-05
protein_coding	DEL	intergenic	FALSE	LINE	chr15:20098396-20104505	20098396	20104505	-	ENSMUSG00000022321	Cdh10	+	0	[[[18750082, 18750455], [18829228, 18829574], [18893738, 18894034], [18895710, 18895831], [18896495, 18896664], [18914819, 18915008], [18916440, 18916695], [18921666, 18921804], [18929617, 18929740], [18937305, 18937415], [18940610, 18940863], [18942945, 18943989]]]	4.90517211232,4.94412201237,5.02530758684,4.9922928932,5.04575101506,4.79867861305,4.85513600204,5.22312798937,5.43976419267,5.8179585076,5.00946631684,4.67197849148,4.65831315942,5.03871475301,4.80823873155,5.10281927657,4.96086950645,4.96482592567,4.87459892098,4.99510232897,4.66155572648,4.7381383847,4.83043672496,4.71292063307	4.49719070716,4.78466542612,4.48336483247,4.65311389478,4.04349653172,4.14691167311	CBA,C3H,DBA,C57BL,AKR,129P2,BALB,CAST,NOD,WSB,REF,NZO,A_J	SPRET,129S1,PWK,LP_J,129S5		Increase	4.96147	0.258685	4.43479	0.287164	7.48136e-05
protein_coding	DEL	intergenic	FALSE	RLTR1B	chr15:19927098-19935508	19927098	19935508	-	ENSMUSG00000022321	Cdh10	+	0	[[[18750082, 18750455], [18829228, 18829574], [18893738, 18894034], [18895710, 18895831], [18896495, 18896664], [18914819, 18915008], [18916440, 18916695], [18921666, 18921804], [18929617, 18929740], [18937305, 18937415], [18940610, 18940863], [18942945, 18943989]]]	4.90517211232,4.94412201237,5.02530758684,4.9922928932,5.04575101506,4.79867861305,4.85513600204,5.22312798937,5.43976419267,5.8179585076,5.00946631684,4.67197849148,4.65831315942,5.03871475301,4.80823873155,5.10281927657,4.96086950645,4.96482592567,4.87459892098,4.99510232897,4.66155572648,4.7381383847,4.83043672496,4.71292063307	4.49719070716,4.78466542612,4.48336483247,4.65311389478,4.04349653172,4.14691167311	CBA,C3H,DBA,C57BL,AKR,BALB,CAST,NOD,WSB,REF,NZO,A_J	129S1,LP_J,SPRET,129P2,PWK,129S5		Increase	4.96147	0.258685	4.43479	0.287164	7.48136e-05
protein_coding	DEL	intergenic	FALSE	RLTR45	chr15:19299923-19300442	19299923	19300442	+	ENSMUSG00000022321	Cdh10	+	0	[[[18750082, 18750455], [18829228, 18829574], [18893738, 18894034], [18895710, 18895831], [18896495, 18896664], [18914819, 18915008], [18916440, 18916695], [18921666, 18921804], [18929617, 18929740], [18937305, 18937415], [18940610, 18940863], [18942945, 18943989]]]	4.90517211232,4.94412201237,5.02530758684,4.9922928932,5.04575101506,4.79867861305,4.85513600204,5.22312798937,5.43976419267,5.8179585076,5.00946631684,4.67197849148,4.65831315942,5.03871475301,4.80823873155,5.10281927657,4.96086950645,4.96482592567,4.87459892098,4.99510232897,4.66155572648,4.7381383847,4.83043672496,4.71292063307	4.49719070716,4.78466542612,4.48336483247,4.65311389478,4.04349653172,4.14691167311	CBA,C3H,DBA,129S5,C57BL,AKR,129P2,BALB,CAST,NOD,WSB,REF,NZO,A_J	SPRET,129S1,PWK,LP_J		Increase	4.96147	0.258685	4.43479	0.287164	7.48136e-05
protein_coding	DEL	intergenic	FALSE	SINE	chr15:19971754-19971964	19971754	19971964	-	ENSMUSG00000022321	Cdh10	+	0	[[[18750082, 18750455], [18829228, 18829574], [18893738, 18894034], [18895710, 18895831], [18896495, 18896664], [18914819, 18915008], [18916440, 18916695], [18921666, 18921804], [18929617, 18929740], [18937305, 18937415], [18940610, 18940863], [18942945, 18943989]]]	4.90517211232,4.94412201237,5.02530758684,4.9922928932,5.04575101506,4.79867861305,4.85513600204,5.22312798937,5.43976419267,5.8179585076,5.00946631684,4.67197849148,4.65831315942,5.03871475301,4.80823873155,5.10281927657,4.96086950645,4.96482592567,4.87459892098,4.99510232897,4.66155572648,4.7381383847,4.83043672496,4.71292063307	4.49719070716,4.78466542612,4.48336483247,4.65311389478,4.04349653172,4.14691167311	CBA,C3H,DBA,C57BL,AKR,129P2,BALB,CAST,NOD,WSB,REF,NZO,A_J	SPRET,129S1,PWK,LP_J,129S5		Increase	4.96147	0.258685	4.43479	0.287164	7.48136e-05
protein_coding	INS	intergenic	FALSE	MaLR	chr5:112029386-112029386	112029386	112029386	+	ENSMUSG00000052848	C130026L21Rik	+	0	[[[112010579, 112010890], [112011439, 112011530], [112014852, 112016173]]]	2.5958232628,2.72758064774,2.55768793741,2.58949046122	1.34574685774,1.40612596208,1.9226275434,2.15172298435,1.8955777652,1.30467853779,1.37369426801,1.38276668598,1.98097602528,1.96622999215,2.08584121328,1.53132619118,2.09745308043,1.74499023744,0.885344609653,1.78454908988,1.86819771735,1.74082367157,1.52059722921,1.29376838417,1.52678175647,1.61266167507,1.63007756317,1.63000218805,1.9924234514,1.53215908058	DBA,AKR	SPRET,129S1,C3H,129S5,C57BL,REF,LP_J,WSB,129P2,BALB,CAST,NOD,CBA,PWK,NZO,A_J		Increase	2.61765	0.0751655	1.66181	0.308248	7.64156e-05
pseudogene	DEL	intergenic	FALSE	ETn	chr3:78356228-78363719	78356228	78363719	-	ENSMUSG00000084370	AC133938.1	-	0	[[[78291418, 78292559], [78290728, 78291116]]]	1.84785642528,2.21271457314,2.22611908287,1.66025689536,2.54314478409,1.75710400575,1.52912462685,1.66689979229,2.3347483829,2.18355894986,1.85140718274,2.16676468071,1.81948749516,2.07993569678,1.96594402987,1.98908719426,2.13387479022,1.89765573386,1.18396107056,1.70538251155,1.5210570234,1.10345931449	1.20591296121,0.809765416405,1.07896512388,1.37929566486,1.31657531465,1.57578039943,1.24580474573,1.50750159371	SPRET,129S1,C3H,129S5,C57BL,LP_J,WSB,129P2,PWK,CAST,NOD,CBA,REF,A_J	DBA,AKR,NZO,BALB		Increase	1.88089	0.355882	1.26495	0.244021	7.6764e-05
pseudogene	INS	intergenic	FALSE	RLTR10	chr3:78190860-78190860	78190860	78190860	+	ENSMUSG00000084370	AC133938.1	-	0	[[[78291418, 78292559], [78290728, 78291116]]]	1.20591296121,0.809765416405,1.07896512388,1.37929566486,1.31657531465,1.57578039943,1.24580474573,1.50750159371	1.84785642528,2.21271457314,2.22611908287,1.66025689536,2.54314478409,1.75710400575,1.52912462685,1.66689979229,2.3347483829,2.18355894986,1.85140718274,2.16676468071,1.81948749516,2.07993569678,1.96594402987,1.98908719426,2.13387479022,1.89765573386,1.18396107056,1.70538251155,1.5210570234,1.10345931449	DBA,AKR,NZO,BALB	SPRET,129S1,C3H,129S5,C57BL,LP_J,WSB,129P2,PWK,CAST,NOD,CBA,REF,A_J		Decrease	1.26495	0.244021	1.88089	0.355882	7.6764e-05
protein_coding	DEL	intergenic	FALSE	VL30	chr1:60454916-60455518	60454916	60455518	+	ENSMUSG00000049439	Cyp20a1	+	0	[[[60400165, 60400301], [60408963, 60409014], [60409751, 60409919], [60411356, 60411500], [60420032, 60420201], [60423491, 60423571], [60428063, 60428180], [60429432, 60429488], [60432909, 60433031], [60436216, 60436329], [60439246, 60439312], [60443747, 60443838], [60443981, 60444904]], [[60400165, 60400301], [60408963, 60409014], [60411356, 60411500], [60420032, 60420201], [60423491, 60423571],…	4.24280580994,4.24239254644,4.67550948845,4.48013867631,4.84705605062,4.05581678933,4.02299979975,4.19661167712,4.05733007575,4.30555815762,3.57047862417,3.88434709463,4.43820131447,3.67956550033,3.80639803374,4.14056858608,3.65054593617,3.89748499156,4.46428295898,4.48764416047,3.7638808045,3.51906317745,3.9421287131,4.09786826551	3.40662881399,3.31974667943,3.14601862194,3.35822698829,3.61538657963,3.80213226095	129S1,C3H,129S5,C57BL,AKR,LP_J,WSB,129P2,BALB,DBA,NOD,CBA,REF,NZO,A_J	CAST,SPRET,PWK		Increase	4.10286	0.351571	3.44136	0.232627	7.69242e-05
protein_coding	INS	intergenic	FALSE	SINE	chr19:29901731-29901731	29901731	29901731	None	ENSMUSG00000024810	Il33	+	0	[[[29999602, 29999651], [30024148, 30024257], [30026464, 30026591], [30027218, 30027330], [30029031, 30029158], [30029689, 30029741], [30031389, 30031488], [30033338, 30035194]]]	6.45572893876,6.49144066146,6.00611524074,6.83152835136	5.71072742934,4.09424751151,3.40297966073,3.73248633435,4.3601498126,4.11534250854,4.07720892458,3.92442485088,5.01357261584,4.49305787416,2.60621779759,3.94340190935,4.68979781316,5.14719545228,3.86009461005,3.99345370607,5.51195141028,4.33720338068,5.97051637607,4.28964499563,3.22476880307,3.86825572399,3.59790681084,3.75596426405,3.62015278796,4.89049603839	CAST,SPRET	129S1,C3H,129S5,C57BL,AKR,LP_J,WSB,129P2,BALB,DBA,NOD,CBA,REF,PWK,NZO,A_J		Increase	6.4462	0.338767	4.23966	0.779638	7.76219e-05
protein_coding	DEL	intergenic	FALSE	LINE_frag	chr5:138386454-138388580	138386454	138388580	-	ENSMUSG00000056966	Gjc3	-	0	[[[138404092, 138404326], [138398431, 138399217], [138394687, 138397672]]]	4.68046017073,5.17218423986,5.61203377906,5.70947202986,4.81537449374,4.45351769246,5.67673856569,5.96521407432,6.11707468698,6.13937926416,5.60663184015,6.16944538786,5.09576378645,5.77450149449,6.2871168829,5.33789707853,4.99578180215,5.68267020273,4.9873020962,5.33751635137,5.57314706148,5.78054429549,5.48072698412,5.07805043217,5.16262259411,5.57645395752	4.82471558757,4.73972617988,3.84455463026,4.03671816256	129S1,C3H,129S5,C57BL,AKR,LP_J,WSB,129P2,BALB,DBA,NOD,CBA,REF,PWK,NZO,A_J	CAST,SPRET		Increase	5.47183	0.478293	4.36143	0.493403	7.84234e-05
protein_coding	INS	intergenic	FALSE	SINE	chr12:85439214-85439214	85439214	85439214	+	ENSMUSG00000043487	Acot6	+	0	[[[85441602, 85442378], [85447391, 85447595], [85449888, 85452299]]]	1.34158624143,1.18780837862,1.32632964616,1.13596587978	2.64095093814,2.60923561084,2.24750423564,2.16556226161,2.01573091547,2.23115616286,2.29340834665,2.44315912489,2.65558112265,2.91460366203,1.3309656304,0.828272559982,2.52345713369,2.21939164352,2.32927129122,2.40693678924,2.45924679022,2.44450256784,2.48715397768,2.13708597597,2.04690713069,2.16702552795,2.27676053335,2.35636741535,2.42277566588,2.51941371648	CAST,PWK	SPRET,129S1,C3H,129S5,C57BL,AKR,LP_J,WSB,129P2,BALB,DBA,NOD,CBA,REF,NZO,A_J		Decrease	1.24792	0.101765	2.27586	0.4127	7.87608e-05
processed_transcript	DEL	intergenic	FALSE	SINE	chr11:53367266-53367484	53367266	53367484	-	ENSMUSG00000086851	RP23-188H3.3	-	0	[[[53380474, 53380807], [53378188, 53379216]]]	1.44003254403,1.15988345619,1.30774886132,1.67957207672,1.4720976223,1.52573351758,1.55787836725,1.30239152583,1.50539587399,1.20976580297,0.675542908567,1.36868177167,1.05115214102,1.22589566321,1.40057260193,1.71442194846,1.463147511,1.24315143159	1.40192546883,0.909516453112,0.809543558479,0.615691330664,0.482320392785,0.54699860431,1.58921834631,1.43259922745,0.282560921536,0.239650201303,0.354411989267,0.37296655532	129S1,C3H,129S5,C57BL,AKR,LP_J,129P2,BALB,DBA,CBA,REF,NZO,A_J	NOD,CAST,SPRET,WSB,PWK		Increase	1.35017	0.243657	0.753117	0.479831	8.05326e-05
protein_coding	INS	intergenic	FALSE	RLTR10	chr10:122517554-122517554	122517554	122517554	+	ENSMUSG00000034602	Mon2	-	0	[[[122512906, 122513561], [122496242, 122496307], [122489239, 122489368], [122488691, 122488824], [122483352, 122483483], [122480029, 122480125], [122479285, 122479412], [122475515, 122475711], [122473066, 122473192], [122472522, 122472660], [122471359, 122471514], [122469577, 122469805], [122468094, 122468177], [122467164, 122467350], [122466187, 122466301], [122463963, 122464069], [122463461, 1…	4.70791710176,4.71400512461,4.59285444695,4.4878782688	5.1738338795,5.13420377299,5.27715788448,5.32449337594,4.62354910613,5.03793197435,4.90663702278,5.13251590876,5.03220194407,5.16840607228,5.29139066581,5.2905846785,4.84406789822,4.85736453473,5.04102958943,4.98664442903,5.07992008391,5.32578182048,5.05045239875,5.08512677532,5.2387467591,5.38454225524,4.92773181359,4.70960860166,4.92381332868,5.05110766683	SPRET,PWK	129S1,C3H,DBA,129S5,C57BL,AKR,LP_J,WSB,129P2,BALB,CAST,NOD,CBA,REF,NZO,A_J		Decrease	4.62566	0.107442	5.07303	0.19303	8.06277e-05
protein_coding	DEL	intergenic	FALSE	SINE	chr10:122532774-122532985	122532774	122532985	-	ENSMUSG00000034602	Mon2	-	0	[[[122512906, 122513561], [122496242, 122496307], [122489239, 122489368], [122488691, 122488824], [122483352, 122483483], [122480029, 122480125], [122479285, 122479412], [122475515, 122475711], [122473066, 122473192], [122472522, 122472660], [122471359, 122471514], [122469577, 122469805], [122468094, 122468177], [122467164, 122467350], [122466187, 122466301], [122463963, 122464069], [122463461, 1…	5.1738338795,5.13420377299,5.27715788448,5.32449337594,4.62354910613,5.03793197435,4.90663702278,5.13251590876,5.03220194407,5.16840607228,5.29139066581,5.2905846785,4.84406789822,4.85736453473,5.04102958943,4.98664442903,5.07992008391,5.32578182048,5.05045239875,5.08512677532,5.2387467591,5.38454225524,4.92773181359,4.70960860166,4.92381332868,5.05110766683	4.70791710176,4.71400512461,4.59285444695,4.4878782688	129S1,C3H,DBA,129S5,C57BL,AKR,LP_J,WSB,129P2,BALB,CAST,NOD,CBA,REF,NZO,A_J	SPRET,PWK		Increase	5.07303	0.19303	4.62566	0.107442	8.06277e-05
protein_coding	DEL	intergenic	FALSE	LINE	chr1:63876528-63883124	63876528	63883124	-	ENSMUSG00000025961	4933402D24Rik	-	0	[[[63815753, 63815841], [63814957, 63815116], [63801479, 63802993]]]	1.65313086059,1.5780048191,1.57518150263,1.34425133797,0.95246252181,1.51925678349,0.741860156802,1.31975327067,0.995070880821,0.946600492245,1.36121800126,1.36442408657,1.17346582949,1.3903601614,1.25492117125,1.18814411134,1.40026277732,1.65184715306,1.27923818974,1.04782657134,1.03869349155,0.891589469492	1.34050844233,1.1689827123,0.525604675801,0.744001201428,0.485262321088,0.726429379553,0.351986240472,0.805147057706	129S1,C3H,129S5,C57BL,REF,LP_J,WSB,129P2,BALB,DBA,NOD,CBA,NZO,A_J	AKR,SPRET,PWK,CAST		Increase	1.25762	0.259886	0.76849	0.338906	8.2772e-05
protein_coding	DEL	intergenic	FALSE	LINE_frag	chr1:63844290-63850982	63844290	63850982	-	ENSMUSG00000025961	4933402D24Rik	-	0	[[[63815753, 63815841], [63814957, 63815116], [63801479, 63802993]]]	1.65313086059,1.5780048191,1.57518150263,1.34425133797,0.95246252181,1.51925678349,0.741860156802,1.31975327067,0.995070880821,0.946600492245,1.36121800126,1.36442408657,1.17346582949,1.3903601614,1.25492117125,1.18814411134,1.40026277732,1.65184715306,1.27923818974,1.04782657134,1.03869349155,0.891589469492	1.34050844233,1.1689827123,0.525604675801,0.744001201428,0.485262321088,0.726429379553,0.351986240472,0.805147057706	129S1,C3H,129S5,C57BL,REF,LP_J,WSB,129P2,BALB,DBA,NOD,CBA,NZO,A_J	AKR,SPRET,PWK,CAST		Increase	1.25762	0.259886	0.76849	0.338906	8.2772e-05
protein_coding	DEL	intergenic	FALSE	RLTR10	chr15:81322898-81327603	81322898	81327603	-	ENSMUSG00000022400	Rbx1	+	0	[[[81296744, 81296880], [81298583, 81298663], [81301380, 81301452], [81304271, 81304358], [81305514, 81306799]]]	6.27883405655,6.37473735898,6.48276239488,6.48795960821,7.12566924245,6.50461867108,6.7268061696,6.89014615963,6.43033624456,6.54909330997,6.67392679525,6.85341166157,6.78630450184,6.70559241515,6.76491064869,6.5904828454,6.36944312951,6.55201379144,6.5770515818,6.51066340356,6.58601078669,6.53217871212	6.29333774907,6.22453361858,6.68505398372,6.31900274316,6.08231888092,6.27175603418,5.89303510131,5.97986709551	129S1,C3H,129S5,C57BL,AKR,LP_J,WSB,129P2,BALB,DBA,NOD,CBA,REF,A_J	CAST,SPRET,NZO,PWK		Increase	6.60695	0.196127	6.21861	0.244267	8.33921e-05
protein_coding	INS	intergenic	FALSE	MaLR	chr12:113764145-113764145	113764145	113764145	None	ENSMUSG00000054013	Tmem179	-	0	[[[113748953, 113749338], [113742743, 113742882], [113741451, 113741531], [113738401, 113740133]]]	4.87476848924,4.65678248533,5.73927761529,5.42835618746,5.58449120697,5.77046485715,5.67997792249,5.67030334977,5.36124627743,5.14940707697,5.43694072164,5.73246645439,5.89379545074,5.21020873759	5.52407305849,5.4868984586,6.39250684872,6.38802346775,6.02761257644,5.6715077423,6.03539556943,5.8805304489,6.40581354421,6.57403721009,6.23252881073,6.27896623936,6.35260513855,6.1503220721,5.67909869474,5.69662611811	CBA,C3H,DBA,AKR,SPRET,NZO,A_J	129S1,129S5,C57BL,LP_J,129P2,BALB,CAST,WSB,PWK,REF,NOD		Decrease	5.44203	0.361429	6.04853	0.351088	8.77568e-05
protein_coding	INS	intergenic	FALSE	SINE	chr12:113764267-113764267	113764267	113764267	None	ENSMUSG00000054013	Tmem179	-	0	[[[113748953, 113749338], [113742743, 113742882], [113741451, 113741531], [113738401, 113740133]]]	4.87476848924,4.65678248533,5.73927761529,5.42835618746,5.58449120697,5.77046485715,5.67997792249,5.67030334977,5.36124627743,5.14940707697,5.43694072164,5.73246645439,5.89379545074,5.21020873759	5.52407305849,5.4868984586,6.39250684872,6.38802346775,6.02761257644,5.6715077423,6.03539556943,5.8805304489,6.40581354421,6.57403721009,6.23252881073,6.27896623936,6.35260513855,6.1503220721,5.67909869474,5.69662611811	CBA,C3H,DBA,AKR,SPRET,NZO,A_J	129S1,129S5,C57BL,LP_J,129P2,BALB,CAST,WSB,PWK,REF,NOD		Decrease	5.44203	0.361429	6.04853	0.351088	8.77568e-05
protein_coding	INS	intergenic	FALSE	IAP-I	chrX:50327292-50327292	50327292	50327292	None	ENSMUSG00000025630	Hprt1	+	0	[[[50341312, 50341427], [50352266, 50352374], [50355263, 50355448], [50361828, 50361895], [50365452, 50365471], [50369522, 50369606], [50373280, 50373328], [50373498, 50373576], [50374242, 50374836]]]	8.55768283215,8.61320502112,8.00765624949,8.17589041258,8.20922132912,8.05839887356,8.56135210285,8.04494539833	7.69582916561,7.92573198311,7.97163087094,7.77804137628,7.82929720693,7.76951541759,7.9082355718,8.24744519982,7.51075911023,7.30069659098,8.22558944811,7.82068979345,7.54457917919,7.83839292265,7.92603190714,8.02660225329,7.95022559318,7.94566544989,7.59432420259,7.39438579783,7.69742700913,7.94483037589	129S1,LP_J,NOD,AKR,129S5,129P2	CBA,C3H,C57BL,DBA,SPRET,BALB,PWK,CAST,WSB,REF,NZO,A_J		Increase	8.27854	0.256808	7.81118	0.23886	8.86134e-05
protein_coding	DEL	intergenic	FALSE	RLTR1B	chr6:73179859-73180358	73179859	73180358	-	ENSMUSG00000052861	Dnahc6	-	0	[[[73171551, 73171645], [73162428, 73162665], [73158539, 73158702], [73155684, 73155948], [73145545, 73145814], [73142892, 73143028], [73142685, 73142807], [73142305, 73142433], [73141458, 73141628], [73140326, 73140444], [73138322, 73138524], [73131699, 73131821], [73129701, 73129854], [73128406, 73128560], [73123302, 73123555], [73118821, 73118951], [73113472, 73113587], [73110856, 73111001], […	0.685366516976,1.88438160792,1.06992397607,1.01041453356,1.17011492061,0.858023536841,1.44343364539,1.16382479209	1.72812158711,1.72277225191,2.10957455815,2.26554736014,2.27262880743,2.32807290301,1.9224111464,2.08512645214,1.89972909515,1.97326587371,1.36918992129,1.60813463247,1.15160796628,1.45852819373,1.51054792787,1.68481789863,1.82565188894,1.57816718663,1.56855195921,1.55887663166,1.18958607834,1.57279772306	C57BL,AKR,REF,BALB,CAST	SPRET,CBA,C3H,129S5,DBA,LP_J,WSB,129P2,PWK,NOD,129S1,NZO,A_J		Decrease	1.16069	0.368807	1.74471	0.333611	8.8748e-05
pseudogene	INS	intergenic	FALSE	MaLR	chr11:32891793-32891793	32891793	32891793	+	ENSMUSG00000081076	RP23-413O19.1	-	0	[[[32938814, 32939703]]]	1.42514558126,1.46756036981,1.6161147188,1.6245406659	3.23331215098,3.13986415901,3.45552123345,3.60249591553,4.07218871943,3.72487231519,2.13801182041,2.11765354783,1.25116194587,1.33938747295,4.06243591232,3.7396505661,3.64137286547,3.33011122186,3.6564711355,3.67021661899,3.59716337956,3.62376141085,4.18934273559,3.58105618636,3.99213459401,3.50989020823,3.36402719684,3.98885292495,3.12579575773,2.60390692382	AKR,CBA	SPRET,129S1,C3H,129S5,C57BL,DBA,LP_J,129P2,BALB,CAST,NOD,WSB,REF,PWK,NZO,A_J		Decrease	1.53334	0.101984	3.2981	0.786084	9.50878e-05
pseudogene	INS	intergenic	FALSE	LINE	chr1:60765972-60765972	60765972	60765972	+	ENSMUSG00000082209	Eif4a-ps4	+	0	[[[60760774, 60761993]]]	8.18279947368,8.17443448351,8.10974052915,7.8844787412,8.39205768753,8.34369347574,8.1656649903,8.25518480566	7.92612547588,7.96549940077,7.92855958091,7.93801398701,8.0056727727,8.07203522373,7.59800690656,7.65495954603,7.96951044853,8.28214774721,7.90076105303,7.72426555388,7.80682774921,7.80514842697,7.8555928518,7.91842639296,7.90593880695,7.82964623534,7.80601674104,7.67544512856,8.15004383814,7.86415442708	NOD,AKR,BALB	SPRET,129S1,C3H,129S5,C57BL,DBA,LP_J,WSB,129P2,PWK,CAST,CBA,REF,NZO,A_J		Increase	8.18851	0.155541	7.89013	0.158398	9.55056e-05
protein_coding	DEL	intergenic	FALSE	LINE_frag	chr16:50708968-50709401	50708968	50709401	-	ENSMUSG00000022639	5330426P16Rik	-	0	[[[50732529, 50732856], [50728077, 50728322]]]	2.41095052488,2.83151257952,2.49755529933,2.48453951085,2.57754145002,2.94715844217,2.36282361171,2.51110302187,2.32676751798,2.53038224061,2.90859005166,3.27473726372,3.2958883651,3.38654720472,3.09676892679,2.59041621839,3.19650173104,3.03234927293,2.09857909273,2.54020702419	1.62323413198,2.04036198957,2.19866837527,2.14423974059,2.62251220542,2.57579081382,1.15597142125,2.28963046245,2.09565584063,1.49731518413	129S1,129S5,C57BL,AKR,WSB,129P2,BALB,DBA,NOD,CBA,REF,NZO,A_J	CAST,SPRET,PWK,C3H,LP_J		Increase	2.74505	0.373821	2.02434	0.468461	9.70934e-05
protein_coding	INS	intergenic	FALSE	RLTR10	chr10:29473902-29473902	29473902	29473902	None	ENSMUSG00000069682	AC158592.1	-	0	[[[29418536, 29419168], [29383571, 29383586]]]	7.59400723202,7.75189404662,6.77611702845,6.44847044865	8.36251484849,8.45613168776,8.79147190859,8.68908620265,8.76405750337,8.61818336978,8.90596140604,8.77762347258,8.30167785189,8.15819535522,6.7404690951,6.99197790775,9.34907360768,9.17847941349,8.31697050897,8.62251169017,8.8355513353,8.68582998591,9.00945032536,8.68065400379,8.53837325691,8.23437143,8.58350397044,9.02452621439,8.90986633281,8.92086521437	WSB,PWK	SPRET,129S1,C3H,DBA,129S5,C57BL,AKR,LP_J,129P2,BALB,CAST,NOD,CBA,REF,NZO,A_J		Decrease	7.14262	0.630115	8.55567	0.575538	9.72095e-05
protein_coding	INS	intergenic	FALSE	SINE	chr9:75326564-75326564	75326564	75326564	-	ENSMUSG00000058587	Tmod3	-	0	[[[75407305, 75407464], [75380231, 75380399], [75377174, 75377332], [75364278, 75364402], [75362972, 75363063], [75358931, 75359063], [75357119, 75357228], [75355186, 75355331], [75352645, 75352791], [75345924, 75347957]]]	4.1370098787,4.12394591482,3.38210274324,3.76242939673	4.16701386971,4.43405972116,4.70707586434,4.58041704745,4.00464384977,3.78915887349,4.35168401115,4.16666100825,4.61633213798,4.65177178521,4.59034618755,4.76878887839,4.61174028181,4.56991940717,4.5091405469,4.47165198717,4.33425907824,4.76899361956,4.46787610227,4.74243826326,4.69785960139,4.69348713157,4.31702272719,4.26214861586,4.43081444031,4.72494669998	SPRET,PWK	129S1,C3H,DBA,129S5,C57BL,AKR,LP_J,WSB,129P2,BALB,CAST,NOD,CBA,REF,NZO,A_J		Decrease	3.85137	0.357776	4.47809	0.249221	9.78149e-05
pseudogene	DEL	intergenic	FALSE	LINE_frag	chr4:80048639-80049161	80048639	80049161	+	ENSMUSG00000083219	RP23-42C15.3	+	0	[[[79649891, 79651035]]]	0.273075824431,0.102440914018,0.760825330277,0.986562564352,1.80091967837,0.0623488008611,8.19710094493,7.67801798347,0.689558756651,0.583628655711,0.905301878003,1.54612281969,1.10835433021,0.816135205905,1.33310843313,0.26524021501,0.12501515949,0.241040466726,0.327269378902,0.229593529242,0.297766656559,1.06925968436,0.647494075961,0.940637302218,0.386042373778,1.21124658508	6.96885648489,6.99347852772,11.1129065028,11.4311048774	129S1,C3H,DBA,129S5,C57BL,AKR,LP_J,WSB,129P2,BALB,CAST,NOD,CBA,REF,NZO,A_J	SPRET,PWK		Decrease	1.25323	2.02334	9.12659	2.48074	9.78246e-05
protein_coding	DEL	intergenic	FALSE	SINE	chr15:19208819-19209022	19208819	19209022	+	ENSMUSG00000022321	Cdh10	+	0	[[[18750082, 18750455], [18829228, 18829574], [18893738, 18894034], [18895710, 18895831], [18896495, 18896664], [18914819, 18915008], [18916440, 18916695], [18921666, 18921804], [18929617, 18929740], [18937305, 18937415], [18940610, 18940863], [18942945, 18943989]]]	4.90517211232,4.94412201237,5.02530758684,4.9922928932,4.49719070716,4.78466542612,5.04575101506,4.79867861305,4.85513600204,5.22312798937,5.43976419267,5.8179585076,5.00946631684,4.67197849148,4.65831315942,5.03871475301,4.80823873155,5.10281927657,4.96086950645,4.96482592567,4.87459892098,4.99510232897,4.66155572648,4.7381383847,4.83043672496,4.71292063307	4.48336483247,4.65311389478,4.04349653172,4.14691167311	129S1,C3H,DBA,129S5,C57BL,AKR,LP_J,WSB,129P2,BALB,CAST,NOD,CBA,REF,NZO,A_J	SPRET,PWK		Increase	4.93681	0.266092	4.33172	0.284908	9.82396e-05
protein_coding	INS	intergenic	FALSE	SINE	chr8:71898794-71898794	71898794	71898794	+	ENSMUSG00000071083	Gm10311	-	0	[[[71897425, 71897813]]]	0.982211584197,1.26553759059,1.55138179712,1.85151022852	2.48951448048,1.71461671612,2.39504431755,1.60699133422,2.56093057138,2.31761276886,1.84867249089,1.98013508234,1.83923700452,2.17344839843,2.79022945211,2.99807553698,3.06805252458,2.24968458016,2.1478771983,2.26758748386,3.08503820234,3.02422053452,3.33896597078,3.74755506938,2.75595385631,2.4879673534,2.82060453855,2.28661340633,1.61879277056,2.35071748109	129S1,129P2,LP_J,BALB	CBA,C3H,DBA,129S5,C57BL,AKR,SPRET,PWK,CAST,NOD,WSB,REF,NZO,A_J		Decrease	1.41266	0.373615	2.46016	0.545697	9.84607e-05
protein_coding	DEL	intergenic	FALSE	LINE_frag	chr19:30287634-30288418	30287634	30288418	-	ENSMUSG00000024827	Gldc	-	0	[[[30249479, 30249908], [30248912, 30248992], [30233002, 30233139], [30225910, 30226076], [30221657, 30221736], [30220106, 30220255], [30219635, 30219833], [30217848, 30217946], [30213763, 30213870], [30211581, 30211722], [30210992, 30211074], [30208678, 30208777], [30208183, 30208269], [30207968, 30208011], [30206160, 30206304], [30199210, 30199287], [30193031, 30193158], [30190887, 30191038], […	4.28187880253,4.40097658249,4.10875484813,4.1148776708,3.73764814373,4.06542100257,3.94943842572,4.02508386594,3.64593953238,3.539857179,3.96442956289,3.75004895214,4.02931036763,4.24169495861,4.18206503213,4.20850107375,4.22703091548,4.50395611343,4.12627216217,3.80699431882,4.33837382211,4.06810550033,3.86387527958,3.85834961135	4.40424324473,4.55172481194,5.17327140464,4.3763457339,4.76401494156,4.31653247017	129S1,C3H,129S5,C57BL,AKR,LP_J,WSB,129P2,BALB,DBA,NOD,CBA,REF,NZO,A_J	CAST,SPRET,PWK		Decrease	4.04329	0.24225	4.59769	0.32451	9.98439e-05
pseudogene	DEL	intergenic	FALSE	MaLR	chrX:14998359-14998868	14998359	14998868	+	ENSMUSG00000082838	RP23-209F17.1	+	0	[[[14942303, 14942616]]]	2.60627965401,1.59546094405,2.60602827563,1.9067083817,3.19275052828,2.38035649598,2.20237308313,2.2637313686,2.56335132378,2.6959843724,2.53529482856,2.50842720504,2.25737328016,2.51162286501,2.48133264598,2.69414478343,2.21653226501,2.40124611753,2.69610482379,2.76851613994,2.54322841235,2.06235429171,2.29010143128,2.53892772715,2.32600651157,2.47277813677	3.63400422055,2.68595347255,3.43115033807,3.79497173817	129S1,C3H,DBA,129S5,C57BL,AKR,LP_J,WSB,129P2,BALB,CAST,NOD,CBA,REF,NZO,A_J	SPRET,PWK		Decrease	2.43527	0.305538	3.38652	0.490193	0.000100176
protein_coding	INS	intergenic	FALSE	IAP-I	chr18:9455230-9455230	9455230	9455230	+	ENSMUSG00000024286	Ccny	-	0	[[[9449514, 9450148], [9386731, 9386807], [9377790, 9377826], [9353403, 9353505], [9349384, 9349421], [9345410, 9345469], [9345190, 9345311], [9332780, 9332948], [9319405, 9319569], [9314040, 9316670]], [[9449514, 9450148], [9377790, 9377826], [9353403, 9353505], [9349384, 9349421], [9345410, 9345469], [9345190, 9345311], [9332780, 9332948], [9319405, 9319569], [9314040, 9316670]]]	6.7398024415,6.88921136854,6.20691992157,6.31373578134	5.79859321435,5.86914523235,5.95484899281,5.89455500771,5.16413286558,5.35320941929,5.83218742762,5.63714866405,6.067707225,6.46817186059,5.7994915944,5.84748145589,6.08901309404,5.77147528231,5.89335992741,5.82115646791,5.63543525123,6.0350645611,5.64593446642,5.83220936391,5.51779837399,5.62520712478,5.86162900018,5.97616689086,6.12297718634,6.23163398425	AKR,A_J	SPRET,129S1,C3H,129S5,C57BL,DBA,LP_J,WSB,129P2,BALB,CAST,CBA,REF,PWK,NZO,NOD		Increase	6.53742	0.328624	5.83637	0.26769	0.000101168
pseudogene	DEL	intergenic	FALSE	LINE_frag	chr3:39197667-39200474	39197667	39200474	-	ENSMUSG00000050533	AC107701.1	-	0	[[[39257178, 39257827]]]	2.89381400181,2.32879383761,3.01203544695,2.70022946929,1.65657970663,2.61858303212,1.83476085649,1.99159606909,2.56736066396,2.54569240228,1.60361948462,1.66919032952,2.49846298339,1.91721364291,2.27261421676,2.44486097973,2.55692243565,2.05814338019,2.79996192347,2.60842238692,2.28442251597,2.16189480594,1.94877161136,1.93951709425	2.86541372586,3.49213260522,2.94962142415,3.01844924438,3.4820274437,3.5079005585	129S1,C3H,129S5,C57BL,AKR,LP_J,WSB,129P2,BALB,DBA,NOD,CBA,REF,NZO,A_J	CAST,SPRET,PWK		Decrease	2.28806	0.406941	3.21926	0.304978	0.000101565
pseudogene	DEL	intergenic	FALSE	LINE_frag	chr3:39475545-39475828	39475545	39475828	+	ENSMUSG00000050533	AC107701.1	-	0	[[[39257178, 39257827]]]	2.89381400181,2.32879383761,3.01203544695,2.70022946929,1.65657970663,2.61858303212,1.83476085649,1.99159606909,2.56736066396,2.54569240228,1.60361948462,1.66919032952,2.49846298339,1.91721364291,2.27261421676,2.44486097973,2.55692243565,2.05814338019,2.79996192347,2.60842238692,2.28442251597,2.16189480594,1.94877161136,1.93951709425	2.86541372586,3.49213260522,2.94962142415,3.01844924438,3.4820274437,3.5079005585	129S1,C3H,129S5,C57BL,AKR,LP_J,WSB,129P2,BALB,DBA,NOD,CBA,REF,NZO,A_J	CAST,SPRET,PWK		Decrease	2.28806	0.406941	3.21926	0.304978	0.000101565
pseudogene	DEL	intergenic	FALSE	SINE	chr3:39019688-39019868	39019688	39019868	+	ENSMUSG00000050533	AC107701.1	-	0	[[[39257178, 39257827]]]	2.89381400181,2.32879383761,3.01203544695,2.70022946929,1.65657970663,2.61858303212,1.83476085649,1.99159606909,2.56736066396,2.54569240228,1.60361948462,1.66919032952,2.49846298339,1.91721364291,2.27261421676,2.44486097973,2.55692243565,2.05814338019,2.79996192347,2.60842238692,2.28442251597,2.16189480594,1.94877161136,1.93951709425	2.86541372586,3.49213260522,2.94962142415,3.01844924438,3.4820274437,3.5079005585	129S1,C3H,129S5,C57BL,AKR,LP_J,WSB,129P2,BALB,DBA,NOD,CBA,REF,NZO,A_J	CAST,SPRET,PWK		Decrease	2.28806	0.406941	3.21926	0.304978	0.000101565
protein_coding	DELINS	intergenic	FALSE	SINE	chr8:113787656-113787863	113787656	113787863	+	ENSMUSG00000033596	Rfwd3	-	0	[[[113824033, 113824122], [113821033, 113821542], [113817889, 113818075], [113814769, 113814838], [113812127, 113812311], [113811956, 113812049], [113807173, 113807289], [113806415, 113806645], [113803784, 113803936], [113802093, 113802271], [113800118, 113800334], [113797709, 113797922], [113794842, 113797063]]]	2.76350143171,2.87277712091,3.28720984818,3.31585205289	3.35214035535,3.615253761,3.73034377131,3.47435758725,3.1103683966,3.33962361639,3.68812246325,3.58666220636,3.68624057998,3.88117962423,3.99606222218,3.97295778656,3.49720527171,3.35533042943,3.700735537,3.52994262704,3.48637956337,3.56150177417,3.30037121617,3.43041553923,3.75357656937,3.59269839484,3.38091484926,3.39155919844,3.67485935159,3.78685677309	SPRET,PWK	129S1,C3H,DBA,129S5,C57BL,AKR,LP_J,WSB,129P2,BALB,CAST,NOD,CBA,REF,NZO,A_J		Decrease	3.05984	0.282871	3.57214	0.214123	0.000101568
protein_coding	DEL	intergenic	FALSE	SINE	chr8:113788515-113788724	113788515	113788724	+	ENSMUSG00000033596	Rfwd3	-	0	[[[113824033, 113824122], [113821033, 113821542], [113817889, 113818075], [113814769, 113814838], [113812127, 113812311], [113811956, 113812049], [113807173, 113807289], [113806415, 113806645], [113803784, 113803936], [113802093, 113802271], [113800118, 113800334], [113797709, 113797922], [113794842, 113797063]]]	3.35214035535,3.615253761,3.73034377131,3.47435758725,3.1103683966,3.33962361639,3.68812246325,3.58666220636,3.68624057998,3.88117962423,3.99606222218,3.97295778656,3.49720527171,3.35533042943,3.700735537,3.52994262704,3.48637956337,3.56150177417,3.30037121617,3.43041553923,3.75357656937,3.59269839484,3.38091484926,3.39155919844,3.67485935159,3.78685677309	2.76350143171,2.87277712091,3.28720984818,3.31585205289	129S1,C3H,DBA,129S5,C57BL,AKR,LP_J,WSB,129P2,BALB,CAST,NOD,CBA,REF,NZO,A_J	SPRET,PWK		Increase	3.57214	0.214123	3.05984	0.282871	0.000101568
protein_coding	DEL	intergenic	FALSE	LINE	chr13:37258929-37266323	37258929	37266323	+	ENSMUSG00000021423	Ly86	+	0	[[[37437242, 37437443], [37466830, 37466918], [37468755, 37468885], [37507364, 37507418], [37510406, 37510813]]]	3.72776283725,4.43190490015,3.94870140385,3.9523967568,5.12502763078,5.53265118326,4.16293416052,4.59504988698,4.93014391952,3.93873410917,5.01832975674,4.67133829528,4.77519507355,4.12876230862,2.88227862561,3.85995161399,4.35054454098,4.47936206718,4.19259686336,4.43916408904	3.56686764461,3.11683250137,3.92522295942,3.98268744252,3.28428129137,2.28913705942,2.70015032939,2.99572263399,3.58366859401,3.91944169926	129S1,C3H,129S5,C57BL,AKR,LP_J,129P2,BALB,DBA,NOD,CBA,REF,A_J	CAST,WSB,SPRET,NZO,PWK		Increase	4.35714	0.586495	3.3364	0.566388	0.000102166
protein_coding	DEL	intergenic	FALSE	VL30	chr7:106955415-106955991	106955415	106955991	-	ENSMUSG00000035239	Neu3	-	0	[[[106976666, 106976927], [106971830, 106972043], [106959947, 106962817]]]	1.88176507749,1.80420989191,0.96667701107,1.53039557988,1.15343978088,1.49286455156,1.49969151977,1.73823763592,1.27048907512,1.13986788102,1.71955115716,1.73721815968,1.54597029542,1.50572925137,1.3969247023,1.5595067368,1.3230005051,1.25877286414,1.58941070518,1.45944684337	2.21882308087,1.97926560985,1.53221171964,1.52703338781,2.04174572812,2.01637185404,2.09172626076,2.14131727671,1.94909784977,1.90892592304	SPRET,129S1,129S5,C57BL,AKR,LP_J,129P2,BALB,NOD,WSB,REF,NZO,A_J	DBA,CAST,CBA,C3H,PWK		Decrease	1.47866	0.23993	1.94065	0.234969	0.0001029
protein_coding	INS	intergenic	FALSE	MaLR	chr3:69006617-69006617	69006617	69006617	+	ENSMUSG00000027782	Kpna4	-	0	[[[68930652, 68931035], [68906124, 68906170], [68905261, 68905352], [68905122, 68905153], [68904972, 68905026], [68899440, 68899537], [68898573, 68898660], [68896730, 68896818], [68893828, 68893999], [68893696, 68893742], [68891377, 68891510], [68889607, 68889737], [68887970, 68888076], [68885079, 68885152], [68883297, 68883461], [68880670, 68880766], [68871069, 68878109]]]	7.55803928348,7.68012782452,6.661672178,6.33239759276,6.58441179074,6.70074428784,6.72842357762,6.91547305773,7.01638486233,6.91677209482,6.65813196583,6.70717280088	5.13654821694,5.97359648357,6.71249422271,6.54148088882,6.47085414446,6.23029783022,6.10768497334,6.0581840637,5.69813503078,6.26080789482,5.84715240062,5.81215823552,5.45181859429,5.72446155387,6.22395562418,5.67147154806,6.91242525565,6.93178405259	DBA,AKR,NOD,CBA,BALB	SPRET,129S1,C3H,129S5,C57BL,REF,LP_J,129P2,PWK,CAST,WSB,NZO,A_J		Increase	6.87165	0.391898	6.09807	0.492098	0.000107285
protein_coding	INS	intergenic	FALSE	SINE	chr19:23263063-23263063	23263063	23263063	None	ENSMUSG00000033863	Klf9	+	0	[[[23215714, 23216749], [23239171, 23241401]]]	6.26030459061,6.28596728176,6.60141634754,6.59341281254,6.27549864232,6.50827352298,6.40523826395,6.63518495774,5.90735433837,6.26357188726,5.98676417808,6.38047685561,6.30217196384,6.4035048425,6.57891802728,6.45381056888,6.02315774809,6.1437012757	6.54982923655,6.80632298636,6.38594812241,6.59151138273,6.88030198178,7.01943437415,6.5696782566,6.49395223237,6.95443833611,6.50398033092,6.85923669556,6.71887650391	CBA,C3H,DBA,SPRET,PWK,CAST,NZO,NOD	129S1,129S5,C57BL,AKR,LP_J,129P2,BALB,WSB,REF,A_J		Decrease	6.33382	0.216776	6.69446	0.205989	0.000107466
protein_coding	DEL	intergenic	FALSE	RLTR10	chr1:34468092-34468556	34468092	34468556	-	ENSMUSG00000042111	Ccdc115	-	0	[[[34496071, 34496189], [34495886, 34495991], [34495693, 34495777], [34494570, 34494703], [34493521, 34494455]]]	2.86129351388,3.20068615661,3.47311672227,3.26840990565,3.82339095432,3.36900040555,3.86437989055,3.73031581202,4.08123610286,4.17408286847,4.0691166058,3.95810363511,3.44992759652,3.40546226749,3.41717427223,3.61955854014,3.37726917633,3.19181464301,3.49436067425,3.3054828201,3.33232636908,3.42916413425,3.2409311813,2.81450774567,3.77616289119,4.75116551804	2.81965835576,2.54561885825,2.90211835956,2.52659473675	129S1,C3H,129S5,C57BL,AKR,LP_J,WSB,129P2,BALB,DBA,NOD,CBA,REF,PWK,NZO,A_J	CAST,SPRET		Increase	3.55686	0.423967	2.6985	0.190669	0.000107526
protein_coding	INS	intergenic	FALSE	MaLR	chr6:146042803-146042803	146042803	146042803	None	ENSMUSG00000030255	Sspn	+	0	[[[145901947, 145902279], [145904113, 145904201], [145909648, 145913743]], [[145880159, 145880257], [145880391, 145880529], [145904113, 145904201], [145909648, 145913743]], [[145882640, 145882891], [145904113, 145904201], [145909648, 145913743]]]	2.22499776049,2.0958702049,2.53721981546,2.61204223851,2.5662702425,2.34649718177,1.92032828282,1.80983514164,2.44871472305,2.08182489185,2.54644321734,2.67873275191,2.19172157289,2.17376123051	3.1273105944,3.06575878542,2.87560527071,2.75941047649,3.10743259231,3.35811581008,2.25138792451,2.24136640414,2.32019918837,2.26617640422,3.18089632545,3.1592096036,3.05267975403,2.87877947832,3.30256235986,3.26758482845	C3H,DBA,AKR,SPRET,CAST,NZO,PWK	129S1,129S5,C57BL,LP_J,WSB,129P2,BALB,NOD,CBA,REF,A_J		Decrease	2.30245	0.271729	2.8884	0.400806	0.000107881
protein_coding	INS	intergenic	FALSE	SINE	chr8:32599047-32599047	32599047	32599047	+	ENSMUSG00000046152	Fut10	+	0	[[[32297817, 32297934], [32298772, 32298878], [32305424, 32305761], [32311680, 32311976], [32346065, 32346902], [32370370, 32372210]]]	1.63872797115,1.68455130225,1.7376925519,1.79804119057,1.26284535523,0.941886715225,2.4325105678,1.56427571545,2.77164579869,2.21403581168,1.84675128956,1.31387863846,1.90468784823,2.34029319148,1.46132820147,1.52969310502,1.85626003574,1.94134063985,3.20684603341,3.25007139429,2.00995995291,2.35011601942	3.84743166839,3.62179274389,3.02650487074,2.98708684626,3.1002157138,3.32096688727,3.45218545685,2.06368540691	SPRET,129S1,C3H,129S5,DBA,AKR,LP_J,WSB,129P2,BALB,NOD,CBA,A_J	C57BL,CAST,NZO,PWK,REF		Decrease	1.95716	0.588656	3.17748	0.540879	0.000109115
protein_coding	INS	intergenic	FALSE	SINE	chr11:17734760-17734760	17734760	17734760	+	ENSMUSG00000016984	Etaa1	-	0	[[[17853564, 17853878], [17852579, 17852706], [17852253, 17852331], [17847776, 17847890], [17845608, 17847570], [17838757, 17840353]]]	1.98866302804,2.53357420983,2.48556682136,2.2288731042,2.16605346067,2.25198323545,2.73889536929,2.70565484856	2.51457003859,2.78214835302,2.83934859353,2.69057154732,2.69420453626,2.88601505598,2.66089977676,2.9805428174,2.97131490253,3.39100526498,2.86483229494,2.90692704623,3.1216519638,2.86690488289,2.52273614797,2.57860210491,2.49847554052,2.51622639011,3.00221284614,2.87093546324,2.81028146836,2.69384539591	LP_J,NZO,A_J,BALB	129S1,C3H,DBA,129S5,C57BL,AKR,SPRET,WSB,129P2,PWK,CAST,CBA,REF,NOD		Decrease	2.38741	0.269203	2.80292	0.220659	0.000109219
protein_coding	INS	intergenic	FALSE	LINE	chr11:31345456-31345456	31345456	31345456	-	ENSMUSG00000044502	Bod1	-	0	[[[31571853, 31571899], [31571499, 31571629], [31569242, 31569368], [31566735, 31566933], [31565150, 31565867]]]	6.65501724674,6.09011210113,6.86901081466,6.55447694287,6.92842786503,6.88871832493,6.06484064319,6.38405133931,6.58414639536,6.19356100128,6.71668247754,6.12905882779,6.26584615754,6.08128566032,6.32897689244,6.11406656725	6.21712775212,6.22015220875,6.02635366741,6.40234021638,6.09008975728,5.91762262633,5.79677127164,5.81944750758,5.78531058215,6.08507330356,5.47860079307,5.82464794403,6.00687894375,5.97460258083	CBA,LP_J,DBA,AKR,BALB,NOD,A_J	129S1,C3H,129S5,C57BL,REF,SPRET,129P2,CAST,WSB,NZO,PWK		Increase	6.42802	0.314071	5.97464	0.231153	0.000113817
processed_transcript	INS	intergenic	FALSE	LINE	chr11:30276619-30276619	30276619	30276619	-	ENSMUSG00000073073	RP23-384G1.1	+	0	[[[30167462, 30167910], [30179438, 30180491]]]	1.5834534978,1.38056721227,1.47054337453,1.98303351091,1.76235923429,1.37577604805,2.08184080557,1.49581953113,1.31369757834,1.39557421117,1.34924685917,1.83739532814,1.39424706133,1.61080235848,0.73743511859,0.904245296217,0.848734063539,0.839328352509,0.941150618207,1.39580780201,1.23302071202,1.33056792873	2.53767254294,2.33628420609,2.62876086854,2.72673918509,2.15016555804,1.93663466593,1.75512451963,1.56211995656	CBA,LP_J,DBA,AKR,BALB,CAST,NOD,WSB,NZO,A_J	129S1,C3H,129S5,C57BL,SPRET,129P2,REF,PWK		Decrease	1.37567	0.362793	2.20419	0.426011	0.000113923
protein_coding	INS	intergenic	FALSE	SINE	chr10:60659589-60659589	60659589	60659589	None	ENSMUSG00000020096	Tbata	+	0	[[[60634732, 60634780], [60637047, 60637203], [60638477, 60638726], [60641991, 60642253], [60643061, 60643142], [60646046, 60646239], [60648048, 60648131], [60649036, 60649179], [60650423, 60650477], [60651342, 60651589]], [[60634732, 60634780], [60637047, 60637203], [60638477, 60638726], [60641991, 60642253], [60643061, 60643142], [60646046, 60646239], [60648048, 60648131], [60649036, 60649179],…	0.227773861257,0.288098089826,2.92313420335,2.46279110759	3.55102281649,4.00376714939,3.40357548075,3.08165787632,4.0874909867,4.26596704548,1.93360806755,1.33077461056,3.81771595984,3.89916521523,1.96834374178,2.01851849664,2.70291692456,3.39501379797,4.94616558675,3.23567514579,3.62388013488,4.07224528657,2.59587728192,4.63755226745,4.06855545495,4.23611142827,3.83709135224,1.40253669151,3.05543510256,3.20644039851	SPRET,PWK	129S1,C3H,DBA,129S5,C57BL,AKR,LP_J,WSB,129P2,BALB,CAST,NOD,CBA,REF,NZO,A_J		Decrease	1.47545	1.41858	3.3222	0.968185	0.000114548
protein_coding	INS	intergenic	FALSE	MaLR	chr15:14699838-14699838	14699838	14699838	-	ENSMUSG00000039385	Cdh6	-	0	[[[13103267, 13103394], [13021403, 13021765], [12994033, 12994329], [12989861, 12989982], [12987176, 12987345], [12983550, 12983739], [12981046, 12981301], [12974398, 12974536], [12972312, 12972435], [12971100, 12971219], [12970711, 12970964], [12963953, 12964445]]]	3.78110702089,2.91944524221,3.90134301752,3.46646259947,3.70826479995,3.46817507629,3.78731402947,3.42769385215,3.46362045301,3.82734547189,3.29742700489,3.42890497907,2.79571172589,3.60076539647,3.17856747394,3.83495741268,3.37861502375,3.54838847334	3.70105229222,3.88962052362,3.98542710336,4.14196453282,4.45455737278,3.96840709726,4.05843079065,3.82018248879,3.94396211629,4.52814969127,4.02538734854,3.53598734122	CBA,C3H,129S5,DBA,LP_J,129P2,BALB,NOD,129S1,NZO,PWK	WSB,C57BL,AKR,SPRET,CAST,REF,A_J		Decrease	3.48967	0.306963	4.00443	0.280112	0.000116691
protein_coding	INS	intergenic	FALSE	SINE	chr1:130258436-130258436	130258436	130258436	-	ENSMUSG00000026355	Mcm6	-	0	[[[130256034, 130256207], [130252088, 130252236], [130250035, 130250147], [130248008, 130248259], [130245879, 130246046], [130245500, 130245647], [130244944, 130245096], [130242447, 130242590], [130240872, 130241015], [130239986, 130240095], [130237860, 130238017], [130235925, 130236055], [130234691, 130234854], [130232305, 130232442], [130231338, 130231495], [130230092, 130230233], [130228166, 1…	1.07367841569,2.4362305083,1.80663843822,1.78426025599,2.36892341894,1.99580224227,0.974789943851,0.905623345434,3.72708287395,3.72434433389,3.59512675046,3.31884927047	3.98666290864,3.82526596907,3.9820989992,3.8400084901,3.01070007481,3.31202070633,3.74499452941,3.79866592287,3.82644845771,3.54025915306,3.79212715616,3.50199876057,3.43186382163,3.01978587687,3.48817652548,4.11359379561,3.30381791458,3.41712666206	129S1,LP_J,DBA,AKR,129P2,BALB,WSB,PWK	CBA,C3H,129S5,C57BL,REF,SPRET,CAST,NOD,NZO,A_J		Decrease	2.30928	1.07065	3.60753	0.32151	0.000118239
protein_coding	INS	intergenic	FALSE	LINE_frag	chr3:152805570-152805570	152805570	152805570	None	ENSMUSG00000052544	St6galnac3	-	0	[[[153388007, 153388026], [153172265, 153172461], [153074424, 153074835], [152869580, 152869689], [152865471, 152868555]]]	2.16066426774,1.91487622367,2.36671356004,3.02781726594	3.85715205447,3.07409452156,3.99085835454,3.54973981685,2.84532943093,3.07442096703,3.70196426927,4.1432759593,2.97578692393,3.15824543562,2.97221758753,3.68268917326,3.40771373137,3.44435122532,3.81517724115,2.99752742515,3.41347014477,3.39804287241,2.89145975725,3.53734368413,3.48594079214,3.61216351908,3.08637527462,2.94574786756,3.03622900867,2.18539293307	SPRET,PWK	129S1,C3H,DBA,129S5,C57BL,AKR,LP_J,WSB,129P2,BALB,CAST,NOD,CBA,REF,NZO,A_J		Decrease	2.36752	0.477378	3.31857	0.431355	0.000118493
protein_coding	INS	intergenic	FALSE	RLTR10	chr3:152818101-152818101	152818101	152818101	None	ENSMUSG00000052544	St6galnac3	-	0	[[[153388007, 153388026], [153172265, 153172461], [153074424, 153074835], [152869580, 152869689], [152865471, 152868555]]]	2.16066426774,1.91487622367,2.36671356004,3.02781726594	3.85715205447,3.07409452156,3.99085835454,3.54973981685,2.84532943093,3.07442096703,3.70196426927,4.1432759593,2.97578692393,3.15824543562,2.97221758753,3.68268917326,3.40771373137,3.44435122532,3.81517724115,2.99752742515,3.41347014477,3.39804287241,2.89145975725,3.53734368413,3.48594079214,3.61216351908,3.08637527462,2.94574786756,3.03622900867,2.18539293307	SPRET,PWK	129S1,C3H,DBA,129S5,C57BL,AKR,LP_J,WSB,129P2,BALB,CAST,NOD,CBA,REF,NZO,A_J		Decrease	2.36752	0.477378	3.31857	0.431355	0.000118493
protein_coding	INS	intergenic	FALSE	IAP-I	chr10:80278934-80278934	80278934	80278934	+	ENSMUSG00000035242	Oaz1	+	0	[[[80289399, 80289650], [80290980, 80291039], [80291039, 80291127], [80291204, 80291378], [80291454, 80291541], [80291614, 80292035]]]	5.05044425471,4.53316273826,5.27487878281,5.04711445921,5.20762268599,5.91394905564	5.91661298481,6.09083862086,7.45901110522,6.22517595583,6.34404599159,6.46852664695,5.67847705025,5.42833288462,5.17467143173,5.03659273961,6.62086508007,6.68486898596,5.97076349349,5.74999800737,6.22197067106,6.37903243885,6.37861299623,6.40102354608,6.03938816367,6.24948706645,5.99537290958,6.00801103152,6.22789889714,6.36220158749	CAST,WSB,PWK	SPRET,129S1,C3H,129S5,C57BL,AKR,LP_J,129P2,BALB,DBA,NOD,CBA,REF,NZO,A_J		Decrease	5.1712	0.447398	6.12966	0.503489	0.0001225
protein_coding	INS	intergenic	FALSE	SINE	chr15:75831362-75831362	75831362	75831362	None	ENSMUSG00000046761	Fam83h	-	0	[[[75844672, 75844766], [75836529, 75836992], [75835563, 75835729], [75835369, 75835495], [75831531, 75835179]]]	1.66302897462,1.43753984761,1.84959723384,1.63301743967,2.0303074917,2.1773372616	1.49503858281,1.49176908101,0.936602840473,1.39582043077,1.36844490136,1.51338072372,1.11875944265,0.701702446115,0.841616998432,0.754865941705,1.2513756626,1.24372042867,1.36492149676,1.37332232954,1.19082395685,1.26754864225,1.38352824471,1.1827319246,1.26989060806,1.23190620455,1.23776615591,1.1542948804,1.087377136,0.844522086789	CAST,SPRET,PWK	129S1,C3H,129S5,C57BL,AKR,LP_J,WSB,129P2,BALB,DBA,NOD,CBA,REF,NZO,A_J		Increase	1.79847	0.274187	1.19591	0.231859	0.000122502
protein_coding	INS	intergenic	FALSE	IAP-I	chr3:145640521-145640521	145640521	145640521	-	ENSMUSG00000036873	2410004B18Rik	+	0	[[[145600976, 145601292], [145601860, 145602060], [145606759, 145607793]]]	6.55793903531,6.46508059461,5.83229609413,6.16159906552,6.10419446397,5.85530525471,5.55926551895,5.96212204482,6.00101504724,5.87526708637,6.14306637279,6.26965785487,5.78824672735,6.1138346604,6.01056787565,6.08265133302,6.26372611302,6.32956314416,6.0701439572,5.40511202244	5.03045836809,5.63717148041,5.43341159911,5.18455508158,5.57255898596,5.53460122913,6.02772402966,6.13117711875,5.50636579905,5.00049139789	129S1,C3H,129S5,DBA,AKR,LP_J,129P2,BALB,NOD,CBA,NZO,A_J	WSB,C57BL,SPRET,CAST,REF,PWK		Increase	6.04253	0.279434	5.50585	0.3765	0.000122506
protein_coding	DEL	intergenic	FALSE	LINE_frag	chr1:164562189-164562704	164562189	164562704	-	ENSMUSG00000026697	Myoc	+	0	[[[164569298, 164569956], [164577573, 164577700], [164578546, 164579824]]]	1.23327057534,1.49016559403,1.57963127625,1.44569436999,0.139292720452,0.296602947998,0.668644198741,0.486097586685,1.84462695313,1.87362730158,3.82886587672,4.1437333331,2.80124681649,2.37081399023,2.57932408298,2.4814482858,2.20316025473,2.49752760338,1.00594547802,0.893839280966,3.93785447003,3.93519888563,0.419378362086,0.567657176298	0.154066642942,0.120871037237,0.648412968467,0.290467239469,0.31987614478,0.191059532925	129S1,C3H,DBA,129S5,C57BL,AKR,LP_J,129P2,BALB,CAST,NOD,CBA,REF,NZO,A_J	SPRET,WSB,PWK		Increase	1.86349	1.23695	0.287459	0.192969	0.000122863
protein_coding	INS	intergenic	FALSE	SINE	chr9:50830704-50830704	50830704	50830704	None	ENSMUSG00000037112	Sik2	-	0	[[[50816844, 50817078], [50806603, 50806721], [50803711, 50803776], [50743519, 50743682], [50725631, 50725757], [50725117, 50725242], [50723545, 50723767], [50721487, 50721641], [50715510, 50715676], [50707423, 50707653], [50706585, 50706871], [50706291, 50706456], [50705476, 50705588], [50704747, 50704840], [50703447, 50704066], [50700915, 50701494]], [[50816844, 50817078], [50806603, 50806721],…	2.37871485726,2.49308581805,2.54220754421,2.77198125554	2.93275705559,3.60860508321,3.63003565127,3.62333937,3.99671767648,4.24700812987,3.82889238665,3.79757980081,4.80789769864,5.34823615479,3.08224745926,3.64331059399,2.97504724615,2.71248821516,3.13470505896,3.81111389584,3.28154810388,3.44980297919,3.10238648345,3.04151547214,3.59057308473,3.67007610005,3.77508596934,3.52962605763,4.08807491232,3.92688851385	SPRET,129P2,LP_J	129S1,C3H,DBA,129S5,C57BL,AKR,WSB,BALB,PWK,CAST,NOD,CBA,REF,NZO,A_J		Decrease	2.5465	0.165192	3.63983	0.578505	0.000123328
pseudogene	INS	intergenic	FALSE	IAP-I	chr18:54554971-54554971	54554971	54554971	None	ENSMUSG00000069376	AC115124.1	+	0	[[[54143973, 54144982]]]	3.62751577512,3.87882172716,1.8493608447,1.7150563616,1.96030997401,2.07727266287	4.73538234805,3.88849679499,3.67258839677,3.90149703727,6.7869144786,3.7623363059,3.71332478994,3.73423907354,2.54849892797,2.93285156345,3.89309074158,4.01334735936,3.8710108227,3.93801495917,3.8729691393,3.98875534882,3.79545549105,3.66645542908,3.83360186528,3.72163236196,3.68736311126,2.71915209746,3.90356234736,3.13572641744	CAST,SPRET,PWK	129S1,C3H,129S5,C57BL,AKR,LP_J,WSB,129P2,BALB,DBA,NOD,CBA,REF,NZO,A_J		Decrease	2.51806	0.967462	3.82151	0.778197	0.000124767
pseudogene	DEL	intergenic	FALSE	LINE_frag	chr18:54137640-54138554	54137640	54138554	-	ENSMUSG00000069376	AC115124.1	+	0	[[[54143973, 54144982]]]	4.73538234805,3.88849679499,3.67258839677,3.90149703727,6.7869144786,3.7623363059,3.71332478994,3.73423907354,2.54849892797,2.93285156345,3.89309074158,4.01334735936,3.8710108227,3.93801495917,3.8729691393,3.98875534882,3.79545549105,3.66645542908,3.83360186528,3.72163236196,3.68736311126,2.71915209746,3.90356234736,3.13572641744	3.62751577512,3.87882172716,1.8493608447,1.7150563616,1.96030997401,2.07727266287	129S1,C3H,129S5,C57BL,AKR,LP_J,WSB,129P2,BALB,DBA,NOD,CBA,REF,NZO,A_J	CAST,SPRET,PWK		Increase	3.82151	0.778197	2.51806	0.967462	0.000124767
pseudogene	DEL	intergenic	FALSE	LINE_frag	chr18:54576755-54578292	54576755	54578292	+	ENSMUSG00000069376	AC115124.1	+	0	[[[54143973, 54144982]]]	4.73538234805,3.88849679499,3.67258839677,3.90149703727,6.7869144786,3.7623363059,3.71332478994,3.73423907354,2.54849892797,2.93285156345,3.89309074158,4.01334735936,3.8710108227,3.93801495917,3.8729691393,3.98875534882,3.79545549105,3.66645542908,3.83360186528,3.72163236196,3.68736311126,2.71915209746,3.90356234736,3.13572641744	3.62751577512,3.87882172716,1.8493608447,1.7150563616,1.96030997401,2.07727266287	129S1,C3H,129S5,C57BL,AKR,LP_J,WSB,129P2,BALB,DBA,NOD,CBA,REF,NZO,A_J	CAST,SPRET,PWK		Increase	3.82151	0.778197	2.51806	0.967462	0.000124767
protein_coding	INS	intergenic	FALSE	IAP-I	chr8:66091878-66091878	66091878	66091878	-	ENSMUSG00000054162	Spock3	+	0	[[[65430156, 65430325], [65430595, 65430785], [65592229, 65592239], [65592338, 65592385], [65622694, 65622810], [65699435, 65699560], [65723894, 65724010], [65807659, 65807780], [65824460, 65824683], [65827715, 65827779], [65830976, 65831115], [65834007, 65835900]]]	8.89632629401,8.61820018994,8.5039495757,8.40124577224,7.39195925109,7.93270542986,8.02209475199,8.26019491952,8.36634621492,8.30109633283,8.22466188952,6.68297267936	6.66508201956,6.41128179577,7.88193970251,6.92464622102,6.8161194187,7.02465191716,4.8853839866,5.98765412414,5.51397299326,6.20582806125,7.25702874122,7.05772148476,7.07239690694,6.90592594646,6.03324127119,6.13332467653,8.40911575057,8.26537334435	CBA,C3H,LP_J,DBA,AKR,BALB	129S1,129S5,C57BL,REF,SPRET,129P2,PWK,CAST,NOD,WSB,NZO,A_J		Increase	8.13348	0.590768	6.74726	0.901578	0.000127045
protein_coding	INS	intergenic	FALSE	ETn	chr10:33689833-33689833	33689833	33689833	-	ENSMUSG00000039531	Zufsp	-	0	[[[33670935, 33671065], [33669552, 33669670], [33668733, 33669304], [33663454, 33663566], [33659962, 33660085], [33654893, 33655063], [33649960, 33650150], [33649625, 33649792], [33647816, 33647969], [33647205, 33647427], [33638951, 33639181]], [[33670935, 33671065], [33669552, 33669670], [33668733, 33669304], [33663454, 33663566], [33659962, 33660085], [33649960, 33650150], [33649625, 33649792],…	4.968591161,4.83897768912,4.38791411903,4.48240198918	3.31454502683,3.10583368234,3.74289851127,3.72312055724,2.80525625983,3.56737822902,4.02390582805,3.93523344419,3.72209497705,4.02955985571,4.49265646014,4.21106456537,3.57420366784,3.73818230836,3.94291372417,3.76147090918,3.72685115484,3.62585397246,3.94535167628,3.8368545124,3.84839586734,3.76594462278,3.35273339717,3.78198307294,3.9055936635,4.14216800176	SPRET,PWK	129S1,C3H,DBA,129S5,C57BL,AKR,LP_J,WSB,129P2,BALB,CAST,NOD,CBA,REF,NZO,A_J		Increase	4.66947	0.278373	3.75469	0.344086	0.000128252
protein_coding	INS	intergenic	FALSE	RLTR1B	chr10:33706011-33706011	33706011	33706011	None	ENSMUSG00000039531	Zufsp	-	0	[[[33670935, 33671065], [33669552, 33669670], [33668733, 33669304], [33663454, 33663566], [33659962, 33660085], [33654893, 33655063], [33649960, 33650150], [33649625, 33649792], [33647816, 33647969], [33647205, 33647427], [33638951, 33639181]], [[33670935, 33671065], [33669552, 33669670], [33668733, 33669304], [33663454, 33663566], [33659962, 33660085], [33649960, 33650150], [33649625, 33649792],…	4.968591161,4.83897768912,4.38791411903,4.48240198918	3.31454502683,3.10583368234,3.74289851127,3.72312055724,2.80525625983,3.56737822902,4.02390582805,3.93523344419,3.72209497705,4.02955985571,4.49265646014,4.21106456537,3.57420366784,3.73818230836,3.94291372417,3.76147090918,3.72685115484,3.62585397246,3.94535167628,3.8368545124,3.84839586734,3.76594462278,3.35273339717,3.78198307294,3.9055936635,4.14216800176	SPRET,PWK	129S1,C3H,DBA,129S5,C57BL,AKR,LP_J,WSB,129P2,BALB,CAST,NOD,CBA,REF,NZO,A_J		Increase	4.66947	0.278373	3.75469	0.344086	0.000128252
protein_coding	INS	intergenic	FALSE	RLTR10	chr12:113989997-113989997	113989997	113989997	-	ENSMUSG00000052160	Pld4	+	0	[[[113998864, 113998994], [114000735, 114000820], [114001606, 114001774], [114002172, 114002357], [114002657, 114002779], [114003207, 114003336], [114004912, 114005114], [114005707, 114005848], [114005963, 114006130], [114006234, 114006332], [114006635, 114007197]]]	1.46754638182,2.09631372544,2.64800510652,2.3130727005,2.29876761898,2.46913984694,3.28338171151,3.24132225555,2.17325453508,2.00231978842,2.80749011752,2.38123525567	3.54274803607,3.2554127838,2.95009323168,2.75282998206,2.99032149956,2.43696205455,2.91852171795,2.59156721756,3.47150904417,3.4203282216,3.41389988709,3.39787455974,3.48541184902,3.40494593206,3.46739994588,3.30330951767,2.81874655122,2.89745394767	CBA,C3H,AKR,CAST,WSB,A_J	SPRET,129S1,129S5,C57BL,REF,LP_J,129P2,BALB,DBA,PWK,NZO,NOD		Decrease	2.43182	0.513259	3.13996	0.346698	0.00013067
protein_coding	INS	intergenic	FALSE	RLTR10	chr9:99209025-99209025	99209025	99209025	+	ENSMUSG00000056267	Cep70	+	0	[[[99143859, 99143909], [99146684, 99146785], [99154672, 99154796], [99162963, 99163055], [99163243, 99163368], [99164046, 99164228], [99175995, 99176166], [99177806, 99177864], [99178354, 99178437], [99178527, 99178617], [99181445, 99181521], [99189613, 99189720], [99191942, 99192114], [99196444, 99196592], [99196693, 99196863], [99197996, 99198112], [99198920, 99199001], [99200145, 99200820]]]	3.52032608153,3.78005229174,3.12127616217,3.25955898841	4.38025965048,4.63666222738,4.68174670571,4.71555720422,3.4123471552,5.16224866315,4.37022471864,4.01306350784,4.25997995453,4.52012979698,4.53032382084,4.92238668834,4.15017438833,4.15432139524,3.84992279088,4.22830309611,4.57721298293,4.23367951215,4.66729129857,4.48200842505,4.64067347978,4.32003335065,3.68958043944,3.48095655183,4.00941981569,4.22223885516	SPRET,PWK	129S1,C3H,DBA,129S5,C57BL,AKR,LP_J,WSB,129P2,BALB,CAST,NOD,CBA,REF,NZO,A_J		Decrease	3.4203	0.291365	4.31964	0.414167	0.000132148
protein_coding	DEL	intergenic	FALSE	MaLR	chr15:80063042-80063440	80063042	80063440	+	ENSMUSG00000042428	Mgat3	+	0	[[[80004149, 80004268], [80041401, 80045949]]]	6.51096687862,6.42905102575,6.45251654086,6.28975797445,6.30122429407,6.09934727629	5.90765574273,5.69903065519,6.00252509942,5.9924777323,5.70024197949,5.85820114621,5.8677527614,5.8397251649,6.01391811298,6.14424816179,6.10979848717,5.97132826983,5.91828061026,5.89367481811,6.4009121477,6.07207297064,6.08655803296,6.17351912341,5.83847809703,6.0326452258,6.22927573346,6.10555452259,6.21109208323,6.10828091251	C57BL,REF,WSB,NZO	SPRET,129S1,C3H,129S5,DBA,AKR,LP_J,129P2,BALB,CAST,NOD,CBA,PWK,A_J		Increase	6.34714	0.149302	6.00739	0.168567	0.000133146
protein_coding	INS	intergenic	FALSE	RLTR10	chr19:50001513-50001513	50001513	50001513	+	ENSMUSG00000062083	Rpl13a-ps1	-	0	[[[50104612, 50105225]]]	8.35540054041,6.67767890618,7.49401759939,8.20753354815	6.01271451983,5.81200982534,5.55439898511,5.70643850259,6.32757370204,6.30241377215,5.87940083181,5.07623749326,6.27846507032,5.64429004033,6.13426118356,6.81294956505,6.3195431518,6.19454206379,6.21979343927,6.49848383414,6.58003126166,6.43846292607,6.91771030677,6.91784360684,5.78833799362,5.46904302493,6.57420831098,7.04023434901,6.50197589144,7.22391821096	SPRET,LP_J	129S1,C3H,DBA,129S5,C57BL,AKR,WSB,129P2,BALB,CAST,NOD,CBA,REF,PWK,NZO,A_J		Increase	7.68366	0.768904	6.23943	0.526037	0.000133799
protein_coding	INS	intergenic	FALSE	SINE	chr19:50001367-50001367	50001367	50001367	None	ENSMUSG00000062083	Rpl13a-ps1	-	0	[[[50104612, 50105225]]]	8.35540054041,6.67767890618,7.49401759939,8.20753354815	6.01271451983,5.81200982534,5.55439898511,5.70643850259,6.32757370204,6.30241377215,5.87940083181,5.07623749326,6.27846507032,5.64429004033,6.13426118356,6.81294956505,6.3195431518,6.19454206379,6.21979343927,6.49848383414,6.58003126166,6.43846292607,6.91771030677,6.91784360684,5.78833799362,5.46904302493,6.57420831098,7.04023434901,6.50197589144,7.22391821096	SPRET,LP_J	129S1,C3H,DBA,129S5,C57BL,AKR,WSB,129P2,BALB,CAST,NOD,CBA,REF,PWK,NZO,A_J		Increase	7.68366	0.768904	6.23943	0.526037	0.000133799
protein_coding	INS	intergenic	FALSE	MaLR	chr19:60961897-60961897	60961897	60961897	-	ENSMUSG00000003228	Grk5	+	0	[[[60965650, 60966534], [61063603, 61063700], [61107653, 61107767], [61121978, 61122057], [61144449, 61144551], [61145205, 61145299], [61148335, 61148400], [61149290, 61149432], [61152539, 61152731], [61155238, 61155277], [61156755, 61156846], [61158962, 61159172], [61161973, 61162112], [61165812, 61165951], [61166409, 61166542], [61167795, 61168449]]]	3.90766638747,4.08010825469,3.99831906371,3.95298740557,3.94952870439,3.35764364699,3.24783122667,3.76348312866,3.48193660215,3.96256359038,3.39534802625,3.53946255715,3.40530136849,3.90484208948	4.31093910604,4.36884295436,4.22207994579,4.34403612414,4.20670964768,4.50440062272,3.98583921046,4.17925795366,4.19575261419,3.8194082344,4.01976114531,3.66142805337,4.35438038103,4.12349859454,4.0395436252,3.83600921308	129S1,LP_J,NOD,129S5,129P2,CAST,WSB,NZO,A_J	CBA,C3H,C57BL,AKR,SPRET,BALB,DBA,REF,PWK		Decrease	3.7105	0.289682	4.13574	0.229539	0.000133896
lincRNA	DEL	intergenic	FALSE	LINE_frag	chr3:51412267-51412982	51412267	51412982	-	ENSMUSG00000085462	AC102860.1	+	0	[[[51363956, 51364130], [51364669, 51367811], [51368496, 51368633], [51370758, 51371036]]]	2.49816928684,3.24752544763,2.72946412069,2.76488787283,3.72837919224,3.50427204855,2.83855317561,2.7330176522,3.12805402445,1.4240278048,2.82375741479,2.60691829841,3.28543392729,3.08721715215,3.50479745175,3.23785849181,2.8755327565,3.15542595361,2.6048156373,2.36734510299,2.60767487673,1.67715378647,3.0074472936,2.83079673668	0.598599387854,1.30823917212,2.9747306253,3.12339326432,1.15006412871,0.929948063702	129S1,C3H,129S5,C57BL,AKR,LP_J,WSB,129P2,BALB,DBA,NOD,CBA,REF,NZO,A_J	CAST,SPRET,PWK		Increase	2.84452	0.525784	1.68083	1.08727	0.000135477
lincRNA	DEL	intergenic	FALSE	SINE	chr3:51406320-51406526	51406320	51406526	+	ENSMUSG00000085462	AC102860.1	+	0	[[[51363956, 51364130], [51364669, 51367811], [51368496, 51368633], [51370758, 51371036]]]	2.49816928684,3.24752544763,2.72946412069,2.76488787283,3.72837919224,3.50427204855,2.83855317561,2.7330176522,3.12805402445,1.4240278048,2.82375741479,2.60691829841,3.28543392729,3.08721715215,3.50479745175,3.23785849181,2.8755327565,3.15542595361,2.6048156373,2.36734510299,2.60767487673,1.67715378647,3.0074472936,2.83079673668	0.598599387854,1.30823917212,2.9747306253,3.12339326432,1.15006412871,0.929948063702	129S1,C3H,129S5,C57BL,AKR,LP_J,WSB,129P2,BALB,DBA,NOD,CBA,REF,NZO,A_J	CAST,SPRET,PWK		Increase	2.84452	0.525784	1.68083	1.08727	0.000135477
protein_coding	INS	intergenic	FALSE	SINE	chr12:21320986-21320986	21320986	21320986	None	ENSMUSG00000054309	Cpsf3	+	0	[[[21292217, 21292405], [21296107, 21296172], [21297610, 21297709], [21299085, 21299215], [21300889, 21301068], [21302506, 21302597], [21303648, 21303800], [21305901, 21306078], [21307275, 21307435], [21308218, 21308366], [21311162, 21311316], [21312632, 21312742], [21313852, 21313952], [21314763, 21314859], [21316056, 21316145], [21318157, 21318228], [21319626, 21319724], [21320507, 21320696]]]	6.05057862782,5.85483121287,6.195117879,5.96735496361,5.87247941455,5.75726056454	6.32872497535,6.31870827515,6.23724914743,6.20290403814,6.48706108197,6.29596772809,6.08937934017,6.04271909724,6.28385045639,6.33448127393,6.01755913994,6.34359168125,6.18536424632,6.19659347216,6.30190720542,6.13507732811,6.6011154095,6.23637751436,6.36760577216,6.58885049867,6.16749490156,6.05431350529,6.11382067341,6.20732206925	AKR,A_J,BALB	SPRET,129S1,C3H,129S5,C57BL,DBA,LP_J,WSB,129P2,PWK,CAST,CBA,REF,NZO,NOD		Decrease	5.9496	0.156661	6.25575	0.154803	0.000135518
protein_coding	INS	intergenic	FALSE	SINE	chr19:60699001-60699001	60699001	60699001	None	ENSMUSG00000072437	Nanos1	+	0	[[[60831888, 60835816]]]	3.70242626185,3.89917694685,3.18395073243,3.52713740525,3.39961400994,3.20471847487,3.55194391704,3.45257782086,3.38653371185,3.62926585161,3.1988490628,3.68934980607,2.44366371996,3.51412805641	3.91565957966,3.98090774907,4.17798782192,3.85080784562,3.84392894587,3.86386867797,4.03506973554,3.86963483177,3.97851338514,4.26566259922,3.56740363286,3.72864175873,3.75859026997,3.63315200164,3.76249533088,4.59947025934	129S1,C3H,LP_J,DBA,AKR,129P2,BALB,CBA,A_J	WSB,129S5,C57BL,REF,SPRET,CAST,NOD,NZO,PWK		Decrease	3.4131	0.347474	3.92699	0.255301	0.000137454
protein_coding	INS	intergenic	FALSE	LINE_frag	chr15:51528914-51528914	51528914	51528914	None	ENSMUSG00000022312	Eif3h	-	0	[[[51696882, 51697010], [51618108, 51618366]]]	5.18547164756,5.48685690843,5.66382553375,5.95374000251	6.16409543522,6.62165537522,6.7314986713,6.88506868388,6.69880004309,5.89159713462,6.28228287014,6.22268520453,7.77608416484,7.61719308031,6.40814616813,6.66056469895,7.81158715835,7.51112542514,6.47023200142,6.4213863037,6.3434455811,6.00044035766,6.31019798806,6.03776206201,6.79256793799,6.77125050682,6.77531445403,7.3967570389,6.85555155154,6.58251460285	SPRET,PWK	129S1,C3H,DBA,129S5,C57BL,AKR,LP_J,WSB,129P2,BALB,CAST,NOD,CBA,REF,NZO,A_J		Decrease	5.57247	0.321875	6.69384	0.538261	0.000138836
protein_coding	DEL	intergenic	FALSE	LINE_frag	chr15:51025762-51026102	51025762	51026102	-	ENSMUSG00000022312	Eif3h	-	0	[[[51696882, 51697010], [51618108, 51618366]]]	6.16409543522,6.62165537522,6.7314986713,6.88506868388,6.69880004309,5.89159713462,6.28228287014,6.22268520453,7.77608416484,7.61719308031,6.40814616813,6.66056469895,7.81158715835,7.51112542514,6.47023200142,6.4213863037,6.3434455811,6.00044035766,6.31019798806,6.03776206201,6.79256793799,6.77125050682,6.77531445403,7.3967570389,6.85555155154,6.58251460285	5.18547164756,5.48685690843,5.66382553375,5.95374000251	129S1,C3H,DBA,129S5,C57BL,AKR,LP_J,WSB,129P2,BALB,CAST,NOD,CBA,REF,NZO,A_J	SPRET,PWK		Increase	6.69384	0.538261	5.57247	0.321875	0.000138836
protein_coding	DEL	intergenic	FALSE	LINE_frag	chr15:51530044-51531250	51530044	51531250	-	ENSMUSG00000022312	Eif3h	-	0	[[[51696882, 51697010], [51618108, 51618366]]]	6.16409543522,6.62165537522,6.7314986713,6.88506868388,6.69880004309,5.89159713462,6.28228287014,6.22268520453,7.77608416484,7.61719308031,6.40814616813,6.66056469895,7.81158715835,7.51112542514,6.47023200142,6.4213863037,6.3434455811,6.00044035766,6.31019798806,6.03776206201,6.79256793799,6.77125050682,6.77531445403,7.3967570389,6.85555155154,6.58251460285	5.18547164756,5.48685690843,5.66382553375,5.95374000251	129S1,C3H,DBA,129S5,C57BL,AKR,LP_J,WSB,129P2,BALB,CAST,NOD,CBA,REF,NZO,A_J	SPRET,PWK		Increase	6.69384	0.538261	5.57247	0.321875	0.000138836
pseudogene	DEL	intergenic	FALSE	IAP-I	chr10:116043322-116050444	116043322	116050444	-	ENSMUSG00000052291	AC139376.2	+	0	[[[116018538, 116018776], [116018777, 116018895], [116018896, 116018924], [116018925, 116019211]]]	2.36444283365,2.44198033787,2.56821285634,2.58572594134,2.86403440095,3.43377262511,3.07445218541,3.14205532212,3.30203604208,3.46397001674,3.23663375296,3.21929491502,3.01864059104,2.62642452731,2.82387643503,3.08062239744,3.10533208617,3.28386884648,2.67972772528,2.38110101449,2.21126552006,1.83157836651,2.83504683302,3.22016171144	2.19933023626,1.85115519794,2.65968149127,2.33580929156,1.79055880997,1.53948910985	129S1,C3H,129S5,C57BL,AKR,LP_J,WSB,129P2,BALB,DBA,NOD,CBA,REF,NZO,A_J	CAST,SPRET,PWK		Increase	2.86643	0.42251	2.06267	0.410416	0.000140166
protein_coding	DEL	intergenic	FALSE	LINE_frag	chr15:90244878-90247230	90244878	90247230	+	ENSMUSG00000052560	Cpne8	-	0	[[[90509597, 90509802], [90479672, 90479714], [90479007, 90479055], [90450061, 90450166], [90445540, 90445581], [90415307, 90415372], [90402374, 90402479], [90399889, 90399995], [90398678, 90398721], [90382403, 90382480], [90371686, 90371741], [90370661, 90370724], [90352337, 90352385], [90346337, 90346520], [90339924, 90340053], [90331840, 90331944], [90330314, 90330373], [90327494, 90327569], […	4.28503438869,3.74691027721,3.51194741336,5.20921160263,3.48417601843,5.25875445609,4.35055489226,3.80246487781,4.81822717101,5.28566951672,4.55595186361,3.3593413166,4.6321973102,5.31467219907,4.96240259313,5.03197470845,5.12518188736,4.62937695916,4.44907321416,4.8089308078,4.40821632875,4.77830105738,4.79473638343,5.57012923576	3.60590860763,3.98450238277,4.03939510912,2.97857195798,3.27416733145,2.43056024587	129S1,C3H,129S5,C57BL,AKR,LP_J,WSB,129P2,BALB,DBA,NOD,CBA,REF,NZO,A_J	CAST,SPRET,PWK		Increase	4.59056	0.626812	3.38552	0.620461	0.000141105
protein_coding	INS	intergenic	FALSE	RLTR10	chr15:90249430-90249430	90249430	90249430	-	ENSMUSG00000052560	Cpne8	-	0	[[[90509597, 90509802], [90479672, 90479714], [90479007, 90479055], [90450061, 90450166], [90445540, 90445581], [90415307, 90415372], [90402374, 90402479], [90399889, 90399995], [90398678, 90398721], [90382403, 90382480], [90371686, 90371741], [90370661, 90370724], [90352337, 90352385], [90346337, 90346520], [90339924, 90340053], [90331840, 90331944], [90330314, 90330373], [90327494, 90327569], […	3.60590860763,3.98450238277,4.03939510912,2.97857195798,3.27416733145,2.43056024587	4.28503438869,3.74691027721,3.51194741336,5.20921160263,3.48417601843,5.25875445609,4.35055489226,3.80246487781,4.81822717101,5.28566951672,4.55595186361,3.3593413166,4.6321973102,5.31467219907,4.96240259313,5.03197470845,5.12518188736,4.62937695916,4.44907321416,4.8089308078,4.40821632875,4.77830105738,4.79473638343,5.57012923576	CAST,SPRET,PWK	129S1,C3H,129S5,C57BL,AKR,LP_J,WSB,129P2,BALB,DBA,NOD,CBA,REF,NZO,A_J		Decrease	3.38552	0.620461	4.59056	0.626812	0.000141105
protein_coding	INS	intergenic	FALSE	SINE	chr14:84813103-84813103	84813103	84813103	+	ENSMUSG00000035566	Pcdh17	+	0	[[[84843368, 84848460], [84877128, 84877188], [84877320, 84877494], [84932680, 84936867]]]	4.4297169698,4.50353557853,3.67791390719,3.75281385136,4.07865487424,4.23830267599,3.89758777851,3.68628507196	4.35547576276,4.47810457825,4.72328792985,4.72657310009,4.37917364442,4.31753922601,4.73917368767,5.19861027885,4.45915739985,4.58838644732,4.56251551481,4.20039331803,4.20326610532,4.51423435881,4.36318222993,4.68765274968,4.60806305674,4.79706383852,4.4846582662,5.07616833938,4.10125245477,4.27488874664	NOD,CAST,129S1,129P2,LP_J	CBA,C3H,129S5,C57BL,AKR,SPRET,BALB,PWK,DBA,WSB,REF,NZO,A_J		Decrease	4.0331	0.330834	4.53813	0.273502	0.000141162
processed_transcript	INS	intergenic	FALSE	SINE	chrX:47989317-47989317	47989317	47989317	None	ENSMUSG00000085396	RP23-285G5.1	-	0	[[[47988120, 47988498], [47984066, 47984172], [47980382, 47980427], [47979612, 47979686], [47968570, 47968692]]]	5.67211689293,5.39105774637,6.02824646656,5.87551318925,6.02588180692,5.91101155551,5.28054572331,5.61053539858,5.57233110852,5.38702618149,6.01709583854,5.4608269488,6.15482063299,5.84540564285,5.00274556943,4.75022193507	4.40115306609,4.68978209683,2.31426425874,2.96907649165,1.69735960727,1.59914182615,1.57920660314,1.30344287591,5.57532663546,5.33020978098,5.65296580162,5.57060842373,3.47726155123,2.82079025232	129S1,C3H,129S5,DBA,AKR,LP_J,129P2,BALB,CBA,NZO,A_J	WSB,C57BL,SPRET,PWK,CAST,REF,NOD		Increase	5.62409	0.397114	3.49861	1.6718	0.000141441
protein_coding	DEL	intergenic	FALSE	SINE	chr7:148168743-148168940	148168743	148168940	-	ENSMUSG00000025492	Ifitm3	-	0	[[[148196294, 148196612], [148195487, 148195788]]]	4.37110040693,4.26516244096,4.5324337355,4.14329654463,5.05709071431,5.15263329915,2.87046873692,2.95873805486,5.84210173624,4.9355817334,4.47278896368,4.79558219277,5.12525312854,4.80679548633,4.99707710835,4.5815095393,3.93106619554,4.04430914041,3.98752972683,4.53133824737,5.05140746693,4.16073752215	3.12046870594,3.26371171873,3.35847382626,3.5428080143,2.69190009626,2.91827860339,3.76761382793,4.03399530482	129S1,C3H,129S5,C57BL,AKR,LP_J,129P2,BALB,DBA,NOD,CBA,REF,NZO,A_J	CAST,SPRET,WSB,PWK		Increase	4.48245	0.689803	3.33716	0.44042	0.000143457
protein_coding	DEL	intergenic	FALSE	SINE	chr8:87631672-87631873	87631672	87631873	+	ENSMUSG00000005142	Man2b1	+	0	[[[87607221, 87607387], [87608298, 87608402], [87608538, 87608713], [87609252, 87609447], [87610708, 87610842], [87611069, 87611216], [87612451, 87612569], [87614815, 87614899], [87614981, 87615103], [87615170, 87615250], [87615408, 87615519], [87615735, 87615844], [87615962, 87616080], [87616729, 87616919], [87617816, 87617915], [87618003, 87618122], [87619017, 87619137], [87619223, 87619326], […	6.07715638589,6.16503009788,5.45367519803,5.67005474655,5.45577625933,5.84045559774	4.64342502819,4.50163877336,4.97560253315,4.54022974417,5.36479855074,5.24228100845,4.86755247032,4.99117566426,5.03139865949,5.31167265368,4.84457927214,4.79604231521,4.80967615851,4.78435765953,5.33773575796,5.72498075275,5.23544770453,5.24756712873,5.38592171115,5.28078545036,5.29172244963,5.23452746856,5.51900453537,5.49405009099	C57BL,REF,NZO,PWK	SPRET,129S1,C3H,129S5,DBA,AKR,LP_J,WSB,129P2,BALB,CAST,NOD,CBA,A_J		Increase	5.77702	0.304581	5.10234	0.325032	0.000146452
protein_coding	DEL	intergenic	FALSE	LINE_frag	chr7:17481251-17481541	17481251	17481541	-	ENSMUSG00000063594	Gng8	+	0	[[[17477133, 17477705], [17477797, 17477860], [17480289, 17480376], [17480582, 17480784]]]	1.92880107786,2.77845504122,1.6640536458,2.78819393772,3.19464796566,2.97301025741,2.11480830114,1.76862512889,2.15341014457,1.91671221673,2.30873258378,1.88768467116,2.28410086537,2.03573793495,3.98287347543,2.6050710749	1.61231662662,1.58897228925,2.04632588406,2.18462185485,1.2774070261,1.19709032074,1.16702410485,1.31119719142,1.3668239567,2.1234166787,0.611649239461,0.944127469519,2.15441547778,1.67546027715	DBA,C57BL,AKR,BALB,NOD,REF,NZO,A_J	SPRET,CBA,C3H,129S5,LP_J,WSB,129P2,CAST,129S1,PWK		Increase	2.39906	0.619471	1.51863	0.48312	0.000146622
protein_coding	INS	intergenic	FALSE	IAP-I	chr13:9053137-9053137	9053137	9053137	-	ENSMUSG00000033499	Larp4b	+	0	[[[9093149, 9093426], [9121352, 9121472], [9123147, 9123208], [9136023, 9136172], [9136399, 9136547], [9142998, 9143078], [9144626, 9144764], [9146645, 9146750], [9149070, 9149182], [9150109, 9150164], [9150259, 9150470], [9157367, 9157475], [9163919, 9163966], [9165561, 9165727], [9167922, 9168048], [9168142, 9168252], [9169896, 9172332]], [[9093149, 9093426], [9121352, 9121472], [9123147, 91232…	5.2916193574,5.24006829689,4.72743629797,4.80650502571,4.65312796939,5.01811416307,4.74786775021,4.85482921279,5.27591707611,5.40907172211,5.34424447196,5.62368849959,5.23174493625,5.33058239157	5.56453549385,5.46738210244,5.50467982905,5.65939748602,5.79192260175,5.89080990205,5.24982775315,5.12897110705,5.34637661121,5.30918951218,5.64734912111,5.60231387917,5.69000191084,6.13734980624,5.37760106645,5.55462542864	WSB,LP_J,NOD,SPRET,CAST,NZO	129S1,C3H,129S5,C57BL,AKR,129P2,BALB,DBA,CBA,PWK,REF,A_J		Decrease	5.11106	0.303945	5.55765	0.254055	0.000146759
protein_coding	INS	intergenic	FALSE	RLTR10	chr1:92317782-92317782	92317782	92317782	-	ENSMUSG00000034432	Cops8	+	0	[[[92500072, 92500202], [92500948, 92501020], [92502037, 92502087], [92503110, 92503244], [92506666, 92506775], [92507548, 92507612], [92508113, 92508162], [92508747, 92509699]]]	6.32560454355,6.44910063511,6.56062553791,6.23860013059,6.5689374787,6.55017214794,6.30747188939,6.65470090254	6.44803138791,6.49797486387,6.61923154655,6.50044364191,6.96346249015,6.84682939195,7.28522442571,7.0314815983,6.75525480733,6.60260009358,6.69412280206,7.04778885436,6.65422968003,6.8282386242,6.85483465656,6.7934486158,6.92098776583,6.81925099538,6.71705223333,7.01720335745,6.84687622987,7.07259847446	CBA,C3H,LP_J,AKR,129P2,129S1	WSB,129S5,C57BL,DBA,SPRET,BALB,PWK,CAST,NOD,REF,NZO,A_J		Decrease	6.4569	0.150437	6.80987	0.211295	0.000147326
protein_coding	INS	intergenic	FALSE	MaLR	chr13:60214182-60214182	60214182	60214182	None	ENSMUSG00000035248	Zcchc6	-	0	[[[59924440, 59924462], [59922919, 59923471], [59918017, 59918200], [59917630, 59917748], [59916905, 59917084], [59916225, 59916315], [59912874, 59912927], [59911930, 59912001], [59910737, 59910865], [59909405, 59909526], [59906582, 59906736], [59903375, 59903557], [59901000, 59902077], [59900357, 59900509], [59899029, 59899117], [59898179, 59898281], [59895806, 59895865], [59893135, 59893240], […	5.05516872433,5.00927201316,5.13020866265,4.85786164985,4.83527743824,4.84810184793,4.86553094842,4.86758361968,4.79495775266,5.01341609362	4.93532041016,5.35058006791,5.3825687201,5.21440396688,5.35464366522,5.2244845209,5.02297835262,5.32213989469,5.33451741217,5.43652911087,5.06077014006,5.09045504381,4.87002796029,4.93816502434,4.97545309157,5.15459627,5.3930017886,5.38413223439,5.34873020981,5.27736414213	NOD,LP_J,A_J,BALB	129S1,C3H,DBA,129S5,C57BL,AKR,SPRET,WSB,129P2,CAST,CBA,REF,NZO,PWK		Decrease	4.92774	0.113585	5.20354	0.182295	0.000149573
protein_coding	INS	intergenic	FALSE	SINE	chr13:60162926-60162926	60162926	60162926	-	ENSMUSG00000035248	Zcchc6	-	0	[[[59924440, 59924462], [59922919, 59923471], [59918017, 59918200], [59917630, 59917748], [59916905, 59917084], [59916225, 59916315], [59912874, 59912927], [59911930, 59912001], [59910737, 59910865], [59909405, 59909526], [59906582, 59906736], [59903375, 59903557], [59901000, 59902077], [59900357, 59900509], [59899029, 59899117], [59898179, 59898281], [59895806, 59895865], [59893135, 59893240], […	5.05516872433,5.00927201316,5.13020866265,4.85786164985,4.83527743824,4.84810184793,4.86553094842,4.86758361968,4.79495775266,5.01341609362	4.93532041016,5.35058006791,5.3825687201,5.21440396688,5.35464366522,5.2244845209,5.02297835262,5.32213989469,5.33451741217,5.43652911087,5.06077014006,5.09045504381,4.87002796029,4.93816502434,4.97545309157,5.15459627,5.3930017886,5.38413223439,5.34873020981,5.27736414213	NOD,LP_J,A_J,BALB	129S1,C3H,DBA,129S5,C57BL,AKR,SPRET,WSB,129P2,CAST,CBA,REF,NZO,PWK		Decrease	4.92774	0.113585	5.20354	0.182295	0.000149573
protein_coding	INS	intergenic	FALSE	MaLR	chr7:61982223-61982223	61982223	61982223	-	ENSMUSG00000063297	Luzp2	+	0	[[[62091327, 62091390], [62308121, 62308240], [62313414, 62313486], [62318637, 62318720], [62330394, 62330458], [62422568, 62422632], [62427564, 62427628], [62462055, 62462131], [62467090, 62467256], [62504766, 62504860], [62519648, 62519727], [62520630, 62523832], [62523915, 62524252]]]	7.42791365109,7.40651663988,7.11022234967,6.99249279275,6.66168367783,6.43010002122,7.05464915545,6.89394053367,6.94235427265,6.95325948282,7.04935975273,7.21621123915,6.9460541926,6.96881474189,6.76289859462,6.94371875422,6.86353471215,6.83393210671,6.88574833506,7.00976026157	5.97860839644,6.1902938468,6.74390606946,6.68093262012,6.40773273949,6.69689751255,6.288249502,6.20811194985,7.08623927112,6.83137016117	129S1,C3H,129S5,DBA,AKR,WSB,BALB,NOD,CBA,NZO,A_J	LP_J,C57BL,SPRET,129P2,CAST,REF,PWK		Increase	6.96766	0.225999	6.51123	0.347936	0.000151665
protein_coding	DEL	intergenic	FALSE	MaLR	chr18:61955905-61956306	61955905	61956306	-	ENSMUSG00000033032	Afap1l1	-	0	[[[61946228, 61946356], [61918252, 61918382], [61917304, 61917389], [61916492, 61916588], [61915215, 61915328], [61912161, 61912261], [61911318, 61911531], [61908348, 61908529], [61906430, 61906524], [61903319, 61903414], [61902930, 61903084], [61901282, 61901495], [61898776, 61898923], [61898336, 61898410], [61897148, 61897261], [61896435, 61896601], [61895220, 61895400], [61893356, 61893486], […	4.07304592922,4.56913160899,4.23081526841,4.11642209147,4.10880908809,4.36257071201,3.8060361637,3.49973611027,3.6147368745,3.60373414006,3.93799501043,3.55738987363,3.74970489929,3.66655468172,4.46767720797,3.9990095974,3.50981836785,3.96974408168,3.84454085171,4.2259490959,3.85200856071,3.89358297334,4.42086632791,3.91148307089,3.75993479897,3.3702690628	3.59714024529,3.43102457654,2.85862575428,3.00636690973	129S1,C3H,129S5,C57BL,AKR,LP_J,WSB,129P2,BALB,DBA,NOD,CBA,REF,PWK,NZO,A_J	CAST,SPRET		Increase	3.92775	0.321129	3.22329	0.347828	0.00015227
pseudogene	INS	intergenic	FALSE	SINE	chr13:70040314-70040314	70040314	70040314	None	ENSMUSG00000069200	AC123920.1	-	0	[[[70146080, 70146492]]]	1.89234217425,1.59908546428,1.67296322684,2.02911923604,2.60536616945,2.36958498441,1.24089688397,1.22983357605,1.30026466786,1.72657431162,2.60884225901,2.67930504807,3.02830199368,1.12183065853,1.16277885774,1.43340850176,1.27074507825,1.12886405996,1.56259075403,1.76595762209,0.792662358171,0.689265355754	0.690461584993,0.42817580546,0.898735863511,0.956629409545,1.22589089839,0.989508945895,0.89864158949,0.523306512394	SPRET,129S1,C3H,129S5,DBA,AKR,LP_J,WSB,129P2,BALB,NOD,CBA,A_J	C57BL,CAST,NZO,PWK,REF		Increase	1.67775	0.640967	0.826419	0.262552	0.000152664
protein_coding	INS	intergenic	FALSE	IAP-I	chr13:115052860-115052860	115052860	115052860	-	ENSMUSG00000042348	Arl15	+	0	[[[114584765, 114584904], [114712453, 114712599], [114724270, 114724331], [114757788, 114757998], [114944910, 114947663]]]	4.07886060121,3.85840536944,3.7592277648,4.36571336992,4.21240657952,3.88563249193	4.777409941,4.83033413703,5.05201675,4.72000008562,4.74708029526,4.78132825156,4.54186371225,4.12083191369,4.53022954139,4.36157284812,4.36574584269,4.32833088677,4.29498670548,3.95419923717,4.73442743457,4.00690174625,4.78870063289,4.68449528725,4.52602492476,4.52848509245,4.51730641538,5.00858550504,4.76390274165,4.71396470398	NZO,A_J,PWK	SPRET,129S1,C3H,DBA,129S5,C57BL,AKR,LP_J,WSB,129P2,BALB,CAST,CBA,REF,NOD		Decrease	4.02671	0.233196	4.56995	0.287897	0.000154301
protein_coding	INS	intergenic	FALSE	LINE_frag	chr13:114517707-114517707	114517707	114517707	-	ENSMUSG00000042348	Arl15	+	0	[[[114584765, 114584904], [114712453, 114712599], [114724270, 114724331], [114757788, 114757998], [114944910, 114947663]]]	4.07886060121,3.85840536944,3.7592277648,4.36571336992,4.21240657952,3.88563249193	4.777409941,4.83033413703,5.05201675,4.72000008562,4.74708029526,4.78132825156,4.54186371225,4.12083191369,4.53022954139,4.36157284812,4.36574584269,4.32833088677,4.29498670548,3.95419923717,4.73442743457,4.00690174625,4.78870063289,4.68449528725,4.52602492476,4.52848509245,4.51730641538,5.00858550504,4.76390274165,4.71396470398	NZO,A_J,PWK	SPRET,129S1,C3H,DBA,129S5,C57BL,AKR,LP_J,WSB,129P2,BALB,CAST,CBA,REF,NOD		Decrease	4.02671	0.233196	4.56995	0.287897	0.000154301
protein_coding	DEL	intergenic	FALSE	SINE	chr8:73003941-73004056	73003941	73004056	+	ENSMUSG00000035964	Tmem59l	-	0	[[[73011065, 73011257], [73010125, 73010271], [73009934, 73010033], [73009572, 73009726], [73008977, 73009081], [73008629, 73008745], [73008431, 73008550], [73007773, 73008333]]]	7.81195595109,7.56009150875,7.43789161905,7.73368805302,8.16306438525,7.88025724812,8.391032702,8.40703329614,7.92149797939,7.6782871856,8.52605817865,8.41313101144,8.41227533394,8.49933284638,8.24727521739,7.92298696867,7.77410684756,7.76549313148	6.6404870407,6.39489865449,7.34994844603,7.81049871992,7.37903969246,7.35805276243,7.41408165971,7.44544084347,7.4564133576,6.96447922806,7.74073480513,8.24103292212	WSB,C57BL,REF,SPRET,A_J,CAST,PWK,NZO,NOD	129S1,C3H,129S5,DBA,AKR,LP_J,129P2,BALB,CBA		Increase	8.0303	0.352155	7.34959	0.499852	0.000154805
protein_coding	DEL	intergenic	FALSE	LINE_frag	chr8:128967575-128967730	128967575	128967730	-	ENSMUSG00000051671	1810063B05Rik	+	0	[[[128946413, 128946730], [128948901, 128949333]]]	4.89562534111,5.04999332319,5.06017173476,4.88195833742,5.83901851651,5.64933294336,5.18922612965,6.04475035135,6.1581052547,6.05300202042,5.06748013625,4.96721682272,4.87556411423,4.50317073114,5.38782485471,4.91581121695,5.4631363383,5.26558653156,4.94625639531,4.68442700808,4.41900070969,4.39882445835,4.93473521559,5.34626599092	5.04389791324,4.50577218399,3.41323719259,3.54214731769,4.4104148119,4.2598693311	129S1,C3H,129S5,C57BL,AKR,LP_J,129P2,BALB,DBA,NOD,CBA,REF,PWK,NZO,A_J	CAST,SPRET,WSB		Increase	5.16652	0.498016	4.19589	0.617282	0.000155568
protein_coding	DEL	intergenic	FALSE	SINE	chr12:86327990-86328192	86327990	86328192	+	ENSMUSG00000021243	Fcf1	+	0	[[[86311893, 86311915], [86312163, 86312232], [86313938, 86314011], [86315039, 86315189], [86320343, 86320417], [86321463, 86321552], [86323184, 86323280], [86324117, 86324246]]]	3.29594002971,3.84110707642,4.16678314587,4.35109270645,3.93801231812,4.73171854331,4.56964030877,5.2190336139,4.79376726979,5.00372398199,5.11988751196,5.54348299277,4.00212828198,3.89453447629,5.00480041403,4.28788905835,5.00139731877,4.30853369076,4.23018672351,4.02954847378,4.00677819209,3.70260083078,5.44512352587,4.6132213746	3.3480170964,3.99330912648,2.8937392378,2.87446069943,3.42647630579,3.94445387538	129S1,C3H,129S5,C57BL,AKR,LP_J,WSB,129P2,BALB,DBA,NOD,CBA,REF,NZO,A_J	CAST,SPRET,PWK		Increase	4.46254	0.588647	3.41341	0.486469	0.000159311
protein_coding	DEL	intergenic	FALSE	SINE	chr16:23686348-23686571	23686348	23686571	+	ENSMUSG00000033355	Rtp4	+	0	[[[23610026, 23610235], [23612965, 23613819]]]	1.74285682511,1.56156003104,1.55623153453,2.08073025148,1.74144041306,1.64063735573,1.8764309338,2.0816570122,2.24562232653,2.46423476807,2.14403212185,2.08656301029,1.46345025439,1.45024552354,1.60682608366,1.61035164688,1.68455455053,1.60343316548,1.8626111801,1.87081119964,1.22193541442,1.37640857685,1.512074839,1.89527481155,2.14003217972,2.25402067314	1.54609929249,0.611574051913,0.73269857485,1.61516946406	129S1,C3H,129S5,C57BL,AKR,LP_J,WSB,129P2,BALB,DBA,NOD,CBA,REF,PWK,NZO,A_J	CAST,SPRET		Increase	1.799	0.31303	1.12639	0.527601	0.000160104
protein_coding	DEL	intergenic	FALSE	RLTR10	chr17:29028012-29028487	29028012	29028487	-	ENSMUSG00000043286	Pnpla1	+	0	[[[28995354, 28996016], [29013755, 29013991], [29014332, 29014397], [29015309, 29015520], [29016379, 29016441], [29017879, 29018573], [29020422, 29020508], [29022468, 29022592], [29023792, 29023893], [29025001, 29027253]], [[28995354, 28996016], [29013755, 29013989], [29014330, 29014397], [29015309, 29015520], [29016379, 29016441], [29017879, 29018573], [29020422, 29020508], [29022468, 29022592],…	1.55586278152,1.21619650414,0.26830635634,0.27043141628,0.289666375897,0.197172186605,0.0954316870443,0.281236519354,0.263514481532,0.246834876921,0.325091545951,0.133585052929,0.140901388103,0.194281901021,0.187180135631,0.229323239171,0.206969181357,0.109966929584,0.178320963632,0.322706166447,0.0761248577278,0.138165687847,0.453052003742,0.457124014868	0.688296588967,1.09653495665,0.460983557948,0.5454944144,1.96770691101,2.1081397232	129S1,C3H,129S5,C57BL,AKR,LP_J,WSB,129P2,BALB,DBA,NOD,CBA,REF,NZO,A_J	CAST,SPRET,PWK		Decrease	0.32656	0.344247	1.14453	0.727007	0.000160638
protein_coding	DEL	intergenic	FALSE	SINE	chr8:90558610-90558823	90558610	90558823	-	ENSMUSG00000045333	Zfp423	-	0	[[[90483093, 90483470], [90428386, 90428447], [90383181, 90383383], [90304096, 90307312], [90297464, 90297550], [90211853, 90211986], [90210326, 90210443], [90209663, 90209691]], [[90483093, 90483470], [90428386, 90428447], [90383181, 90383383], [90304096, 90307312], [90297464, 90297550], [90211853, 90211986], [90210326, 90210443], [90185705, 90186406]]]	3.11313592285,3.86946675212,3.23395838287,2.9698310568,3.57041800046,3.92580624025,3.56537703174,3.63402357534,3.60728427163,3.35874056368,4.18758967229,4.24979947014	4.23844480715,3.84279918051,4.16601497602,3.86747560946,3.8602226747,4.38621632527,4.18203788454,3.97381871982,3.78991758987,3.48622386923,4.67831730516,4.32750838702,4.28863599797,4.30071086477,4.60951803197,4.77493710302,4.9229654182,4.48588900317	129S1,129S5,C57BL,AKR,LP_J,129P2,BALB,NOD,REF	CBA,C3H,DBA,SPRET,PWK,CAST,WSB,NZO,A_J		Decrease	3.60712	0.401733	4.23231	0.38094	0.000160804
protein_coding	DEL	intergenic	FALSE	LINE_frag	chr10:28921699-28922855	28921699	28922855	-	ENSMUSG00000038916	6330407J23Rik	+	0	[[[28863800, 28864241], [28866368, 28867559], [28867989, 28868215], [28870048, 28870208], [28900766, 28900839], [28916069, 28917246], [28918749, 28919436]]]	4.78133779309,4.8938742841,5.25458876738,5.12369691406,5.57263993164,5.62307730128,5.22604175461,5.19694946127,5.07557105864,5.19093359196,4.83595179759,5.0588571206,4.77374122315,5.15137922976,5.40975989889,5.53017062756,5.37913147512,5.46672499958	5.3877057471,5.89308085588,5.63477861334,5.53177819629,5.61642686354,5.76185343591,5.56554036851,5.47130721107,5.57434499642,5.54722460959,5.45032592747,5.39637620149	SPRET,129S1,129S5,C57BL,REF,LP_J,129P2,BALB,NOD,PWK,NZO,A_J	CBA,C3H,DBA,AKR,CAST,WSB		Decrease	5.19691	0.26618	5.56923	0.146781	0.000164361
protein_coding	INS	intergenic	FALSE	LINE	chr15:89891755-89891755	89891755	89891755	None	ENSMUSG00000075470	Alg10b	+	0	[[[90054740, 90055039], [90056086, 90056285], [90057753, 90060985]]]	3.64787744689,3.61308077329,2.70296267023,2.99782395268	3.9587871707,4.33989474336,4.31512100921,4.20199202173,3.67541206077,3.95475599461,3.75461149093,4.07822007057,4.1263408744,4.46342764204,3.51673816279,3.13519895818,3.84201766663,3.70317497752,3.82904574,4.24701135727,4.16981984996,4.24347576447,3.98616250195,4.1245367077,4.2167237551,4.24886440173,3.95470293625,3.95049351951,3.56157113534,3.68431409606	CAST,SPRET	129S1,C3H,129S5,C57BL,AKR,LP_J,WSB,129P2,BALB,DBA,NOD,CBA,REF,PWK,NZO,A_J		Decrease	3.24044	0.466409	3.9724	0.305668	0.000165099
protein_coding	INS	intergenic	FALSE	LINE_frag	chr15:89944382-89944382	89944382	89944382	None	ENSMUSG00000075470	Alg10b	+	0	[[[90054740, 90055039], [90056086, 90056285], [90057753, 90060985]]]	3.64787744689,3.61308077329,2.70296267023,2.99782395268	3.9587871707,4.33989474336,4.31512100921,4.20199202173,3.67541206077,3.95475599461,3.75461149093,4.07822007057,4.1263408744,4.46342764204,3.51673816279,3.13519895818,3.84201766663,3.70317497752,3.82904574,4.24701135727,4.16981984996,4.24347576447,3.98616250195,4.1245367077,4.2167237551,4.24886440173,3.95470293625,3.95049351951,3.56157113534,3.68431409606	CAST,SPRET	129S1,C3H,129S5,C57BL,AKR,LP_J,WSB,129P2,BALB,DBA,NOD,CBA,REF,PWK,NZO,A_J		Decrease	3.24044	0.466409	3.9724	0.305668	0.000165099
protein_coding	INS	intergenic	FALSE	MaLR	chr17:33901544-33901544	33901544	33901544	None	ENSMUSG00000077450	Rab11b	-	0	[[[33897166, 33897242], [33886725, 33886922], [33885810, 33886005], [33885453, 33885535], [33883541, 33884758]]]	4.59164142503,4.71314941703,4.1467446527,4.08581979268,4.55150213727,4.66899931884,4.68043843999,4.59688053379,4.72528978685,4.52457942896,4.23468776981,4.19308637779	5.14146778397,4.93129661661,4.67664119725,4.7054153667,5.84995133721,5.25755289185,5.29027132094,5.05633966971,4.24524677466,4.27836754967,5.34214225163,5.37871599037,5.19635431967,5.12518783518,4.79905456358,4.81500945823,5.3440499001,5.22105831755	NOD,CAST,SPRET,NZO,A_J	129S1,C3H,129S5,C57BL,AKR,LP_J,WSB,129P2,BALB,DBA,CBA,REF,PWK		Decrease	4.47607	0.239772	5.03634	0.399665	0.000165161
pseudogene	DEL	intergenic	FALSE	LINE_frag	chr7:12723764-12723869	12723764	12723869	+	ENSMUSG00000066807	AC147614.1	-	0	[[[12671699, 12671961], [12671269, 12671699]]]	4.79751211806,4.79795469504,5.15021959609,5.00367431537,4.6211713196,4.67289660867,4.83225988462,5.34447656818,4.83784426877,5.07557140317,4.89059879256,4.64850276917,4.64414709065,4.6267547972,4.88382921049,4.99924304347,4.61714333222,4.56082418527,4.70392640141,4.90302365419,4.52673972497,4.87737329248,4.9736576366,4.54811324176	5.10448255961,5.21147103319,5.22447023728,5.23015913793,5.19961213141,5.20743606371	SPRET,129S1,C3H,129S5,C57BL,DBA,LP_J,WSB,129P2,BALB,CAST,CBA,REF,PWK,NZO,A_J	NOD,AKR		Decrease	4.81406	0.208446	5.19627	0.046337	0.000166712
protein_coding	DEL	intergenic	FALSE	LINE	chr14:117187668-117194350	117187668	117194350	+	ENSMUSG00000058571	Gpc6	+	0	[[[117324517, 117325317], [117585882, 117586042], [117834872, 117835265], [118023605, 118023772], [118269573, 118269705], [118287742, 118287887], [118350358, 118350496], [118363919, 118364096], [118374104, 118378751]]]	3.21755812324,3.14317082064,3.57475217538,3.22542676754,3.00729507263,3.40107676572	2.14385372919,2.07538992284,2.42173348635,2.22338434227,2.57918857501,2.64447315739,2.68237629955,2.55357326691,2.37781082163,2.81686371181,3.14215299272,2.71676551628,2.95797184853,2.60527918461,1.5704649164,2.19944604141,2.02178851504,2.28143382846,1.57633012916,2.46069659949,2.40845634006,2.63929051901,2.67680938893,2.4655906979	C57BL,REF,SPRET,WSB	129S1,C3H,129S5,DBA,AKR,LP_J,129P2,BALB,CAST,NOD,CBA,PWK,NZO,A_J		Increase	3.26155	0.199731	2.42671	0.376795	0.000166783
protein_coding	DEL	intergenic	FALSE	IAP-I	chr15:33743872-33746883	33743872	33746883	-	ENSMUSG00000038984	Tspyl5	-	0	[[[33616330, 33617579]]]	4.52651270404,4.51587631244,4.54150035623,4.64033115351,4.65558162209,4.23181140032,4.4517555233,4.89086497074,4.61032209663,5.11003189007,4.21463092807,3.89038551549,4.71834737081,4.79573865641,4.23004591326,4.52712183265,4.55691308866,4.53849155441,4.4461298759,4.79113272843,3.87150740757,4.04299953289	3.45042277816,3.7927785538,3.98265263157,4.06098740222,3.89167586625,3.87152778587,4.34623763943,4.25884460708	CBA,C3H,DBA,C57BL,AKR,BALB,PWK,CAST,WSB,REF,NZO,A_J	129S1,LP_J,NOD,SPRET,129P2,129S5		Increase	4.49082	0.309693	3.95689	0.280115	0.000168521
protein_coding	DEL	intergenic	FALSE	IAP-I	chr13:60122978-60130061	60122978	60130061	-	ENSMUSG00000035248	Zcchc6	-	0	[[[59924440, 59924462], [59922919, 59923471], [59918017, 59918200], [59917630, 59917748], [59916905, 59917084], [59916225, 59916315], [59912874, 59912927], [59911930, 59912001], [59910737, 59910865], [59909405, 59909526], [59906582, 59906736], [59903375, 59903557], [59901000, 59902077], [59900357, 59900509], [59899029, 59899117], [59898179, 59898281], [59895806, 59895865], [59893135, 59893240], […	5.3825687201,5.21440396688,5.02297835262,5.32213989469,5.33451741217,5.43652911087,4.97545309157,5.15459627,5.3930017886,5.38413223439,5.34873020981,5.27736414213	5.05516872433,5.00927201316,5.13020866265,4.85786164985,5.35464366522,5.2244845209,4.83527743824,4.84810184793,4.86553094842,4.86758361968,4.79495775266,5.01341609362,4.87002796029,4.93816502434,5.06077014006,5.09045504381,4.93532041016,5.35058006791	129S1,C3H,129S5,C57BL,AKR,129P2,DBA,CBA,REF,NZO	WSB,LP_J,NOD,SPRET,BALB,PWK,CAST,A_J		Increase	5.27053	0.149507	5.00566	0.172115	0.000169561
protein_coding	INS	intergenic	FALSE	SINE	chr9:49243795-49243795	49243795	49243795	None	ENSMUSG00000040219	Ttc12	-	0	[[[49294249, 49294330], [49292773, 49292847], [49280486, 49280648], [49279965, 49279988], [49279229, 49279308], [49278332, 49278455], [49274875, 49274936], [49268493, 49268566], [49266753, 49266815], [49266099, 49266289], [49264936, 49265007], [49263964, 49264054], [49261427, 49261597], [49256030, 49256124], [49254628, 49254690], [49253845, 49253984], [49253288, 49253388], [49252771, 49252841], […	2.58993113336,2.30904363449,3.0214772784,3.06371182281,3.09280124708,3.0474460211,2.66709634638,2.61302375865	2.42542639731,2.05295444873,1.21213813487,1.7849896632,1.73157523451,2.80941644908,2.13962361296,2.0384255704,2.37946514032,2.5276448553,1.90122243771,2.11600433554,2.28736991788,1.73875743661,1.9009986819,2.55396764712,2.1653853009,2.20310694373,2.08624366747,1.85587247988,2.49436564751,1.72885230592	C3H,DBA,A_J,BALB	SPRET,129S1,129S5,C57BL,AKR,LP_J,WSB,129P2,PWK,CAST,CBA,REF,NZO,NOD		Increase	2.80057	0.293585	2.09699	0.359883	0.000170948
pseudogene	INS	intergenic	FALSE	SINE	chr14:103231308-103231308	103231308	103231308	None	ENSMUSG00000048107	AC102815.1	-	0	[[[103381566, 103381657], [103381252, 103381565], [103381011, 103381252], [103380886, 103381010]]]	5.07999802262,5.17356167771,5.03633686404,5.31392076243,5.78952838827,5.25597875295,5.03672361736,5.06245946921	5.27674182181,5.60726841837,5.77920969988,5.71635783894,5.62479250727,5.78984165459,5.94976802297,6.28278270138,5.53924361065,5.13181557535,5.50189612038,5.95800646373,5.67947402964,5.83915946379,5.28493974504,5.49400570312,5.70880726529,5.97793698276,5.77137480031,6.02878227005,5.41649879511,5.7262270385	CAST,SPRET,PWK,LP_J	129S1,C3H,129S5,C57BL,AKR,WSB,129P2,BALB,DBA,NOD,CBA,REF,NZO,A_J		Decrease	5.21856	0.253084	5.68568	0.273085	0.000172011
protein_coding	DEL	intergenic	FALSE	SINE	chr18:75144658-75144866	75144658	75144866	+	ENSMUSG00000053846	Lipg	-	0	[[[75120530, 75120917], [75116850, 75117033], [75115071, 75115252], [75113830, 75113943], [75108710, 75108933], [75107625, 75107869], [75106658, 75106780], [75105456, 75105676], [75102992, 75103098], [75098974, 75100992]]]	0.627683438647,0.473719595332,0.395861043688,0.385800710402,0.533963369684,0.41272278071,1.04557273334,0.75502461966,1.26931201574,0.726027812602	1.96727511452,1.55627503388,1.83971963974,1.14100905686,1.57684573576,1.8946457098,1.3550930711,0.979010180469,1.73775253329,1.8892431633,1.41390930472,1.59734634852,1.46342929945,1.23660711121,1.48856120881,1.28511371437,0.404597936118,1.83130203982,0.632021967165,0.472734054317	129S1,LP_J,C57BL,AKR,129S5,129P2,WSB,REF,PWK	CBA,C3H,DBA,SPRET,BALB,CAST,NOD,NZO,A_J		Decrease	0.662569	0.296457	1.38812	0.466218	0.000172338
lincRNA	INS	intergenic	FALSE	SINE	chr3:107076803-107076803	107076803	107076803	None	ENSMUSG00000087260	AC132405.1	+	0	[[[107081774, 107082031], [107082786, 107082849], [107084825, 107084944], [107086551, 107086997]]]	5.16777949429,5.41241494616,4.65431474706,4.077027318	5.88790884289,6.10503638177,5.9842829005,6.03321581713,6.56012716899,6.33350792855,5.09799960829,5.0669305284,6.62844469995,6.67404900009,5.85150344217,6.14484189747,6.6674056417,6.639379844,5.77777073354,5.63077981488,6.48963764741,6.38263899682,6.42325208417,6.60872771119,5.86607875841,6.03836612024,5.35614973125,4.65026871076,6.06035190003,6.36694120431	SPRET,PWK	129S1,C3H,DBA,129S5,C57BL,AKR,LP_J,WSB,129P2,BALB,CAST,NOD,CBA,REF,NZO,A_J		Decrease	4.82788	0.591923	6.05098	0.541431	0.000175898
protein_coding	DEL	intergenic	FALSE	LINE_frag	chr13:93904297-93905033	93904297	93905033	-	ENSMUSG00000047419	Cmya5	-	0	[[[93859073, 93868428], [93854498, 93854595], [93853104, 93853339], [93851137, 93851161], [93844306, 93844426], [93839232, 93839383], [93835178, 93835326], [93833396, 93833545], [93820090, 93820225], [93818829, 93818930], [93815820, 93815995], [93810675, 93811515]], [[93859073, 93868428], [93854498, 93854595], [93853104, 93853339], [93851137, 93851161], [93844306, 93844426], [93843875, 93843893]]]	1.50543900081,1.60943648269,1.41654912031,1.36197179337,1.048134951,1.08430541433,1.07352137561,1.15111280677,1.15114145947,0.905508024148,0.883020360186,0.962921338994,1.55569771066,1.12417968446,1.30095133409,1.88895129583,1.36971396657,1.6337453153,1.54506552487,1.38176437017,2.20779630265,1.50110221206,1.13236196052,1.15017928549	2.47009287352,2.34327882636,2.04683857151,1.57921491645,1.7634754126,1.94240524108	129S1,C3H,129S5,C57BL,AKR,LP_J,WSB,129P2,BALB,DBA,NOD,CBA,REF,NZO,A_J	CAST,SPRET,PWK		Decrease	1.33102	0.317751	2.02422	0.338769	0.000177831
protein_coding	DEL	intergenic	FALSE	RLTR10	chr13:93878624-93885732	93878624	93885732	+	ENSMUSG00000047419	Cmya5	-	0	[[[93859073, 93868428], [93854498, 93854595], [93853104, 93853339], [93851137, 93851161], [93844306, 93844426], [93839232, 93839383], [93835178, 93835326], [93833396, 93833545], [93820090, 93820225], [93818829, 93818930], [93815820, 93815995], [93810675, 93811515]], [[93859073, 93868428], [93854498, 93854595], [93853104, 93853339], [93851137, 93851161], [93844306, 93844426], [93843875, 93843893]]]	1.50543900081,1.60943648269,1.41654912031,1.36197179337,1.048134951,1.08430541433,1.07352137561,1.15111280677,1.15114145947,0.905508024148,0.883020360186,0.962921338994,1.55569771066,1.12417968446,1.30095133409,1.88895129583,1.36971396657,1.6337453153,1.54506552487,1.38176437017,2.20779630265,1.50110221206,1.13236196052,1.15017928549	2.47009287352,2.34327882636,2.04683857151,1.57921491645,1.7634754126,1.94240524108	129S1,C3H,129S5,C57BL,AKR,LP_J,WSB,129P2,BALB,DBA,NOD,CBA,REF,NZO,A_J	CAST,SPRET,PWK		Decrease	1.33102	0.317751	2.02422	0.338769	0.000177831
protein_coding	INS	intergenic	FALSE	LINE	chr15:27562679-27562679	27562679	27562679	-	ENSMUSG00000056069	Fam105a	-	0	[[[27611150, 27611262], [27594407, 27594568], [27594290, 27594323], [27594097, 27594190], [27592092, 27592243], [27589643, 27589773], [27587798, 27588069], [27584824, 27586826]], [[27611150, 27611262], [27594407, 27594568], [27594290, 27594323], [27594097, 27594190], [27589643, 27589773], [27587798, 27588069], [27584824, 27586826]]]	4.51332854098,4.13064439583,3.25679361505,3.00461713802	4.38447661715,4.32644911384,4.57671398036,4.52507777181,4.26386765102,4.89189321747,4.64644522374,5.05509588828,4.90935548761,5.20740071578,5.18465911316,4.32941721387,4.43795845165,4.4658800793,3.79953551857,4.54179759598,4.97816869244,4.57191120617,4.66679080287,4.61413568012,4.55382304005,4.21725748785,4.25239628273,4.12620670651,4.79452944736,4.67724465745	CAST,SPRET	129S1,C3H,129S5,C57BL,AKR,LP_J,WSB,129P2,BALB,DBA,NOD,CBA,REF,PWK,NZO,A_J		Decrease	3.72635	0.712781	4.57686	0.333181	0.00017913
protein_coding	DEL	intergenic	FALSE	SINE	chr13:96298643-96298850	96298643	96298850	+	ENSMUSG00000048376	F2r	-	0	[[[96388240, 96388414], [96371757, 96374892]]]	3.40640871417,3.35511187021,2.03680006091,2.34358780868,2.80531956815,3.05314216421,3.08955987245,2.85590750696,2.60240443893,3.11657663299,2.50122066984,2.6973291413,2.64837473673,2.47073464054,2.51682404204,2.4338423587	3.46164449909,3.43687555187,2.59923582247,3.23430673766,3.06895042381,3.43210324709,3.5149956245,3.46427316164,3.35201832168,3.36328782773,2.86547974997,3.27744123614,3.944463203,3.38482372842	SPRET,LP_J,C57BL,129S5,129P2,PWK,CAST,WSB,REF,NOD	CBA,C3H,DBA,AKR,BALB,129S1,NZO,A_J		Decrease	2.74582	0.37908	3.31428	0.316227	0.000179293
protein_coding	INS	intergenic	FALSE	SINE	chr7:86355708-86355708	86355708	86355708	+	ENSMUSG00000039202	Abhd2	+	0	[[[86418085, 86418225], [86439392, 86439493], [86441892, 86442093], [86468353, 86468530], [86470318, 86470487], [86493144, 86493329], [86495635, 86495729], [86498874, 86498986], [86500686, 86500757], [86502949, 86503035], [86504844, 86510394]]]	5.83235662302,5.47851209325,6.19201847542,5.7124347282,5.56063063392,4.75312307983,4.87933028398,5.12465476119,4.88000917162,5.01919601283	6.24966270247,6.2146266239,6.4432534632,6.30923568629,6.12914495373,6.09532248023,6.28398856601,5.93396698574,6.06744986665,6.22669593891,5.86639353636,5.57556860873,5.00182804117,5.8332257843,5.96074538057,6.25055544159,5.81185786935,6.04373913462,6.05952875607,5.49909934242	NOD,AKR,LP_J,129P2,BALB	129S1,C3H,129S5,C57BL,DBA,SPRET,WSB,PWK,CAST,CBA,REF,NZO,A_J		Decrease	5.34323	0.482164	5.99279	0.335951	0.000181103
pseudogene	DEL	intergenic	FALSE	LINE_frag	chr11:8260408-8260689	8260408	8260689	-	ENSMUSG00000083553	RP23-145C12.1	-	0	[[[8283183, 8283856]]]	2.69904794577,2.02381042368,1.70997054936,1.24778366227,4.49181227634,1.70202118201,1.07548716692,1.92797849679,0.919044632291,0.552481912189,1.1334184638,1.84305147833,1.62855055771,1.53234954748,1.45853133045,1.95744435748,2.01004497867,1.75958870833,1.89022612381,1.40223423022,1.5605015504,1.30736091856,2.44784697295,2.15788815217,1.66079586488,1.08315000309	3.28994460155,3.60999749382,3.95021447782,4.6123897856	129S1,C3H,129S5,C57BL,AKR,LP_J,WSB,129P2,BALB,DBA,NOD,CBA,REF,PWK,NZO,A_J	CAST,SPRET		Decrease	1.73779	0.73435	3.86564	0.566147	0.00018243
protein_coding	DEL	intergenic	FALSE	LINE_frag	chr15:90242272-90243113	90242272	90243113	-	ENSMUSG00000052560	Cpne8	-	0	[[[90509597, 90509802], [90479672, 90479714], [90479007, 90479055], [90450061, 90450166], [90445540, 90445581], [90415307, 90415372], [90402374, 90402479], [90399889, 90399995], [90398678, 90398721], [90382403, 90382480], [90371686, 90371741], [90370661, 90370724], [90352337, 90352385], [90346337, 90346520], [90339924, 90340053], [90331840, 90331944], [90330314, 90330373], [90327494, 90327569], […	4.28503438869,3.74691027721,3.51194741336,5.20921160263,3.48417601843,5.25875445609,3.60590860763,3.98450238277,4.35055489226,3.80246487781,4.81822717101,5.28566951672,4.55595186361,3.3593413166,4.6321973102,5.31467219907,4.96240259313,5.03197470845,5.12518188736,4.62937695916,4.44907321416,4.8089308078,4.40821632875,4.77830105738,4.79473638343,5.57012923576	4.03939510912,2.97857195798,3.27416733145,2.43056024587	129S1,C3H,DBA,129S5,C57BL,AKR,LP_J,WSB,129P2,BALB,CAST,NOD,CBA,REF,NZO,A_J	SPRET,PWK		Increase	4.52938	0.641126	3.18067	0.670736	0.000182922
processed_transcript	DEL	intergenic	FALSE	LINE_frag	chr7:46975590-46975886	46975590	46975886	+	ENSMUSG00000056836	AC108424.1	+	0	[[[47446247, 47446718]]]	2.58196037569,2.1540411062,3.59882674747,4.00530517603,3.58325135158,2.74311899306,3.82258793363,2.99932678069,4.67705822565,4.77102965982,3.58880648654,3.87509037499,3.64790012089,3.07959926325,3.38269646918,2.90821472031,3.37932913071,3.66563808733,3.3699091926,2.83971946598	5.55614582526,4.81085266886,5.24771678237,5.44691367882,4.56971647468,4.80177811336,3.54844460743,4.37287962207,3.41976116348,4.63592577441	SPRET,129S1,C3H,129S5,C57BL,DBA,LP_J,WSB,129P2,CAST,CBA,REF,NZO,PWK	NOD,AKR,A_J,BALB		Decrease	3.43367	0.647793	4.64101	0.720485	0.000184423
protein_coding	INS	intergenic	FALSE	IAP-I	chr16:90288637-90288637	90288637	90288637	-	ENSMUSG00000053414	Hunk	+	0	[[[90386256, 90386961], [90432757, 90433051], [90447553, 90447610], [90453923, 90454060], [90464384, 90464513], [90472687, 90472824], [90476063, 90476227], [90481493, 90481578], [90488102, 90488151], [90493656, 90493838], [90496333, 90499794]]]	2.45038529747,2.54904292814,3.42439777498,3.19274460223,3.02676818758,2.97587501106,2.60949638035,2.9585776367,2.54503987565,2.83547429272,2.89705009233,3.18926439629	3.65702831269,3.470603395,3.64879791784,3.74034515238,2.72774911907,2.70712501932,2.99001556281,3.40177292246,3.68561920751,3.80832415706,3.33771737719,3.25530138141,3.49209490448,3.48736398213,3.64561028409,3.33277215376,3.49488429593,3.25349993909	DBA,AKR,CBA,NZO,NOD	SPRET,129S1,C3H,129S5,C57BL,LP_J,129P2,BALB,CAST,WSB,PWK,REF,A_J		Decrease	2.88784	0.302675	3.39648	0.3193	0.000185939
protein_coding	INS	intergenic	FALSE	IAP-I	chr11:17693960-17693960	17693960	17693960	None	ENSMUSG00000016984	Etaa1	-	0	[[[17853564, 17853878], [17852579, 17852706], [17852253, 17852331], [17847776, 17847890], [17845608, 17847570], [17838757, 17840353]]]	1.98866302804,2.53357420983,2.48556682136,2.2288731042,3.00221284614,2.87093546324,2.16605346067,2.25198323545,2.52273614797,2.57860210491,2.49847554052,2.51622639011	2.51457003859,2.78214835302,2.83934859353,2.69057154732,2.69420453626,2.88601505598,2.66089977676,2.9805428174,2.97131490253,3.39100526498,2.86483229494,2.90692704623,3.1216519638,2.86690488289,2.73889536929,2.70565484856,2.81028146836,2.69384539591	CBA,LP_J,NOD,129P2,BALB,A_J	129S1,C3H,DBA,129S5,C57BL,AKR,SPRET,CAST,WSB,REF,NZO,PWK		Decrease	2.47033	0.28533	2.83998	0.197528	0.000188646
protein_coding	INS	intergenic	FALSE	SINE	chr13:95690931-95690931	95690931	95690931	-	ENSMUSG00000042015	Wdr41	+	0	[[[95746297, 95746544], [95748423, 95748540], [95765203, 95765253], [95767009, 95767140], [95768844, 95768848], [95769820, 95769883], [95775684, 95775797], [95778761, 95778825], [95780238, 95780350], [95782526, 95784486]]]	3.97653645887,4.05290982511,4.91397148288,5.16336189941,4.47448898976,4.61166929612	5.25122701063,5.09044608032,5.01868880108,4.60142221474,5.17569525495,5.50516556526,5.45037605266,5.1005267137,4.85813261587,4.58446524324,5.31172020496,5.33010683111,4.99109871365,5.12233819441,5.16686864878,5.40486879277,5.10398342067,5.27944204393,5.43135491541,5.02571852307,4.87485278998,5.0267742636,4.93435879242,4.84127550424	CAST,SPRET,PWK	129S1,C3H,129S5,C57BL,AKR,LP_J,WSB,129P2,BALB,DBA,NOD,CBA,REF,NZO,A_J		Decrease	4.53216	0.467385	5.10337	0.246745	0.000189209
protein_coding	INS	intergenic	FALSE	IAP-I	chr7:130586957-130586957	130586957	130586957	None	ENSMUSG00000030763	Lcmt1	+	0	[[[130521568, 130521769], [130543950, 130544043], [130544956, 130545079], [130546347, 130546425], [130547935, 130547998], [130554236, 130554340], [130561730, 130561852], [130565050, 130565153], [130566219, 130566312], [130571606, 130571705], [130573645, 130573862]]]	6.74988418493,6.50147946763,6.61633346661,6.70772555723	6.89877630626,6.92315593759,7.45018827251,7.02136666861,7.29475546675,7.26053396221,6.86982970227,7.14600640989,7.04642931746,7.1917325802,7.42109782272,7.19102780481,6.98714850297,7.33654129074,6.88003623894,6.59217734014,6.98277938872,7.16052559243,6.9425831184,7.10247125352,6.87372921903,7.10574914453,6.85260130177,7.34110977455,7.17110277237,7.16393783199	CAST,WSB	SPRET,129S1,C3H,129S5,C57BL,AKR,LP_J,129P2,BALB,DBA,NOD,CBA,REF,PWK,NZO,A_J		Decrease	6.64386	0.110076	7.0849	0.203271	0.000190298
protein_coding	INS	intergenic	FALSE	RLTR1B	chr7:46749882-46749882	46749882	46749882	None	ENSMUSG00000030424	9430025M13Rik	+	0	[[[46728730, 46729635], [46732679, 46732786]]]	3.13296294482,2.87489103973,3.2767418509,3.21229855991,2.67225357598,2.99462469658,3.04212549046,3.67757235544	2.86583037985,3.08517113347,2.39234939099,2.7181869123,2.54683903981,2.57556152744,2.89490194033,2.79058937556,2.38547422847,2.23054047286,2.85156741694,2.84929294843,2.61460665513,2.41420782654,2.70180291723,2.31377730997,3.04623575005,2.63979128028,2.22242396129,2.40367227431,2.45561277693,2.75844271064	CBA,C3H,LP_J,129S5,WSB,129S1	DBA,C57BL,AKR,SPRET,129P2,BALB,CAST,NOD,REF,PWK,NZO,A_J		Increase	3.11043	0.298986	2.62531	0.252465	0.000193515
protein_coding	INS	intergenic	FALSE	RLTR10	chr7:82180843-82180843	82180843	82180843	-	ENSMUSG00000053025	Sv2b	-	0	[[[82453089, 82453265], [82350974, 82351808], [82302153, 82302335], [82301491, 82301644], [82293839, 82293974], [82292521, 82292612], [82285863, 82285975], [82284960, 82285050], [82281182, 82281348], [82270455, 82270590], [82268898, 82269100], [82264809, 82264970], [82259781, 82262664]]]	7.24225700161,7.46499279922,7.03283621722,6.84050976263,6.7831550933,6.41549343126,6.72735107096,7.12498466437,7.11130046228,7.01760663974,6.86640956543,7.06769473037,6.38907485872,7.15957381982	7.3688230038,7.44430614033,7.36848769179,7.26329405214,7.53409096314,7.2937681807,6.95214877269,7.27176908241,7.65127452419,7.38143774931,7.46204364122,7.35125405517,7.29229858557,7.31092038381,7.42805160034,6.94793781189	LP_J,NOD,AKR,BALB,NZO,A_J	129S1,C3H,129S5,C57BL,DBA,SPRET,WSB,129P2,CAST,CBA,REF,PWK		Decrease	6.94595	0.30038	7.33262	0.180858	0.000195404
protein_coding	DEL	intergenic	FALSE	SINE	chr19:5936719-5936941	5936719	5936941	+	ENSMUSG00000024833	Pola2	-	0	[[[5963824, 5964190], [5961089, 5961215], [5959031, 5959124], [5958816, 5958875], [5956006, 5956114], [5953689, 5953884], [5953063, 5953153], [5951629, 5951786], [5951140, 5951204], [5950444, 5950488], [5948400, 5948526], [5947702, 5947742], [5946468, 5946543], [5943553, 5943663], [5943221, 5943329], [5942348, 5942409], [5941994, 5942122], [5940548, 5941017]]]	3.02302376058,3.25799273189,2.60293174987,3.18459568427,3.46206253363,2.91205512964,2.53769913904,2.44723419263,2.07902184414,2.32827860438,3.10882783263,2.71115215339,3.20146492037,2.76121200137,3.28981055647,2.9492150314,3.21433026655,3.19626980752,3.19492220775,2.85436098426,3.19117596587,2.99093482747,2.42224631888,1.72715290692,2.57551272449,2.51454201918	2.38319856217,2.33563864167,1.14442746387,1.68729437289	129S1,C3H,129S5,C57BL,AKR,LP_J,WSB,129P2,BALB,DBA,NOD,CBA,REF,PWK,NZO,A_J	CAST,SPRET		Increase	2.83608	0.420935	1.88764	0.58844	0.000197246
protein_coding	DEL	intergenic	FALSE	IAP-I	chr17:76912001-76919139	76912001	76919139	+	ENSMUSG00000024074	Crim1	+	0	[[[78419502, 78419537], [78599835, 78600439], [78637080, 78637255], [78679311, 78679555], [78680584, 78680706], [78702325, 78702448], [78712462, 78712646], [78714887, 78715086], [78734565, 78734695], [78743688, 78743846], [78745199, 78745322], [78746415, 78746626], [78750022, 78750239], [78754294, 78754517], [78767130, 78767326], [78769333, 78769457], [78771916, 78772108], [78773394, 78773654]]]	5.09791345095,4.86238213578,4.69811393418,4.84317848749,4.83364360802,4.73972520185,4.73449828086,4.88938570563,4.9709953941,4.84753232377,4.80135749889,4.42560530361,4.77852148086,4.4973163204	5.06053305254,5.20272773914,4.99027408196,4.94821090567,5.30260496361,5.06513601278,4.93678609603,5.14378994556,4.91158139303,5.19854029186,5.00842174516,4.99927518169,5.12503153158,4.84396921094,4.77389143315,4.9928459991	WSB,C57BL,REF,SPRET,CAST,NZO,NOD	129S1,C3H,129S5,DBA,AKR,LP_J,129P2,BALB,CBA,PWK,A_J		Decrease	4.78715	0.171728	5.03148	0.139196	0.000197423
snRNA	DEL	intergenic	FALSE	SINE	chr9:44706400-44706612	44706400	44706612	-	ENSMUSG00000080358	U6atac	+	0	[[[44705946, 44706065]]]	1.74626368518,2.74469351755,2.1316745881,2.84806331623,2.01084711343,2.50898057458,2.28862727514,1.69591538402,0.753479971456,1.18409711561	0.0,0.0,0.0,0.0,0.0,0.640829783204,1.47815101893,1.81286684648,0.0,0.0,0.0,2.14481727211,0.0,0.0,0.0,0.0,0.843388300768,0.0,1.74518174371,0.72677272562	WSB,C57BL,AKR,CBA,REF,NZO	SPRET,129S1,C3H,129S5,DBA,LP_J,129P2,BALB,CAST,NOD,PWK,A_J		Increase	1.99126	0.667433	0.4696	0.738312	0.000198285
protein_coding	INS	intergenic	FALSE	SINE	chr10:84713074-84713074	84713074	84713074	None	ENSMUSG00000050490	Gm8394	+	0	[[[84776218, 84777184]]]	5.62913725721,5.47002592897,5.57187470067,5.37532213325,6.18656922314,5.78440045722,5.45821076423,5.44405763319,5.39232542765,5.61264471622,6.18428788922,6.32360620255,6.02730678245,5.93815078147,6.18726210999,6.13088349681,6.03022807404,5.97803042261,5.50664288529,5.31903795715	5.10617707031,5.47976919594,5.45773595344,5.50397100547,5.37955850418,4.9851623873,5.4729252555,5.49366550879,4.90774075448,4.60495277132	CBA,C3H,LP_J,DBA,AKR,BALB,NOD,NZO,A_J	129S1,129S5,C57BL,SPRET,129P2,CAST,WSB,REF,PWK		Increase	5.7775	0.333164	5.23917	0.317837	0.000198628
miRNA	DEL	intergenic	FALSE	RLTR10	chr14:40934233-40934618	40934233	40934618	-	ENSMUSG00000077019	AC154322.1	-	0	[[[41028418, 41028529]]]	0.0,0.0,0.0,0.0,0.0,0.0,0.0,0.0,0.0,0.0,0.0,0.0,0.889102391058,0.0,0.0,0.0,0.0,0.0,0.0,0.442010140155,0.0,0.0,0.0,0.0,0.0,0.0	1.49139536186,0.0,1.53236147726,2.87245045327	129S1,C3H,DBA,129S5,C57BL,AKR,WSB,129P2,BALB,CAST,NOD,CBA,REF,PWK,NZO,A_J	SPRET,LP_J		Decrease	0.0511966	0.191596	1.47405	1.17361	0.00019952
protein_coding	INS	intergenic	FALSE	RLTR10	chr11:54522485-54522485	54522485	54522485	None	ENSMUSG00000052298	Cdc42se2	-	0	[[[54601060, 54601177], [54569906, 54570061], [54553738, 54554052], [54537074, 54537177], [54533743, 54533859], [54530956, 54533226]]]	6.51214443883,6.4475475341,5.75435285177,6.22468582122,6.25776993102,6.08892095986	6.67075503365,6.52726779816,7.17052402815,7.08141835207,7.16448712325,6.8649450722,7.99318417529,7.16560523634,7.65080441336,7.46935953981,6.39012542038,6.43071628892,8.01344391726,7.96464287408,6.91198796666,7.19855870058,6.38169581383,6.59717595349,7.20132940016,6.73324644576,6.84177770776,6.71295383189,7.31617633815,7.60969327314	CAST,NZO,PWK	SPRET,129S1,C3H,129S5,C57BL,AKR,LP_J,WSB,129P2,BALB,DBA,NOD,CBA,REF,A_J		Decrease	6.21424	0.272905	7.08591	0.50345	0.000200119
protein_coding	INS	intergenic	FALSE	SINE	chr11:54522470-54522470	54522470	54522470	-	ENSMUSG00000052298	Cdc42se2	-	0	[[[54601060, 54601177], [54569906, 54570061], [54553738, 54554052], [54537074, 54537177], [54533743, 54533859], [54530956, 54533226]]]	6.51214443883,6.4475475341,5.75435285177,6.22468582122,6.25776993102,6.08892095986	6.67075503365,6.52726779816,7.17052402815,7.08141835207,7.16448712325,6.8649450722,7.99318417529,7.16560523634,7.65080441336,7.46935953981,6.39012542038,6.43071628892,8.01344391726,7.96464287408,6.91198796666,7.19855870058,6.38169581383,6.59717595349,7.20132940016,6.73324644576,6.84177770776,6.71295383189,7.31617633815,7.60969327314	CAST,NZO,PWK	SPRET,129S1,C3H,129S5,C57BL,AKR,LP_J,WSB,129P2,BALB,DBA,NOD,CBA,REF,A_J		Decrease	6.21424	0.272905	7.08591	0.50345	0.000200119
protein_coding	INS	intergenic	FALSE	SINE	chr11:54627811-54627811	54627811	54627811	+	ENSMUSG00000052298	Cdc42se2	-	0	[[[54601060, 54601177], [54569906, 54570061], [54553738, 54554052], [54537074, 54537177], [54533743, 54533859], [54530956, 54533226]]]	6.51214443883,6.4475475341,5.75435285177,6.22468582122,6.25776993102,6.08892095986	6.67075503365,6.52726779816,7.17052402815,7.08141835207,7.16448712325,6.8649450722,7.99318417529,7.16560523634,7.65080441336,7.46935953981,6.39012542038,6.43071628892,8.01344391726,7.96464287408,6.91198796666,7.19855870058,6.38169581383,6.59717595349,7.20132940016,6.73324644576,6.84177770776,6.71295383189,7.31617633815,7.60969327314	CAST,NZO,PWK	SPRET,129S1,C3H,129S5,C57BL,AKR,LP_J,WSB,129P2,BALB,DBA,NOD,CBA,REF,A_J		Decrease	6.21424	0.272905	7.08591	0.50345	0.000200119
protein_coding	INS	intergenic	FALSE	IAP-I	chr10:102911740-102911740	102911740	102911740	None	ENSMUSG00000019894	Slc6a15	+	0	[[[102830475, 102830787], [102832004, 102832102], [102851659, 102851975], [102856023, 102856182], [102856533, 102856661], [102857622, 102857805], [102862814, 102862926], [102866917, 102867160], [102867259, 102867453], [102870835, 102871029], [102872285, 102872446], [102879265, 102879429], [102880655, 102882011]]]	4.55712880023,5.00759833098,4.62065914222,4.65852402577,5.02048864446,5.17299108422	5.10946886726,5.38329709512,5.38880508727,5.36241235332,4.67800661111,5.34112406813,5.25538983298,5.18478170929,5.54783582181,5.82953418057,5.16202001743,5.27699181218,5.18596784664,5.25956346281,5.44570840932,5.25881552178,5.60533086527,5.45251875515,5.51483330547,5.42565666896,5.36229312517,5.4313171508,5.07908462199,4.82919726648	DBA,A_J,BALB	SPRET,129S1,C3H,129S5,C57BL,AKR,LP_J,WSB,129P2,PWK,CAST,CBA,REF,NZO,NOD		Decrease	4.83957	0.257918	5.30708	0.240166	0.000200917
protein_coding	INS	intergenic	FALSE	IAP-I	chr10:103044322-103044322	103044322	103044322	+	ENSMUSG00000019894	Slc6a15	+	0	[[[102830475, 102830787], [102832004, 102832102], [102851659, 102851975], [102856023, 102856182], [102856533, 102856661], [102857622, 102857805], [102862814, 102862926], [102866917, 102867160], [102867259, 102867453], [102870835, 102871029], [102872285, 102872446], [102879265, 102879429], [102880655, 102882011]]]	4.55712880023,5.00759833098,4.62065914222,4.65852402577,5.02048864446,5.17299108422	5.10946886726,5.38329709512,5.38880508727,5.36241235332,4.67800661111,5.34112406813,5.25538983298,5.18478170929,5.54783582181,5.82953418057,5.16202001743,5.27699181218,5.18596784664,5.25956346281,5.44570840932,5.25881552178,5.60533086527,5.45251875515,5.51483330547,5.42565666896,5.36229312517,5.4313171508,5.07908462199,4.82919726648	DBA,A_J,BALB	SPRET,129S1,C3H,129S5,C57BL,AKR,LP_J,WSB,129P2,PWK,CAST,CBA,REF,NZO,NOD		Decrease	4.83957	0.257918	5.30708	0.240166	0.000200917
protein_coding	INS	intergenic	FALSE	SINE	chr8:34838778-34838778	34838778	34838778	None	ENSMUSG00000031584	Gsr	+	0	[[[34763708, 34764251], [34779623, 34779651], [34780363, 34780453], [34781993, 34782064], [34784557, 34784706], [34790733, 34790789], [34791935, 34792036], [34793063, 34793151], [34796014, 34796174], [34799811, 34799924], [34804269, 34804402], [34805469, 34805604], [34807616, 34808635]]]	6.4222342911,5.99823302671,6.5020412575,6.08247348044,6.07223682235,6.27299832168,4.90679133271,5.48924929611,5.49998754203,5.00715159849,5.99900186447,5.5147341363,5.21553959531,5.16782297983,4.85365700122,5.20746146832,4.72412225114,5.14122455271	5.21381385847,4.88522745889,4.94658669342,4.74360354913,4.87356675791,4.53781112562,5.09702358091,4.99038390289,4.90892418751,4.69178408677,4.7248213257,4.07171276173	129S1,C3H,LP_J,DBA,AKR,129P2,BALB,NOD,CBA,A_J	WSB,129S5,C57BL,REF,SPRET,CAST,NZO,PWK		Increase	5.55983	0.572512	4.8071	0.295546	0.000201011
protein_coding	INS	intergenic	FALSE	SINE	chr7:30995242-30995242	30995242	30995242	-	ENSMUSG00000006095	Tbcb	-	0	[[[31016597, 31017291], [31016143, 31016288], [31012621, 31012719], [31011861, 31012054], [31009490, 31009564], [31009148, 31009366]]]	6.32021359907,5.763583288,7.27251491993,7.10861687939,6.95453950456,7.5059542446,6.85132209652,6.51177710483,7.01241840169,7.80677340486	7.73917715765,7.70011270227,7.48034300874,7.60053803831,7.52747454214,7.66968718791,7.42782391596,6.95901377263,7.28806135637,7.79093197336,7.85251086048,7.46829269068,7.80071421368,7.66113699086,8.26988545047,8.09338300167,7.88947360936,6.92503921188,7.72931262214,7.68300514529	DBA,AKR,LP_J,A_J,BALB	129S1,C3H,129S5,C57BL,REF,SPRET,WSB,129P2,PWK,CAST,CBA,NZO,NOD		Decrease	6.91077	0.593187	7.6278	0.323869	0.000201286
protein_coding	INS	intergenic	FALSE	SINE	chr18:37505855-37505855	37505855	37505855	None	ENSMUSG00000045062	Pcdhb7	+	0	[[[37501354, 37504856]]]	3.06045829721,3.4577156963,3.07267082292,2.79460004151,2.79486401432,2.93038539351,3.03637825716,2.90259282335,3.0417810268,2.97257349461	2.36802078865,2.24656141047,2.80597724121,2.89765820781,3.23451781382,3.0096514364,2.79683616001,2.45400722205,2.27254634126,2.65013255156,2.45046066416,2.20143458558,2.29937465063,2.21545015183,2.53648363929,2.43059743682,2.28629906278,2.73379150914,2.7928274495,2.63631629226	129S1,LP_J,AKR,129S5,129P2,CAST,WSB,PWK	CBA,C3H,C57BL,REF,SPRET,BALB,DBA,NOD,NZO,A_J		Increase	3.0064	0.188696	2.56595	0.29324	0.000202958
protein_coding	DEL	intergenic	FALSE	LINE	chr12:37062756-37069659	37062756	37069659	-	ENSMUSG00000036169	Sostdc1	+	0	[[[37040821, 37041085], [37043617, 37044311]]]	1.45183816381,2.13810670831,2.9681251955,3.55346397962,2.87284343335,3.14071170632,1.78678647491,2.13724635709,2.17181522841,2.56089275722,2.36027928238,2.28499926816,2.1886929005,2.43704717571	2.79720897247,3.93646187232,3.20472620585,3.65968629991,3.58307968312,3.9303025366,3.24257511367,3.28390783486,2.78885663783,2.52473293505,2.46542009318,2.86002384412,3.72750291394,3.57842195715,3.01720467356,3.13452865004	129S1,129S5,C57BL,AKR,LP_J,129P2,DBA,REF,NZO,NOD	CBA,C3H,SPRET,BALB,PWK,CAST,WSB,A_J		Decrease	2.43235	0.552079	3.23342	0.470915	0.000203713
protein_coding	DEL	intergenic	FALSE	LINE_frag	chr12:37021541-37021904	37021541	37021904	+	ENSMUSG00000036169	Sostdc1	+	0	[[[37040821, 37041085], [37043617, 37044311]]]	1.45183816381,2.13810670831,2.9681251955,3.55346397962,2.87284343335,3.14071170632,1.78678647491,2.13724635709,2.17181522841,2.56089275722,2.36027928238,2.28499926816,2.1886929005,2.43704717571	2.79720897247,3.93646187232,3.20472620585,3.65968629991,3.58307968312,3.9303025366,3.24257511367,3.28390783486,2.78885663783,2.52473293505,2.46542009318,2.86002384412,3.72750291394,3.57842195715,3.01720467356,3.13452865004	129S1,129S5,C57BL,AKR,LP_J,129P2,DBA,REF,NZO,NOD	CBA,C3H,SPRET,BALB,PWK,CAST,WSB,A_J		Decrease	2.43235	0.552079	3.23342	0.470915	0.000203713
miRNA	INS	intergenic	FALSE	LINE_frag	chr7:65889443-65889443	65889443	65889443	-	ENSMUSG00000084424	AC102205.1	+	0	[[[65664239, 65664350]]]	1.43512020898,0.0,1.53236147726,2.17402985323	0.0,0.0,0.0,0.0,0.53893734482,0.0,0.0,0.0,0.0,0.0,0.0,0.0,0.0,0.0,0.0,0.0,0.0,0.0,0.0,0.0,0.0,0.678684954132,0.0,0.0,0.0,0.0	SPRET,129P2,PWK	129S1,C3H,DBA,129S5,C57BL,AKR,LP_J,WSB,BALB,CAST,NOD,CBA,REF,NZO,A_J		Increase	1.28538	0.917482	0.0468316	0.166619	0.000204582
miRNA	INS	intergenic	FALSE	MaLR	chr7:65892088-65892088	65892088	65892088	None	ENSMUSG00000084424	AC102205.1	+	0	[[[65664239, 65664350]]]	1.43512020898,0.0,1.53236147726,2.17402985323	0.0,0.0,0.0,0.0,0.53893734482,0.0,0.0,0.0,0.0,0.0,0.0,0.0,0.0,0.0,0.0,0.0,0.0,0.0,0.0,0.0,0.0,0.678684954132,0.0,0.0,0.0,0.0	SPRET,PWK	129S1,C3H,DBA,129S5,C57BL,AKR,LP_J,WSB,129P2,BALB,CAST,NOD,CBA,REF,NZO,A_J		Increase	1.28538	0.917482	0.0468316	0.166619	0.000204582
miRNA	DEL	intergenic	FALSE	MaLR	chr7:65416375-65422855	65416375	65422855	-	ENSMUSG00000084424	AC102205.1	+	0	[[[65664239, 65664350]]]	0.0,0.0,0.0,0.0,0.53893734482,0.0,0.0,0.0,0.0,0.0,0.0,0.0,0.0,0.0,0.0,0.0,0.0,0.0,0.0,0.0,0.0,0.678684954132,0.0,0.0,0.0,0.0	1.43512020898,0.0,1.53236147726,2.17402985323	129S1,C3H,DBA,129S5,C57BL,AKR,LP_J,WSB,BALB,CAST,NOD,CBA,REF,NZO,A_J	SPRET,129P2,PWK		Decrease	0.0468316	0.166619	1.28538	0.917482	0.000204582
processed_transcript	DEL	intergenic	FALSE	IAP-I	chr11:29063904-29066656	29063904	29066656	0	ENSMUSG00000086725	RP23-313I4.3	-	0	[[[29073397, 29073558], [29070907, 29072951]]]	1.41657526214,1.47979940481,2.52545180722,2.49029741426,2.030646114,1.87090168232	2.19472024272,2.52216465689,2.63401346806,2.60421086684,2.1877062277,2.02975991357,2.55534274051,2.4576200484,2.41591137462,2.42996543443,2.71892054131,2.71195628201,2.31617753204,2.61653812362,2.57215189868,2.61076299661,2.67065318666,2.50840332077,2.53596531719,2.58127505722,2.70251111963,2.78304116654,2.14524643071,2.16784247563	CBA,129S5,C57BL,SPRET,129P2,129S1,REF	WSB,C3H,LP_J,DBA,AKR,BALB,PWK,CAST,NOD,NZO,A_J		Decrease	1.96895	0.477348	2.48637	0.2091	0.000208516
protein_coding	DEL	intergenic	FALSE	LINE_frag	chr18:72589155-72593706	72589155	72593706	+	ENSMUSG00000060534	Dcc	-	0	[[[72510008, 72510723], [72114406, 72114728], [71985655, 71985941], [71970383, 71970535], [71968712, 71968850], [71841814, 71841970], [71839113, 71839235], [71747523, 71747681], [71734723, 71734879], [71708655, 71708805], [71706955, 71707095], [71701897, 71701948], [71616523, 71616666], [71605989, 71606101], [71579877, 71580073], [71543780, 71543877], [71538307, 71538541], [71534125, 71534265], […	2.82173437825,2.79086962416,3.41049036671,2.888823786,2.88923647019,2.88190786468,3.35148649447,3.20263166306,2.70601133968,1.95344683678,2.60542364266,2.01587865254,1.94544692589,2.62094402444,3.60045387621,2.85890676687,3.46180825545,3.36337671975	2.21655245289,2.01471562431,2.53867961231,1.80983856079,1.97445216538,1.87443192584,1.96865361498,2.38168646794,1.6075495178,2.22493061372,1.94986486523,3.02289313614	129S1,C3H,DBA,129S5,C57BL,AKR,LP_J,WSB,129P2,CAST,CBA,REF,NZO	NOD,SPRET,PWK,A_J,BALB		Increase	2.85383	0.505849	2.13202	0.379092	0.00021
protein_coding	INS	intergenic	TRUE	ETn	chr8:28243570-28243570	28243570	28243570	+	ENSMUSG00000031487	Brf2	-	0	[[[28238891, 28239104], [28237930, 28237991], [28236290, 28236613], [28234302, 28235092]]]	3.49116034868,3.60704172302,2.7634839237,2.97495518097,4.11016935227,3.57342809493,4.26090918379,4.16037224218,3.85274444572,3.68331091837	4.41232254446,4.27099665843,3.68168756788,3.95910315781,4.85387052041,4.7106782157,3.94157188535,4.09011420069,4.13497469321,4.40513217548,4.62002104595,4.34044482433,4.59233528356,4.40903619471,4.04336613745,3.76691078123,4.23634601922,4.18624314103,4.41421680687,4.33236694115	DBA,AKR,SPRET,NZO,CAST	129S1,C3H,129S5,C57BL,LP_J,WSB,129P2,BALB,NOD,CBA,PWK,REF,A_J		Decrease	3.64776	0.490141	4.27009	0.304601	0.000215502
protein_coding	INS	intergenic	FALSE	ETn	chr3:115444266-115444266	115444266	115444266	+	ENSMUSG00000054426	A930005H10Rik	-	0	[[[115590680, 115591048], [115584497, 115584756]]]	3.08780177196,2.79718204054,2.7249170933,2.60782488383	4.67454030297,4.22445345601,3.52015930484,3.37801765691,5.04807131923,4.67269573434,4.41957653625,4.20560667672,4.34866457396,4.34201170416,3.18346226711,3.04492055938,4.6687227458,4.87350555933,3.8797646961,3.83687751291,3.68153589734,3.99913950165,4.02733093337,3.68578863479,3.30795863124,3.31919034221,3.30815838429,3.05092390534,4.88430557739,4.89010928597	CAST,PWK	SPRET,129S1,C3H,129S5,C57BL,AKR,LP_J,WSB,129P2,BALB,DBA,NOD,CBA,REF,NZO,A_J		Decrease	2.80443	0.204392	4.01829	0.633997	0.00021577
protein_coding	DEL	intergenic	FALSE	LINE_frag	chr10:28921699-28922855	28921699	28922855	-	ENSMUSG00000004360	9330159F19Rik	+	0	[[[28931499, 28931672], [28937859, 28938102], [28941590, 28941936], [28942025, 28942106], [28944039, 28945307]]]	3.99972591219,4.75298326731,5.16419532533,5.1813533999,5.38086205035,5.02933652878,5.45563055252,5.40262375265,5.34066848081,5.49257155678,4.90397599872,5.075207865,5.01928648297,4.85225138232,5.30590812539,5.04604065951,5.16308713378,5.33188202758	5.85521585334,6.23346059162,5.60130596087,5.59724305959,5.82676899632,5.62480745994,5.49293909381,5.79827572616,5.44282473353,5.95107434824,5.11498894202,5.37005329003	SPRET,129S1,129S5,C57BL,REF,LP_J,129P2,BALB,NOD,PWK,NZO,A_J	CBA,C3H,DBA,AKR,CAST,WSB		Decrease	5.10542	0.348543	5.65908	0.295945	0.000215915
[truncated: 920 more rows]
