# Supplementary material for: The genomic landscape shaped by selection on transposable elements across 18 mouse strains
Source: Genome Biol. 2012 Jun 15;13(6):R45. doi: 10.1186/gb-2012-13-6-r45 (PMC3446317; doi:10.1186/gb-2012-13-6-r45)
Supplement: Additional file 13 — Supplementary file 1. Tab deliminated file with all the TEVs with strain distribution pattern. B6+ TEVs are denoted as the default '1' if the same as the reference and 'DEL' if called as absent in a strain. B6- TEVs are denoted as the default '0' if the same as the reference and 'INS' if called as inserted in a strain. We conservatively estimate there to be 103,798 TEVs, although 110,930 TEVs classified in these files are due to instances of TEVs being annotated as different subfamilies in different strains (for example, LINE versus LINE_frag). [file gb-2012-13-6-r45-S13.TGZ]

Archive with 12 entries (12 files):
- bed_files/ETn.shared.tab
- bed_files/IAP-I.shared.tab
- bed_files/IS2.shared.tab
- bed_files/LINE_frag.shared.tab
- bed_files/LINE.shared.tab
- bed_files/MaLR.shared.tab
- bed_files/MuLV.shared.tab
- bed_files/RLTR10.shared.tab
- bed_files/RLTR1B.shared.tab
- bed_files/RLTR45.shared.tab
- bed_files/SINE.shared.tab
- bed_files/VL30.shared.tab
