# Supplementary material for: The genomic landscape shaped by selection on transposable elements across 18 mouse strains
Source: Genome Biol. 2012 Jun 15;13(6):R45. doi: 10.1186/gb-2012-13-6-r45 (PMC3446317; doi:10.1186/gb-2012-13-6-r45)
Supplement: Additional file 13 — Supplementary file 1. Tab deliminated file with all the TEVs with strain distribution pattern. B6+ TEVs are denoted as the default '1' if the same as the reference and 'DEL' if called as absent in a strain. B6- TEVs are denoted as the default '0' if the same as the reference and 'INS' if called as inserted in a strain. We conservatively estimate there to be 103,798 TEVs, although 110,930 TEVs classified in these files are due to instances of TEVs being annotated as different subfamilies in different strains (for example, LINE versus LINE_frag). [file gb-2012-13-6-r45-S13.TGZ › bed_files/ETn.shared.tab]

chrm	start	stop	ori	C57B6_ref	129P2	129S1	129S5	AKR	A_J	BALB	C3H	C57BL	CAST	CBA	DBA	LP_J	NOD	NZO	PWK	SPRET	WSB
chr1	3016846	3017201	+	1	1	1	1	1	1	1	1	1	1	1	1	1	1	1	1	DEL	1
chr1	3528986	3528986	+	0	0	0	0	0	0	0	0	0	INS	0	0	0	0	0	INS	INS	0
chr1	3576405	3576405	+	0	0	0	0	0	0	0	0	0	0	0	0	0	0	0	0	INS	0
chr1	4286984	4286984	+	0	0	0	0	0	0	0	0	0	0	0	0	0	0	0	0	INS	0
chr1	5187361	5187748	+	1	1	1	1	1	1	1	1	1	DEL	1	1	1	1	1	1	1	1
chr1	5325251	5325251	-	0	0	0	0	0	0	0	0	0	0	0	0	0	0	0	0	INS	0
chr1	5781835	5781835	+	0	0	0	0	0	0	0	INS	0	0	INS	0	0	0	0	INS	0	0
chr1	5999106	6003511	-	1	1	1	1	1	DEL	DEL	DEL	1	DEL	DEL	DEL	1	1	DEL	1	DEL	1
chr1	6005852	6005852	-	0	0	0	0	0	0	0	0	0	INS	0	0	0	0	0	0	0	0
chr1	6875991	6875991	+	0	0	0	0	0	0	0	0	0	0	0	0	0	0	0	0	INS	0
chr1	6998261	6998261	+	0	0	0	0	0	0	0	0	0	0	0	0	0	0	0	INS	0	0
chr1	7518579	7518579	+	0	0	0	0	0	0	0	0	0	0	0	0	0	0	0	0	INS	0
chr1	7580762	7580762	-	0	INS	INS	0	INS	INS	INS	0	0	0	0	0	INS	INS	INS	0	0	0
chr1	7605650	7611113	+	1	DEL	DEL	DEL	DEL	DEL	DEL	DEL	1	DEL	DEL	1	DEL	DEL	DEL	DEL	DEL	1
chr1	7717994	7717994	None	0	0	0	0	0	0	0	0	0	INS	0	0	0	0	0	INS	0	0
chr1	7911930	7912256	-	1	DEL	DEL	DEL	DEL	DEL	DEL	DEL	1	DEL	DEL	1	DEL	DEL	DEL	DEL	1	1
chr1	7932752	7940213	+	1	DEL	DEL	DEL	DEL	DEL	DEL	DEL	1	DEL	DEL	1	DEL	DEL	DEL	DEL	DEL	1
chr1	8087509	8087509	+	0	0	0	0	0	0	0	0	0	0	INS	0	0	0	0	0	INS	0
chr1	8251414	8251742	-	1	DEL	DEL	DEL	DEL	DEL	DEL	DEL	1	DEL	DEL	DEL	DEL	DEL	DEL	1	DEL	1
chr1	9323999	9323999	-	0	0	0	0	0	0	0	0	0	0	0	0	0	0	0	0	INS	0
chr1	9483570	9483902	-	1	1	1	1	1	1	1	1	1	DEL	1	1	1	1	1	1	DEL	1
chr1	10718024	10718024	+	0	0	0	0	0	0	0	0	0	0	0	0	0	0	0	INS	0	0
chr1	10806949	10812470	-	1	1	1	1	1	1	1	1	1	DEL	1	1	1	1	1	DEL	DEL	1
chr1	10828761	10828761	+	0	0	0	0	0	0	0	0	0	INS	0	0	0	0	0	0	0	0
chr1	10891969	10891969	None	0	0	0	0	0	0	0	0	0	INS	0	0	0	0	0	0	INS	0
chr1	11333539	11333873	+	1	1	1	1	1	1	1	1	1	DEL	1	1	1	1	1	DEL	DEL	1
chr1	11766105	11766456	-	1	DEL	DEL	DEL	DEL	DEL	DEL	1	1	DEL	1	DEL	DEL	DEL	DEL	DEL	DEL	DEL
chr1	11975990	11975990	+	0	0	0	0	0	0	0	0	0	0	0	0	0	0	0	0	INS	0
chr1	12085425	12085750	-	1	1	1	1	1	1	1	1	1	1	1	1	1	1	1	DEL	DEL	1
chr1	13734171	13734171	-	0	0	0	0	INS	INS	INS	INS	0	INS	INS	INS	0	INS	0	INS	0	INS
chr1	13738684	13738684	+	0	0	0	0	0	0	0	0	0	0	0	0	0	0	0	0	INS	0
chr1	13913682	13913682	+	0	0	0	0	0	0	0	0	0	0	0	0	0	0	0	INS	0	0
chr1	14146087	14146431	-	1	DEL	DEL	DEL	1	1	1	1	1	DEL	1	1	DEL	1	1	DEL	DEL	1
chr1	15614958	15614958	-	0	0	0	0	0	0	0	0	0	INS	0	0	0	0	0	0	0	0
chr1	15852457	15857968	+	1	1	1	1	1	1	1	1	1	1	1	1	1	1	1	DEL	DEL	1
chr1	15952457	15952457	None	0	0	0	0	0	0	0	0	0	INS	0	0	0	0	0	0	INS	0
chr1	16131807	16131807	-	0	0	0	0	0	0	0	0	0	0	0	0	0	0	0	0	0	INS
chr1	16841884	16841884	None	0	0	0	INS	0	0	0	0	0	0	0	0	0	0	0	0	INS	0
chr1	16926879	16932394	-	1	1	1	1	1	1	1	1	1	DEL	1	1	1	1	1	DEL	DEL	1
chr1	17208325	17208325	-	0	0	0	0	0	0	0	0	0	INS	0	0	0	0	0	0	0	0
chr1	17356524	17356524	+	0	0	0	0	0	0	0	0	0	INS	0	0	0	0	0	0	0	0
chr1	17412715	17412976	-	1	1	1	1	1	1	1	1	1	DEL	1	1	1	1	1	1	DEL	1
chr1	18039769	18039769	+	0	0	0	0	0	0	0	0	0	0	0	0	0	0	0	INS	0	0
chr1	20849645	20849645	+	0	0	0	0	0	0	0	0	0	0	0	0	0	0	0	0	INS	0
chr1	21132973	21132973	-	0	0	0	0	0	0	0	0	0	INS	0	0	0	0	0	0	0	0
chr1	22653459	22653820	+	1	1	1	1	1	1	1	1	1	1	1	1	1	1	1	DEL	DEL	1
chr1	23978301	23978626	-	1	1	1	1	1	1	1	1	1	DEL	1	1	1	1	1	DEL	1	DEL
chr1	24119790	24119790	-	0	0	0	0	INS	0	INS	0	0	0	0	0	0	0	0	INS	0	INS
chr1	24681720	24681720	-	0	0	0	0	0	0	0	0	0	0	0	0	0	0	0	INS	INS	0
chr1	27319992	27319992	None	0	0	0	0	0	0	0	0	0	INS	0	0	0	0	0	0	INS	0
chr1	27543972	27544560	+	1	1	1	1	1	1	1	1	1	1	1	1	1	1	1	1	DEL	1
chr1	29898484	29898811	+	1	1	1	1	1	1	1	1	1	1	1	1	1	1	1	1	DEL	1
chr1	31452197	31452523	+	1	1	1	1	1	1	1	1	1	1	1	1	1	1	1	1	DEL	1
chr1	32759041	32759369	+	1	1	1	1	1	1	1	1	1	DEL	1	1	1	1	1	1	DEL	1
chr1	35996547	35996547	+	0	0	0	0	0	0	0	0	0	0	0	0	0	0	0	0	INS	0
chr1	37271421	37271421	-	0	0	0	0	0	INS	0	INS	0	0	0	INS	0	INS	0	0	0	0
chr1	39727797	39727797	+	0	0	0	0	0	0	0	0	0	0	0	0	0	INS	0	INS	INS	0
chr1	42847671	42848014	-	1	1	1	1	1	1	1	1	1	1	1	1	1	1	1	1	DEL	1
chr1	43004304	43004304	None	0	0	0	0	0	0	0	0	0	0	0	0	0	INS	0	0	INS	0
chr1	43015457	43015457	-	0	0	0	0	0	0	0	0	0	0	0	0	0	0	0	0	INS	0
chr1	43325668	43325668	+	0	0	0	0	0	0	0	0	0	INS	0	0	0	0	0	0	INS	0
chr1	43948579	43948579	-	0	0	0	0	0	0	0	0	0	INS	0	0	0	0	0	0	0	0
chr1	44877646	44883188	-	1	DEL	DEL	1	DEL	DEL	1	DEL	1	1	DEL	DEL	1	1	1	DEL	DEL	DEL
chr1	45757432	45757432	+	0	0	0	0	0	0	0	0	0	0	0	0	0	0	0	INS	0	0
chr1	48020275	48020275	-	0	0	0	0	0	0	0	0	0	0	0	0	0	0	0	0	INS	0
chr1	50693892	50693892	+	0	INS	INS	INS	0	0	0	0	0	0	0	0	0	INS	0	0	INS	0
chr1	51016249	51016574	-	1	1	1	1	1	1	1	1	1	1	1	1	1	1	1	1	DEL	1
chr1	51730996	51730996	+	0	0	0	0	0	0	0	0	0	INS	0	0	0	0	0	0	0	0
chr1	51743669	51743669	-	0	0	0	0	0	0	0	0	0	0	0	0	0	INS	0	0	0	0
chr1	52414389	52414389	+	0	0	0	0	0	0	0	0	0	0	0	0	INS	0	0	INS	0	0
chr1	52771262	52771262	-	0	0	0	0	0	0	0	0	0	0	0	0	0	0	INS	0	0	0
chr1	52880131	52880459	+	1	1	1	1	DEL	1	DEL	1	1	DEL	1	1	1	1	DEL	DEL	1	DEL
chr1	54256692	54256692	-	0	0	0	0	0	INS	0	INS	0	0	INS	0	0	0	0	0	0	0
chr1	55112564	55112564	-	0	0	0	0	0	0	0	0	0	0	0	0	0	0	0	INS	0	0
chr1	58861101	58861101	-	0	0	0	0	0	0	0	0	0	0	0	0	0	0	0	0	INS	0
chr1	59444934	59444934	-	0	0	0	0	0	0	0	0	0	0	0	0	0	0	INS	0	0	0
chr1	60765972	60765972	None	0	0	0	0	INS	0	INS	0	0	0	0	0	0	INS	0	0	0	0
chr1	60843166	60848663	-	1	1	1	1	1	1	1	1	1	DEL	1	1	1	1	1	DEL	DEL	1
chr1	64244741	64244741	+	0	0	0	0	0	INS	0	0	0	0	0	0	0	0	0	0	0	0
chr1	65909620	65909620	+	0	INS	INS	INS	INS	INS	0	INS	0	INS	INS	INS	INS	INS	0	0	INS	INS
chr1	69866434	69866434	+	0	0	0	0	0	0	0	0	0	0	0	0	0	0	0	0	INS	0
chr1	72292567	72292567	-	0	0	0	0	0	0	0	0	0	0	0	0	0	0	0	0	INS	0
chr1	73293519	73293519	+	0	0	0	0	0	0	0	0	0	0	0	0	0	0	0	0	INS	0
chr1	74162486	74162486	-	0	0	0	0	0	0	0	0	0	0	0	0	0	INS	0	0	0	0
chr1	75537542	75537542	-	0	0	0	0	0	0	0	0	0	0	INS	0	0	0	0	0	0	0
chr1	75940144	75940144	None	0	0	0	0	0	0	0	0	0	0	0	0	0	INS	0	0	0	0
chr1	76472662	76472662	+	0	0	0	0	0	0	0	0	0	INS	0	0	0	0	0	0	INS	0
chr1	80471449	80471449	+	0	0	0	0	0	0	0	0	0	0	0	0	0	0	INS	0	0	INS
chr1	81690642	81690642	+	0	0	0	0	0	0	0	0	0	0	0	0	0	0	0	0	INS	0
chr1	81750151	81750151	-	0	0	0	0	0	0	0	0	0	INS	0	0	0	0	0	0	0	0
chr1	82000784	82000784	-	0	0	0	0	0	0	0	0	0	0	INS	0	0	INS	0	0	0	0
chr1	83059470	83059470	None	0	0	0	0	0	0	0	0	0	0	0	0	0	0	0	INS	INS	INS
chr1	84245482	84245482	+	0	0	0	0	0	0	0	0	0	0	0	0	0	0	0	0	INS	0
chr1	84355683	84356011	+	1	1	1	1	DEL	1	1	1	1	1	DEL	1	1	DEL	1	1	DEL	DEL
chr1	84412273	84412273	-	0	0	0	0	0	0	0	0	0	0	0	0	0	0	0	INS	0	0
chr1	90644102	90644102	None	0	INS	0	INS	INS	INS	0	0	0	INS	0	0	0	0	0	0	INS	0
chr1	90993339	90998895	-	1	DEL	DEL	DEL	DEL	DEL	1	1	1	DEL	1	DEL	DEL	DEL	DEL	DEL	DEL	DEL
chr1	91180735	91180735	-	0	0	0	0	0	0	0	0	0	0	0	0	0	0	0	0	INS	0
chr1	93027136	93032631	+	1	DEL	DEL	DEL	DEL	DEL	DEL	DEL	1	DEL	DEL	DEL	DEL	DEL	DEL	DEL	DEL	DEL
chr1	93483539	93483539	+	0	0	0	0	0	0	0	0	0	0	0	0	0	0	0	INS	INS	0
chr1	95092520	95092844	-	1	1	1	1	1	1	1	1	1	DEL	1	1	1	1	1	DEL	DEL	DEL
chr1	96949510	96949510	-	0	0	0	0	0	INS	0	0	0	0	0	0	0	0	0	0	0	0
chr1	96961186	96961512	+	1	1	1	1	1	1	1	1	1	1	1	1	1	1	1	DEL	DEL	1
chr1	100594852	100594852	None	0	0	0	0	0	0	0	0	0	INS	0	0	0	0	0	INS	INS	0
chr1	100884160	100884160	-	0	0	0	0	0	0	0	0	0	0	0	0	0	0	0	0	INS	0
chr1	101399053	101399053	+	0	0	0	0	0	0	0	0	0	INS	0	0	0	0	0	0	0	0
chr1	102389745	102389745	None	0	0	0	0	0	0	0	0	0	INS	0	0	0	0	0	0	INS	0
chr1	105631261	105631261	-	0	0	0	0	0	0	0	0	0	INS	0	0	0	0	0	INS	0	0
chr1	105716187	105716187	-	0	0	0	0	0	0	0	0	0	0	0	0	0	0	0	0	INS	0
chr1	105914264	105914604	+	1	1	1	1	1	1	1	1	1	1	1	1	1	1	1	1	DEL	1
chr1	106732056	106732676	0	1	1	1	1	1	1	1	1	1	1	1	1	1	1	1	1	DEL	1
chr1	107613533	107613533	-	0	0	0	0	INS	INS	INS	INS	0	0	INS	0	0	0	INS	0	0	INS
chr1	108385150	108385150	+	0	0	0	0	0	0	0	0	0	0	0	0	0	0	0	0	INS	0
chr1	108913833	108913833	-	0	0	0	0	0	0	0	0	0	0	0	0	0	0	0	0	INS	0
chr1	112937196	112937196	None	0	INS	0	0	0	0	0	0	0	INS	0	0	INS	0	0	0	0	0
chr1	113587817	113593309	+	1	1	1	1	DEL	1	1	1	1	DEL	1	DEL	1	1	DEL	DEL	DEL	1
chr1	113641159	113641159	-	0	0	0	0	0	0	0	0	0	0	0	0	0	0	0	0	INS	0
chr1	113934639	113934639	-	0	0	0	0	INS	0	0	0	0	0	0	INS	0	0	INS	0	0	0
chr1	113993011	113993011	None	0	0	0	0	0	0	0	0	0	0	0	0	0	INS	0	0	INS	0
chr1	115190599	115190599	+	0	0	0	0	0	0	0	0	0	0	0	0	0	0	0	0	INS	0
chr1	115682243	115682243	None	0	0	0	0	0	INS	0	0	0	0	0	0	0	0	0	INS	INS	0
chr1	116355619	116355619	+	0	0	0	0	0	0	0	0	0	0	0	0	0	0	0	0	INS	INS
chr1	116910046	116910046	+	0	0	0	0	0	0	0	0	0	INS	0	0	0	0	0	0	0	0
chr1	117166149	117166149	-	0	0	0	0	0	0	0	0	0	0	0	0	0	0	0	INS	0	0
chr1	123725404	123725404	-	0	0	0	0	0	0	0	0	0	0	0	0	0	0	INS	0	0	0
chr1	124578043	124578043	-	0	0	0	0	0	0	0	0	0	0	0	0	0	0	0	INS	INS	0
chr1	128834634	128834634	-	0	INS	INS	INS	INS	INS	INS	INS	0	0	0	INS	INS	INS	0	0	0	INS
chr1	130163533	130163750	-	1	1	1	1	1	1	1	1	1	1	1	1	1	1	1	1	DEL	1
chr1	132156213	132156213	-	0	0	0	0	0	0	0	0	0	0	0	0	0	0	0	0	INS	0
chr1	132440305	132440305	+	0	0	0	0	0	0	0	0	0	0	0	0	0	0	0	INS	0	0
chr1	135326040	135326040	+	0	0	0	0	0	0	0	0	0	0	0	0	0	0	0	0	INS	0
chr1	135383613	135383613	+	0	0	0	0	0	0	0	0	0	0	0	0	0	0	0	INS	0	0
chr1	136054120	136054120	+	0	0	0	0	0	0	0	0	0	0	0	0	0	0	0	0	INS	0
chr1	136221926	136222254	+	1	1	1	1	1	1	1	1	1	1	1	1	1	1	1	1	DEL	1
chr1	136296675	136302169	+	1	1	1	1	1	DEL	1	DEL	1	DEL	1	1	1	1	DEL	DEL	DEL	DEL
chr1	137508400	137508400	+	0	0	0	0	0	0	0	0	0	0	0	0	0	0	0	0	INS	0
chr1	140863696	140863696	-	0	0	0	0	0	0	0	0	0	0	0	0	0	0	0	0	INS	0
chr1	141531254	141531254	None	0	0	0	0	0	INS	0	INS	0	0	INS	INS	0	INS	0	0	0	INS
chr1	141535358	141535358	+	0	0	0	0	0	INS	0	INS	0	0	INS	INS	0	0	0	0	0	INS
chr1	141580616	141580616	-	0	0	0	0	0	0	0	INS	0	INS	INS	INS	0	0	0	INS	0	0
chr1	143613642	143613642	-	0	INS	INS	INS	0	0	0	0	0	0	0	0	0	0	0	0	0	0
chr1	146725097	146725097	-	0	0	0	0	0	0	0	0	0	0	0	0	0	0	0	0	INS	0
chr1	147559437	147559437	+	0	0	0	0	0	0	0	0	0	0	0	0	0	0	0	0	INS	0
chr1	149151309	149151309	+	0	0	0	0	0	0	0	0	0	INS	0	0	0	0	0	0	INS	0
chr1	149811798	149812123	-	1	1	1	1	1	1	1	1	1	DEL	1	1	1	1	1	DEL	DEL	1
chr1	153728771	153728771	+	0	0	0	0	0	0	0	0	0	INS	0	0	0	0	0	0	0	0
chr1	154925061	154930515	-	1	1	1	1	1	1	1	1	1	1	1	1	1	1	1	1	DEL	1
chr1	157829928	157830059	-	1	1	1	1	1	1	1	1	1	1	1	1	1	1	1	1	DEL	1
chr1	158213830	158213830	+	0	0	0	0	0	0	0	0	0	0	0	0	0	0	0	0	INS	0
chr1	158590734	158591070	+	1	1	1	1	DEL	DEL	DEL	DEL	1	DEL	DEL	DEL	1	1	1	DEL	DEL	1
chr1	158884751	158884751	-	0	0	0	0	0	0	0	0	0	0	0	0	INS	0	0	0	INS	0
chr1	159020771	159020771	-	0	0	0	0	0	0	INS	0	0	0	0	0	0	0	0	INS	0	0
chr1	161353169	161353169	-	0	0	0	0	0	0	0	0	0	0	0	0	0	0	0	0	INS	0
chr1	162075932	162075932	+	0	0	0	0	0	0	0	0	0	0	0	0	0	0	INS	0	INS	0
chr1	162600762	162601088	+	1	1	1	1	1	1	1	1	1	1	1	1	1	1	1	1	DEL	1
chr1	167101744	167104315	-	1	1	1	1	1	1	1	1	1	DEL	1	1	1	1	1	DEL	DEL	1
chr1	167177925	167177925	-	0	0	0	0	0	0	0	0	0	0	0	INS	0	0	0	0	0	0
chr1	168088799	168088799	-	0	0	0	0	0	0	0	0	0	0	0	INS	0	0	0	INS	0	0
chr1	173787289	173794536	-	1	DEL	DEL	1	DEL	DEL	DEL	DEL	1	DEL	DEL	DEL	DEL	DEL	DEL	DEL	DEL	DEL
chr1	174194747	174194747	-	0	0	0	0	0	0	0	0	0	INS	0	0	0	0	0	0	0	0
chr1	176337790	176337790	-	0	INS	INS	INS	INS	0	INS	INS	0	INS	0	0	INS	INS	0	INS	0	0
chr1	179945598	179945598	+	0	0	0	0	0	0	0	0	0	0	INS	INS	0	0	0	0	0	0
chr1	180226631	180226631	None	0	INS	0	0	INS	INS	0	0	0	0	0	0	0	0	0	0	0	0
chr1	180293152	180293152	+	0	0	0	0	0	0	0	0	0	0	0	0	0	0	0	INS	0	0
chr1	181342352	181342352	+	0	0	0	0	0	0	0	0	0	0	0	0	0	0	0	0	INS	0
chr1	182011783	182011783	-	0	INS	0	INS	INS	0	0	0	0	0	0	0	0	0	INS	0	0	0
chr1	182482899	182482899	-	0	0	0	0	0	0	0	0	0	0	0	0	0	0	0	INS	0	0
chr1	183209893	183209893	None	0	0	0	0	INS	INS	0	0	0	INS	0	0	0	0	INS	0	0	0
chr1	184042003	184042003	-	0	0	0	0	INS	0	0	0	0	0	INS	INS	0	0	0	0	0	0
chr1	187911038	187911038	None	0	0	0	0	0	0	0	0	0	INS	0	0	0	0	0	0	INS	0
chr1	190754935	190754935	None	0	0	INS	INS	0	0	0	0	0	0	0	0	0	INS	0	0	0	INS
chr1	190938344	190938344	-	0	0	0	0	0	0	0	0	0	INS	0	0	0	0	0	0	0	0
chr1	190995402	190995746	-	1	1	1	1	1	1	1	1	1	1	1	1	1	1	1	1	DEL	1
chr1	193230475	193230475	+	0	0	0	0	0	0	0	0	0	0	0	0	0	0	0	0	0	INS
chr1	193276474	193276821	+	1	1	1	1	1	1	1	1	1	1	1	1	1	1	1	1	DEL	1
chr1	193514144	193514486	+	1	1	1	1	1	1	1	1	1	1	1	1	1	1	1	1	DEL	1
chr1	197080819	197088284	-	1	1	1	1	1	1	1	1	1	DEL	1	1	1	1	1	1	1	DEL
chr10	3013384	3013384	None	0	0	0	0	0	0	0	0	0	INS	0	0	0	INS	0	0	0	0
chr10	3515494	3515822	+	1	1	1	1	1	1	1	1	1	1	1	1	1	1	1	1	DEL	1
chr10	3678411	3678411	-	0	0	0	0	0	0	0	0	0	0	0	0	0	0	0	0	INS	0
chr10	3796565	3796893	+	1	DEL	1	DEL	DEL	DEL	DEL	1	1	1	1	1	DEL	1	1	1	DEL	1
chr10	4228980	4228980	-	0	0	0	0	0	0	0	0	0	INS	0	0	0	0	0	0	0	0
chr10	4280416	4280416	-	0	0	0	0	0	0	0	0	0	INS	0	0	0	0	0	0	0	0
chr10	5855171	5856039	0	1	1	1	1	1	1	1	1	1	DEL	1	1	1	1	1	DEL	1	1
chr10	5872152	5872152	None	0	0	0	0	INS	0	0	0	0	0	0	0	0	0	0	0	INS	0
chr10	6142405	6142741	-	1	1	1	1	1	1	1	1	1	1	1	1	1	1	1	1	DEL	1
chr10	6175443	6175443	-	0	0	0	0	0	0	0	0	0	INS	0	0	0	0	0	INS	0	0
chr10	6587292	6587292	-	0	0	0	0	0	0	0	0	0	0	0	0	0	0	0	0	INS	0
chr10	6707126	6707126	-	0	0	0	0	0	0	0	0	0	0	0	0	0	0	0	0	INS	0
chr10	7175462	7175462	+	0	INS	INS	INS	INS	INS	INS	INS	0	INS	INS	INS	INS	INS	INS	INS	INS	INS
chr10	8272854	8273182	+	1	1	1	1	1	1	1	1	1	DEL	DEL	DEL	1	1	DEL	1	DEL	1
chr10	8403918	8403918	-	0	0	0	0	0	0	0	0	0	INS	0	0	0	0	0	0	0	0
chr10	9001208	9001208	None	0	0	0	0	0	0	0	0	0	INS	0	0	0	0	0	INS	INS	0
chr10	12073166	12073166	+	0	0	0	0	0	0	0	0	0	0	0	0	0	0	0	0	INS	0
chr10	12745823	12745823	+	0	0	0	0	0	0	0	0	0	0	0	INS	0	0	0	0	0	0
chr10	13293244	13293244	-	0	0	0	0	0	0	0	0	0	INS	0	INS	0	0	0	INS	0	INS
chr10	13628018	13628018	-	0	0	0	0	0	0	0	0	0	0	0	0	0	0	0	0	INS	0
chr10	14624071	14624071	+	0	0	0	0	0	0	0	0	0	0	0	INS	0	0	0	INS	0	0
chr10	15080108	15080433	-	1	1	1	1	1	1	1	1	1	1	1	DEL	1	1	1	DEL	DEL	1
chr10	17514934	17514934	+	0	0	0	0	0	INS	0	0	0	0	0	0	0	0	0	0	0	0
chr10	17671057	17671057	-	0	0	0	0	0	0	0	0	0	INS	0	0	0	0	0	0	INS	0
chr10	18480701	18480701	+	0	0	0	0	0	0	0	0	0	0	0	0	0	0	0	0	INS	0
chr10	19099680	19100860	-	1	1	1	1	1	1	1	1	1	1	1	1	1	1	1	DEL	1	1
chr10	20361592	20361592	+	0	0	0	0	0	0	0	0	0	INS	0	0	0	0	0	INS	0	0
chr10	20477075	20477075	-	0	0	0	0	0	0	0	0	0	INS	0	0	0	0	0	INS	0	0
chr10	21435700	21436027	-	1	1	1	1	1	1	1	1	1	DEL	1	1	1	1	1	DEL	DEL	1
chr10	21439330	21439330	+	0	0	0	0	0	0	0	0	0	INS	0	0	0	0	0	0	0	0
chr10	21463152	21463152	+	0	0	0	0	INS	0	0	0	0	0	0	0	0	0	0	0	0	INS
chr10	21741313	21741313	+	0	INS	0	0	0	INS	INS	0	0	0	0	0	0	0	0	0	0	0
chr10	21809337	21815790	+	1	1	1	DEL	1	DEL	DEL	1	1	1	1	1	1	1	1	1	1	DEL
chr10	23198284	23198284	+	0	0	0	0	0	0	0	0	0	0	0	0	0	0	0	INS	INS	0
chr10	23576505	23582207	-	1	1	1	1	DEL	DEL	DEL	DEL	1	DEL	1	1	1	DEL	1	DEL	1	DEL
chr10	23808596	23808596	+	0	0	0	0	0	0	0	0	0	INS	0	0	0	0	0	INS	0	0
chr10	23814834	23814834	-	0	0	0	0	0	0	0	0	0	0	0	0	0	0	0	0	INS	0
chr10	24045758	24051261	-	1	1	1	1	1	1	1	1	1	DEL	1	1	1	DEL	1	DEL	DEL	DEL
chr10	24090206	24090206	None	0	0	INS	0	INS	INS	INS	INS	0	0	0	0	INS	INS	0	0	0	INS
chr10	24220066	24220066	None	0	0	0	0	0	0	0	0	0	0	0	0	0	0	0	INS	INS	INS
chr10	24574325	24579933	+	1	1	1	1	1	1	1	1	1	DEL	1	1	1	1	1	DEL	DEL	1
chr10	24854268	24854268	+	0	0	0	0	0	0	0	0	0	0	0	0	0	0	0	0	INS	0
chr10	25054283	25054283	+	0	0	0	0	0	0	0	0	0	INS	0	0	0	0	0	INS	INS	0
chr10	25404251	25404251	+	0	0	0	0	0	0	INS	0	0	0	0	0	0	0	INS	0	0	0
chr10	25879530	25879530	+	0	0	0	0	0	0	0	0	0	0	0	0	0	0	0	0	INS	0
chr10	25923869	25923869	+	0	0	0	0	0	0	0	0	0	INS	0	0	0	0	0	0	INS	0
chr10	26326340	26326340	-	0	0	0	0	0	0	0	0	0	INS	0	0	0	0	0	0	0	0
chr10	28919524	28919524	-	0	0	0	0	0	0	0	0	0	INS	0	0	0	0	0	0	INS	0
chr10	29028186	29028186	-	0	0	0	0	0	0	0	0	0	0	0	0	0	0	0	0	0	INS
chr10	29139244	29139244	+	0	0	0	0	0	0	0	0	0	INS	0	0	0	0	0	0	0	0
chr10	29166368	29166368	+	0	0	0	0	0	0	0	0	0	0	0	0	0	0	0	0	INS	0
chr10	29179453	29179453	-	0	0	0	0	0	0	0	0	0	0	0	0	0	0	0	0	0	INS
chr10	29448951	29448951	+	0	0	0	0	0	0	0	0	0	INS	0	0	0	0	0	0	INS	0
chr10	30620693	30627544	+	1	1	1	1	1	DEL	DEL	1	1	DEL	DEL	DEL	1	DEL	1	DEL	DEL	DEL
chr10	32568445	32568445	-	0	0	0	0	0	0	0	0	0	INS	0	0	0	0	0	0	0	0
chr10	32680018	32681107	-	1	1	1	1	1	1	1	1	1	1	1	1	1	1	1	DEL	DEL	1
chr10	33689833	33689833	None	0	0	0	0	0	0	0	0	0	0	0	0	0	0	0	INS	INS	0
chr10	34530413	34530740	-	1	1	1	1	1	1	1	1	1	DEL	1	1	1	1	1	DEL	1	1
chr10	34877217	34877217	None	0	0	0	0	0	0	0	0	0	0	0	0	0	INS	0	0	INS	0
chr10	35902572	35902572	-	0	0	0	0	0	0	0	0	0	0	0	0	0	0	0	0	INS	0
chr10	35924561	35924927	-	1	1	1	1	1	1	1	1	1	1	1	1	1	1	1	1	DEL	1
chr10	37506618	37506618	-	0	0	0	0	0	0	0	0	0	0	0	0	0	0	0	0	INS	0
chr10	38025225	38025225	+	0	0	0	0	0	0	0	0	0	0	0	0	0	0	0	INS	INS	0
chr10	38740946	38741274	-	1	1	1	1	1	1	1	1	1	1	1	1	1	1	1	1	DEL	1
chr10	39266092	39266092	-	0	0	0	0	0	0	0	0	0	INS	0	0	0	0	0	0	INS	0
chr10	39726376	39726376	+	0	0	0	0	0	0	0	0	0	0	0	0	0	0	0	0	0	INS
chr10	39900983	39900983	None	0	INS	0	0	0	0	0	0	0	0	0	0	0	0	0	INS	0	0
chr10	40028898	40028898	None	0	0	0	0	0	0	0	0	0	INS	0	0	0	0	INS	INS	0	0
chr10	40041616	40045586	+	1	1	1	1	1	1	1	1	1	DEL	1	1	1	1	1	DEL	1	1
chr10	40477374	40477374	-	0	0	0	0	0	0	0	0	0	0	0	0	0	0	0	INS	0	0
chr10	40716369	40716369	-	0	0	0	0	0	0	0	0	0	INS	0	0	0	0	0	INS	0	0
chr10	42789044	42789044	None	0	INS	0	0	0	0	0	0	0	0	0	0	0	0	0	0	INS	0
chr10	44920191	44920191	+	0	0	0	0	0	0	0	0	0	0	0	0	0	0	0	INS	0	0
chr10	46211015	46211342	+	1	1	1	1	1	1	1	1	1	DEL	1	1	1	1	1	1	DEL	1
chr10	46910181	46910181	-	0	0	0	0	0	0	0	0	0	INS	0	0	0	0	0	0	0	0
chr10	46939629	46939955	+	1	1	1	1	1	1	1	1	1	DEL	1	1	1	1	1	DEL	DEL	DEL
chr10	47310641	47310936	+	1	1	1	1	1	1	1	1	1	DEL	1	1	1	1	1	DEL	DEL	1
chr10	49861171	49861171	+	0	0	0	0	0	0	0	0	0	0	0	0	0	0	0	0	INS	0
chr10	50890136	50890136	-	0	0	0	0	0	0	0	0	0	0	0	0	0	0	0	0	0	INS
chr10	51138397	51138397	+	0	0	0	0	0	0	0	0	0	0	0	0	0	0	0	0	INS	0
chr10	51620307	51620525	+	1	1	1	1	1	1	1	1	1	1	1	1	1	1	1	1	DEL	DEL
chr10	53545317	53545657	+	1	1	1	1	1	1	1	1	1	1	1	1	1	1	1	1	DEL	1
chr10	55363414	55363414	+	0	0	0	0	0	0	0	0	0	0	0	0	0	0	0	INS	0	INS
chr10	56136701	56136701	-	0	0	0	0	0	0	0	0	0	0	0	0	0	0	0	0	INS	0
chr10	56590870	56591215	+	1	1	1	1	1	1	1	1	1	DEL	1	1	1	1	1	DEL	DEL	1
chr10	56786334	56786334	+	0	0	0	0	0	0	0	0	0	0	0	0	0	0	0	0	INS	0
chr10	58143919	58143919	+	0	0	0	0	0	0	0	0	0	0	0	0	0	0	0	INS	INS	0
chr10	59493823	59493823	-	0	0	0	0	0	0	0	0	0	0	0	0	0	0	0	0	INS	0
chr10	59847088	59847088	+	0	0	0	0	0	INS	0	0	0	0	0	0	0	0	0	0	0	0
chr10	60927099	60927099	+	0	0	0	0	0	0	0	0	0	INS	0	0	0	0	0	INS	INS	0
chr10	61548868	61548868	+	0	0	0	0	0	0	0	0	0	INS	0	0	0	0	0	INS	0	0
chr10	64215861	64216184	-	1	DEL	1	1	1	1	1	1	1	1	1	1	DEL	1	1	1	DEL	1
chr10	69807475	69807475	None	0	0	0	0	0	0	0	0	0	0	INS	0	0	0	INS	0	INS	0
chr10	69813099	69813099	-	0	0	0	0	0	0	0	INS	0	0	INS	0	0	INS	0	0	0	0
chr10	70629423	70629423	None	0	0	0	0	0	0	0	0	0	0	0	0	0	0	0	INS	0	0
chr10	73614909	73614909	-	0	0	0	0	0	0	0	0	0	0	0	0	0	0	0	0	INS	0
chr10	77135163	77135163	+	0	0	0	0	0	0	0	0	0	0	0	0	0	0	0	0	INS	0
chr10	77895539	77895539	+	0	0	0	0	0	0	0	0	0	0	0	0	0	0	0	0	INS	0
chr10	81481447	81481447	-	0	INS	INS	0	0	0	0	0	0	0	0	0	0	0	0	0	0	0
chr10	82233740	82234065	-	1	1	1	1	1	1	1	1	1	DEL	1	1	1	1	1	DEL	DEL	1
chr10	83665906	83665906	-	0	0	0	0	0	0	0	0	0	0	0	0	0	0	0	INS	0	0
chr10	83703414	83703414	+	0	0	0	0	0	0	0	0	0	0	0	0	0	0	0	0	INS	0
chr10	88096212	88096212	-	0	0	0	0	INS	INS	INS	INS	0	0	INS	INS	INS	INS	INS	0	0	0
chr10	94539378	94539378	+	0	0	0	0	0	0	0	0	0	0	0	0	0	0	0	INS	0	0
chr10	95052742	95052742	+	0	0	0	0	0	0	INS	0	0	0	0	0	0	0	0	0	0	0
chr10	97194060	97194060	-	0	0	0	0	0	0	0	0	0	0	0	0	0	0	0	0	INS	0
chr10	98979762	98980089	-	1	1	1	1	DEL	1	1	DEL	1	1	DEL	1	1	DEL	1	1	DEL	DEL
chr10	99231884	99231884	-	0	0	0	0	0	0	0	0	0	0	0	0	0	0	0	0	0	INS
chr10	103291689	103291689	-	0	0	0	0	0	INS	0	0	0	0	0	INS	0	0	0	0	0	0
chr10	103841717	103842041	-	1	1	1	1	1	DEL	DEL	1	1	DEL	1	DEL	1	1	1	1	DEL	DEL
chr10	105678259	105678259	-	0	0	0	0	0	0	0	0	0	0	0	0	0	0	0	0	INS	0
chr10	107620456	107620456	-	0	0	0	0	0	0	0	0	0	INS	0	0	0	0	0	0	0	0
chr10	108866687	108867012	-	1	1	1	1	1	1	1	1	1	DEL	1	1	1	1	1	DEL	DEL	1
chr10	112126863	112126863	+	0	0	0	0	0	0	0	0	0	0	0	0	0	0	0	0	INS	0
chr10	120442784	120442784	+	0	0	0	0	0	0	0	0	0	0	0	0	0	0	0	0	INS	0
chr10	121842663	121842663	None	0	0	0	0	0	0	0	0	0	INS	0	0	0	INS	0	0	INS	0
chr10	125045755	125045755	+	0	0	0	0	0	0	0	0	0	0	0	0	0	0	0	0	INS	0
chr10	125790934	125790934	+	0	0	0	0	0	0	0	0	0	0	0	0	0	0	0	0	INS	0
chr10	127447398	127447398	+	0	0	0	0	0	0	0	0	0	INS	0	0	0	0	0	0	INS	0
chr10	127992289	127992289	-	0	0	0	0	0	0	0	0	0	0	0	0	0	0	0	0	0	INS
chr10	129644303	129644303	+	0	0	0	0	0	0	0	0	0	0	0	0	0	0	0	INS	0	0
chr10	129809229	129809229	-	0	0	0	0	0	0	0	0	0	0	0	0	0	0	0	0	INS	0
chr10	129973434	129973434	-	0	0	0	0	0	0	0	0	0	INS	0	0	0	0	0	INS	0	0
chr11	4432908	4432908	+	0	0	0	0	0	0	0	0	0	0	0	0	0	0	0	0	INS	0
chr11	4556607	4556607	-	0	0	0	0	0	0	0	0	0	INS	0	0	0	0	0	0	0	0
chr11	6644905	6659358	-	1	1	1	1	1	1	1	1	1	DEL	1	1	1	1	1	1	DEL	1
chr11	6765284	6765612	-	1	DEL	DEL	DEL	DEL	DEL	1	1	1	DEL	1	1	1	DEL	1	DEL	DEL	1
chr11	6948839	6949169	-	1	DEL	DEL	DEL	1	1	DEL	1	1	1	1	1	DEL	1	DEL	1	DEL	DEL
chr11	6993519	6993519	-	0	0	0	0	0	0	0	0	0	0	0	0	0	0	0	0	INS	0
chr11	7085581	7085581	+	0	0	0	0	0	0	0	0	0	INS	0	0	0	0	0	INS	0	0
chr11	7563211	7563211	+	0	0	0	0	0	0	0	0	0	0	0	0	0	0	0	0	INS	0
chr11	7608121	7608121	None	0	0	0	0	0	0	0	0	0	0	0	0	0	0	0	INS	INS	0
chr11	7918080	7918080	-	0	0	0	0	0	0	0	0	0	INS	0	0	0	0	0	0	0	0
chr11	7948928	7949260	+	1	1	1	1	1	1	1	1	1	1	1	1	1	1	1	1	DEL	1
chr11	8003694	8003694	+	0	0	0	0	0	0	0	0	0	INS	0	0	0	0	0	0	0	0
chr11	8039213	8039213	None	0	0	0	0	0	0	0	0	0	INS	0	0	0	0	0	INS	INS	0
chr11	8548163	8548163	-	0	0	0	0	0	0	0	INS	0	INS	0	0	0	0	0	0	0	0
chr11	8737869	8743369	+	1	1	1	1	1	1	1	1	1	DEL	1	1	1	1	1	DEL	DEL	1
chr11	9604576	9604576	-	0	0	0	0	0	0	0	0	0	0	0	0	0	0	0	0	INS	0
chr11	9870776	9876319	-	1	DEL	DEL	DEL	DEL	DEL	DEL	DEL	1	DEL	DEL	DEL	DEL	DEL	DEL	DEL	DEL	DEL
chr11	10623679	10624004	-	1	1	1	1	1	1	1	1	1	DEL	1	1	1	1	1	DEL	DEL	1
chr11	10809867	10809867	+	0	0	0	0	0	0	0	0	0	0	0	0	0	0	0	INS	0	0
chr11	12557053	12557053	-	0	0	0	0	INS	0	0	INS	0	0	0	0	0	0	0	0	0	0
chr11	13822195	13829662	-	1	1	1	1	1	1	1	1	1	DEL	1	1	1	1	1	DEL	DEL	1
chr11	16595729	16595729	-	0	0	0	0	0	0	0	0	0	INS	0	0	0	0	0	0	0	0
chr11	17452112	17452112	-	0	0	0	0	0	0	0	0	0	0	0	0	0	0	0	0	INS	0
chr11	19309137	19316219	+	1	DEL	DEL	DEL	1	1	1	DEL	1	DEL	DEL	DEL	1	1	1	DEL	DEL	1
chr11	19408209	19408553	-	1	1	1	1	1	1	1	1	1	1	1	1	1	1	1	1	DEL	1
chr11	19779429	19779429	+	0	0	0	INS	0	0	0	0	0	0	0	0	0	0	0	0	0	0
chr11	20170533	20170533	+	0	0	0	0	0	0	0	0	0	0	0	0	0	0	0	INS	0	0
chr11	22613838	22613838	+	0	0	0	0	0	0	0	0	0	0	0	0	0	0	0	0	INS	0
chr11	22999328	22999328	-	0	0	0	0	0	0	0	0	0	0	0	0	0	0	0	INS	0	0
chr11	24263757	24263757	+	0	0	0	0	0	INS	0	0	0	0	0	0	0	0	0	0	0	0
chr11	27212930	27218405	-	1	1	1	1	1	DEL	1	DEL	1	DEL	1	DEL	1	1	DEL	DEL	DEL	1
chr11	27370015	27370015	-	0	0	0	0	0	0	INS	0	0	0	0	0	0	0	0	0	0	0
chr11	27508901	27516388	-	1	1	1	1	1	DEL	1	DEL	1	DEL	1	DEL	1	1	DEL	DEL	DEL	1
chr11	27552970	27552970	-	0	0	0	0	0	INS	0	INS	0	0	0	INS	0	0	INS	0	0	0
chr11	27618404	27618404	+	0	0	0	0	0	0	0	0	0	0	INS	0	0	0	0	0	0	0
chr11	28188842	28189167	-	1	1	1	1	1	DEL	1	DEL	1	DEL	1	DEL	1	1	DEL	DEL	DEL	1
chr11	28189964	28189964	None	0	0	0	0	0	0	0	0	0	0	INS	0	0	0	0	0	0	0
chr11	28209680	28210021	-	1	1	1	1	1	1	1	1	1	1	1	1	1	1	1	1	DEL	1
chr11	28560925	28560925	+	0	0	0	0	INS	0	INS	0	0	0	0	0	INS	INS	0	0	0	INS
chr11	29309258	29309258	+	0	0	0	0	INS	0	0	0	0	0	0	0	0	INS	0	0	0	0
chr11	29309765	29309765	+	0	0	0	0	INS	0	0	0	0	0	0	0	0	0	0	0	0	0
chr11	31379170	31379170	-	0	0	0	0	0	0	0	0	0	INS	0	0	0	0	0	0	INS	0
chr11	31737122	31737122	None	0	0	0	0	INS	0	INS	INS	0	INS	INS	0	INS	INS	INS	0	INS	INS
chr11	35203184	35203184	None	0	INS	INS	INS	0	0	0	0	0	0	0	0	0	0	0	0	0	0
chr11	35985902	35985902	+	0	0	0	0	0	INS	INS	0	0	0	INS	0	INS	0	0	0	0	0
chr11	36447907	36447907	+	0	0	0	0	0	0	0	0	0	0	0	0	0	0	0	0	INS	0
chr11	39699684	39699684	-	0	0	0	0	0	0	0	0	0	0	0	0	0	0	0	0	0	INS
chr11	41208592	41208592	+	0	0	0	0	0	0	0	0	0	0	0	0	0	0	0	0	INS	0
chr11	41264030	41264373	+	1	1	1	1	1	1	1	1	1	1	1	1	1	1	1	1	DEL	1
chr11	41673648	41673971	-	1	DEL	DEL	1	DEL	DEL	DEL	DEL	1	1	DEL	1	DEL	1	1	DEL	DEL	DEL
chr11	45410353	45410353	None	0	0	0	0	0	0	0	0	0	INS	0	0	0	0	0	0	INS	0
chr11	46447035	46447358	-	1	1	1	1	1	1	1	1	1	1	1	1	1	1	1	1	DEL	1
chr11	47291475	47291475	+	0	0	0	0	INS	0	0	0	0	0	0	0	0	0	0	0	0	0
chr11	49258718	49266154	+	1	1	1	1	DEL	1	1	1	1	DEL	1	1	1	1	DEL	DEL	DEL	DEL
chr11	50634305	50634305	+	0	0	0	0	0	0	0	0	0	0	0	0	0	0	0	0	0	INS
chr11	52028546	52028907	+	1	1	1	1	1	1	1	1	1	1	1	1	1	1	1	1	DEL	1
chr11	52706855	52706855	None	0	0	0	0	0	0	0	0	0	0	0	0	0	0	0	INS	INS	0
chr11	53643353	53643353	-	0	0	0	0	0	0	INS	0	0	0	0	0	0	0	0	0	0	0
chr11	54022607	54022607	None	0	0	0	0	0	0	0	0	0	0	0	0	0	0	0	0	INS	0
chr11	56136601	56136943	-	1	1	1	1	1	1	1	1	1	DEL	1	1	1	1	1	1	1	1
chr11	59737656	59737656	-	0	0	0	0	0	0	0	0	0	0	0	0	0	0	0	INS	0	0
chr11	61132667	61132667	+	0	0	0	0	0	0	0	0	0	INS	0	0	0	0	0	0	0	0
chr11	64121797	64121797	None	0	0	0	0	0	0	0	0	0	0	0	0	0	0	0	0	INS	INS
chr11	64279510	64279510	-	0	0	0	0	0	0	0	0	0	INS	0	0	0	0	0	0	0	0
chr11	64321829	64321829	-	0	0	0	0	0	0	0	0	0	INS	0	0	0	0	0	0	0	0
chr11	65441476	65441476	+	0	0	0	0	0	0	0	0	0	0	0	0	0	0	0	0	INS	0
chr11	66415413	66415756	-	1	1	1	1	1	1	1	1	1	1	1	1	1	1	1	DEL	DEL	1
chr11	66433786	66434140	-	1	1	1	1	1	1	1	1	1	1	1	1	1	1	1	1	DEL	1
chr11	66641286	66641614	-	1	DEL	DEL	DEL	1	1	DEL	1	1	1	DEL	DEL	DEL	1	1	DEL	DEL	1
chr11	66734615	66734615	-	0	0	0	0	0	0	0	0	0	INS	0	0	0	0	0	0	0	0
chr11	66790886	66790886	-	0	0	0	0	0	0	0	0	0	INS	0	0	0	0	0	INS	0	0
chr11	69950820	69951155	+	1	1	1	1	1	1	1	1	1	1	1	1	1	1	1	1	DEL	1
chr11	71472396	71472724	-	1	1	1	1	1	1	1	1	1	DEL	1	1	1	1	1	1	DEL	1
chr11	72670679	72670679	-	0	0	0	0	0	0	0	0	0	0	0	0	0	0	0	0	INS	0
chr11	73672756	73672756	+	0	0	0	0	0	0	0	0	0	0	0	0	0	0	0	0	INS	0
chr11	73680245	73685756	+	1	1	1	1	1	1	1	1	1	1	1	1	1	1	1	1	DEL	1
chr11	73690059	73690059	+	0	0	0	0	0	0	0	0	0	0	0	0	0	0	0	0	INS	0
chr11	75329113	75329113	-	0	0	0	0	0	INS	0	0	0	0	0	0	0	0	0	0	0	0
chr11	77810518	77810518	-	0	0	0	0	0	0	0	0	0	0	0	0	0	0	0	0	INS	0
chr11	80003681	80003681	-	0	0	0	0	0	0	0	0	0	0	0	0	0	0	0	0	INS	0
chr11	82823229	82823569	+	1	DEL	DEL	DEL	1	DEL	1	DEL	1	DEL	DEL	1	DEL	1	DEL	1	1	1
chr11	83045719	83051167	-	1	1	1	1	1	1	1	1	1	DEL	1	1	1	1	DEL	DEL	DEL	DEL
chr11	87500830	87500830	None	0	0	0	0	0	0	0	0	0	0	0	0	0	INS	0	0	INS	0
chr11	89885287	89885287	+	0	INS	INS	INS	INS	INS	INS	INS	0	0	INS	INS	INS	INS	INS	0	0	INS
chr11	91561678	91562006	-	1	1	1	1	1	1	1	1	1	1	1	1	1	1	1	1	DEL	1
chr11	92188955	92188955	-	0	0	0	0	0	0	0	0	0	0	0	0	0	0	0	INS	0	0
chr11	92241254	92241254	-	0	0	0	0	0	0	0	0	0	INS	0	0	0	0	0	INS	0	0
chr11	92497012	92497012	+	0	0	0	0	0	0	0	0	0	INS	0	0	0	0	0	INS	0	0
chr11	92631748	92632090	+	1	DEL	DEL	DEL	1	1	1	1	1	1	1	1	DEL	1	1	DEL	DEL	1
chr11	92830104	92830432	-	1	DEL	DEL	DEL	1	1	1	1	1	1	1	1	DEL	1	1	DEL	DEL	1
chr11	95784601	95784924	-	1	1	1	1	DEL	DEL	1	DEL	1	1	DEL	1	1	1	1	DEL	DEL	1
chr11	97474623	97474623	-	0	0	0	0	0	0	0	0	0	0	0	0	0	0	0	0	INS	0
chr11	99845868	99845868	+	0	0	0	0	0	INS	0	0	0	INS	0	0	0	0	0	0	0	0
chr11	101462475	101462475	-	0	0	0	0	0	0	0	0	0	0	0	0	0	0	0	0	INS	0
chr11	101469372	101469372	None	0	INS	INS	INS	0	INS	0	INS	0	0	0	INS	INS	INS	0	INS	0	0
chr11	103384095	103384095	+	0	0	0	0	0	0	0	0	0	0	0	0	0	0	0	INS	0	0
chr11	103472420	103472420	+	0	INS	INS	INS	0	0	0	INS	0	0	INS	INS	INS	0	0	INS	INS	INS
chr11	107979890	107979890	-	0	0	0	0	0	INS	0	0	0	0	0	0	0	INS	0	0	0	0
chr11	109589208	109589208	None	0	0	0	0	0	0	INS	0	0	INS	0	0	0	0	0	INS	0	0
chr11	109849171	109849512	+	1	1	1	1	1	1	1	1	1	1	1	1	1	1	1	DEL	DEL	1
chr11	110199873	110199873	+	0	0	0	0	0	0	0	0	0	INS	0	0	0	0	0	0	0	0
chr11	111365259	111365259	+	0	0	0	0	0	0	0	0	0	0	0	0	0	0	0	0	INS	0
chr11	114330906	114330906	None	0	0	0	0	0	INS	0	0	0	0	0	0	0	0	0	INS	INS	0
chr11	114465996	114465996	+	0	0	0	0	0	0	INS	0	0	0	0	0	0	0	0	0	0	0
chr11	114828386	114828386	+	0	INS	INS	INS	INS	0	0	0	0	INS	0	0	0	INS	INS	0	0	0
chr11	116348402	116348402	-	0	0	0	0	0	0	0	0	0	0	0	0	0	0	0	0	INS	0
chr11	116502551	116502551	-	0	0	0	0	0	INS	0	INS	0	0	INS	0	INS	0	0	0	0	INS
chr11	116766994	116767321	-	1	1	1	1	1	1	DEL	1	1	1	1	1	1	1	1	1	1	1
chr11	117413333	117413333	-	0	0	0	0	0	0	0	0	0	0	0	0	0	0	0	INS	0	0
chr11	117427765	117427765	-	0	0	0	0	0	0	0	0	0	0	0	0	0	0	0	0	INS	0
chr11	118314065	118314065	None	0	0	0	0	0	0	0	0	0	0	0	0	0	0	0	0	INS	0
chr11	119117569	119117569	None	0	0	0	0	0	0	0	0	0	INS	0	0	0	0	0	0	INS	0
chr11	119319567	119319567	-	0	0	0	0	0	0	0	0	0	INS	0	0	0	0	0	INS	0	0
chr12	3420758	3420758	None	0	0	0	0	0	0	0	0	0	0	0	0	0	0	0	INS	INS	0
chr12	6893244	6893244	+	0	0	0	0	0	0	0	0	0	0	0	0	0	0	0	0	INS	0
chr12	9533021	9533021	-	0	0	0	0	0	0	0	0	0	INS	0	0	0	0	0	0	0	0
chr12	10621760	10621760	+	0	0	0	0	0	0	0	0	0	0	0	0	0	0	0	INS	0	0
chr12	11183580	11183962	-	1	1	1	1	1	1	1	1	1	DEL	1	1	1	1	1	1	1	1
chr12	11823825	11823825	+	0	0	0	0	0	0	0	0	0	0	0	0	0	0	0	0	INS	0
chr12	12174431	12174431	+	0	INS	INS	INS	INS	0	0	INS	0	INS	INS	INS	INS	INS	0	INS	INS	INS
chr12	12397246	12397617	+	1	1	1	1	1	1	1	1	1	DEL	1	1	1	1	1	DEL	DEL	1
chr12	12570634	12570961	+	1	DEL	DEL	DEL	1	DEL	DEL	1	1	1	1	1	DEL	1	1	1	DEL	1
chr12	14079151	14079151	+	0	0	0	0	0	0	0	0	0	0	0	0	0	0	0	INS	0	0
chr12	15019134	15019134	+	0	0	0	0	0	0	0	0	0	0	0	0	0	0	0	0	INS	0
chr12	15162923	15163941	+	1	1	1	1	1	1	1	1	1	DEL	1	1	1	1	1	DEL	DEL	1
chr12	16223912	16223912	None	0	INS	INS	0	INS	0	0	0	0	0	0	0	0	0	0	0	0	0
chr12	16391993	16391993	None	0	0	0	0	0	0	INS	0	0	0	0	0	0	0	0	0	0	0
chr12	16428377	16428377	+	0	0	0	0	0	0	0	0	0	0	0	0	0	0	0	INS	0	0
chr12	17095053	17095053	-	0	INS	INS	INS	INS	INS	INS	INS	0	INS	INS	INS	INS	INS	INS	0	INS	INS
chr12	25655658	25655658	+	0	0	0	0	0	0	0	0	0	INS	0	0	0	0	0	0	0	0
chr12	26283938	26283938	+	0	0	0	0	0	0	0	0	0	0	0	0	0	0	0	0	INS	0
chr12	27890372	27890372	+	0	0	0	0	0	0	0	0	0	INS	0	0	0	0	0	0	0	0
chr12	28103302	28108786	-	1	DEL	DEL	DEL	DEL	DEL	DEL	DEL	1	DEL	DEL	DEL	DEL	DEL	DEL	DEL	DEL	DEL
chr12	31823468	31823468	-	0	0	0	0	0	0	0	0	0	0	0	0	0	0	0	0	INS	0
chr12	33218240	33218565	-	1	DEL	DEL	DEL	DEL	DEL	DEL	DEL	1	1	DEL	1	1	1	1	DEL	DEL	1
chr12	33681540	33681540	+	0	0	0	0	0	0	0	0	0	INS	0	0	0	0	0	0	INS	0
chr12	34236714	34237003	+	1	1	1	1	1	1	1	1	1	1	1	1	1	1	1	1	DEL	1
chr12	34248077	34248077	+	0	0	0	0	0	0	0	0	0	0	0	0	0	0	0	0	INS	0
chr12	35713668	35714055	+	1	1	1	1	1	DEL	DEL	DEL	1	DEL	DEL	1	1	1	1	DEL	DEL	1
chr12	37333258	37333258	-	0	0	0	0	0	0	0	0	0	0	0	0	0	0	0	0	INS	0
chr12	40562923	40562923	-	0	0	0	0	0	0	0	0	0	0	0	0	0	0	0	INS	0	0
chr12	41064504	41064504	+	0	0	0	0	0	0	0	0	0	0	0	0	0	0	0	INS	INS	0
chr12	41656451	41656451	-	0	0	0	0	0	0	0	0	0	INS	0	0	0	0	0	INS	0	0
chr12	43125055	43125055	-	0	0	0	0	0	0	0	0	0	INS	0	0	0	0	0	0	0	0
chr12	45813389	45818893	-	1	1	1	1	1	1	1	1	1	DEL	1	1	1	1	DEL	DEL	1	1
chr12	49703470	49703470	-	0	0	0	0	0	0	0	0	0	INS	0	0	0	0	0	0	0	0
chr12	52032519	52032519	None	0	0	0	0	0	0	0	0	0	0	0	0	0	0	0	INS	INS	0
chr12	52076216	52081769	+	1	DEL	DEL	DEL	DEL	DEL	DEL	DEL	1	DEL	DEL	DEL	DEL	DEL	DEL	DEL	DEL	DEL
chr12	54110056	54110056	-	0	0	0	0	INS	INS	INS	INS	0	0	INS	0	0	INS	0	0	0	0
chr12	54581529	54581529	None	0	0	0	INS	0	0	0	0	0	0	0	0	0	0	0	0	INS	0
chr12	58754778	58754778	None	0	0	0	0	0	0	0	0	0	0	0	0	0	0	0	0	INS	0
chr12	58848893	58848893	+	0	0	0	0	0	0	0	0	0	INS	0	0	0	0	0	0	0	0
chr12	59071490	59071490	None	0	0	0	0	0	0	0	0	0	0	0	0	0	INS	0	0	INS	0
chr12	63258719	63258719	+	0	0	0	0	0	0	0	0	0	0	0	0	0	0	0	0	0	INS
chr12	63416339	63416339	-	0	0	0	0	0	0	0	0	0	0	0	0	0	0	0	INS	0	0
chr12	63895090	63895090	-	0	0	0	0	0	0	0	0	0	INS	0	0	0	0	0	0	0	0
chr12	65838483	65842520	-	1	1	1	1	1	DEL	DEL	DEL	1	DEL	DEL	1	1	1	1	DEL	1	DEL
chr12	66813816	66813816	+	0	0	0	0	0	0	0	0	0	0	0	0	0	0	0	0	INS	0
chr12	68603835	68603835	None	0	0	0	0	0	0	0	0	0	INS	0	0	0	0	0	0	0	0
chr12	69659061	69664605	+	1	DEL	DEL	DEL	1	1	1	1	1	DEL	1	1	DEL	1	DEL	DEL	DEL	DEL
chr12	70871615	70871615	+	0	0	0	0	0	0	0	0	0	INS	0	0	0	0	0	INS	0	0
chr12	72451110	72451110	+	0	0	0	0	0	0	0	0	0	INS	0	0	0	0	0	0	0	0
chr12	72576260	72576260	-	0	0	0	0	0	0	0	0	0	0	0	0	0	INS	0	0	0	0
chr12	73999568	73999568	-	0	0	0	0	0	0	0	0	0	0	0	0	0	0	0	0	INS	0
chr12	75918453	75918453	+	0	INS	INS	INS	0	INS	0	INS	0	INS	INS	0	INS	INS	INS	INS	INS	0
chr12	75919806	75919806	+	0	INS	INS	INS	0	INS	0	INS	0	INS	INS	0	INS	INS	INS	0	0	0
chr12	77323331	77330429	+	1	1	1	1	DEL	1	1	1	1	DEL	1	DEL	1	1	1	DEL	DEL	1
chr12	79110340	79110666	+	1	DEL	DEL	1	DEL	1	1	1	1	DEL	1	1	1	1	DEL	DEL	1	1
chr12	79507163	79512720	-	1	1	1	1	1	1	1	1	1	1	1	1	1	1	1	DEL	DEL	1
chr12	79788577	79788577	-	0	0	0	0	0	0	0	0	0	0	0	0	0	0	0	0	INS	0
chr12	80385331	80385331	+	0	0	0	0	0	0	0	0	0	0	0	0	0	0	0	0	INS	0
chr12	82657080	82657080	+	0	0	0	0	0	0	0	0	0	0	0	0	0	0	0	0	INS	0
chr12	84857369	84857696	-	1	1	1	1	1	1	1	1	1	DEL	1	1	1	1	1	DEL	DEL	DEL
chr12	85182816	85183153	+	1	1	1	1	1	1	1	1	1	1	1	1	1	1	1	1	DEL	1
chr12	89710416	89710756	+	1	1	1	1	1	1	1	1	1	DEL	1	1	1	1	1	DEL	1	1
chr12	94341586	94347605	-	1	1	1	1	1	DEL	1	DEL	1	DEL	1	DEL	1	1	DEL	DEL	1	1
chr12	94614481	94614844	-	1	1	1	1	1	1	1	1	1	1	1	1	1	1	1	1	DEL	1
chr12	98171081	98171081	None	0	0	0	0	0	0	0	0	0	0	0	0	0	INS	0	INS	0	0
chr12	99052446	99052773	+	1	1	1	1	1	1	1	1	1	DEL	1	1	1	1	1	DEL	1	1
chr12	99861656	99861990	+	1	1	1	1	1	1	1	1	1	1	1	1	1	1	1	1	DEL	1
chr12	105203594	105203594	None	0	0	0	0	0	0	0	0	0	0	0	0	0	0	0	0	INS	0
chr12	105506353	105506353	None	0	0	0	0	0	0	0	0	0	0	0	0	0	0	0	0	INS	0
chr12	107779944	107779944	-	0	0	0	0	0	0	0	0	0	0	0	0	0	0	0	0	INS	0
chr12	107791703	107791703	+	0	0	0	0	0	0	0	0	0	0	0	0	0	0	0	0	INS	0
chr12	108312402	108312402	+	0	0	0	0	0	0	0	0	0	0	0	0	0	0	0	0	0	INS
chr12	109737221	109737221	-	0	0	0	0	0	0	0	0	0	0	0	0	0	0	0	INS	0	0
chr12	112086713	112086713	+	0	0	0	0	0	0	0	0	0	0	0	0	0	0	0	INS	0	0
chr12	112879285	112879285	-	0	0	0	0	0	INS	0	0	0	0	0	0	0	0	0	0	0	0
chr12	114405030	114405030	+	0	0	0	0	0	0	0	0	0	INS	0	0	0	0	0	0	0	0
chr12	115431648	115431648	None	0	INS	INS	0	0	0	0	0	0	0	0	INS	0	0	0	0	0	0
chr12	115516643	115520170	+	1	DEL	DEL	1	DEL	DEL	DEL	DEL	1	DEL	DEL	DEL	1	1	1	1	DEL	1
chr12	115652521	115652521	None	0	0	0	0	INS	0	0	INS	0	INS	INS	0	0	0	INS	INS	0	0
chr12	115857671	115857671	+	0	0	0	0	0	0	0	0	0	0	0	0	0	0	0	0	INS	0
chr12	115882434	115882434	None	0	INS	INS	INS	INS	0	INS	INS	0	0	INS	0	0	INS	0	0	INS	0
chr12	118518819	118518819	-	0	0	0	0	0	0	0	0	0	INS	0	0	0	0	0	0	0	0
chr12	118621145	118623613	0	1	DEL	DEL	DEL	DEL	DEL	DEL	DEL	1	DEL	DEL	DEL	1	DEL	DEL	1	DEL	DEL
chr12	118636710	118637038	-	1	1	1	1	1	DEL	1	1	1	DEL	1	1	1	DEL	DEL	DEL	DEL	1
chr12	119796632	119796632	-	0	0	0	0	0	0	0	0	0	0	0	0	0	0	0	0	INS	0
chr13	3628028	3628028	None	0	0	0	0	0	0	0	0	0	0	0	0	INS	0	INS	0	INS	0
chr13	4788772	4788772	-	0	INS	INS	INS	0	INS	INS	0	0	0	0	0	INS	0	INS	INS	0	0
chr13	4914844	4914844	None	0	0	0	0	0	0	0	0	0	0	0	0	0	INS	0	0	INS	0
chr13	5194145	5201599	+	1	1	1	1	1	1	1	1	1	1	1	1	DEL	1	DEL	DEL	DEL	1
chr13	7351924	7351924	-	0	0	0	0	0	0	0	0	0	INS	0	0	0	0	0	0	0	0
chr13	8761090	8766633	-	1	DEL	DEL	DEL	DEL	DEL	DEL	1	1	DEL	1	1	DEL	DEL	DEL	DEL	DEL	DEL
chr13	8894616	8901908	-	1	1	1	1	DEL	1	1	1	1	1	1	1	1	1	1	1	DEL	1
chr13	11372816	11372816	+	0	0	0	0	INS	0	0	0	0	INS	0	0	INS	INS	0	INS	0	0
chr13	12237170	12237512	-	1	1	1	1	1	1	1	1	1	DEL	1	1	1	1	1	1	1	1
chr13	14008247	14008247	+	0	0	0	0	INS	0	0	0	0	0	0	0	0	0	0	0	0	0
chr13	15934518	15934518	-	0	0	0	0	INS	0	0	0	0	0	0	0	0	0	0	INS	0	0
chr13	15975078	15975407	+	1	1	1	1	DEL	1	1	1	1	DEL	1	1	1	1	1	DEL	1	1
chr13	17584100	17584100	+	0	0	0	0	0	0	0	0	0	0	0	0	0	0	0	0	INS	0
chr13	17751588	17751588	+	0	0	0	0	INS	0	0	0	0	0	0	0	0	0	0	INS	0	0
chr13	18061473	18061842	-	1	1	1	1	DEL	1	1	1	1	DEL	1	1	1	1	1	DEL	DEL	1
chr13	19130557	19130557	-	0	0	0	0	0	0	0	0	0	0	0	0	0	0	0	0	INS	0
chr13	19557372	19557372	-	0	0	0	0	0	0	0	0	0	INS	0	0	0	0	0	0	0	0
chr13	19620040	19620040	-	0	INS	INS	INS	0	0	0	0	0	0	0	0	0	0	0	0	0	0
chr13	19893780	19893780	+	0	0	0	0	0	0	0	0	0	0	0	0	0	0	0	0	INS	0
chr13	20003206	20003206	-	0	0	0	0	0	0	0	0	0	0	0	0	0	0	0	0	INS	0
chr13	22543911	22543911	+	0	0	0	0	0	0	0	0	0	0	0	0	0	0	0	0	INS	0
chr13	22605748	22605748	+	0	0	0	0	0	0	0	0	0	INS	0	0	0	0	0	0	0	0
chr13	23262032	23269108	-	1	1	1	1	1	1	1	1	1	1	1	1	DEL	DEL	DEL	DEL	1	1
chr13	23818905	23818905	+	0	0	0	0	0	0	0	0	0	0	0	0	0	0	0	0	INS	0
chr13	24099129	24099129	-	0	0	0	0	0	0	0	0	0	0	0	0	0	0	0	0	INS	0
chr13	25070253	25070253	-	0	0	0	0	0	0	0	0	0	INS	0	0	0	0	0	0	INS	0
chr13	25497151	25497151	+	0	0	0	0	0	0	0	0	0	0	0	0	0	0	0	0	INS	0
chr13	25613109	25613109	+	0	0	0	0	0	INS	0	INS	0	0	INS	INS	0	0	0	0	0	0
chr13	26354998	26354998	+	0	0	0	0	0	0	0	0	0	0	0	0	0	0	0	0	0	INS
chr13	26446979	26446979	+	0	0	0	0	0	0	0	0	0	0	0	0	0	0	0	0	INS	0
chr13	30355330	30355330	+	0	0	0	0	0	0	0	0	0	0	0	0	0	0	0	0	INS	0
chr13	30402404	30402730	+	1	1	1	1	1	1	1	1	1	DEL	1	1	1	1	1	DEL	DEL	1
chr13	31773372	31773372	+	0	INS	INS	INS	0	0	0	0	0	0	0	0	0	INS	0	INS	0	0
chr13	32845787	32845787	+	0	0	0	0	0	0	0	0	0	0	0	0	0	0	0	0	INS	0
chr13	33146921	33154633	+	1	1	1	1	DEL	DEL	DEL	DEL	1	1	DEL	DEL	DEL	1	1	DEL	DEL	DEL
chr13	33711788	33711788	+	0	0	0	0	0	0	0	0	0	0	0	0	0	0	0	0	INS	0
chr13	35071383	35071383	+	0	0	0	0	0	0	0	0	0	0	0	0	0	0	0	0	INS	0
chr13	36224539	36224539	None	0	0	0	0	0	0	0	0	0	INS	0	INS	0	0	0	0	0	0
chr13	36517820	36517820	-	0	0	0	0	0	0	0	0	0	0	0	0	0	0	0	INS	0	0
chr13	36542682	36542682	-	0	0	0	0	0	0	0	0	0	0	0	0	0	0	0	0	INS	0
chr13	36914705	36914705	None	0	0	0	0	0	0	0	0	0	0	0	0	0	0	0	INS	0	0
chr13	38752162	38752480	+	1	1	1	1	1	1	1	1	1	1	1	1	1	1	1	1	DEL	1
chr13	40923090	40923090	+	0	0	0	0	0	0	0	0	0	0	0	0	0	0	0	INS	0	0
chr13	40978122	40978122	-	0	0	0	0	0	0	0	0	0	0	0	0	0	0	0	0	INS	0
chr13	41379695	41379695	+	0	0	0	0	0	0	0	0	0	0	0	0	0	0	0	0	0	INS
chr13	42513603	42513935	+	1	1	1	1	1	1	1	1	1	1	1	1	1	1	1	1	DEL	1
chr13	43166802	43166802	-	0	0	0	0	0	0	0	0	0	0	0	0	0	0	0	INS	0	0
chr13	48003884	48003884	+	0	0	0	0	0	0	0	0	0	0	0	0	0	0	0	0	INS	0
chr13	50019996	50025490	+	1	1	1	1	1	1	1	1	1	DEL	1	1	1	1	1	1	DEL	1
chr13	51165535	51165535	+	0	0	0	0	0	0	0	0	0	INS	0	0	0	0	0	INS	INS	0
chr13	52432067	52432067	+	0	0	0	0	0	0	0	0	0	INS	0	0	0	0	0	0	0	0
chr13	52485510	52485855	-	1	1	1	1	1	1	1	1	1	1	1	1	1	1	1	1	DEL	1
chr13	52521962	52522318	+	1	1	1	1	1	1	1	1	1	1	1	1	1	1	1	1	DEL	1
chr13	52528892	52528892	+	0	0	0	0	0	0	0	0	0	0	0	0	0	0	0	INS	0	0
chr13	53168636	53168636	-	0	0	0	0	0	0	0	0	0	INS	0	0	0	0	0	0	0	0
chr13	54032200	54032200	None	0	INS	0	0	0	0	0	0	0	0	0	0	0	0	0	0	INS	0
chr13	56096891	56096891	+	0	0	0	0	0	INS	0	0	0	0	0	0	0	0	0	0	0	0
chr13	57033142	57033142	+	0	0	0	0	0	0	0	0	0	INS	0	0	0	0	0	0	0	0
chr13	57057251	57057589	-	1	1	1	1	1	1	1	1	1	1	1	1	1	1	1	1	DEL	1
chr13	57147317	57147656	-	1	1	1	1	1	1	1	1	1	1	1	1	1	1	1	1	DEL	1
chr13	57202479	57202479	-	0	0	0	0	0	0	0	0	0	0	0	0	0	0	0	INS	0	0
chr13	57453904	57454249	-	1	1	1	1	1	1	1	1	1	1	1	1	1	1	1	1	DEL	1
chr13	60285333	60285659	+	1	1	1	1	1	1	1	1	1	1	1	1	1	1	1	1	DEL	1
chr13	61373277	61373277	None	0	0	0	0	0	0	0	0	0	0	0	0	0	0	0	0	INS	0
chr13	67334838	67340366	+	1	DEL	DEL	DEL	1	1	1	1	1	1	1	1	DEL	1	1	1	1	1
chr13	67529367	67529367	-	0	INS	INS	INS	INS	INS	INS	0	0	INS	0	0	INS	0	INS	0	0	0
chr13	67791631	67791894	-	1	1	1	1	1	1	1	1	1	1	1	1	1	1	1	1	DEL	1
chr13	67854908	67854908	-	0	0	0	0	0	0	0	0	0	0	0	0	0	0	0	0	INS	0
chr13	69485480	69485480	+	0	0	0	0	0	0	0	0	0	0	0	0	0	INS	0	INS	0	0
chr13	69702896	69702896	+	0	0	0	0	0	0	0	0	0	0	0	0	0	0	0	0	INS	0
chr13	70860886	70860886	+	0	0	0	0	0	0	0	0	0	0	0	0	0	0	0	0	INS	0
chr13	73110285	73110285	-	0	0	0	0	0	0	0	0	0	INS	0	0	INS	0	0	0	0	0
chr13	74525094	74525094	+	0	0	0	0	0	0	0	0	0	0	0	0	0	0	0	INS	INS	0
chr13	74532845	74532845	-	0	0	0	0	0	0	0	0	0	0	0	0	0	0	0	0	INS	0
chr13	75737755	75737755	-	0	0	0	0	INS	0	0	0	0	0	0	0	INS	0	0	0	0	0
chr13	75942782	75942782	None	0	0	0	0	INS	INS	0	0	0	0	0	0	0	INS	0	0	INS	INS
chr13	76422285	76422285	-	0	0	0	0	0	0	0	0	0	0	0	0	0	0	0	0	INS	0
chr13	76587552	76593165	-	1	1	1	1	1	1	1	1	1	1	1	1	1	1	1	1	DEL	1
chr13	78984730	78984730	+	0	0	0	0	INS	0	0	0	0	0	0	0	INS	0	0	0	0	0
chr13	79101380	79101380	+	0	INS	INS	INS	0	0	0	0	0	0	0	0	0	0	0	0	0	0
chr13	81111589	81111589	+	0	0	0	0	0	0	0	0	0	0	0	0	0	0	0	0	0	INS
chr13	81651296	81651296	+	0	0	0	0	0	0	0	0	0	0	0	0	0	0	0	0	INS	0
chr13	86359350	86359350	None	0	0	0	0	0	0	0	0	0	0	0	0	0	INS	0	INS	0	0
chr13	87124022	87124022	+	0	0	0	0	0	0	0	0	0	INS	0	0	0	0	0	0	0	0
chr13	87213469	87213469	None	0	0	0	0	INS	0	INS	INS	0	0	INS	INS	INS	INS	INS	0	0	INS
chr13	88232054	88232054	+	0	0	0	0	0	0	0	0	0	0	0	0	0	0	0	INS	INS	0
chr13	89107602	89107602	-	0	0	0	0	0	0	0	0	0	0	0	0	0	0	0	INS	0	0
chr13	89526369	89526369	+	0	0	0	0	0	0	0	0	0	0	0	0	0	0	0	INS	0	0
chr13	90425451	90430943	+	1	1	1	1	DEL	1	1	DEL	1	1	DEL	DEL	DEL	1	DEL	DEL	1	1
chr13	91366288	91366655	-	1	1	1	1	1	1	1	1	1	1	1	1	1	1	1	1	DEL	1
chr13	93559958	93560307	+	1	1	1	1	1	1	1	1	1	1	1	1	1	1	1	DEL	1	1
chr13	94878659	94878659	-	0	0	0	0	0	0	0	0	0	0	0	0	0	0	0	INS	0	0
chr13	97077808	97081357	+	1	1	1	1	1	1	1	1	1	DEL	1	1	1	1	1	DEL	DEL	1
chr13	97727175	97727175	+	0	0	0	0	0	0	0	0	0	0	0	0	0	0	0	0	INS	0
chr13	97974803	97974803	+	0	0	0	0	0	0	0	0	0	INS	0	0	0	0	0	0	0	0
chr13	98233678	98234029	-	1	1	1	1	1	1	1	1	1	DEL	1	1	1	1	1	DEL	DEL	1
chr13	98295315	98295315	-	0	0	0	0	0	0	0	0	0	0	0	0	0	0	0	0	INS	0
chr13	98383453	98383453	+	0	0	0	0	INS	0	0	0	0	0	INS	INS	0	0	0	0	0	0
chr13	99295611	99295611	+	0	0	0	0	0	0	0	0	0	0	0	0	0	INS	0	0	0	0
chr13	99381950	99381950	+	0	0	0	0	0	0	0	0	0	0	0	0	0	0	0	0	INS	0
chr13	99587986	99587986	-	0	0	0	0	0	0	0	0	0	INS	0	0	0	0	0	0	0	0
chr13	100601615	100601615	+	0	0	0	0	0	0	0	0	0	0	0	0	0	0	0	0	INS	0
chr13	101613238	101613238	-	0	0	0	0	0	0	0	0	0	0	0	0	0	INS	0	0	0	0
chr13	103325386	103325386	-	0	0	0	0	0	0	0	0	0	INS	0	0	0	0	0	0	INS	0
chr13	106718414	106718414	-	0	0	0	0	0	0	0	0	0	INS	0	0	0	0	0	0	0	0
chr13	108568116	108568116	None	0	0	0	0	0	0	0	0	0	0	0	0	0	0	0	0	INS	0
chr13	109433646	109433646	+	0	0	0	0	0	0	0	0	0	INS	0	0	0	0	0	0	0	0
chr13	109676005	109676005	-	0	0	0	0	0	0	0	0	0	0	0	0	0	0	0	0	INS	0
chr13	110410755	110410755	None	0	0	0	0	0	0	0	0	0	0	0	0	0	0	0	0	INS	0
chr13	111552895	111552895	+	0	0	0	0	0	0	0	0	0	INS	0	0	0	0	0	0	0	0
chr13	112709773	112710133	+	1	1	1	1	1	1	1	1	1	1	1	1	1	1	1	1	DEL	1
chr13	113803879	113804205	+	1	1	1	1	1	DEL	1	1	1	DEL	1	1	1	1	DEL	DEL	DEL	1
chr13	113812116	113812442	-	1	1	1	1	1	DEL	1	1	1	DEL	1	1	1	1	DEL	DEL	1	1
chr13	114104173	114104522	-	1	1	1	1	1	1	1	1	1	1	1	1	1	1	1	1	DEL	1
chr13	114508697	114514158	+	1	1	1	1	DEL	1	1	DEL	1	DEL	DEL	1	1	1	1	1	DEL	1
chr14	8920738	8921061	-	1	DEL	DEL	DEL	1	1	1	DEL	1	DEL	DEL	DEL	DEL	DEL	1	DEL	DEL	1
chr14	9124936	9124936	None	0	0	0	0	0	0	0	0	0	0	0	0	0	0	0	0	INS	0
chr14	9279996	9279996	None	0	0	0	0	0	0	0	0	0	0	0	0	0	0	0	INS	0	0
chr14	9800509	9800837	-	1	DEL	1	DEL	1	1	1	1	1	DEL	1	1	DEL	1	1	DEL	DEL	1
chr14	11609882	11609882	None	0	0	0	0	0	0	0	0	0	0	0	0	0	INS	INS	0	0	0
chr14	12756153	12756153	-	0	0	0	0	0	0	0	0	0	0	0	0	0	0	0	0	0	INS
chr14	12773396	12773396	None	0	0	0	0	0	0	0	0	0	INS	0	0	0	0	0	0	INS	0
chr14	12874788	12874788	-	0	0	0	0	0	0	0	0	0	0	0	0	0	0	INS	0	0	INS
chr14	13786630	13786630	-	0	INS	INS	INS	0	0	0	INS	0	0	INS	INS	INS	0	0	INS	0	0
chr14	14548685	14548685	-	0	0	0	0	INS	INS	0	0	0	0	0	0	0	0	0	0	0	0
chr14	14597599	14597599	+	0	0	0	0	0	0	0	0	0	0	0	0	0	0	0	0	INS	0
chr14	15273818	15273818	-	0	0	0	0	0	0	0	0	0	0	0	0	0	0	0	0	INS	0
chr14	16583988	16583988	+	0	0	0	0	0	0	0	0	0	INS	0	0	0	0	0	0	0	0
chr14	18970012	18970012	None	0	INS	INS	INS	0	0	0	INS	0	0	INS	INS	INS	0	0	0	0	0
chr14	19011886	19017579	+	1	DEL	DEL	DEL	1	1	1	DEL	1	DEL	DEL	1	DEL	1	1	DEL	1	1
chr14	19086566	19090537	+	1	DEL	DEL	DEL	1	1	DEL	DEL	1	DEL	DEL	DEL	DEL	1	1	DEL	1	1
chr14	19555119	19555384	+	1	DEL	DEL	DEL	1	1	1	DEL	1	DEL	DEL	DEL	DEL	1	1	DEL	1	1
chr14	19992871	19993187	-	1	1	1	1	1	1	1	1	1	DEL	1	1	1	1	1	1	1	1
chr14	20507839	20507839	-	0	0	0	0	0	0	0	0	0	0	0	0	0	0	0	0	INS	0
chr14	20684182	20684517	+	1	1	1	1	1	1	1	1	1	DEL	1	1	1	1	1	1	1	1
chr14	20842863	20843217	-	1	1	1	1	1	1	1	1	1	1	1	1	1	1	1	DEL	1	1
chr14	21041528	21041528	+	0	0	0	0	0	0	0	0	0	0	0	0	0	0	0	0	INS	0
chr14	27126960	27127302	+	1	1	1	1	1	1	1	1	1	1	1	1	1	1	1	1	DEL	1
chr14	27491620	27491961	-	1	1	1	1	1	1	1	1	1	1	1	1	1	1	1	1	DEL	1
chr14	28030074	28030074	None	0	0	0	0	0	0	0	0	0	0	0	0	0	0	0	INS	INS	0
chr14	28038363	28038363	-	0	0	0	0	0	0	0	0	0	0	0	0	0	0	0	0	INS	0
chr14	28771858	28772186	-	1	1	1	1	DEL	DEL	DEL	DEL	1	1	DEL	1	1	DEL	DEL	1	DEL	1
chr14	29265904	29265904	-	0	0	0	0	0	0	0	0	0	0	0	0	0	0	0	0	INS	0
chr14	30053556	30053556	+	0	0	INS	INS	INS	INS	INS	INS	0	INS	INS	0	INS	0	INS	INS	0	INS
chr14	30073067	30073067	None	0	0	0	0	0	0	0	0	0	0	0	0	0	INS	0	0	0	0
chr14	31242949	31243071	-	1	1	1	1	1	1	1	1	1	1	1	1	1	1	1	1	DEL	1
chr14	32881102	32881102	+	0	0	0	0	0	0	0	0	0	0	0	0	0	0	0	0	INS	0
chr14	35585032	35585360	+	1	1	1	1	1	1	1	1	1	DEL	1	1	1	1	1	DEL	DEL	1
chr14	37678107	37678107	-	0	0	0	0	0	0	0	0	0	0	0	0	0	0	0	0	0	INS
chr14	40354081	40354081	-	0	0	0	0	0	0	0	0	0	0	0	0	0	0	0	0	INS	0
chr14	40555503	40555503	-	0	0	0	0	0	0	0	0	0	INS	0	0	0	0	0	INS	0	0
chr14	45743651	45743651	+	0	0	0	0	0	0	0	0	0	0	0	0	INS	0	INS	INS	0	0
chr14	46436430	46436626	-	1	1	1	1	1	1	1	1	1	1	1	1	1	1	1	1	DEL	1
chr14	47374155	47374497	+	1	1	1	1	1	1	1	1	1	1	1	1	1	1	1	1	DEL	1
chr14	47959556	47959556	-	0	0	0	0	0	0	0	0	0	0	0	0	0	0	0	0	INS	0
chr14	50221842	50228921	+	1	DEL	DEL	DEL	DEL	DEL	DEL	DEL	1	DEL	DEL	DEL	DEL	DEL	DEL	DEL	DEL	DEL
chr14	50821242	50828643	-	1	DEL	DEL	DEL	DEL	DEL	DEL	DEL	1	1	DEL	DEL	DEL	DEL	DEL	DEL	DEL	DEL
chr14	54541014	54541014	+	0	0	0	0	0	0	0	0	0	0	0	0	0	0	0	0	INS	0
chr14	56101293	56102627	-	1	1	1	1	1	1	1	1	1	DEL	1	1	1	DEL	1	1	DEL	1
chr14	57083927	57084255	-	1	1	1	1	1	1	1	1	1	1	1	1	1	1	1	1	DEL	1
chr14	59213862	59213862	-	0	0	0	0	0	0	0	0	0	0	0	0	0	0	0	0	INS	0
chr14	60123719	60123819	0	1	1	1	1	1	1	1	1	1	1	1	1	1	1	1	1	DEL	1
chr14	61525901	61525901	-	0	0	0	0	0	0	0	0	0	0	0	0	0	0	0	0	INS	0
chr14	61552861	61553189	+	1	1	1	1	1	1	1	1	1	DEL	1	1	1	1	1	1	1	1
chr14	61902138	61902463	-	1	DEL	DEL	DEL	1	1	1	DEL	1	DEL	1	DEL	DEL	1	1	1	DEL	1
chr14	62046142	62046470	+	1	1	1	1	1	1	1	1	1	DEL	1	1	1	1	1	1	DEL	1
chr14	62903816	62903816	+	0	0	0	0	0	0	0	0	0	0	0	0	0	0	0	INS	0	0
chr14	66409342	66409670	-	1	1	1	1	1	1	1	1	1	DEL	1	1	1	1	1	DEL	DEL	1
chr14	67023662	67024011	+	1	1	1	1	1	1	1	1	1	1	1	1	1	1	1	DEL	DEL	1
chr14	67128646	67128646	+	0	0	0	0	0	0	0	0	0	INS	0	0	0	0	0	0	0	0
chr14	68972632	68972632	-	0	0	0	0	0	0	0	0	0	0	0	0	0	INS	0	0	0	0
chr14	69010580	69010580	+	0	0	0	0	0	INS	0	0	0	0	0	0	0	0	0	0	0	INS
chr14	69220493	69220493	+	0	INS	INS	0	0	0	0	INS	0	0	0	INS	INS	0	0	0	0	0
chr14	73587067	73594552	-	1	DEL	DEL	DEL	DEL	1	1	DEL	1	DEL	DEL	DEL	DEL	DEL	1	DEL	DEL	DEL
chr14	75967469	75967469	-	0	0	0	0	0	0	0	0	0	0	0	0	0	0	0	INS	0	0
chr14	76382617	76382617	+	0	0	0	0	0	0	0	0	0	0	0	0	0	0	0	0	0	INS
chr14	76588659	76589001	+	1	1	1	1	1	1	1	1	1	1	1	1	1	1	1	1	DEL	1
chr14	77070074	77070074	+	0	INS	INS	INS	0	0	0	0	0	0	0	0	INS	0	0	0	0	0
chr14	82675420	82675420	-	0	0	0	0	0	0	0	0	0	0	0	0	0	0	0	0	INS	0
chr14	87786434	87791938	+	1	1	1	1	DEL	DEL	DEL	DEL	1	DEL	DEL	DEL	1	DEL	DEL	1	DEL	DEL
chr14	90432614	90432959	-	1	1	1	1	1	1	1	1	1	1	1	1	1	1	1	1	DEL	1
chr14	91509457	91509457	-	0	0	0	0	INS	0	0	0	0	0	0	0	0	0	0	0	0	0
chr14	96537047	96537373	+	1	1	1	1	DEL	DEL	DEL	DEL	1	1	DEL	DEL	1	DEL	1	DEL	1	DEL
chr14	96911659	96911987	+	1	1	1	1	1	1	1	1	1	1	1	1	1	1	1	1	DEL	1
chr14	97796168	97796168	None	0	0	0	0	0	0	0	0	0	0	0	0	0	0	0	0	INS	0
chr14	105580214	105580214	-	0	0	0	0	0	0	0	0	0	0	0	0	INS	0	0	0	INS	0
chr14	105592791	105593505	-	1	1	1	1	1	1	1	1	1	1	1	1	1	1	1	1	DEL	DEL
chr14	105887240	105887240	+	0	0	0	0	0	0	0	0	0	0	0	0	0	0	0	0	INS	0
chr14	106407768	106407768	-	0	0	0	0	0	0	0	0	0	0	0	0	INS	0	0	0	0	0
chr14	106965794	106965794	-	0	0	0	0	0	0	0	0	0	INS	0	0	0	0	0	0	0	0
chr14	108475071	108475399	-	1	1	1	1	1	1	1	1	1	1	1	1	1	1	1	1	DEL	1
chr14	108704176	108704176	-	0	0	0	0	0	0	0	0	0	INS	0	0	0	0	0	0	0	0
chr14	110333083	110333083	+	0	0	0	0	0	0	0	0	0	0	0	0	0	0	0	0	INS	0
chr14	112765351	112770895	-	1	DEL	DEL	DEL	DEL	DEL	DEL	1	1	1	DEL	1	DEL	DEL	DEL	DEL	DEL	1
chr14	114472806	114472806	+	0	0	0	0	0	0	0	0	0	0	0	0	0	0	0	INS	0	0
chr14	115613503	115613859	-	1	1	1	1	1	1	1	1	1	1	1	1	1	1	1	1	DEL	1
chr14	118223347	118223347	+	0	0	0	0	INS	0	0	0	0	0	0	0	0	0	0	0	0	0
chr14	119596264	119596264	+	0	0	0	0	0	0	0	0	0	0	0	0	0	0	0	0	INS	0
chr14	119929296	119929296	None	0	0	0	0	0	0	0	0	0	INS	0	0	0	0	0	0	INS	0
chr14	120643554	120643554	+	0	0	0	0	0	0	0	0	0	INS	0	0	0	0	0	0	0	0
chr14	122473487	122473487	+	0	0	0	0	0	0	0	0	0	0	0	0	0	0	0	0	INS	0
chr14	122660780	122660780	+	0	0	0	0	0	0	0	0	0	0	0	0	0	0	0	0	INS	0
chr14	123536713	123537034	-	1	DEL	DEL	DEL	DEL	DEL	DEL	1	1	1	DEL	1	1	1	DEL	1	DEL	1
chr15	3155946	3156274	-	1	1	1	1	1	1	1	1	1	1	1	1	1	1	1	1	DEL	1
chr15	3764660	3764660	+	0	0	0	0	0	0	0	0	0	0	0	0	0	0	0	0	INS	0
chr15	3956761	3956761	-	0	0	0	0	0	0	0	0	0	0	0	0	0	0	0	0	INS	0
chr15	4770803	4770803	None	0	0	0	0	0	0	0	0	0	0	0	0	0	INS	0	0	INS	0
chr15	5808505	5808505	+	0	0	0	0	0	0	0	0	0	0	0	0	0	0	0	0	INS	0
chr15	5950776	5950776	+	0	0	0	0	INS	0	0	INS	0	INS	INS	0	0	INS	0	0	0	0
chr15	8771246	8772964	-	1	1	1	1	1	1	1	1	1	DEL	1	1	1	1	1	DEL	DEL	DEL
chr15	9363942	9363942	-	0	0	0	0	0	0	0	0	0	INS	0	0	0	0	0	INS	0	0
chr15	9816881	9816881	-	0	0	0	0	0	0	0	0	0	0	0	0	0	0	0	0	INS	0
chr15	9884326	9884326	+	0	0	0	0	0	0	0	0	0	0	0	0	0	0	0	0	INS	0
chr15	11068051	11068051	-	0	0	0	0	0	0	0	0	0	0	0	0	0	0	0	INS	0	0
chr15	11911089	11911089	-	0	0	0	0	0	0	0	0	0	0	0	0	0	0	0	0	INS	0
chr15	12664863	12664863	+	0	0	0	0	0	0	0	0	0	0	0	0	0	0	0	0	INS	0
chr15	14978357	14991193	-	1	1	1	1	1	1	1	1	1	1	1	1	1	1	1	1	DEL	1
chr15	16795960	16796310	+	1	1	1	1	1	1	1	1	1	1	1	1	1	1	1	1	DEL	1
chr15	17150510	17150510	+	0	0	0	0	0	0	0	0	0	0	0	0	0	0	0	0	INS	0
chr15	18449493	18456949	-	1	1	DEL	DEL	1	1	1	1	1	1	1	1	1	1	1	DEL	DEL	1
chr15	19629914	19629914	None	0	INS	INS	0	0	0	0	0	0	0	0	0	INS	0	0	0	INS	0
chr15	20180134	20180528	-	1	1	1	1	1	1	1	1	1	1	1	1	1	1	1	1	DEL	1
chr15	20320508	20320508	-	0	0	0	0	0	0	INS	0	0	0	0	0	0	0	0	0	0	0
chr15	21895988	21896317	+	1	1	1	1	1	1	1	1	1	1	1	1	1	1	1	1	DEL	1
chr15	22561562	22561562	-	0	0	0	0	0	INS	INS	0	0	0	0	0	0	INS	0	0	0	INS
chr15	22746198	22746198	None	0	0	0	0	0	0	0	0	0	0	0	0	0	0	0	INS	INS	0
chr15	23313776	23313776	-	0	0	0	0	0	0	0	0	0	0	0	0	0	0	0	INS	0	0
chr15	24515256	24515256	+	0	0	0	0	0	0	0	0	0	0	0	0	0	0	0	INS	INS	0
chr15	25409950	25410313	+	1	1	1	1	1	1	1	1	1	1	1	1	1	1	1	1	DEL	1
chr15	26134348	26134348	-	0	0	0	0	0	0	0	0	0	0	0	0	0	0	0	0	INS	0
chr15	27206816	27207134	-	1	1	DEL	1	1	1	1	1	1	DEL	1	1	1	1	1	1	1	DEL
chr15	28973985	28973985	-	0	0	0	0	0	0	0	0	0	0	0	0	0	0	0	INS	0	0
chr15	33400525	33400525	-	0	0	0	0	0	0	0	0	0	0	0	0	0	0	0	0	INS	0
chr15	33817024	33817024	-	0	0	0	0	0	0	0	0	0	INS	0	0	0	0	0	0	0	0
chr15	33982570	33982570	-	0	0	0	0	0	0	0	0	0	0	0	0	0	0	0	0	INS	0
chr15	35630716	35630716	-	0	0	0	0	INS	0	0	0	0	0	0	0	0	0	0	0	0	0
chr15	36157903	36157903	-	0	0	0	0	0	0	0	0	0	INS	0	0	0	0	0	0	0	0
chr15	36460636	36460636	+	0	0	0	0	0	0	0	0	0	0	0	0	0	0	0	0	INS	0
chr15	39084022	39084022	None	0	0	0	0	0	0	0	0	0	0	0	0	0	0	0	0	INS	0
chr15	42748162	42748162	+	0	0	0	0	0	0	0	0	0	0	0	0	0	0	0	0	INS	0
chr15	43647282	43652692	-	1	1	1	1	1	1	1	1	1	1	1	1	1	1	1	1	DEL	1
chr15	43717001	43717376	+	1	1	1	1	1	1	1	1	1	1	1	1	1	1	1	1	DEL	1
chr15	43936587	43936587	-	0	0	0	0	0	0	0	0	0	0	0	0	0	0	0	0	INS	0
chr15	45425520	45425520	None	0	0	0	0	0	0	0	0	0	INS	0	0	0	0	0	0	0	0
chr15	45577775	45577775	None	0	0	0	0	0	0	0	0	0	0	0	0	0	INS	0	0	INS	0
chr15	46210177	46210531	+	1	1	1	1	1	1	1	1	1	1	1	1	1	1	1	1	DEL	1
chr15	47552990	47552990	+	0	0	0	0	0	0	0	0	0	0	0	0	0	0	0	0	0	INS
chr15	47623859	47623859	None	0	0	0	0	0	0	0	0	0	0	0	0	0	0	0	INS	0	0
chr15	50332114	50332114	+	0	0	0	0	0	0	0	0	0	0	0	0	0	0	0	0	INS	0
chr15	51839969	51839969	+	0	0	0	0	0	INS	0	0	0	0	0	0	0	0	0	0	INS	0
chr15	55703065	55708495	+	1	1	1	1	DEL	1	1	1	1	DEL	1	1	1	1	1	DEL	DEL	DEL
chr15	57508554	57508915	-	1	DEL	DEL	DEL	DEL	1	1	1	1	DEL	1	1	DEL	1	1	DEL	DEL	1
chr15	57573954	57573954	+	0	0	0	0	0	0	INS	0	0	0	0	0	0	0	0	0	0	0
chr15	58673982	58673982	+	0	0	0	0	0	0	0	0	0	0	0	0	0	0	0	0	INS	0
chr15	59110196	59110196	+	0	0	0	0	0	0	0	0	0	INS	0	0	0	0	0	0	0	0
chr15	59465992	59465992	-	0	0	0	0	0	0	0	INS	0	0	INS	0	0	0	0	0	0	0
chr15	60493481	60493806	+	1	1	1	1	1	1	1	1	1	DEL	1	1	1	1	1	1	DEL	1
chr15	60549510	60549510	None	0	0	0	0	0	0	0	0	0	0	0	0	0	0	0	INS	INS	0
chr15	61421002	61421330	-	1	DEL	DEL	DEL	1	1	1	1	1	DEL	1	1	DEL	1	1	1	DEL	DEL
chr15	63315565	63315565	-	0	0	0	0	0	0	0	0	0	0	0	0	0	0	0	INS	0	0
chr15	64944051	64944051	-	0	0	0	0	0	0	0	0	0	0	0	0	0	0	0	0	INS	0
chr15	65685462	65685746	+	1	1	1	1	1	1	1	1	1	DEL	1	1	1	1	1	DEL	DEL	1
chr15	66858829	66858829	None	0	0	0	0	0	0	0	0	0	INS	0	0	0	0	0	0	INS	0
chr15	73313058	73313365	-	1	1	1	1	1	1	1	1	1	1	1	1	1	1	1	1	DEL	1
chr15	74727296	74727296	+	0	0	0	0	0	0	0	0	0	0	0	0	0	0	0	0	INS	0
chr15	75154081	75154081	None	0	0	0	0	0	0	0	0	0	0	0	0	0	INS	INS	0	0	INS
chr15	75999174	75999174	+	0	0	0	0	0	0	0	0	0	0	0	0	0	0	0	0	0	INS
chr15	76694364	76694364	None	0	0	0	0	0	0	0	0	0	0	0	0	0	0	INS	INS	INS	INS
chr15	76770434	76770434	None	0	0	0	0	0	0	0	0	0	0	0	0	0	0	0	0	INS	0
chr15	82133257	82133553	-	1	1	1	1	1	1	1	1	1	1	1	1	1	1	1	DEL	DEL	1
chr15	82901357	82901357	+	0	0	0	0	0	0	0	0	0	0	0	0	0	0	0	INS	INS	0
chr15	82902334	82902334	None	0	0	0	0	0	0	0	0	0	0	0	0	0	0	0	INS	INS	0
chr15	83036205	83036205	None	0	0	0	0	0	0	0	0	0	0	0	INS	0	0	0	INS	INS	0
chr15	83886777	83886777	+	0	0	0	0	0	0	0	0	0	INS	0	0	0	0	0	0	0	0
chr15	87698829	87698829	-	0	0	0	0	0	0	0	0	0	0	0	0	0	0	0	0	INS	0
chr15	87739205	87739205	-	0	0	0	0	0	0	0	0	0	0	0	0	0	0	0	0	INS	0
chr15	89714387	89714387	-	0	0	0	0	0	0	0	0	0	0	0	0	0	0	0	0	INS	0
chr15	90537351	90537351	-	0	0	0	0	0	0	0	0	0	0	0	0	0	0	0	0	INS	0
chr15	91792059	91792059	None	0	0	0	0	0	0	0	0	0	0	0	0	0	0	0	0	INS	0
chr15	93557587	93557587	+	0	0	0	0	0	0	0	0	0	INS	0	0	0	0	0	0	0	0
chr15	94392442	94392682	+	1	1	1	1	1	1	1	1	1	1	1	1	1	1	1	1	DEL	1
chr15	95526100	95526100	+	0	0	0	0	0	0	0	0	0	0	0	0	0	0	0	0	INS	0
chr15	96272036	96272380	+	1	1	1	1	1	1	1	1	1	1	1	1	1	1	1	1	DEL	1
chr15	98201263	98201263	-	0	0	0	0	0	INS	0	0	0	0	0	0	0	0	0	0	0	INS
chr15	98202502	98202502	None	0	0	0	0	0	0	0	INS	0	0	0	0	INS	0	0	0	INS	0
chr15	101426510	101426510	+	0	0	0	0	0	0	0	0	0	0	0	0	0	0	0	0	INS	0
chr15	101840294	101840294	None	0	0	0	0	0	INS	0	0	0	0	0	0	0	INS	0	INS	0	0
chr16	4780334	4780334	+	0	0	0	0	0	0	0	0	0	INS	0	0	0	0	0	0	0	0
chr16	5210318	5210318	+	0	0	0	0	0	0	0	0	0	0	0	0	0	0	0	0	INS	0
chr16	6725740	6725740	+	0	0	INS	0	INS	INS	INS	INS	0	0	INS	INS	INS	0	0	0	0	INS
chr16	7685159	7685511	-	1	1	1	1	1	1	1	1	1	1	1	1	1	1	1	1	DEL	1
chr16	9126987	9126987	-	0	0	0	0	0	0	0	0	0	0	0	0	0	0	0	INS	0	0
chr16	9276114	9276114	-	0	0	0	0	0	0	0	0	0	0	0	0	0	INS	0	0	0	0
chr16	10042588	10042588	+	0	0	0	0	0	0	0	0	0	0	0	0	0	0	0	INS	0	0
chr16	10363691	10363691	+	0	0	0	0	0	0	0	0	0	0	0	0	0	0	0	0	INS	0
chr16	10398488	10398488	+	0	0	0	0	0	0	0	0	0	0	0	0	0	0	0	0	INS	0
chr16	10891316	10891316	+	0	0	0	0	0	0	0	0	0	INS	0	0	0	0	0	0	0	0
chr16	11191513	11191880	+	1	1	1	1	1	1	1	1	1	DEL	1	1	1	1	1	1	DEL	1
chr16	11595519	11595519	-	0	0	0	0	0	0	0	0	0	0	0	0	0	0	0	INS	0	0
chr16	11598076	11598076	-	0	0	0	0	0	0	0	0	0	INS	0	0	0	0	0	0	0	0
chr16	12656521	12656521	-	0	0	0	0	0	0	0	0	0	0	0	0	0	0	0	0	INS	0
chr16	12686265	12686265	+	0	0	0	0	0	0	0	0	0	0	0	0	0	0	0	INS	0	0
chr16	14866585	14866585	-	0	0	0	0	0	0	0	0	0	0	0	0	0	0	0	0	INS	0
chr16	16118176	16118176	+	0	0	0	0	0	0	0	0	0	0	0	0	0	0	0	INS	0	0
chr16	16956464	16956464	+	0	0	0	0	0	0	0	0	0	0	0	0	0	0	0	INS	0	0
chr16	18829875	18830012	+	1	1	1	1	1	1	1	1	1	DEL	1	1	1	1	1	DEL	DEL	1
chr16	18846456	18846808	-	1	1	1	1	1	1	1	1	1	1	1	1	1	1	1	DEL	DEL	1
chr16	19160852	19161209	-	1	1	1	1	1	1	1	1	1	1	1	1	1	1	1	1	DEL	1
chr16	19988827	19988827	+	0	0	0	0	0	0	0	0	0	0	0	0	0	0	0	0	INS	0
chr16	20022852	20022852	+	0	0	0	0	0	0	0	0	0	0	0	0	0	0	0	INS	0	0
chr16	20049521	20049521	+	0	0	0	0	0	0	0	0	0	INS	0	0	0	0	0	0	0	0
chr16	20052055	20052055	-	0	0	0	0	0	0	0	0	0	INS	0	0	0	0	0	INS	INS	0
chr16	20075099	20075099	+	0	0	0	0	0	0	0	0	0	0	0	0	0	0	0	0	INS	0
chr16	20188536	20188536	-	0	0	0	0	0	0	0	0	0	0	0	0	0	0	0	INS	0	0
chr16	20841937	20842289	+	1	1	1	1	1	1	1	1	1	1	1	1	1	1	1	1	DEL	1
chr16	20854114	20854453	+	1	1	1	1	1	1	1	1	1	1	1	1	1	1	1	1	DEL	1
chr16	20995756	20995756	-	0	0	0	0	0	0	0	0	0	0	0	0	0	0	0	0	INS	0
chr16	21948999	21948999	+	0	0	0	0	0	0	0	0	0	INS	0	0	0	0	0	0	0	0
chr16	22306661	22306661	-	0	0	0	0	0	0	0	0	0	0	0	0	0	0	0	INS	0	0
chr16	22375159	22375159	-	0	0	0	0	0	0	0	0	0	0	0	0	0	0	0	0	INS	0
chr16	22947616	22947616	+	0	0	0	0	0	0	0	0	0	0	0	0	0	0	0	0	INS	0
chr16	23855031	23855031	+	0	0	0	0	0	0	0	0	0	0	0	0	0	0	0	0	INS	0
chr16	25517828	25523362	+	1	1	DEL	1	DEL	DEL	DEL	DEL	1	DEL	DEL	DEL	DEL	DEL	DEL	DEL	DEL	DEL
chr16	25749441	25749769	-	1	1	1	1	1	1	1	1	1	1	1	1	1	1	1	1	DEL	1
chr16	27163395	27163731	+	1	1	1	1	1	1	1	1	1	1	1	1	1	1	1	DEL	DEL	1
chr16	28093110	28093110	+	0	0	0	0	0	0	0	0	0	0	0	0	0	0	0	0	INS	0
chr16	28569257	28569257	+	0	0	0	0	0	0	0	0	0	0	0	0	0	0	0	INS	0	0
chr16	28668240	28668583	+	1	1	1	1	1	1	1	1	1	1	1	1	1	1	1	1	DEL	1
chr16	28800653	28800653	+	0	0	0	0	0	0	0	0	0	0	0	0	0	0	0	0	INS	0
chr16	29804450	29804450	+	0	0	0	0	0	0	0	0	0	0	0	0	0	0	0	INS	0	0
chr16	30407837	30407837	+	0	0	0	0	0	0	0	0	0	0	0	0	0	0	0	INS	0	0
chr16	30644447	30644447	-	0	0	0	0	0	0	0	0	0	0	0	0	0	0	0	INS	0	0
chr16	31328123	31328123	-	0	INS	INS	INS	0	0	0	0	0	0	0	0	0	0	0	0	0	0
chr16	31507138	31507138	-	0	0	0	0	0	0	0	0	0	0	0	0	0	0	0	0	INS	0
chr16	32697770	32697770	+	0	0	0	0	0	0	0	0	0	0	0	0	0	0	0	0	INS	0
chr16	36100138	36100138	-	0	0	0	0	0	0	0	0	0	0	0	0	0	0	0	INS	0	0
chr16	36304743	36304743	+	0	0	0	0	0	0	0	0	0	0	0	0	0	0	0	INS	0	0
chr16	38831149	38836683	-	1	1	1	1	1	1	1	1	1	1	1	1	1	1	1	1	DEL	1
chr16	39061484	39061811	-	1	1	1	1	1	1	1	DEL	1	1	1	1	1	DEL	DEL	1	DEL	1
chr16	42205257	42205257	+	0	0	0	0	0	0	INS	0	0	0	0	0	0	0	0	INS	0	0
chr16	44583557	44583903	-	1	1	1	1	1	1	1	1	1	1	1	1	1	1	1	DEL	DEL	1
chr16	44798046	44798046	-	0	0	0	0	0	0	0	0	0	0	0	0	0	0	0	0	0	INS
chr16	47702454	47702454	+	0	0	0	0	0	0	0	INS	0	0	INS	0	0	0	0	INS	0	0
chr16	49194689	49194689	-	0	0	0	0	0	0	0	0	0	0	0	0	0	0	0	0	INS	0
chr16	50758241	50758241	-	0	0	0	0	0	0	0	0	0	0	0	0	0	0	0	0	INS	0
chr16	51355864	51355864	+	0	0	0	0	0	0	0	0	0	0	0	0	0	0	0	0	INS	0
chr16	51513296	51513625	+	1	1	1	1	1	1	1	1	1	1	1	1	1	1	1	1	DEL	1
chr16	51698346	51698346	+	0	0	0	0	0	0	0	0	0	INS	0	0	0	0	0	INS	INS	0
chr16	55030666	55030997	+	1	1	1	1	1	1	1	1	1	1	DEL	1	1	1	1	1	1	1
chr16	55354267	55354267	+	0	0	0	0	0	0	0	0	0	0	0	0	0	0	0	0	INS	0
chr16	57707575	57707575	+	0	0	0	0	0	0	0	0	0	0	0	0	0	0	0	0	INS	0
chr16	57909239	57909239	-	0	0	0	0	0	0	0	0	0	INS	INS	0	0	0	0	INS	INS	0
chr16	57946045	57946045	+	0	0	0	0	0	0	0	0	0	INS	INS	0	0	0	0	INS	0	0
chr16	58263525	58263525	-	0	0	0	0	0	0	0	0	0	INS	INS	0	0	0	0	INS	0	0
chr16	60766403	60766403	-	0	0	0	0	0	0	0	0	0	0	0	0	0	0	0	0	0	INS
chr16	61236582	61236922	-	1	1	1	1	1	1	1	1	1	1	1	1	1	1	1	1	DEL	1
chr16	61588397	61595857	-	1	1	1	1	1	1	1	1	1	DEL	1	1	1	1	1	DEL	DEL	1
chr16	64072963	64072963	+	0	INS	INS	0	0	INS	INS	INS	0	0	0	INS	INS	0	0	INS	0	0
chr16	65584869	65584869	+	0	0	0	0	0	0	0	0	0	0	0	0	0	0	0	0	INS	0
chr16	68337150	68337150	-	0	0	0	0	0	0	0	0	0	0	0	0	0	0	0	INS	0	0
chr16	68923571	68923571	+	0	0	0	0	0	0	0	0	0	0	0	0	0	0	0	0	INS	0
chr16	69055167	69055493	-	1	1	1	1	1	1	1	1	1	1	1	1	1	1	1	DEL	DEL	1
chr16	71651734	71652066	+	1	1	1	1	1	1	1	1	1	DEL	1	1	1	1	1	1	DEL	1
chr16	76930534	76930534	+	0	0	0	0	0	0	0	0	0	0	0	0	0	0	0	0	INS	0
chr16	76996850	76996850	+	0	0	0	0	0	0	0	0	0	0	0	0	0	0	0	0	0	INS
chr16	78408751	78408751	+	0	0	0	0	0	0	0	0	0	0	0	0	0	0	0	0	INS	0
chr16	78899836	78900201	+	1	1	1	1	1	1	1	1	1	1	1	1	1	1	1	1	DEL	1
chr16	79969285	79969629	-	1	1	1	1	1	1	1	1	1	1	1	1	1	1	1	DEL	DEL	1
chr16	81747812	81753334	+	1	1	1	1	1	1	1	1	1	DEL	1	1	1	1	1	DEL	DEL	1
chr16	86217347	86217690	-	1	1	1	1	1	1	1	1	1	DEL	1	1	1	1	1	DEL	DEL	1
chr16	86339447	86339447	-	0	0	0	0	0	0	0	0	0	0	0	0	0	0	0	0	INS	0
chr16	87679057	87679400	+	1	1	1	1	1	1	1	1	1	1	1	1	1	1	1	DEL	1	1
chr16	89283530	89283530	-	0	0	0	0	0	0	0	0	0	0	0	0	0	0	0	0	INS	0
chr16	90340817	90340817	None	0	INS	0	INS	0	0	0	0	0	INS	0	0	INS	INS	0	INS	INS	0
chr16	90435444	90435444	-	0	INS	INS	INS	0	0	0	0	0	0	0	INS	INS	INS	INS	0	INS	0
chr16	90684040	90684040	-	0	0	0	0	INS	0	0	0	0	0	INS	0	0	0	0	INS	0	0
chr16	91124914	91124914	-	0	0	0	0	0	0	0	0	0	INS	INS	INS	0	0	0	INS	0	0
chr16	91248585	91256069	+	1	DEL	DEL	DEL	DEL	DEL	DEL	DEL	1	DEL	DEL	DEL	DEL	DEL	DEL	DEL	DEL	DEL
chr16	91365584	91365584	-	0	0	0	0	0	0	0	0	0	0	0	0	0	0	0	0	INS	INS
chr16	91432671	91432671	+	0	0	0	0	0	0	0	0	0	0	0	0	0	0	0	0	INS	0
chr16	92151368	92151368	+	0	0	0	0	0	0	0	0	0	0	0	0	0	0	0	0	INS	0
chr16	93067458	93067795	-	1	1	1	1	1	1	1	1	1	1	1	1	1	1	1	DEL	DEL	1
chr16	93662015	93662015	+	0	0	0	0	0	0	0	0	0	INS	0	0	0	0	0	0	0	0
chr16	94003450	94003450	+	0	0	0	0	0	0	0	0	0	0	0	0	0	0	0	0	INS	0
chr16	95230239	95230239	+	0	0	0	0	0	0	0	0	0	0	0	0	0	0	INS	INS	0	0
chr16	95763000	95763000	+	0	0	0	0	0	0	0	0	0	0	0	0	0	0	0	0	INS	0
chr16	96490414	96490414	None	0	0	0	0	0	0	0	0	0	0	0	0	0	0	0	0	INS	0
chr16	96548775	96549097	-	1	1	1	1	1	1	1	1	1	1	1	1	1	1	1	1	DEL	1
chr16	97470577	97470577	-	0	0	0	0	0	0	0	0	0	0	0	0	0	0	0	0	INS	0
chr16	98206045	98206045	-	0	0	0	0	0	0	0	0	0	0	0	0	0	0	0	INS	0	0
chr17	3817229	3817561	-	1	1	1	1	1	1	1	1	1	1	1	1	1	DEL	1	DEL	DEL	1
chr17	3934999	3934999	+	0	0	0	0	0	0	0	0	0	0	0	0	0	0	0	0	INS	0
chr17	5542626	5542626	-	0	0	0	0	0	0	0	0	0	0	0	0	0	0	0	0	0	INS
chr17	6928115	6928115	+	0	0	0	0	0	INS	0	0	0	0	0	0	0	0	0	0	0	0
chr17	7038794	7038794	None	0	INS	INS	INS	INS	0	0	0	0	INS	0	0	INS	0	0	0	INS	0
chr17	7717496	7717843	+	1	1	1	1	1	1	1	1	1	1	1	1	1	1	1	1	DEL	1
chr17	9328008	9328008	-	0	0	0	0	0	0	0	0	0	0	0	0	0	0	0	0	INS	0
chr17	12268358	12268358	+	0	0	0	0	0	0	0	INS	0	0	INS	0	0	0	0	0	0	0
chr17	12835021	12835021	None	0	0	0	0	0	0	0	0	0	0	0	0	0	0	0	INS	INS	0
chr17	14056155	14056155	-	0	0	0	0	0	0	0	0	0	0	0	0	0	0	0	INS	0	0
chr17	15679796	15679796	+	0	0	0	0	0	0	0	0	0	0	0	0	0	0	0	0	INS	0
chr17	15684088	15684088	+	0	0	0	0	0	0	0	0	0	0	0	0	0	0	0	0	INS	0
chr17	16125751	16125751	-	0	0	0	0	0	0	0	0	0	0	0	0	0	0	0	INS	0	0
chr17	16951130	16951130	+	0	0	0	0	0	0	0	0	0	INS	0	0	0	0	0	0	0	0
chr17	17836385	17836385	-	0	0	INS	0	0	INS	0	0	0	0	INS	0	INS	0	INS	0	0	INS
chr17	18512107	18512107	-	0	0	0	0	0	0	0	0	0	0	0	0	0	0	0	0	INS	0
chr17	18768669	18768669	-	0	0	0	0	0	0	0	0	0	INS	0	0	0	0	0	0	0	0
chr17	18957564	18957907	-	1	1	1	1	1	1	1	1	1	1	1	1	1	1	1	1	DEL	1
chr17	19068462	19075876	-	1	1	1	1	1	1	1	1	1	1	1	1	1	1	1	DEL	1	1
chr17	19638669	19638669	+	0	0	0	0	0	0	0	0	0	0	0	0	0	0	0	0	INS	0
chr17	20462620	20462620	+	0	0	0	0	0	0	0	0	0	0	0	0	0	0	0	INS	0	0
chr17	20654428	20654428	-	0	0	0	0	0	0	0	0	0	0	0	0	0	0	0	INS	0	0
chr17	20685425	20685753	+	1	1	1	1	1	1	1	1	1	1	1	1	1	1	1	DEL	DEL	1
chr17	21830976	21830976	+	0	0	0	0	0	0	0	0	0	0	0	0	0	0	0	0	INS	0
chr17	21957381	21957381	+	0	0	0	0	0	0	0	0	0	0	0	0	0	0	0	0	INS	0
chr17	22734944	22734944	None	0	0	0	INS	0	INS	0	0	0	0	0	0	INS	0	INS	0	0	0
chr17	26214976	26214976	+	0	0	0	0	0	0	0	0	0	0	0	0	0	0	0	0	INS	0
chr17	27425211	27427305	-	1	1	1	1	1	1	1	1	1	1	1	1	1	1	1	1	DEL	1
chr17	28864401	28864742	-	1	1	1	1	DEL	DEL	1	DEL	1	1	DEL	1	1	DEL	DEL	DEL	DEL	DEL
chr17	29465232	29465232	+	0	0	0	0	0	0	0	0	0	INS	0	0	0	0	0	0	0	0
chr17	29895833	29895833	None	0	INS	0	0	0	INS	0	0	0	0	0	0	0	0	0	0	0	0
chr17	32431882	32431882	None	0	0	0	0	0	0	0	0	0	0	0	0	0	0	0	INS	INS	0
chr17	32506372	32513473	+	1	DEL	DEL	DEL	DEL	DEL	DEL	DEL	1	DEL	DEL	DEL	DEL	DEL	DEL	DEL	DEL	DEL
chr17	33005298	33005298	None	0	0	0	0	0	0	0	0	0	0	0	0	0	0	0	0	INS	0
chr17	34429000	34429000	-	0	0	0	0	INS	INS	0	INS	0	0	INS	0	0	INS	0	0	0	0
chr17	35444627	35444627	+	0	0	0	0	0	0	0	0	0	0	0	0	0	0	0	INS	0	0
chr17	36140043	36140043	-	0	0	0	0	0	INS	0	0	0	0	0	0	0	INS	0	0	0	0
chr17	37424636	37424964	+	1	1	1	1	DEL	1	1	DEL	1	1	DEL	1	1	1	1	1	1	DEL
chr17	37620791	37620791	None	0	0	0	0	0	0	INS	0	0	0	0	INS	0	0	0	0	INS	0
chr17	37624064	37624392	-	1	1	1	1	1	1	1	1	1	1	1	1	1	1	1	1	DEL	1
chr17	40527548	40527677	+	1	1	1	1	1	1	1	1	1	1	1	1	1	1	1	1	DEL	1
chr17	40717204	40722699	+	1	1	1	1	1	1	1	1	1	1	1	1	1	1	1	1	DEL	1
chr17	41207770	41207770	None	0	INS	INS	INS	0	INS	INS	0	0	INS	0	INS	INS	INS	INS	INS	INS	INS
chr17	41358360	41358360	None	0	0	0	0	0	0	0	0	0	0	0	0	0	0	0	0	INS	0
chr17	42354569	42354569	-	0	0	0	0	0	0	0	0	0	0	0	0	0	0	0	0	INS	0
chr17	43203855	43203855	-	0	0	0	0	0	0	0	0	0	0	0	0	0	0	0	0	INS	0
chr17	44207200	44207200	+	0	INS	INS	INS	INS	INS	INS	INS	0	INS	INS	INS	INS	INS	INS	INS	INS	INS
chr17	48323078	48323078	+	0	0	0	0	0	0	0	0	0	0	0	0	0	INS	0	0	0	0
chr17	48632896	48632896	None	0	INS	INS	0	INS	0	0	INS	0	INS	INS	INS	INS	INS	0	INS	INS	INS
chr17	51895290	51895290	+	0	0	0	0	0	0	0	0	0	0	0	0	0	0	0	INS	INS	0
chr17	53372634	53372634	-	0	0	0	0	0	0	0	0	0	INS	0	0	0	0	0	0	INS	0
chr17	53535013	53535013	-	0	0	0	0	0	0	0	0	0	0	0	0	0	0	0	0	INS	0
chr17	54041634	54047143	+	1	1	1	1	1	1	1	1	1	1	1	1	1	1	1	DEL	1	1
chr17	55107221	55107221	-	0	0	0	0	0	0	0	0	0	0	0	0	0	0	0	0	INS	0
chr17	59145439	59145439	+	0	0	0	0	0	0	0	0	0	0	0	0	0	0	0	0	INS	0
chr17	59400208	59400208	+	0	0	0	0	0	0	0	0	0	0	0	0	0	0	0	INS	INS	0
chr17	61126996	61126996	None	0	0	0	0	0	0	0	0	0	0	0	0	0	0	0	INS	0	INS
chr17	66239653	66239653	-	0	0	0	0	0	0	0	0	0	0	0	0	0	0	0	0	0	INS
chr17	66679209	66679209	+	0	0	0	0	0	0	0	0	0	0	0	0	0	0	INS	0	0	INS
chr17	66763413	66763413	-	0	0	0	0	0	0	0	0	0	INS	0	0	0	0	0	INS	0	0
chr17	67681039	67681039	+	0	0	0	0	0	0	0	0	0	INS	0	0	0	0	0	INS	0	INS
chr17	69867400	69867400	None	0	0	0	0	0	0	0	0	0	0	0	0	0	0	0	INS	INS	0
chr17	69947899	69947899	+	0	0	0	0	0	0	0	0	0	0	0	0	0	0	0	0	INS	0
chr17	70769655	70769655	None	0	0	0	0	0	0	0	0	0	0	INS	0	0	0	0	INS	0	0
chr17	71047361	71047361	-	0	INS	INS	0	INS	0	0	0	0	0	INS	0	0	INS	0	0	INS	0
chr17	71083075	71083075	-	0	0	0	0	0	0	0	0	0	INS	0	0	0	0	0	0	0	0
chr17	71267368	71267368	-	0	INS	INS	INS	0	0	0	0	0	0	0	0	INS	0	0	0	0	0
chr17	71684757	71684757	+	0	0	0	0	INS	0	0	0	0	0	0	0	0	INS	0	0	0	0
chr17	71959098	71959098	+	0	0	0	0	INS	0	0	0	0	0	0	0	0	INS	0	0	0	0
chr17	72083680	72084019	+	1	1	1	1	1	1	1	1	1	DEL	1	1	1	1	1	DEL	DEL	1
chr17	72126106	72126106	-	0	0	0	0	0	0	0	0	0	0	0	0	0	0	0	0	INS	0
chr17	73567987	73567987	-	0	0	0	0	0	0	0	0	0	INS	0	0	0	0	0	0	0	0
chr17	73631867	73632201	-	1	1	1	1	1	1	1	1	1	DEL	1	1	1	1	1	DEL	1	1
chr17	74115104	74115432	+	1	1	1	1	1	1	1	1	1	1	1	1	1	1	1	1	DEL	1
chr17	74184871	74184871	-	0	0	0	0	INS	INS	0	INS	0	0	INS	INS	0	0	0	0	0	0
chr17	75379409	75379409	-	0	0	0	0	0	0	0	0	0	0	0	0	0	0	0	0	INS	0
chr17	75500335	75500335	-	0	0	0	0	0	0	INS	0	0	0	0	0	0	0	0	0	0	0
chr17	76196549	76196549	-	0	0	0	0	0	0	0	0	0	0	0	0	0	0	0	0	INS	0
chr17	76437249	76445206	-	1	1	1	1	DEL	DEL	1	DEL	1	DEL	DEL	DEL	1	1	1	1	1	1
chr17	76592896	76592896	+	0	0	0	0	0	0	0	0	0	0	0	0	0	0	0	0	INS	0
chr17	77123688	77123688	-	0	0	0	0	0	0	0	0	0	0	0	0	0	0	0	0	INS	0
chr17	79481382	79481708	-	1	1	1	1	1	1	1	1	1	DEL	1	1	1	1	1	1	1	1
chr17	80190858	80190858	-	0	0	0	0	0	0	0	0	0	0	0	0	0	0	0	INS	0	0
chr17	80374892	80375170	+	1	1	1	1	1	1	1	1	1	DEL	1	1	1	1	1	1	1	DEL
chr17	80589573	80589573	-	0	0	0	0	0	0	0	0	0	0	0	0	0	0	0	0	INS	0
chr17	82181697	82181697	-	0	0	0	0	0	0	0	0	0	0	0	0	0	0	0	0	INS	0
chr17	82366240	82373693	-	1	1	1	1	1	1	1	1	1	1	1	1	1	1	1	DEL	1	1
chr17	82559431	82559784	+	1	1	1	1	1	1	1	1	1	DEL	1	1	1	1	1	DEL	DEL	1
chr17	82657537	82657537	+	0	0	0	0	0	0	0	0	0	INS	0	0	0	0	0	0	0	0
chr17	83282903	83282903	+	0	0	0	0	0	0	0	0	0	INS	0	0	0	0	0	INS	0	INS
chr17	83463673	83463997	-	1	DEL	DEL	1	DEL	DEL	1	DEL	1	DEL	DEL	DEL	DEL	1	1	DEL	DEL	1
chr17	83551588	83551588	-	0	0	0	0	0	0	0	0	0	0	0	INS	0	0	0	0	0	0
chr17	85223996	85224323	-	1	1	1	1	1	1	1	1	1	DEL	1	DEL	1	1	1	DEL	1	1
chr17	86362417	86362768	-	1	1	1	1	1	1	1	1	1	DEL	1	1	1	1	1	1	1	1
chr17	87611589	87611917	-	1	1	1	1	1	DEL	DEL	DEL	1	1	DEL	1	DEL	1	1	DEL	DEL	1
chr17	87993013	87993341	-	1	1	1	1	1	1	1	1	1	1	1	1	1	1	1	1	1	DEL
chr17	88544520	88544520	None	0	0	0	0	INS	0	0	0	0	INS	0	0	0	0	INS	INS	INS	0
chr17	89879211	89886707	+	1	1	1	1	DEL	DEL	DEL	DEL	1	DEL	DEL	DEL	DEL	1	DEL	1	1	1
chr17	92343987	92343987	+	0	0	0	0	0	0	0	0	0	0	0	0	0	0	0	0	INS	0
chr17	92412994	92413319	+	1	1	1	1	1	1	1	1	1	1	1	1	1	1	1	1	DEL	1
chr17	93064394	93064394	+	0	0	0	0	0	0	0	0	0	0	0	0	0	INS	0	0	0	0
chr17	93221488	93221488	-	0	0	0	0	0	0	0	0	0	0	0	0	0	0	0	0	INS	0
chr17	93923476	93923476	-	0	0	0	0	0	0	0	0	0	0	0	0	0	0	0	INS	0	0
chr17	94195491	94195491	-	0	0	0	0	0	0	0	0	0	0	0	0	0	0	0	0	INS	0
chr18	3354129	3354469	-	1	1	1	1	1	1	1	1	1	1	1	1	1	1	1	1	DEL	1
chr18	3735533	3739589	-	1	1	1	1	1	1	1	1	1	1	1	1	1	1	1	1	DEL	1
chr18	4532446	4539901	+	1	1	1	1	1	1	1	1	1	DEL	1	1	1	1	1	DEL	DEL	1
chr18	4785078	4785078	+	0	0	0	0	0	0	0	0	0	INS	0	0	0	0	0	0	0	0
chr18	5868301	5875765	+	1	1	1	1	1	1	1	1	1	DEL	1	1	1	1	1	DEL	DEL	1
chr18	6597842	6597842	-	0	0	0	0	0	0	0	0	0	0	0	0	0	0	0	INS	0	0
chr18	6600594	6600594	+	0	0	0	0	0	0	0	0	0	0	0	0	0	0	0	INS	0	0
chr18	6727261	6727261	None	0	0	0	0	0	0	0	0	0	0	0	0	0	0	0	0	INS	0
chr18	6732183	6732183	+	0	INS	INS	INS	INS	0	0	0	0	0	0	0	INS	0	0	0	0	INS
chr18	7800935	7800935	-	0	0	0	0	0	0	0	0	0	INS	0	0	0	0	0	0	0	0
chr18	8106541	8106541	-	0	0	0	0	INS	0	0	0	0	0	0	0	0	0	0	0	0	0
chr18	8299665	8299990	+	1	1	1	1	1	1	1	1	1	1	1	1	1	1	1	1	DEL	1
chr18	9466216	9471768	-	1	DEL	DEL	DEL	1	1	1	1	1	DEL	1	1	DEL	1	1	DEL	DEL	1
chr18	9883008	9883008	None	0	INS	0	INS	0	0	0	0	0	0	0	0	INS	0	0	INS	0	0
chr18	9952967	9952967	+	0	0	0	0	0	0	0	0	0	0	0	0	0	0	0	0	INS	0
chr18	11334122	11334122	+	0	INS	INS	INS	0	0	0	0	0	INS	0	0	INS	0	0	INS	0	0
chr18	11406402	11406402	None	0	INS	INS	INS	INS	INS	INS	INS	INS	INS	INS	INS	INS	INS	INS	INS	INS	INS
chr18	17119795	17119795	-	0	0	0	0	0	0	0	0	0	0	0	0	0	0	0	INS	0	0
chr18	17407702	17407702	-	0	0	0	0	0	INS	0	0	0	0	0	0	0	0	0	0	0	0
chr18	17687473	17687473	-	0	0	0	0	0	0	0	0	0	0	0	0	0	0	0	INS	0	0
chr18	19054551	19054551	+	0	0	0	0	0	0	0	0	0	INS	0	0	0	0	0	0	0	0
chr18	19170058	19170058	-	0	0	0	0	0	0	0	0	0	0	0	0	0	0	0	0	0	INS
chr18	19658325	19658325	+	0	0	0	0	0	0	0	0	0	INS	0	0	0	0	0	INS	0	0
chr18	20636586	20636586	-	0	0	0	0	0	0	0	0	0	0	0	0	0	0	0	0	INS	0
chr18	21618354	21618354	-	0	0	0	0	0	0	0	0	0	0	0	0	0	0	0	INS	0	0
chr18	22736682	22736682	None	0	0	0	0	0	0	0	0	0	0	0	0	0	0	0	0	INS	0
chr18	23361934	23361934	-	0	0	0	0	0	0	0	0	0	0	0	0	0	0	0	INS	0	0
chr18	23899700	23899700	-	0	0	0	0	0	0	0	0	0	0	0	0	0	0	0	INS	0	0
chr18	24204486	24204486	None	0	0	0	0	0	0	0	0	0	0	0	0	0	0	0	INS	INS	0
chr18	24861514	24861514	+	0	0	0	0	0	0	0	0	0	INS	0	0	0	0	0	0	0	0
chr18	25334674	25334674	-	0	0	0	0	0	0	0	0	0	0	0	0	0	0	0	0	INS	0
chr18	26292187	26292187	+	0	0	0	0	0	0	0	0	0	0	0	0	0	0	INS	0	0	0
chr18	30766832	30767176	+	1	1	1	1	1	1	1	1	1	1	1	1	1	1	1	1	DEL	1
chr18	30793110	30793110	None	0	0	0	0	0	0	0	INS	0	0	0	0	0	0	0	0	INS	0
chr18	32417452	32417452	-	0	0	0	0	0	0	0	0	0	0	0	0	0	0	0	INS	0	0
chr18	34343007	34343313	+	1	1	1	1	DEL	DEL	1	1	1	DEL	DEL	DEL	1	1	1	DEL	DEL	1
chr18	34502871	34502871	-	0	0	0	0	0	0	0	0	0	0	0	0	0	0	0	0	INS	0
chr18	34560302	34560302	+	0	0	0	0	0	0	0	0	0	0	0	0	0	0	0	0	INS	0
chr18	35538372	35538701	+	1	1	1	1	1	1	1	1	1	1	1	1	1	1	1	1	DEL	1
chr18	35864968	35864968	+	0	0	0	0	0	0	0	0	0	0	0	0	0	0	0	0	INS	0
chr18	36418722	36418722	None	0	0	0	0	0	0	0	INS	0	0	0	0	0	INS	0	INS	0	0
chr18	36599060	36599388	-	1	1	1	1	1	1	1	1	1	1	1	1	1	1	1	1	DEL	1
chr18	38533718	38534611	+	1	1	1	1	1	1	1	1	1	DEL	1	1	1	1	1	DEL	DEL	1
chr18	39609750	39609750	+	0	0	0	0	0	0	0	0	0	0	0	0	0	0	0	0	INS	0
chr18	40447192	40447517	-	1	1	1	1	1	1	1	1	1	1	1	1	1	1	1	1	DEL	1
chr18	43678067	43678067	-	0	0	0	0	0	0	0	0	0	0	0	0	0	0	0	0	INS	0
chr18	44289721	44289721	-	0	0	0	0	0	0	0	0	0	0	0	0	0	0	0	0	INS	0
chr18	44894931	44900221	+	1	1	1	1	1	1	1	1	1	DEL	1	1	1	1	1	DEL	DEL	1
chr18	45601020	45601020	-	0	0	0	0	0	0	0	0	0	0	0	0	0	0	0	INS	0	0
chr18	45783417	45783417	+	0	0	0	0	INS	0	0	0	0	0	0	0	0	0	0	0	0	0
chr18	46161801	46161801	-	0	0	0	0	0	0	0	0	0	0	0	0	0	0	0	0	INS	0
chr18	47698588	47698588	-	0	0	0	0	0	0	INS	0	0	0	0	0	0	0	0	0	0	0
chr18	48486901	48486901	-	0	0	0	0	0	0	0	0	0	0	0	0	0	0	0	0	INS	0
chr18	49242441	49242441	None	0	0	0	0	0	0	INS	0	0	0	0	0	0	0	0	0	0	0
chr18	50147588	50147929	-	1	1	1	1	1	1	1	1	1	1	1	1	1	1	1	1	DEL	1
chr18	51680536	51680536	None	0	0	0	0	0	0	0	0	0	INS	0	0	0	0	0	0	0	0
chr18	52899098	52899428	+	1	1	1	1	1	1	1	1	1	1	1	1	1	1	1	1	DEL	1
chr18	54506600	54506600	None	0	INS	INS	0	0	0	0	0	0	INS	0	0	INS	0	0	INS	0	0
chr18	55361797	55362125	-	1	1	1	1	DEL	DEL	1	1	1	1	1	1	1	1	1	1	DEL	1
chr18	55374748	55374748	-	0	0	0	0	INS	INS	INS	INS	0	0	0	0	0	0	INS	0	0	0
chr18	55771310	55771636	+	1	1	1	1	1	1	1	1	1	1	1	1	1	1	1	1	DEL	1
chr18	56216648	56216648	+	0	0	0	0	0	0	0	0	0	0	0	0	0	0	0	INS	0	0
chr18	56416925	56416925	-	0	0	0	0	0	0	0	0	0	0	0	0	0	0	0	0	INS	0
chr18	56634460	56634460	None	0	INS	0	0	0	0	0	0	0	0	0	0	0	INS	0	0	0	0
chr18	56680368	56680368	+	0	0	0	0	0	0	0	0	0	INS	0	0	0	0	0	0	0	0
chr18	56801992	56801992	+	0	0	0	0	0	0	0	0	0	0	0	0	0	0	0	0	INS	0
chr18	58991753	58991753	None	0	INS	0	0	0	0	0	0	0	0	0	0	0	0	INS	0	0	0
chr18	59815714	59815714	-	0	0	0	0	0	0	0	0	0	INS	0	0	0	0	0	0	0	0
chr18	62480890	62480890	-	0	0	0	0	0	0	0	0	0	0	0	0	0	0	0	0	INS	0
chr18	64040274	64040630	-	1	1	1	1	DEL	DEL	DEL	DEL	1	DEL	DEL	1	1	DEL	1	DEL	DEL	1
chr18	64808494	64808494	+	0	0	0	0	0	0	0	0	0	0	0	0	0	0	INS	0	0	0
chr18	66316083	66316083	None	0	0	INS	INS	0	0	0	0	0	0	0	INS	0	0	INS	0	INS	0
chr18	67052254	67052254	+	0	0	0	0	0	0	0	0	0	INS	0	0	0	0	0	0	INS	0
chr18	67158238	67158238	-	0	0	0	0	0	0	0	0	0	0	0	0	0	0	0	0	INS	0
chr18	68369597	68369597	None	0	0	0	0	0	0	0	0	0	0	0	0	0	0	0	0	INS	INS
chr18	70388943	70388943	None	0	0	0	0	0	0	0	0	0	INS	0	0	0	0	0	0	INS	0
chr18	72354953	72354953	-	0	0	0	0	0	0	0	0	0	0	0	0	0	0	0	0	INS	0
chr18	73371644	73371644	+	0	0	0	0	0	0	0	0	0	0	0	0	0	0	0	0	INS	0
chr18	74948725	74948725	None	0	0	0	0	INS	0	0	0	0	INS	0	0	0	0	INS	INS	INS	0
chr18	75424078	75424078	None	0	0	0	0	INS	INS	0	0	0	INS	0	0	0	0	0	INS	INS	0
chr18	76100908	76100908	-	0	INS	INS	INS	0	0	0	0	0	0	0	0	INS	0	0	0	0	0
chr18	80675837	80675837	+	0	0	0	0	INS	0	0	0	0	0	0	0	0	0	INS	INS	INS	0
chr18	82223386	82223386	+	0	0	0	0	0	0	0	0	0	0	0	0	0	0	0	INS	0	0
chr18	82273889	82273889	-	0	0	0	0	0	0	0	0	0	0	0	0	0	0	0	0	INS	0
chr18	83213554	83213882	-	1	1	1	1	1	1	1	1	1	DEL	1	1	1	1	DEL	DEL	DEL	1
chr18	84881687	84881687	-	0	0	0	0	0	0	0	0	0	0	0	0	0	0	0	0	INS	0
chr18	87214185	87214524	-	1	1	1	1	1	1	1	1	1	DEL	1	1	1	1	1	DEL	DEL	1
chr18	88102336	88107873	-	1	1	1	1	1	1	1	1	1	1	1	1	1	1	1	DEL	DEL	1
chr18	88990333	88990333	+	0	0	0	0	0	0	0	0	0	0	0	0	0	0	0	INS	0	0
chr18	89003197	89003197	-	0	0	0	0	0	0	0	0	0	INS	0	0	0	0	0	0	0	0
chr19	4821654	4821654	+	0	0	0	0	0	0	0	0	0	INS	0	0	0	0	0	INS	0	0
chr19	10226077	10226077	-	0	0	0	0	0	0	0	0	0	0	0	0	0	0	0	0	INS	0
chr19	11926249	11926249	None	0	0	0	0	0	0	0	0	0	INS	0	0	0	0	0	0	INS	0
chr19	14787750	14787750	+	0	0	0	0	0	0	INS	0	0	0	0	0	0	0	0	0	0	0
chr19	14943415	14943415	-	0	0	0	0	0	0	0	0	0	0	0	0	0	0	0	INS	0	0
chr19	15726612	15726612	+	0	0	0	0	0	0	0	0	0	INS	0	0	0	0	0	0	0	0
chr19	19269074	19269407	-	1	1	1	1	1	1	1	1	1	1	1	1	1	1	1	1	DEL	1
chr19	20430808	20430808	+	0	0	0	0	0	0	0	0	0	0	0	0	0	0	0	0	INS	0
chr19	21093909	21093909	-	0	0	0	0	0	0	0	0	0	0	0	0	0	0	0	0	INS	0
chr19	23409448	23409448	+	0	0	0	0	0	0	0	0	0	0	0	0	0	0	0	INS	0	0
chr19	24711589	24711589	+	0	0	0	0	0	0	0	0	0	0	0	0	0	0	0	0	INS	0
chr19	24856862	24856862	+	0	0	0	0	0	0	0	0	0	0	0	0	0	0	0	0	INS	0
chr19	27598682	27599022	+	1	1	1	1	1	1	1	1	1	1	1	1	1	1	1	DEL	1	1
chr19	28838093	28838420	-	1	1	1	1	1	1	1	1	1	DEL	1	1	1	1	1	DEL	DEL	1
chr19	29101360	29101360	+	0	0	0	0	INS	0	0	0	0	0	0	0	0	0	0	0	0	0
chr19	29155938	29161144	+	1	1	1	1	1	1	1	1	1	DEL	1	1	1	1	1	DEL	DEL	1
chr19	29969379	29969379	+	0	0	0	0	0	0	0	0	0	0	0	0	0	0	0	0	INS	0
chr19	30812428	30812428	None	0	0	0	0	0	0	0	0	0	0	0	0	0	0	0	INS	0	0
chr19	33262501	33262501	+	0	0	0	0	INS	0	0	0	0	0	0	0	0	0	0	0	0	0
chr19	33576924	33577425	+	1	1	1	1	1	1	1	1	1	1	1	1	1	1	DEL	1	1	DEL
chr19	35843347	35843347	-	0	0	0	0	0	0	0	0	0	0	0	0	0	0	0	0	INS	0
chr19	36150437	36150437	-	0	0	0	0	0	0	0	0	0	0	0	0	0	0	0	INS	INS	0
chr19	38944164	38949487	-	1	1	1	1	1	1	1	1	1	DEL	1	1	1	1	1	DEL	DEL	1
chr19	41810829	41810829	-	0	0	0	0	0	0	0	0	0	INS	0	0	0	0	0	0	0	0
chr19	44796051	44796051	None	0	0	0	0	0	0	0	0	0	0	0	0	0	INS	0	0	0	0
chr19	47527669	47527669	None	0	INS	0	INS	INS	INS	INS	0	0	INS	0	0	0	0	0	0	0	0
chr19	47927659	47927659	-	0	0	0	0	0	0	0	0	0	0	0	0	0	0	0	0	INS	0
chr19	49425041	49425041	-	0	0	0	0	0	0	0	0	0	INS	0	0	0	0	0	INS	0	0
chr19	49817262	49817508	+	1	1	1	1	1	1	1	1	1	DEL	1	1	1	1	1	1	DEL	1
chr19	51360049	51360049	+	0	0	0	0	0	0	0	0	0	0	0	0	0	0	0	INS	0	0
chr19	52494818	52494818	+	0	0	0	0	0	0	0	0	0	0	0	0	0	0	0	0	INS	0
chr19	52908480	52908807	+	1	1	1	1	1	1	1	1	1	DEL	1	1	1	1	1	DEL	DEL	1
chr19	54140090	54140090	None	0	0	0	0	0	0	0	0	0	0	0	0	0	0	0	INS	INS	INS
chr19	56628295	56628295	-	0	0	0	0	0	0	0	0	0	0	0	0	0	0	0	0	INS	0
chr19	57412151	57412151	-	0	0	0	0	0	0	0	0	0	0	0	0	0	0	0	0	INS	0
chr19	60395856	60395856	-	0	0	0	0	0	0	0	0	0	0	0	0	0	0	0	0	INS	0
chr19	60773641	60773641	-	0	0	0	0	0	0	0	0	0	INS	0	0	0	INS	INS	0	0	INS
chr19	60935212	60935212	+	0	0	0	0	0	0	0	0	0	0	0	0	0	0	0	0	INS	0
chr19	61262121	61262121	None	0	0	INS	INS	0	INS	INS	INS	0	INS	0	INS	0	INS	INS	INS	INS	INS
chr2	3786654	3786654	-	0	0	0	0	0	0	0	0	0	INS	0	0	0	0	0	INS	0	0
chr2	3983197	3983197	+	0	0	0	0	0	0	INS	0	0	0	0	0	INS	0	0	0	0	0
chr2	4605505	4605831	-	1	1	1	1	1	1	1	1	1	DEL	1	1	1	1	1	DEL	DEL	1
chr2	4865699	4871261	+	1	1	1	1	1	1	1	1	1	1	1	1	1	1	1	1	DEL	1
chr2	5155755	5155755	None	0	0	0	0	0	0	0	0	0	0	0	0	0	0	0	INS	0	INS
chr2	5225825	5225825	+	0	0	0	0	0	0	0	0	0	0	0	0	0	0	0	0	INS	0
chr2	7941975	7942322	-	1	1	1	1	1	1	1	1	1	1	1	1	1	1	1	1	DEL	1
chr2	8767734	8767734	-	0	0	0	0	0	0	0	0	0	0	0	0	0	0	0	INS	0	0
chr2	10930220	10930575	+	1	DEL	DEL	DEL	DEL	1	1	1	1	DEL	1	1	DEL	1	DEL	1	DEL	1
chr2	12971226	12971548	+	1	1	1	1	1	1	1	1	1	1	1	1	1	1	1	1	DEL	1
chr2	13931833	13932159	-	1	1	1	1	1	1	1	1	1	DEL	1	1	1	1	1	1	1	1
chr2	14266996	14272564	-	1	1	1	1	1	1	1	1	1	DEL	1	1	1	1	1	1	1	1
chr2	14396002	14396002	None	0	0	0	0	0	0	0	0	0	INS	0	0	0	INS	0	0	INS	0
chr2	15115181	15122677	+	1	1	1	1	1	1	1	1	1	DEL	1	1	1	1	1	DEL	DEL	1
chr2	15467322	15467650	-	1	1	1	1	1	1	1	1	1	DEL	1	1	1	1	1	DEL	DEL	1
chr2	16342828	16342828	+	0	0	0	0	0	0	0	0	0	0	0	0	0	0	0	INS	0	INS
chr2	18386949	18386949	-	0	0	0	0	0	0	0	0	0	0	0	0	0	0	0	0	INS	0
chr2	18396687	18396687	-	0	0	0	0	0	0	0	0	0	0	0	0	0	0	0	0	INS	0
chr2	19737344	19737344	-	0	0	0	0	0	0	0	0	0	INS	0	0	0	0	0	0	0	0
chr2	20079639	20079994	-	1	1	1	1	1	1	1	1	1	1	1	1	1	1	1	DEL	DEL	1
chr2	20419385	20422188	0	1	1	1	1	1	1	1	1	1	DEL	1	1	1	1	1	DEL	DEL	DEL
chr2	20431297	20431652	-	1	1	1	1	1	1	1	1	1	1	1	1	1	1	1	1	DEL	1
chr2	20517521	20517849	-	1	1	1	1	1	1	1	1	1	DEL	1	1	1	1	1	1	DEL	1
chr2	22910777	22910777	+	0	0	0	0	0	0	0	0	0	0	0	0	0	0	0	0	INS	0
chr2	30701417	30701417	None	0	0	0	0	0	INS	0	0	0	INS	0	0	0	0	0	INS	INS	0
chr2	31587231	31587231	None	0	0	0	0	INS	INS	0	0	0	0	0	INS	0	0	0	0	0	0
chr2	32353630	32353958	+	1	1	1	1	1	1	1	1	1	1	1	1	1	1	1	1	DEL	1
chr2	33843302	33843302	-	0	0	0	0	0	0	0	0	0	0	0	0	0	0	0	0	0	INS
chr2	35806147	35806147	+	0	0	0	0	0	0	0	0	0	0	0	0	0	INS	0	0	0	0
chr2	36829760	36829760	-	0	0	0	0	0	0	0	0	0	0	0	0	0	0	0	0	INS	0
chr2	37217586	37217586	+	0	0	0	0	0	0	0	0	0	0	0	0	0	0	0	INS	0	0
chr2	38343881	38343881	-	0	0	0	0	INS	0	0	0	0	0	0	0	0	0	0	0	0	0
chr2	40196405	40196405	+	0	0	0	0	0	0	0	0	0	0	0	0	0	0	0	0	INS	0
chr2	41048539	41048539	+	0	0	0	0	0	0	0	0	0	0	0	0	0	0	0	0	0	INS
chr2	42683040	42683040	-	0	0	0	0	0	0	0	0	0	0	0	0	0	0	0	INS	0	0
chr2	42692005	42692005	+	0	0	0	0	0	0	0	0	0	0	0	0	0	0	0	0	INS	0
chr2	43246682	43247014	-	1	1	1	1	1	1	1	1	1	1	1	1	1	1	1	1	DEL	1
chr2	43440894	43440894	None	0	0	0	0	0	0	0	0	0	0	0	0	0	0	0	0	INS	0
chr2	46555901	46555901	-	0	0	0	0	0	INS	0	0	0	0	0	0	0	0	0	0	0	0
chr2	46689891	46697255	-	1	1	1	1	1	1	1	1	1	1	1	1	1	1	1	DEL	DEL	1
chr2	50316754	50316754	-	0	0	0	0	0	0	0	0	0	INS	0	0	0	0	0	INS	0	0
chr2	51352483	51352588	-	1	1	1	1	1	1	1	1	1	1	DEL	1	1	1	1	1	1	1
chr2	51579337	51579337	+	0	INS	INS	INS	INS	INS	0	INS	0	0	INS	INS	0	INS	0	0	0	0
chr2	53058679	53058679	-	0	0	0	0	0	0	0	0	0	0	0	0	0	0	0	0	INS	0
chr2	53954157	53954157	-	0	0	0	0	0	0	0	0	0	0	0	0	0	0	0	INS	0	0
chr2	54767343	54767343	-	0	0	0	0	0	0	0	0	0	0	0	0	0	0	0	0	INS	0
chr2	55257287	55257287	+	0	INS	INS	INS	INS	INS	0	INS	0	0	INS	INS	0	INS	0	0	0	INS
chr2	58730935	58730935	-	0	0	0	0	0	0	0	0	0	0	0	0	0	0	0	0	INS	0
chr2	62954463	62954463	-	0	0	0	0	0	0	0	0	0	0	0	0	0	0	0	0	INS	0
chr2	65608505	65608505	-	0	0	0	0	0	0	0	0	0	0	0	INS	0	0	0	0	0	0
chr2	68178033	68178033	+	0	0	0	0	0	0	0	0	0	0	0	0	0	0	0	0	INS	0
chr2	70775398	70775398	+	0	0	0	0	0	0	0	0	0	INS	0	0	0	0	0	0	0	0
chr2	78153739	78153739	-	0	0	0	0	0	0	0	0	0	0	0	0	0	0	0	0	0	INS
chr2	78372100	78372100	+	0	0	0	0	0	0	0	0	0	0	0	0	0	0	0	INS	0	0
chr2	79564990	79564990	-	0	0	0	0	0	0	0	0	0	0	0	0	0	0	0	0	INS	0
chr2	80056526	80056854	+	1	1	1	1	1	1	1	1	1	1	1	1	1	1	1	1	DEL	1
chr2	80160505	80160505	+	0	0	0	0	0	INS	0	0	0	INS	0	0	0	0	0	0	0	0
chr2	83184544	83184544	+	0	0	0	0	0	0	0	0	0	0	0	0	0	0	0	0	INS	0
chr2	84068873	84068873	None	0	0	0	0	0	0	0	0	0	0	0	0	0	INS	0	0	0	0
chr2	87556794	87562576	+	1	1	1	1	1	1	1	DEL	1	1	DEL	1	1	1	1	1	1	1
chr2	88348400	88353906	+	1	1	1	1	1	1	1	1	1	1	1	1	1	1	1	DEL	DEL	1
chr2	88758347	88758726	+	1	1	1	1	1	1	1	1	1	1	1	1	1	1	1	1	DEL	1
chr2	89835110	89835110	+	0	0	0	0	0	0	0	0	0	0	0	0	0	0	0	0	INS	0
chr2	93659085	93659412	+	1	1	1	1	1	1	1	1	1	DEL	1	1	1	1	1	1	DEL	1
chr2	98244649	98244649	-	0	0	0	0	0	0	0	0	0	INS	0	0	0	0	0	0	0	0
chr2	105276029	105276029	-	0	0	0	0	0	INS	0	0	0	0	0	0	0	0	0	0	0	0
chr2	106006715	106006715	-	0	0	0	0	0	0	0	0	0	INS	0	0	0	0	0	0	0	0
chr2	106328317	106328317	+	0	0	0	0	0	0	0	INS	0	INS	0	0	0	0	0	INS	0	0
chr2	106744027	106744027	None	0	0	0	0	0	0	0	INS	0	INS	0	0	0	0	0	INS	0	0
chr2	110302268	110307644	-	1	1	1	1	1	1	1	DEL	1	1	1	1	1	1	1	1	1	1
chr2	110349247	110349247	+	0	0	0	0	0	0	0	0	0	0	0	0	0	0	0	0	INS	0
chr2	113636272	113636599	+	1	1	1	1	1	1	1	1	1	1	1	1	1	1	1	DEL	DEL	1
chr2	113702857	113702857	-	0	0	0	0	0	INS	INS	INS	0	0	INS	INS	0	0	INS	INS	INS	INS
chr2	120481979	120481979	-	0	INS	INS	INS	INS	0	0	INS	0	0	INS	0	0	INS	0	0	0	0
chr2	120622058	120627542	+	1	DEL	1	DEL	DEL	DEL	DEL	DEL	1	DEL	DEL	DEL	DEL	DEL	DEL	1	1	DEL
chr2	122851714	122852042	-	1	1	1	1	1	1	1	1	1	1	1	1	1	DEL	1	1	1	1
chr2	124996080	124996080	-	0	0	0	0	0	0	0	0	0	0	0	0	0	0	0	0	INS	0
chr2	125105006	125105006	None	0	0	0	0	0	0	INS	INS	0	0	INS	0	0	INS	0	INS	INS	0
chr2	127132247	127132247	-	0	0	0	0	INS	0	0	0	0	0	INS	0	0	0	0	0	0	0
chr2	127890389	127890389	+	0	0	0	0	0	0	INS	0	0	0	0	0	0	0	0	0	0	0
chr2	128073595	128073595	+	0	0	0	0	0	0	0	0	0	INS	0	0	0	0	0	0	0	0
chr2	128773549	128773549	-	0	0	0	0	0	0	0	0	0	0	0	0	0	0	0	0	INS	0
chr2	129088315	129088726	+	1	1	1	1	1	1	1	1	1	DEL	1	DEL	1	1	1	DEL	DEL	1
chr2	133484568	133484568	+	0	0	0	0	0	0	0	0	0	INS	0	0	0	0	0	0	0	0
chr2	133600439	133600439	None	0	0	0	0	0	0	0	0	0	0	0	0	0	0	0	0	INS	0
chr2	134019169	134019169	+	0	0	0	0	0	0	0	0	0	INS	0	0	0	0	0	0	0	0
chr2	135384654	135384654	+	0	0	0	0	0	0	0	0	0	0	0	0	0	0	0	0	INS	0
chr2	136452333	136452333	+	0	0	0	0	0	0	0	0	0	0	0	0	0	0	INS	INS	0	0
chr2	140858966	140858966	-	0	0	0	0	0	0	0	0	0	INS	0	0	0	0	0	0	INS	0
chr2	141671176	141671176	-	0	0	0	0	0	0	0	0	0	INS	0	0	0	0	0	0	0	0
chr2	142333778	142333778	+	0	0	0	0	0	INS	0	0	0	0	0	0	0	0	0	0	0	0
chr2	142856826	142856826	+	0	0	0	0	0	0	0	0	0	INS	0	INS	0	0	INS	0	0	0
chr2	143974719	143982202	+	1	DEL	DEL	DEL	1	DEL	1	1	1	DEL	1	DEL	1	1	DEL	DEL	DEL	DEL
chr2	146799143	146799143	None	0	0	0	0	0	0	0	INS	0	0	INS	0	0	INS	0	0	INS	0
chr2	149933338	149933982	+	1	1	1	1	1	1	1	1	1	1	1	1	1	DEL	1	DEL	1	1
chr2	151880666	151880666	+	0	0	0	0	0	0	INS	INS	0	0	INS	0	0	0	0	0	0	0
chr2	152212084	152212084	+	0	0	0	0	0	0	0	0	0	INS	0	0	0	0	0	0	0	0
chr2	157061920	157061920	+	0	0	0	0	0	0	0	0	0	0	0	0	0	0	0	0	INS	0
chr2	157411324	157416607	+	1	1	1	1	1	1	1	1	1	1	1	1	1	1	1	DEL	1	1
chr2	158096273	158096273	None	0	INS	0	INS	0	0	0	0	0	0	0	0	0	0	INS	INS	INS	INS
chr2	159004140	159004140	-	0	0	0	0	0	0	0	0	0	0	0	0	0	0	0	0	INS	0
chr2	159050991	159050991	-	0	INS	INS	INS	0	0	0	0	0	0	0	0	INS	0	0	0	0	0
chr2	161001076	161001076	+	0	0	0	0	0	INS	INS	INS	0	0	INS	0	0	0	0	0	0	0
chr2	161247991	161247991	+	0	0	0	0	0	0	0	0	0	0	0	0	0	0	0	0	INS	0
chr2	161875089	161875089	-	0	INS	INS	INS	INS	INS	INS	INS	0	0	INS	INS	INS	0	INS	0	0	INS
chr2	163474685	163474685	+	0	0	0	0	0	0	0	0	0	0	0	0	0	INS	0	0	0	0
chr2	164780666	164780666	-	0	0	0	0	0	0	0	0	0	0	0	0	0	0	0	0	0	INS
chr2	166365084	166365084	+	0	0	0	0	0	0	0	0	0	INS	0	0	0	INS	0	0	0	0
chr2	168492015	168492015	+	0	0	0	0	0	INS	0	0	0	0	0	0	0	0	0	0	0	0
chr2	169626088	169626088	-	0	0	0	0	0	0	0	0	0	0	0	0	0	0	0	0	INS	0
chr2	171800047	171800047	+	0	0	0	0	0	0	0	0	0	INS	0	0	0	0	0	INS	0	0
chr2	173023244	173023244	+	0	0	0	0	0	0	0	0	0	0	0	0	0	0	0	0	INS	0
chr2	174073704	174073704	-	0	0	0	0	0	0	0	0	0	0	0	0	0	0	0	0	0	INS
chr2	178096162	178096162	+	0	0	0	0	0	0	0	0	0	0	0	0	0	0	0	INS	0	0
chr3	3136422	3136422	None	0	0	0	0	0	0	0	0	0	0	0	0	0	0	0	0	INS	0
chr3	3326680	3332188	+	1	1	1	1	1	1	1	1	1	1	1	1	1	1	1	1	DEL	1
chr3	3424247	3431725	+	1	1	1	1	1	1	1	1	1	1	1	1	1	1	1	1	DEL	1
chr3	3853422	3853422	+	0	0	0	0	0	0	0	0	0	INS	0	0	0	0	0	0	0	0
chr3	3916428	3916428	None	0	0	0	0	0	0	INS	0	0	0	0	0	0	0	0	0	INS	0
chr3	4386407	4393877	-	1	1	1	1	1	1	1	1	1	1	1	1	1	1	1	DEL	DEL	1
chr3	4861446	4861799	-	1	1	1	1	1	1	1	1	1	1	1	1	1	1	1	DEL	1	1
chr3	5351112	5351112	None	0	0	0	0	0	0	INS	0	0	0	0	0	0	0	0	0	0	0
chr3	5978164	5978492	+	1	1	1	1	1	1	1	1	1	1	1	1	1	1	1	1	DEL	1
chr3	7563043	7568566	+	1	1	1	1	1	1	1	1	1	1	1	DEL	1	DEL	1	DEL	DEL	DEL
chr3	7790686	7796200	-	1	1	1	1	1	1	1	1	1	1	1	1	1	1	1	DEL	DEL	1
chr3	7875066	7875066	-	0	0	0	0	0	0	0	0	0	0	0	INS	0	INS	INS	0	0	0
chr3	8383522	8391002	-	1	1	1	1	1	1	1	1	1	1	1	1	1	1	1	DEL	1	1
chr3	8801342	8801342	None	0	0	0	0	0	0	0	0	0	0	0	0	0	0	0	0	INS	0
chr3	8935832	8935832	+	0	0	0	0	0	0	INS	0	0	0	0	0	0	0	0	0	0	0
chr3	10054353	10054353	+	0	0	0	0	0	INS	INS	INS	0	INS	INS	INS	0	0	INS	0	0	INS
chr3	11546732	11554113	+	1	1	1	1	1	1	1	1	1	1	1	1	1	1	1	DEL	DEL	1
chr3	14414336	14414336	-	0	0	0	0	0	0	0	0	0	INS	0	0	0	0	0	0	0	0
chr3	15236463	15236463	-	0	0	0	0	0	0	0	0	0	0	0	0	0	0	0	0	INS	0
chr3	16673495	16673495	-	0	0	0	0	0	0	0	0	0	0	0	0	0	0	0	0	INS	0
chr3	17869634	17869960	+	1	1	1	1	1	1	1	1	1	1	1	1	1	1	1	DEL	1	1
chr3	18763593	18763593	-	0	0	0	0	0	0	0	0	0	0	0	0	0	0	0	INS	0	0
chr3	19770827	19770827	-	0	0	0	0	0	INS	0	INS	0	0	0	0	0	0	0	0	0	INS
chr3	19773622	19773622	+	0	0	0	0	0	0	0	0	0	0	0	0	0	0	0	INS	0	0
chr3	20184011	20184011	-	0	0	0	0	0	0	0	0	0	0	0	0	0	0	0	INS	0	0
chr3	20528188	20528188	+	0	0	0	0	0	0	0	0	0	0	0	0	0	0	0	0	INS	0
chr3	21674005	21674005	-	0	0	0	0	0	0	0	0	0	INS	0	0	0	0	0	0	0	0
chr3	23189412	23189790	+	1	1	1	1	1	1	1	1	1	1	1	1	1	1	1	1	DEL	1
chr3	25271241	25271241	-	0	0	0	0	0	0	0	0	0	0	0	0	0	0	0	INS	0	0
chr3	27063031	27063031	-	0	0	0	0	0	0	0	0	0	0	0	0	0	0	0	INS	INS	0
chr3	30292910	30292910	+	0	0	0	0	0	0	0	0	0	0	0	0	0	0	0	0	INS	0
chr3	30612281	30612281	None	0	0	0	0	INS	0	0	0	0	INS	0	0	0	0	0	INS	0	0
chr3	30947428	30947428	-	0	0	0	0	0	0	0	0	0	INS	0	0	0	0	0	0	0	0
chr3	31309551	31309551	+	0	0	0	0	0	0	0	0	0	INS	0	0	0	0	0	0	0	0
chr3	33861763	33861763	+	0	0	0	0	0	0	0	0	0	0	0	0	0	0	0	INS	0	0
chr3	35312496	35318044	+	1	1	1	1	DEL	DEL	1	DEL	1	DEL	DEL	DEL	1	1	1	DEL	DEL	DEL
chr3	35616505	35616804	-	1	1	1	1	1	1	1	1	1	DEL	1	1	1	1	1	1	DEL	1
chr3	36043981	36044309	-	1	1	1	1	1	1	1	1	1	DEL	1	1	1	1	1	1	DEL	1
chr3	36142471	36142799	+	1	1	1	1	1	1	1	1	1	DEL	1	1	1	1	1	1	1	1
chr3	36147265	36147265	-	0	0	0	0	0	0	0	0	0	0	0	0	0	0	0	INS	0	0
chr3	48400591	48400591	-	0	0	0	0	0	0	0	0	0	0	0	0	0	0	0	0	INS	0
chr3	50351815	50351815	None	0	0	0	0	0	0	0	0	0	0	0	0	0	INS	0	0	INS	0
chr3	51786679	51786679	+	0	0	0	0	0	0	INS	0	0	0	0	0	0	0	0	0	0	0
chr3	52674308	52674308	+	0	INS	INS	INS	INS	0	INS	INS	0	0	INS	0	INS	INS	INS	0	0	0
chr3	52917342	52922828	-	1	1	1	1	DEL	1	DEL	DEL	1	DEL	DEL	DEL	1	DEL	DEL	DEL	DEL	DEL
chr3	53463131	53463131	+	0	0	0	0	0	0	0	INS	0	0	INS	0	0	0	0	0	0	0
chr3	57486131	57491635	+	1	1	1	1	1	1	1	1	1	DEL	1	1	1	1	1	1	DEL	1
chr3	58564695	58564695	None	0	0	0	0	0	0	0	INS	0	0	0	0	0	0	0	0	INS	0
chr3	59242599	59242932	-	1	1	1	1	1	1	1	1	1	1	1	1	1	1	1	DEL	DEL	1
chr3	59785744	59785744	-	0	INS	INS	0	INS	INS	0	INS	0	INS	INS	0	INS	0	0	0	0	0
chr3	62694840	62694840	+	0	0	0	0	0	0	0	0	0	0	0	0	0	0	0	0	INS	0
chr3	62995226	62995226	+	0	0	0	0	0	0	0	0	0	INS	0	0	0	0	0	0	0	0
chr3	63443358	63443358	+	0	0	0	0	0	0	0	0	0	0	0	0	0	0	0	0	INS	0
chr3	64037371	64037700	-	1	1	1	1	1	1	1	1	1	1	1	1	1	1	1	DEL	DEL	1
chr3	68105237	68105237	-	0	0	0	0	0	0	0	0	0	0	0	0	0	0	0	INS	INS	0
chr3	68140503	68140831	-	1	DEL	DEL	DEL	DEL	DEL	DEL	DEL	1	DEL	DEL	DEL	DEL	1	DEL	1	DEL	DEL
chr3	72634444	72634788	-	1	1	1	1	1	1	1	1	1	1	1	1	1	1	1	1	DEL	1
chr3	74165117	74165117	+	0	0	0	0	0	0	0	0	0	0	0	0	0	0	0	INS	0	0
chr3	78356232	78363711	-	1	1	1	1	DEL	1	DEL	1	1	1	1	DEL	1	1	DEL	1	1	1
chr3	78781036	78781036	-	0	0	0	0	0	0	0	0	0	0	0	0	0	0	0	INS	0	0
chr3	79521952	79522297	+	1	1	1	1	1	1	1	1	1	1	1	1	1	1	1	1	DEL	1
chr3	79650136	79650136	-	0	0	0	0	0	0	0	0	0	0	0	0	0	0	0	INS	INS	0
chr3	79731618	79731618	-	0	0	0	0	0	0	0	0	0	0	0	0	0	0	0	0	INS	0
chr3	79831395	79831395	-	0	0	0	0	0	INS	0	INS	0	0	INS	0	0	0	0	0	0	0
chr3	82114046	82114046	-	0	0	0	0	0	0	0	0	0	0	0	0	0	0	0	0	INS	0
chr3	83672518	83672770	+	1	1	1	1	1	1	1	1	1	1	1	1	1	1	1	DEL	DEL	1
chr3	85795065	85795065	-	0	0	0	0	0	0	0	0	0	0	0	0	0	0	0	0	INS	0
chr3	86738793	86739164	-	1	1	1	1	1	1	1	1	1	1	1	1	1	1	DEL	DEL	DEL	1
chr3	87154349	87154349	None	0	0	0	0	0	0	0	0	0	0	0	0	0	0	0	0	INS	0
chr3	87762190	87762190	-	0	0	0	0	0	0	0	0	0	0	0	0	0	0	0	0	0	INS
chr3	88920734	88920734	+	0	0	0	0	0	0	0	0	0	0	0	0	0	0	0	INS	0	0
chr3	89953520	89953520	-	0	0	0	0	0	0	0	0	0	0	0	0	0	0	0	0	INS	0
chr3	92574210	92574210	None	0	0	0	0	0	0	0	0	0	0	0	0	0	INS	0	0	INS	0
chr3	92763468	92763468	+	0	0	0	0	0	0	0	0	0	0	0	0	0	0	0	0	0	INS
chr3	93331445	93331445	-	0	0	0	0	0	0	0	0	0	0	0	0	0	0	0	0	INS	0
chr3	93333374	93333374	+	0	0	0	0	0	INS	0	0	0	0	0	0	0	0	0	INS	0	0
chr3	93377712	93377712	-	0	INS	INS	INS	INS	INS	0	INS	0	INS	INS	INS	INS	INS	0	INS	0	INS
chr3	96002404	96002732	+	1	1	1	1	1	1	1	1	1	1	1	1	1	1	1	DEL	DEL	1
chr3	96278645	96278645	-	0	0	0	0	0	0	0	0	0	0	0	0	0	0	0	0	INS	0
chr3	96280741	96281072	-	1	1	1	1	1	1	1	1	1	1	1	1	1	1	1	DEL	DEL	1
chr3	96693943	96693943	-	0	0	0	0	0	0	0	0	0	0	0	0	0	0	0	INS	0	0
chr3	96900942	96901401	+	1	1	1	1	1	1	1	1	1	1	1	1	1	1	1	1	DEL	1
chr3	100353163	100353163	-	0	0	0	0	0	0	0	0	0	0	0	INS	0	0	0	0	0	0
chr3	100889062	100889390	+	1	1	1	1	1	1	1	1	1	DEL	1	DEL	1	DEL	1	DEL	DEL	DEL
chr3	101123407	101123407	+	0	0	0	0	0	0	0	0	0	0	0	0	0	0	0	0	INS	0
chr3	102562158	102562158	-	0	0	0	0	0	0	0	0	0	0	0	0	0	0	0	0	INS	0
chr3	102763262	102763262	-	0	0	0	0	INS	0	0	0	0	0	0	0	0	INS	0	0	0	0
chr3	105212246	105212246	-	0	0	0	0	0	0	0	0	0	0	0	0	0	0	0	0	INS	0
chr3	107814097	107814097	-	0	0	0	0	0	0	INS	0	0	INS	0	0	0	0	0	0	0	0
chr3	108452665	108452665	-	0	0	0	0	0	0	0	0	0	0	0	0	0	0	0	0	INS	0
chr3	109091173	109091173	+	0	0	0	0	0	0	0	0	0	0	0	0	0	0	0	0	INS	0
chr3	109141579	109141579	None	0	0	0	0	0	0	0	0	0	0	0	0	0	0	0	0	INS	0
chr3	111525153	111525153	-	0	0	0	0	0	0	0	0	0	INS	0	0	0	0	0	INS	INS	0
chr3	112499916	112500242	-	1	1	1	1	1	1	1	1	1	1	1	1	1	1	1	1	DEL	1
chr3	112754531	112755388	-	1	1	1	1	1	1	1	1	1	1	1	1	1	1	1	1	DEL	1
chr3	114970267	114970662	-	1	1	1	1	1	1	1	1	1	1	1	1	1	1	1	1	DEL	1
chr3	115444266	115444266	+	0	0	0	0	0	0	0	0	0	INS	0	0	0	0	0	INS	0	0
chr3	116813786	116814075	+	1	1	1	1	1	1	1	1	1	1	1	1	1	1	1	1	DEL	1
chr3	119584254	119584254	None	0	0	0	0	0	0	0	0	0	0	0	0	0	0	0	0	INS	0
chr3	119584834	119584834	+	0	0	0	0	0	0	0	0	0	INS	0	0	0	0	0	INS	INS	0
chr3	119886378	119886378	-	0	0	0	0	0	INS	0	0	0	INS	0	0	0	INS	0	INS	0	INS
chr3	121087826	121087826	None	0	0	0	0	0	0	0	0	0	INS	0	0	0	INS	0	0	INS	0
chr3	123789848	123789848	+	0	0	0	0	0	0	0	0	0	0	0	0	0	0	0	0	INS	0
chr3	124466663	124469631	0	1	1	1	1	1	DEL	DEL	DEL	1	DEL	DEL	1	1	1	1	DEL	DEL	1
chr3	124810639	124810986	-	1	1	1	1	1	1	1	1	1	1	1	1	1	1	1	1	DEL	1
chr3	125733015	125738546	+	1	1	1	1	1	DEL	DEL	DEL	1	DEL	DEL	1	1	1	1	DEL	DEL	1
chr3	126053440	126053440	-	0	0	0	0	0	0	0	0	0	0	0	0	0	0	0	0	0	INS
chr3	126581938	126581938	-	0	0	0	0	0	0	0	0	0	0	0	0	0	0	0	0	INS	0
chr3	127001375	127001701	+	1	DEL	DEL	DEL	1	DEL	DEL	DEL	1	DEL	DEL	1	DEL	1	1	DEL	DEL	1
chr3	127147344	127147603	+	1	1	1	1	1	1	1	1	1	1	1	1	1	1	1	1	DEL	1
chr3	127722038	127722038	+	0	0	0	0	0	0	0	0	0	0	0	0	0	0	0	0	0	INS
chr3	129592540	129592540	-	0	INS	INS	INS	INS	0	0	0	0	INS	0	0	INS	INS	0	INS	INS	0
chr3	134020256	134020583	+	1	1	1	1	1	1	1	1	1	1	1	1	1	1	1	DEL	DEL	1
chr3	134049522	134049867	-	1	1	1	1	1	1	1	1	1	1	1	1	1	1	1	1	DEL	1
chr3	135432520	135438130	-	1	1	1	1	1	1	1	1	1	DEL	1	1	1	1	1	1	DEL	1
chr3	137466651	137466651	+	0	0	0	0	0	0	0	0	0	0	0	0	0	0	0	0	INS	0
chr3	138572454	138572454	+	0	0	0	0	0	0	0	0	0	INS	0	0	0	0	0	0	0	0
chr3	142255199	142255550	-	1	1	1	1	1	1	1	1	1	1	1	1	1	DEL	1	1	1	1
chr3	142310920	142311269	+	1	1	1	1	1	1	1	1	1	1	1	1	1	1	1	1	DEL	1
chr3	143685726	143685726	+	0	0	0	0	0	0	0	0	0	0	0	0	0	0	0	0	INS	0
chr3	146053712	146053712	-	0	0	0	0	0	0	0	0	0	INS	0	0	0	0	0	0	INS	0
chr3	146349302	146349302	+	0	0	0	0	0	0	0	0	0	0	0	0	0	0	0	0	0	INS
chr3	147461059	147461059	-	0	0	0	0	0	INS	0	0	0	0	0	0	0	0	0	0	0	0
chr3	153429752	153429752	-	0	0	0	0	0	0	0	0	0	0	0	0	0	0	0	0	0	INS
chr3	155492964	155492964	None	0	0	0	0	0	0	0	0	0	0	0	0	0	0	0	0	INS	0
chr3	158420169	158420169	None	0	INS	INS	INS	INS	INS	INS	INS	INS	INS	INS	INS	INS	INS	INS	INS	INS	INS
chr4	3745036	3745036	+	0	INS	INS	0	0	0	0	0	0	0	0	0	0	0	0	0	0	0
chr4	4164112	4169608	-	1	1	1	1	1	1	1	1	1	DEL	1	1	1	1	1	DEL	DEL	1
chr4	4509658	4509658	+	0	0	0	0	0	0	0	0	0	0	0	0	0	0	0	0	INS	0
chr4	4552270	4552270	+	0	0	0	0	INS	0	0	0	0	0	0	0	0	0	0	0	0	0
chr4	5383614	5383614	+	0	0	0	0	0	0	0	0	0	0	0	0	0	0	0	0	INS	0
chr4	6186208	6186208	None	0	0	0	0	0	0	0	0	0	0	0	0	0	0	0	0	INS	0
chr4	7243078	7243078	-	0	0	0	0	0	0	0	0	0	0	0	0	0	0	0	INS	0	0
chr4	8210003	8210003	None	0	INS	0	0	0	0	0	0	0	0	0	0	0	0	0	0	INS	0
chr4	8342416	8342416	+	0	0	0	0	0	0	0	0	0	INS	0	0	0	0	0	0	0	0
chr4	9085859	9086202	-	1	1	1	1	1	1	1	1	1	1	1	1	1	1	DEL	1	1	DEL
chr4	9098465	9098465	None	0	0	0	0	0	0	0	0	0	0	0	0	0	0	INS	INS	0	INS
chr4	9165956	9165956	-	0	0	0	0	0	0	0	0	0	INS	0	0	0	0	0	0	0	0
chr4	10094906	10094906	+	0	0	0	0	0	0	0	0	0	0	0	0	0	0	0	0	INS	0
chr4	10290556	10290900	-	1	1	1	1	1	1	1	1	1	1	1	1	1	1	1	1	DEL	1
chr4	10356030	10361537	+	1	1	1	1	1	1	1	1	1	1	1	1	1	1	1	DEL	DEL	1
chr4	11637427	11637427	-	0	0	0	0	0	INS	0	0	0	0	0	0	0	INS	0	0	0	0
chr4	13006746	13006746	+	0	0	0	0	0	0	0	0	0	0	0	0	0	0	0	0	INS	0
chr4	15278416	15278416	-	0	0	0	0	0	0	0	0	0	INS	0	0	0	0	0	0	0	0
chr4	15446101	15446101	None	0	0	0	0	0	INS	0	0	0	0	0	0	0	INS	0	0	0	0
chr4	16386737	16386737	-	0	INS	INS	INS	0	0	INS	0	0	0	0	0	INS	0	0	0	0	0
chr4	18557250	18557250	-	0	0	0	0	0	0	0	0	0	INS	0	0	0	0	0	0	0	0
chr4	18852989	18852989	+	0	0	0	0	0	0	0	0	0	0	0	0	0	0	0	INS	0	0
chr4	19076595	19084080	+	1	1	1	1	1	1	1	1	1	1	1	1	1	1	1	1	DEL	1
chr4	21175312	21175312	-	0	0	0	0	0	0	0	0	0	0	0	0	0	0	0	0	INS	0
chr4	21635614	21635614	-	0	0	0	0	0	0	0	0	0	INS	0	0	0	0	0	0	0	0
chr4	24800226	24800226	-	0	0	0	0	0	0	0	0	0	INS	0	0	INS	0	0	INS	0	0
chr4	25832205	25832205	None	0	0	0	0	0	0	0	0	0	0	0	0	0	0	0	INS	0	0
chr4	26061943	26062287	+	1	1	1	1	1	1	1	1	1	DEL	1	1	DEL	1	1	DEL	1	1
chr4	26218205	26218205	+	0	0	INS	0	INS	0	0	0	0	0	0	0	0	0	0	0	0	0
chr4	27337208	27344797	-	1	1	1	1	1	1	1	1	1	DEL	1	1	1	1	1	DEL	DEL	1
chr4	28441767	28442095	+	1	1	1	1	1	1	1	1	1	1	1	1	1	1	1	1	DEL	1
chr4	29040008	29040008	+	0	0	0	0	0	0	0	0	0	0	0	0	0	0	0	INS	0	0
chr4	31972583	31972926	+	1	DEL	DEL	DEL	DEL	DEL	DEL	DEL	1	DEL	DEL	DEL	DEL	DEL	1	DEL	DEL	1
chr4	33041142	33041142	-	0	0	0	0	0	0	0	0	0	0	0	0	0	0	0	INS	0	0
chr4	33693430	33693430	+	0	0	0	0	0	0	0	0	0	INS	0	0	0	0	0	0	0	0
chr4	33765921	33765921	None	0	0	0	0	0	0	0	0	0	INS	0	0	0	0	0	INS	INS	INS
chr4	33902248	33902565	-	1	1	1	1	1	1	1	1	1	1	1	1	1	1	1	1	DEL	1
chr4	35152035	35152326	+	1	1	1	1	1	1	1	1	1	1	1	1	1	1	1	1	DEL	1
chr4	35266713	35266713	None	0	0	0	0	0	0	0	0	0	0	0	0	0	0	0	0	0	INS
chr4	38585602	38585946	-	1	1	1	1	1	1	1	1	1	1	1	1	1	1	1	1	DEL	1
chr4	41472904	41472904	+	0	0	0	0	0	0	0	0	0	0	0	0	0	0	0	0	INS	0
chr4	43159150	43159478	-	1	1	DEL	DEL	DEL	DEL	DEL	DEL	1	DEL	DEL	DEL	1	DEL	DEL	DEL	DEL	DEL
chr4	45654737	45654737	+	0	0	0	0	0	0	0	0	0	0	0	0	0	0	0	INS	0	0
chr4	46248478	46248478	-	0	0	0	0	0	0	0	0	0	0	0	0	0	0	0	0	INS	0
chr4	47086119	47086119	+	0	0	0	0	0	0	0	0	0	0	0	0	0	0	0	0	INS	0
chr4	48504177	48504551	-	1	1	1	1	1	1	1	1	1	DEL	1	1	1	1	1	DEL	DEL	1
chr4	48515307	48515307	-	0	0	0	0	0	0	0	0	0	0	0	0	0	0	0	INS	0	0
chr4	48776137	48776137	+	0	0	0	0	0	0	0	0	0	INS	0	0	0	0	0	0	0	INS
chr4	50079656	50079656	None	0	0	0	0	0	0	0	0	0	0	0	0	0	0	0	0	INS	0
chr4	52516950	52516950	+	0	0	0	0	0	0	0	0	0	0	0	0	0	0	0	INS	0	0
chr4	52889825	52889825	-	0	0	0	0	0	0	0	0	0	INS	0	0	0	0	0	INS	INS	0
chr4	53877212	53877528	-	1	1	1	1	1	1	1	1	1	DEL	1	1	1	1	1	DEL	1	1
chr4	53991136	53991136	-	0	0	0	0	0	0	0	0	0	0	0	0	0	0	0	0	INS	0
chr4	57409851	57409851	+	0	0	0	0	0	0	0	0	0	0	0	0	0	0	0	0	INS	0
chr4	59102105	59102105	+	0	0	0	0	0	0	0	0	0	0	0	0	0	0	0	0	INS	0
chr4	68921911	68921911	+	0	0	0	0	0	0	0	0	0	0	0	0	0	0	0	0	INS	0
chr4	70054770	70054770	+	0	0	INS	0	0	0	0	0	0	0	0	0	0	0	0	0	0	0
chr4	71276227	71276227	-	0	0	0	0	0	0	0	0	0	INS	0	0	0	0	0	INS	0	0
chr4	71994218	71994218	-	0	0	0	0	0	0	0	0	0	0	0	0	0	0	0	0	INS	0
chr4	72048259	72048259	+	0	INS	INS	INS	0	0	0	0	0	INS	0	0	INS	0	0	INS	0	0
chr4	72320146	72320146	-	0	INS	INS	0	0	0	0	0	0	0	0	INS	INS	0	0	INS	0	INS
chr4	74439246	74439572	-	1	1	1	1	1	1	1	1	1	1	1	1	1	1	1	1	DEL	1
chr4	76929025	76929025	None	0	0	0	0	0	0	0	0	0	0	0	0	0	0	INS	0	0	0
chr4	77220626	77226144	+	1	DEL	DEL	DEL	1	DEL	DEL	1	1	DEL	1	1	DEL	1	1	DEL	DEL	DEL
chr4	78131612	78131612	+	0	0	0	0	0	0	0	0	0	0	0	0	0	0	0	0	INS	0
chr4	79569678	79569678	+	0	0	0	0	0	0	0	0	0	0	0	0	0	0	0	INS	0	0
chr4	79570600	79570600	None	0	0	0	0	0	0	0	0	0	0	0	0	0	INS	0	0	0	0
chr4	80915512	80915512	+	0	0	0	0	0	0	0	0	0	0	0	0	0	0	0	INS	0	0
chr4	81748501	81748830	+	1	1	1	1	1	1	1	1	1	DEL	1	1	1	1	1	1	DEL	1
chr4	83507433	83507433	None	0	INS	INS	INS	0	0	0	0	0	0	0	0	INS	0	INS	0	0	0
chr4	84779614	84779614	-	0	0	0	0	0	0	0	0	0	INS	0	0	0	0	0	INS	0	0
chr4	87387051	87387051	None	0	0	0	0	0	0	0	0	0	INS	0	0	0	0	0	INS	INS	0
chr4	88397367	88397367	-	0	0	INS	0	0	0	0	INS	0	0	INS	0	0	0	0	0	0	0
chr4	88841074	88841074	+	0	0	0	0	0	0	0	0	0	INS	0	0	0	0	0	0	0	0
chr4	94952910	94952910	+	0	0	0	0	INS	INS	INS	INS	0	0	INS	0	0	INS	0	0	0	INS
chr4	95071292	95071620	-	1	1	1	1	1	1	1	1	1	DEL	1	1	1	1	1	DEL	DEL	1
chr4	95693020	95693020	-	0	0	0	0	0	0	0	0	0	INS	0	0	0	0	0	0	0	0
chr4	95767987	95767987	+	0	0	0	0	0	0	0	0	0	0	0	0	0	0	0	0	INS	0
chr4	95954411	95954411	+	0	0	0	0	0	0	0	0	0	INS	0	0	0	0	0	0	0	0
chr4	98016025	98016360	+	1	1	1	1	1	1	1	1	1	1	1	1	1	1	1	DEL	DEL	1
chr4	100132516	100132516	-	0	0	0	0	0	0	0	0	0	0	0	0	0	0	0	0	INS	0
chr4	100300815	100300815	-	0	0	0	0	0	0	0	0	0	INS	0	0	0	0	0	INS	0	0
chr4	102414485	102414485	-	0	0	0	0	0	0	0	0	0	0	0	0	0	0	0	0	INS	0
chr4	102895664	102896008	+	1	1	1	1	1	1	1	1	1	1	1	1	1	1	1	1	DEL	1
chr4	102897744	102897744	+	0	0	0	0	0	0	0	0	0	0	0	0	0	0	0	0	0	INS
chr4	103475541	103475873	+	1	1	1	1	1	1	1	1	1	DEL	1	1	1	1	1	DEL	DEL	1
chr4	105249967	105249967	None	0	0	0	0	0	0	0	0	0	INS	0	0	0	0	0	INS	INS	0
chr4	111367305	111367645	-	1	1	1	1	1	1	1	1	1	1	1	1	1	1	1	DEL	DEL	DEL
chr4	113779601	113779820	+	1	1	1	1	1	1	1	1	1	DEL	1	1	1	1	1	DEL	1	1
chr4	114995788	114995788	None	0	0	0	0	0	0	0	0	0	0	0	0	0	0	0	INS	0	0
chr4	118261766	118261766	None	0	0	0	0	0	INS	0	0	0	INS	0	0	0	INS	INS	INS	INS	0
chr4	118417714	118418175	-	1	DEL	DEL	1	1	1	1	1	1	1	DEL	1	DEL	1	1	1	1	DEL
chr4	123504252	123504252	-	0	0	0	0	0	0	0	0	0	INS	0	0	0	0	0	INS	0	0
chr4	123831601	123831942	-	1	DEL	DEL	DEL	DEL	DEL	DEL	DEL	1	DEL	DEL	DEL	DEL	DEL	DEL	1	1	DEL
chr4	124030306	124035866	-	1	DEL	DEL	DEL	DEL	DEL	DEL	DEL	1	DEL	DEL	DEL	DEL	DEL	DEL	1	DEL	DEL
chr4	124145499	124145499	None	0	0	0	0	0	INS	0	0	0	0	0	0	0	0	0	0	INS	0
chr4	125540918	125541201	-	1	1	1	1	1	1	1	1	1	1	1	1	1	1	1	DEL	DEL	1
chr4	127472041	127472041	None	0	0	0	0	0	0	0	0	0	INS	0	0	0	INS	0	INS	INS	INS
chr4	133998266	133998266	+	0	0	0	0	INS	INS	0	INS	0	0	INS	0	0	0	0	0	0	INS
chr4	136937400	136942911	+	1	DEL	DEL	DEL	DEL	DEL	DEL	DEL	1	DEL	DEL	DEL	DEL	1	DEL	DEL	1	DEL
chr4	138442619	138442619	+	0	0	0	0	INS	0	0	INS	0	0	INS	INS	0	0	0	INS	0	0
chr4	141598499	141598828	+	1	DEL	DEL	DEL	1	1	1	1	1	DEL	1	DEL	DEL	DEL	1	DEL	DEL	1
chr4	141649043	141649043	-	0	0	0	0	0	0	0	0	0	0	0	0	0	0	0	0	INS	0
chr4	144071058	144071386	-	1	1	1	1	1	1	1	1	1	DEL	1	1	1	1	1	1	DEL	1
chr4	144819516	144819516	+	0	0	0	0	0	0	0	0	0	0	0	0	0	0	0	0	INS	0
chr4	144910860	144910860	-	0	0	0	0	0	0	0	0	0	0	0	0	0	0	0	0	INS	0
chr4	146108095	146108540	-	1	1	1	1	1	1	DEL	1	1	1	1	1	1	1	1	1	1	1
chr4	147668770	147669097	-	1	DEL	DEL	DEL	DEL	DEL	DEL	DEL	1	DEL	DEL	DEL	DEL	DEL	DEL	DEL	DEL	DEL
chr4	147755942	147755942	None	0	0	0	0	0	0	0	0	0	0	0	0	0	INS	0	0	0	0
chr4	147814004	147814004	None	0	0	INS	0	INS	INS	0	INS	0	0	INS	INS	0	INS	0	INS	0	INS
chr4	150521165	150521780	-	1	1	1	1	1	1	1	1	1	DEL	1	1	1	1	1	DEL	DEL	1
chr4	152131530	152131530	-	0	0	0	0	0	0	0	0	0	0	0	0	0	0	0	0	INS	0
chr4	152194173	152194173	-	0	0	0	0	0	0	0	0	0	INS	0	0	0	0	0	INS	0	0
chr4	153212698	153212698	None	0	0	0	0	0	0	INS	0	0	INS	0	0	0	0	INS	INS	INS	INS
chr4	154363906	154363906	+	0	0	0	0	0	INS	0	0	0	0	0	0	0	0	0	0	0	0
chr4	154658372	154658372	+	0	0	0	0	0	0	INS	0	0	0	0	0	0	0	0	0	INS	0
chr4	155510478	155510809	+	1	1	1	1	1	1	1	1	1	1	1	1	DEL	1	1	DEL	1	1
chr5	3251620	3257137	-	1	1	1	1	1	1	1	1	1	DEL	1	1	1	DEL	1	DEL	DEL	1
chr5	3680394	3680394	-	0	0	0	0	0	0	0	0	0	0	0	0	0	0	0	0	INS	0
chr5	4189112	4189452	-	1	1	1	1	1	1	1	1	1	1	1	1	1	1	1	1	DEL	1
chr5	6670765	6670765	+	0	0	0	0	0	0	0	0	0	0	0	0	0	0	0	0	0	INS
chr5	7710004	7710359	-	1	1	1	1	1	1	1	1	1	1	1	1	1	1	1	1	DEL	1
chr5	8042846	8043158	+	1	1	1	1	1	1	1	1	1	1	1	1	1	1	1	1	DEL	1
chr5	12909329	12909329	-	0	0	0	0	0	0	0	0	0	0	0	0	0	0	0	INS	0	0
chr5	13324113	13324113	-	0	0	0	0	0	0	0	0	0	INS	0	0	0	0	0	0	0	0
chr5	15409853	15410662	-	1	1	1	1	1	1	1	1	1	DEL	1	DEL	1	1	1	DEL	DEL	DEL
chr5	16056551	16056551	None	0	0	0	0	0	0	0	0	0	0	0	0	0	0	0	0	INS	INS
chr5	16408505	16408505	None	0	0	0	0	0	0	0	0	0	0	0	0	0	0	0	0	INS	0
chr5	16651886	16651886	+	0	0	0	0	0	0	0	0	0	0	0	0	0	0	0	0	INS	0
chr5	16760781	16760781	+	0	0	0	0	0	0	0	0	0	0	0	0	0	0	0	INS	0	0
chr5	17599249	17599590	+	1	1	1	1	1	1	1	1	1	DEL	1	1	1	1	1	1	1	1
chr5	18451423	18451423	-	0	0	0	0	0	0	0	0	0	0	0	0	0	0	0	0	INS	0
chr5	18871071	18871071	None	0	0	0	0	0	0	0	0	0	0	0	0	0	0	0	0	INS	0
chr5	21014977	21014977	+	0	INS	INS	INS	0	0	0	0	0	0	0	0	INS	0	0	0	0	0
chr5	21219822	21219822	-	0	0	0	0	0	0	0	0	0	INS	0	0	0	0	0	0	0	0
chr5	21236220	21236220	None	0	0	0	0	0	INS	0	0	0	0	0	0	0	0	0	INS	0	0
chr5	22292908	22293271	-	1	1	1	1	1	1	1	1	1	1	1	1	1	1	1	DEL	DEL	1
chr5	28623019	28623019	+	0	0	0	0	0	0	0	0	0	0	0	0	0	0	0	0	INS	0
chr5	34514483	34514483	-	0	0	0	0	0	0	0	0	0	0	0	0	0	INS	0	0	0	0
chr5	35556275	35556275	+	0	0	0	0	0	0	0	0	0	0	0	0	0	0	0	0	INS	0
chr5	35897523	35897523	+	0	0	0	0	0	0	0	0	0	0	0	0	0	0	0	0	INS	0
chr5	37172278	37174874	+	1	1	1	1	1	1	1	1	1	1	1	1	1	DEL	1	1	DEL	1
chr5	38021738	38021738	+	0	0	0	0	0	0	0	0	0	0	0	0	0	0	0	INS	0	0
chr5	38967995	38967995	None	0	0	0	0	0	0	0	0	0	0	0	0	0	0	INS	INS	INS	0
chr5	39014401	39014401	-	0	0	0	0	INS	INS	INS	INS	0	0	INS	0	0	0	0	0	0	0
chr5	40383028	40383355	-	1	1	1	1	1	1	1	1	1	1	1	1	1	1	1	1	DEL	1
chr5	40885623	40885945	-	1	1	1	1	1	1	1	1	1	1	1	1	1	1	1	DEL	1	1
chr5	43837377	43837377	-	0	0	0	0	0	0	0	0	0	0	0	0	0	0	0	0	INS	0
chr5	45469452	45469452	+	0	0	0	0	0	0	0	0	0	0	0	0	0	0	0	INS	0	0
chr5	47024781	47024781	-	0	0	0	0	0	0	0	0	0	INS	INS	0	0	0	0	0	0	0
chr5	48704396	48704396	-	0	0	0	0	0	0	0	0	0	0	0	0	0	0	0	0	INS	0
chr5	52597698	52597698	+	0	0	0	0	0	0	0	0	0	0	0	0	0	0	0	0	INS	0
chr5	54017634	54017634	-	0	0	0	0	0	0	0	0	0	0	0	0	0	0	0	0	INS	0
chr5	56306425	56306663	+	1	1	1	1	1	1	1	1	1	DEL	1	1	1	1	1	DEL	1	1
chr5	58589894	58590271	+	1	1	1	1	1	1	1	1	1	1	1	1	1	1	1	DEL	1	1
chr5	59202006	59202006	+	0	0	0	0	0	0	0	0	0	0	0	0	0	0	0	0	0	INS
chr5	59407556	59407556	-	0	0	0	0	0	0	0	0	0	INS	0	0	0	0	0	INS	0	0
chr5	60239822	60240676	-	1	1	1	1	1	1	1	1	1	DEL	1	1	1	1	1	DEL	DEL	1
chr5	60340194	60347658	-	1	1	1	1	1	1	1	1	1	DEL	1	DEL	1	1	1	DEL	DEL	1
chr5	61378980	61379309	+	1	1	1	1	1	1	1	1	1	1	1	1	1	1	1	1	DEL	1
chr5	63405082	63405082	None	0	0	0	0	0	0	0	0	0	0	0	0	0	0	0	0	INS	0
chr5	63560981	63560981	-	0	0	0	0	0	0	0	0	0	0	0	0	0	INS	0	0	0	0
chr5	64404479	64412104	+	1	1	1	1	1	1	1	1	1	DEL	1	1	1	1	1	DEL	DEL	1
chr5	64447176	64447517	+	1	1	1	1	1	1	1	1	1	1	1	1	1	1	1	DEL	1	1
chr5	65227446	65227446	+	0	0	0	0	0	0	0	0	0	0	0	0	0	0	0	0	INS	0
chr5	65293233	65293233	+	0	0	0	0	0	0	0	0	0	0	0	0	0	0	0	0	INS	0
chr5	66020333	66020333	+	0	0	0	0	0	0	0	0	0	0	0	0	0	0	0	0	INS	0
chr5	70991400	70991400	None	0	0	0	0	0	0	0	0	0	0	0	0	0	INS	0	INS	0	0
chr5	74271594	74271594	+	0	0	0	0	0	0	0	INS	0	0	INS	INS	0	0	0	0	0	0
chr5	74877689	74877689	None	0	INS	0	INS	0	0	0	INS	0	INS	INS	0	INS	0	0	INS	INS	0
chr5	75140799	75140799	+	0	0	0	0	0	0	0	0	0	0	0	0	0	0	0	INS	0	0
chr5	77479159	77479159	-	0	0	0	0	0	0	0	0	0	0	0	0	0	0	0	0	INS	0
chr5	77576254	77576254	None	0	0	0	0	INS	0	INS	0	0	0	0	0	0	INS	0	0	0	0
chr5	78452752	78452752	+	0	0	0	0	0	0	0	0	0	0	0	0	0	0	0	0	INS	0
chr5	79141694	79141694	None	0	0	0	0	0	0	0	0	0	0	0	0	0	INS	0	0	INS	0
chr5	83432256	83432256	+	0	0	0	0	0	0	0	0	0	0	0	0	0	0	0	0	INS	0
chr5	86330187	86330187	-	0	0	0	0	0	0	0	0	0	0	0	0	0	0	0	0	INS	0
chr5	87881000	87881000	+	0	0	0	0	0	0	0	0	0	INS	0	0	0	0	0	0	0	0
chr5	88231286	88231286	+	0	0	0	0	0	0	0	0	0	0	0	0	0	0	0	0	INS	0
chr5	88290751	88290751	-	0	0	0	0	0	0	0	0	0	0	0	0	0	0	0	INS	INS	0
chr5	88591483	88597032	-	1	DEL	DEL	DEL	1	1	1	DEL	1	DEL	DEL	DEL	DEL	1	DEL	DEL	1	DEL
chr5	89632807	89638366	-	1	DEL	DEL	DEL	1	1	DEL	DEL	1	DEL	DEL	DEL	DEL	1	DEL	DEL	DEL	DEL
chr5	89778448	89778448	+	0	0	0	0	0	0	0	0	0	0	0	0	0	0	0	0	INS	0
chr5	90416598	90416598	+	0	0	0	0	0	0	0	0	0	0	0	0	0	0	0	INS	0	0
chr5	90629797	90629797	None	0	0	0	0	0	0	0	0	0	INS	0	0	0	0	0	0	INS	0
chr5	91106649	91106649	+	0	0	0	0	0	0	0	0	0	0	0	0	0	0	0	0	INS	0
chr5	91353952	91359477	-	1	1	1	1	DEL	1	DEL	DEL	1	DEL	DEL	DEL	1	DEL	1	DEL	DEL	DEL
chr5	92825821	92825821	None	0	0	0	0	0	INS	0	0	0	0	0	0	0	0	0	0	INS	0
chr5	100642317	100642317	+	0	0	0	0	0	0	0	0	0	0	0	0	0	INS	0	INS	0	0
chr5	101701219	101701547	-	1	1	1	1	1	1	1	1	1	DEL	1	1	1	1	1	1	DEL	1
chr5	103735287	103735615	+	1	1	1	1	1	1	1	1	1	1	1	1	1	1	1	1	DEL	1
chr5	104385488	104385488	None	0	0	0	0	INS	0	0	0	0	INS	0	0	0	INS	INS	0	0	0
chr5	104569308	104569308	+	0	0	0	0	0	0	0	0	0	0	0	0	0	0	INS	0	0	0
chr5	104818075	104818075	+	0	0	0	0	0	0	0	0	0	0	0	INS	0	0	0	0	INS	INS
chr5	105481289	105481289	None	0	0	0	0	0	0	0	0	0	0	0	0	0	0	0	INS	INS	0
chr5	105780304	105780304	None	0	0	0	0	0	0	0	0	0	0	0	0	0	0	0	INS	INS	0
chr5	107300610	107300610	+	0	0	0	0	0	0	0	0	0	0	0	0	0	0	0	0	INS	0
chr5	108081638	108081638	+	0	0	0	0	0	0	0	0	0	INS	0	0	0	0	0	0	0	0
chr5	110042934	110042934	None	0	0	0	INS	INS	INS	0	0	0	0	0	0	INS	0	0	INS	INS	0
chr5	110043688	110043688	None	0	0	0	0	0	0	0	0	0	0	0	0	0	INS	0	0	0	0
chr5	110071970	110071970	+	0	0	0	0	0	0	0	0	0	0	0	0	0	0	0	INS	0	0
chr5	110463158	110463449	-	1	1	1	1	1	1	1	1	1	DEL	1	1	1	1	1	DEL	DEL	1
chr5	111243053	111243053	None	0	0	0	0	0	0	0	0	0	0	0	0	0	0	0	INS	INS	0
chr5	113457070	113457070	None	0	0	0	INS	0	0	0	0	0	INS	INS	0	0	0	INS	INS	INS	INS
chr5	113696519	113696842	+	1	1	1	1	1	1	1	1	1	DEL	1	1	1	1	1	DEL	1	1
chr5	114257795	114257795	+	0	0	0	0	0	0	0	0	0	0	0	0	0	0	0	0	INS	0
chr5	114412537	114412537	+	0	0	0	0	0	0	0	0	0	INS	0	0	0	0	0	0	0	0
chr5	115756281	115756281	-	0	0	0	0	0	0	0	0	0	INS	0	0	0	0	0	0	0	0
chr5	115977734	115977734	-	0	0	0	0	0	0	0	0	0	INS	0	0	0	0	0	0	0	0
chr5	117160111	117160111	None	0	INS	0	0	INS	INS	INS	0	0	INS	0	INS	0	0	INS	INS	INS	0
chr5	117534460	117534460	-	0	0	0	0	0	0	0	0	0	INS	0	0	0	0	0	INS	0	0
chr5	117930842	117930842	-	0	0	0	0	0	0	0	0	0	0	0	0	0	0	0	0	INS	0
chr5	128566512	128566512	+	0	0	0	0	0	0	0	0	0	INS	0	0	0	0	0	INS	0	0
chr5	130150147	130155651	+	1	1	1	1	1	1	1	1	1	DEL	1	1	1	1	1	DEL	DEL	1
chr5	135981875	135981875	None	0	0	0	0	INS	0	0	0	0	0	0	0	0	0	0	0	0	0
chr5	136074601	136074721	-	1	1	1	1	1	1	1	1	1	1	1	1	1	1	1	DEL	DEL	1
chr5	136423336	136423336	None	0	0	0	0	0	0	0	0	0	INS	0	0	0	0	0	INS	0	INS
chr5	136555869	136556194	-	1	1	1	1	DEL	1	1	1	1	1	1	1	1	1	1	1	1	1
chr5	138162278	138162508	+	1	1	1	1	1	1	1	1	1	1	1	1	1	1	1	1	DEL	1
chr5	138829415	138829415	+	0	0	0	0	0	0	0	0	0	INS	0	0	0	0	0	0	0	0
chr5	139071894	139072234	-	1	1	1	1	1	1	1	1	1	DEL	1	1	1	1	1	1	DEL	1
chr5	140885262	140885262	-	0	0	0	0	INS	0	0	0	0	0	0	0	0	0	0	0	0	0
chr5	141584410	141584771	+	1	1	1	1	1	1	1	1	1	1	1	1	1	1	1	1	DEL	1
chr5	142628481	142628481	-	0	0	0	0	0	0	0	0	0	0	0	0	0	0	0	0	INS	0
chr5	142887094	142887094	-	0	0	0	0	0	INS	INS	INS	0	0	0	0	0	0	0	0	0	0
chr5	142894732	142894732	-	0	0	0	0	0	0	0	0	0	0	0	0	0	0	0	0	INS	0
chr5	143102362	143102362	None	0	0	0	0	0	0	0	0	0	INS	0	0	0	INS	0	0	0	0
chr5	145224842	145225225	+	1	1	1	1	1	1	1	1	1	1	1	1	1	1	1	1	DEL	1
chr5	145225951	145225951	None	0	0	INS	INS	INS	INS	INS	0	0	INS	0	INS	INS	0	0	INS	INS	INS
chr5	145467683	145467683	+	0	0	0	0	0	0	0	0	0	0	0	0	0	0	0	0	INS	0
chr5	149452391	149453385	-	1	DEL	DEL	DEL	DEL	1	1	1	1	DEL	1	1	DEL	DEL	1	DEL	DEL	1
chr5	149573449	149573449	-	0	0	0	0	0	0	0	0	0	INS	0	0	0	0	0	0	0	0
chr5	150031325	150031325	+	0	0	0	0	0	INS	INS	INS	0	0	0	0	0	0	0	0	0	0
chr6	3300359	3300359	+	0	0	0	0	0	0	0	0	0	INS	0	0	0	0	0	0	0	0
chr6	4358585	4358585	-	0	0	0	0	0	0	0	0	0	0	0	0	0	0	0	0	INS	0
chr6	4962050	4962050	+	0	0	0	0	0	0	0	0	0	0	0	0	0	0	INS	0	0	0
chr6	5656881	5656881	+	0	0	0	0	0	0	0	0	0	INS	0	INS	INS	INS	0	INS	INS	INS
chr6	6187015	6187015	+	0	0	0	0	0	0	0	0	0	0	0	0	0	0	0	0	INS	0
chr6	6377579	6377945	+	1	1	1	1	1	1	1	1	1	DEL	1	1	1	1	1	DEL	DEL	1
chr6	6973679	6977608	-	1	DEL	DEL	DEL	1	DEL	DEL	DEL	1	1	DEL	1	1	1	1	1	1	DEL
chr6	7187948	7187948	-	0	0	0	0	0	0	0	0	0	INS	0	0	0	0	0	0	0	0
chr6	7541518	7541518	-	0	0	0	0	0	0	0	0	0	0	0	0	0	0	0	INS	0	0
chr6	7600397	7600397	+	0	0	0	0	0	0	0	0	0	0	0	0	0	0	0	0	INS	0
chr6	7748733	7749082	-	1	1	1	1	1	1	1	1	1	1	1	1	1	1	1	1	DEL	1
chr6	7903660	7903660	-	0	0	0	0	0	0	0	0	0	INS	0	0	0	0	0	0	0	0
chr6	12776931	12776931	-	0	0	0	0	0	0	0	0	0	0	0	0	0	0	0	0	INS	0
chr6	12809888	12809888	+	0	0	0	0	0	0	0	0	0	INS	0	0	0	0	0	0	0	0
chr6	13046504	13046504	+	0	0	0	0	0	0	0	0	0	0	0	0	0	0	0	0	INS	0
chr6	13240270	13240270	+	0	0	0	0	0	0	0	0	0	0	0	0	0	0	0	0	INS	0
chr6	17669916	17669916	None	0	0	0	0	0	0	0	0	0	0	0	0	0	0	0	0	INS	0
chr6	18593356	18593356	-	0	0	0	0	0	0	0	0	0	0	0	0	0	0	0	0	0	INS
chr6	18619604	18619604	None	0	INS	0	0	0	0	0	0	0	0	0	0	INS	0	0	0	INS	0
chr6	19270000	19277411	-	1	DEL	DEL	DEL	1	1	1	1	1	DEL	1	1	DEL	1	1	DEL	1	DEL
chr6	19757859	19757859	-	0	0	0	0	0	0	0	0	0	0	0	0	0	0	0	INS	0	0
chr6	22101153	22101153	-	0	0	0	0	0	0	0	0	0	0	0	0	0	0	0	INS	0	0
chr6	22208605	22208605	+	0	0	0	0	0	0	0	0	0	0	0	0	0	0	0	0	INS	0
chr6	22707725	22707725	-	0	0	0	0	0	0	0	0	0	INS	0	0	0	0	0	0	0	0
chr6	25567515	25574997	-	1	1	1	1	1	1	1	1	1	1	1	1	1	1	1	DEL	DEL	1
chr6	30789469	30789469	+	0	0	0	0	0	0	0	0	0	INS	0	0	0	0	0	INS	INS	0
chr6	31648922	31649279	+	1	DEL	DEL	DEL	1	1	1	1	1	1	1	1	DEL	1	1	1	DEL	DEL
chr6	32547898	32548227	-	1	1	1	1	1	1	1	1	1	1	1	1	1	1	1	1	DEL	1
chr6	33365725	33366061	-	1	1	1	1	1	1	1	1	1	DEL	1	1	1	1	1	DEL	1	1
chr6	34407467	34407467	None	0	0	0	0	0	0	0	0	0	INS	0	0	0	0	0	0	INS	0
chr6	37105077	37105077	-	0	INS	INS	INS	0	0	0	0	0	0	0	0	INS	0	0	0	0	0
chr6	37409538	37409881	-	1	1	1	1	1	1	1	1	1	1	1	1	1	1	1	1	DEL	1
chr6	37410837	37410837	+	0	0	0	0	0	0	0	0	0	INS	0	0	0	0	0	0	0	0
chr6	37536436	37536436	-	0	0	0	0	0	0	0	0	0	0	0	0	0	0	0	INS	0	0
chr6	37812211	37812211	+	0	0	0	0	0	0	0	0	0	0	0	0	0	0	0	0	INS	0
chr6	39235397	39235397	None	0	0	0	0	0	0	0	0	0	0	0	0	0	0	0	0	INS	0
chr6	40031557	40031557	-	0	0	0	0	0	0	0	0	0	0	0	0	0	0	0	0	INS	0
chr6	40363116	40363116	-	0	0	0	0	0	0	0	0	0	0	0	0	0	0	0	INS	0	0
chr6	40521445	40521445	+	0	0	0	0	0	0	0	0	0	0	0	0	0	0	0	0	0	INS
chr6	41029856	41029856	+	0	0	0	0	0	0	0	0	0	INS	0	0	0	0	0	INS	0	0
chr6	41425295	41429300	+	1	1	1	1	1	1	1	1	1	1	1	1	1	1	1	DEL	1	1
chr6	41966328	41970919	-	1	1	1	1	1	1	1	1	1	1	1	1	1	1	1	1	DEL	1
chr6	43121316	43121316	None	0	0	0	0	0	0	0	0	0	0	0	0	0	0	0	0	INS	0
chr6	47568118	47568118	-	0	0	0	0	0	0	0	0	0	0	0	0	0	0	0	INS	0	0
chr6	49011111	49011111	None	0	0	0	0	0	0	0	0	0	0	0	0	0	0	0	INS	INS	0
chr6	49350645	49350645	-	0	0	0	0	0	INS	0	0	0	0	0	0	0	0	0	0	0	0
chr6	49585466	49585466	-	0	0	0	0	0	0	0	INS	0	0	INS	INS	0	0	0	0	0	0
chr6	50182555	50182555	None	0	INS	0	0	INS	0	0	0	0	0	INS	0	INS	0	0	0	INS	0
chr6	50941573	50941573	-	0	0	0	0	0	INS	0	0	0	0	0	0	0	0	0	0	0	0
chr6	51375946	51375946	-	0	0	0	0	0	0	0	0	0	0	0	0	0	0	0	0	0	INS
chr6	51701264	51701264	-	0	0	0	0	INS	0	0	0	0	0	0	0	0	INS	INS	0	0	0
chr6	53146125	53146453	-	1	1	1	1	1	1	1	1	1	DEL	1	1	1	1	1	DEL	DEL	1
chr6	53943616	53943616	-	0	0	0	0	0	0	0	0	0	INS	0	0	0	0	0	0	0	0
chr6	54111747	54111747	-	0	0	0	0	0	0	0	0	0	0	0	0	0	0	0	0	INS	0
chr6	54555884	54555884	-	0	0	0	0	0	0	0	0	0	0	0	0	0	0	0	INS	0	0
chr6	54610005	54610005	+	0	0	0	0	0	0	0	0	0	0	0	0	0	0	0	INS	INS	0
chr6	56124595	56124595	+	0	0	0	0	0	0	0	0	0	0	0	0	0	0	0	0	INS	0
chr6	57215726	57215726	+	0	0	0	0	0	0	0	0	0	INS	0	0	0	0	0	0	0	INS
chr6	57625294	57625622	+	1	1	1	1	1	1	1	1	1	1	1	1	1	1	1	1	DEL	1
chr6	57742940	57743281	+	1	DEL	DEL	DEL	1	1	1	1	1	DEL	1	1	DEL	1	DEL	DEL	1	1
chr6	58828936	58828936	-	0	0	0	0	0	0	0	0	0	0	0	0	0	0	0	0	INS	0
chr6	60444788	60444788	-	0	0	0	0	0	0	0	0	0	0	0	0	0	0	0	0	INS	0
chr6	63515736	63515736	+	0	INS	INS	INS	0	0	0	0	0	INS	0	0	INS	0	INS	INS	INS	INS
chr6	66394587	66394587	+	0	0	0	0	0	0	0	0	0	INS	0	0	0	0	0	0	0	0
chr6	67417558	67417558	None	0	0	0	0	0	0	0	0	0	0	0	0	0	INS	INS	0	0	0
chr6	67645883	67645883	None	0	0	0	0	0	0	0	0	0	0	0	0	0	0	INS	0	0	INS
chr6	67725755	67725755	+	0	0	0	0	0	0	0	0	0	0	0	0	0	0	0	0	INS	0
chr6	67886406	67892038	-	1	1	1	1	1	1	1	1	1	1	1	1	1	1	1	DEL	1	1
chr6	68700474	68700474	+	0	0	0	0	0	0	0	0	0	0	0	0	0	0	0	0	0	INS
chr6	69288616	69288616	None	0	0	0	0	0	0	0	0	0	0	0	0	0	0	INS	0	0	0
chr6	69674768	69674768	None	0	0	0	0	0	0	0	0	0	0	0	0	0	0	0	0	0	INS
chr6	69918686	69918686	+	0	0	0	0	0	INS	INS	0	0	INS	0	0	0	0	0	INS	0	0
chr6	72778229	72778568	+	1	1	1	1	1	1	1	1	1	1	1	1	1	1	1	1	DEL	1
chr6	73821524	73821876	+	1	1	1	1	1	1	1	1	1	1	1	1	1	DEL	1	DEL	1	1
chr6	75194272	75194272	-	0	0	0	0	INS	0	INS	0	0	0	0	0	0	0	0	0	0	0
chr6	77628609	77628609	-	0	0	0	0	0	0	0	0	0	INS	0	0	0	0	0	0	0	0
chr6	79477266	79477594	-	1	1	1	1	1	1	1	1	1	1	1	1	1	1	1	1	DEL	1
chr6	81041475	81041818	+	1	1	1	1	1	1	1	1	1	1	1	1	1	1	1	1	DEL	1
chr6	82569286	82569286	+	0	0	0	0	INS	0	0	0	0	0	0	0	0	0	0	0	0	0
chr6	84009005	84009005	+	0	0	0	0	0	INS	0	0	0	0	0	0	0	0	0	0	INS	0
chr6	85942239	85942239	+	0	0	0	0	0	0	0	0	0	0	0	0	0	0	0	0	INS	0
chr6	88517142	88523450	-	1	DEL	DEL	DEL	DEL	DEL	1	DEL	1	DEL	DEL	DEL	DEL	DEL	DEL	DEL	1	DEL
chr6	90387170	90387170	-	0	INS	INS	INS	0	0	0	0	0	0	0	0	INS	0	0	0	0	0
chr6	91578264	91578264	None	0	0	0	0	0	0	0	0	0	INS	0	0	0	0	0	INS	INS	0
chr6	91907897	91908168	-	1	1	1	1	1	1	1	1	1	DEL	1	1	1	1	1	DEL	1	1
chr6	93798739	93798739	None	0	0	0	INS	0	0	0	INS	0	0	INS	0	0	0	0	INS	0	0
chr6	95628755	95628755	None	0	0	0	0	0	0	0	0	0	0	0	0	0	INS	0	0	0	0
chr6	97597768	97604856	-	1	1	1	1	1	DEL	DEL	1	1	DEL	1	1	1	DEL	1	DEL	DEL	DEL
chr6	98564916	98564916	-	0	0	0	0	0	0	0	0	0	0	0	0	0	0	0	0	INS	0
chr6	99804782	99805634	-	1	1	1	1	1	1	1	1	1	DEL	1	1	1	1	DEL	DEL	DEL	1
chr6	100647262	100647262	-	0	0	0	0	0	0	0	0	0	0	0	0	0	0	0	0	INS	0
chr6	100976124	100976124	None	0	0	0	0	0	0	0	0	0	INS	0	0	0	0	INS	0	0	INS
chr6	102310363	102310363	None	0	0	0	0	0	0	0	0	0	INS	0	0	0	0	0	0	INS	0
chr6	102347235	102347235	+	0	0	0	0	0	0	0	0	0	0	0	0	0	INS	0	0	0	0
chr6	103501296	103501296	None	0	0	0	0	0	0	0	0	0	0	0	0	INS	0	0	0	INS	0
chr6	104254124	104254442	+	1	1	1	1	1	1	1	1	1	1	1	1	1	1	1	1	DEL	1
chr6	107888299	107888299	+	0	0	0	0	0	0	0	0	0	0	0	0	0	0	0	INS	0	0
chr6	108032369	108037887	-	1	DEL	1	1	DEL	DEL	DEL	DEL	1	DEL	DEL	1	DEL	1	1	1	1	DEL
chr6	108039975	108039975	-	0	0	0	0	0	0	0	0	0	0	0	0	0	0	0	INS	0	0
chr6	108658201	108658524	+	1	1	1	1	1	1	1	1	1	DEL	1	DEL	1	1	1	DEL	1	DEL
chr6	112299779	112299779	None	0	0	0	0	0	0	0	0	0	0	0	0	0	0	0	INS	INS	0
chr6	115774307	115779819	+	1	DEL	DEL	DEL	DEL	1	1	DEL	1	1	DEL	DEL	DEL	DEL	DEL	DEL	DEL	DEL
chr6	116382773	116383101	+	1	1	1	1	DEL	1	1	DEL	1	DEL	DEL	1	1	1	1	DEL	DEL	1
chr6	116659600	116659600	+	0	0	0	0	0	0	0	INS	0	0	INS	0	0	0	0	0	0	0
chr6	116938440	116938440	-	0	0	0	0	0	0	0	0	0	0	0	0	0	0	0	0	INS	0
chr6	118003427	118003427	+	0	0	0	0	0	0	0	0	0	0	0	INS	0	INS	0	0	0	0
chr6	121009648	121009648	None	0	INS	0	0	0	0	INS	0	0	0	0	0	INS	INS	0	INS	INS	0
chr6	121153946	121153946	+	0	0	0	0	0	0	0	0	0	INS	0	0	0	0	0	INS	INS	0
chr6	122324733	122324870	+	1	1	1	1	1	1	1	1	1	1	1	1	1	1	1	DEL	DEL	1
chr6	122394956	122394956	+	0	0	0	0	0	0	0	0	0	0	0	0	0	0	0	0	INS	0
chr6	122766708	122766708	-	0	0	0	0	INS	INS	INS	INS	0	0	INS	INS	0	INS	0	0	0	0
chr6	123166642	123166642	+	0	0	0	0	0	0	0	0	0	INS	0	0	0	0	0	0	0	0
chr6	123253636	123253981	+	1	1	1	1	1	1	1	1	1	DEL	1	1	1	1	1	DEL	DEL	DEL
chr6	123720281	123720281	+	0	0	0	0	0	0	0	0	0	0	0	0	0	0	0	0	0	INS
chr6	124747047	124752559	-	1	1	1	1	DEL	DEL	DEL	DEL	1	DEL	DEL	DEL	DEL	DEL	DEL	DEL	DEL	DEL
chr6	126457541	126457889	+	1	DEL	DEL	DEL	1	1	1	1	1	DEL	1	1	1	1	1	DEL	DEL	1
chr6	127464046	127470993	+	1	1	1	1	1	1	1	1	1	1	1	1	1	DEL	DEL	DEL	DEL	DEL
chr6	127537775	127537775	None	0	0	0	0	0	0	0	0	0	0	0	0	0	0	0	0	INS	0
chr6	128603310	128604952	-	1	1	1	1	1	1	1	1	1	DEL	1	1	1	DEL	1	DEL	DEL	1
chr6	128658242	128658242	+	0	0	INS	INS	INS	INS	INS	INS	0	0	INS	INS	INS	0	0	0	0	0
chr6	128668377	128668705	+	1	1	1	1	1	1	1	1	1	DEL	1	1	1	DEL	DEL	1	DEL	DEL
chr6	128886287	128891660	-	1	DEL	DEL	DEL	DEL	DEL	DEL	DEL	1	1	DEL	DEL	DEL	1	DEL	DEL	DEL	DEL
chr6	128900725	128900725	None	0	INS	INS	0	INS	0	INS	0	0	0	0	0	0	0	INS	INS	INS	0
chr6	128936472	128936472	+	0	0	0	0	0	0	0	0	0	0	0	0	0	0	0	0	INS	0
chr6	129009695	129015092	+	1	1	1	1	1	1	1	1	1	1	1	1	1	1	1	1	DEL	1
chr6	129035950	129035950	+	0	INS	0	0	0	0	0	0	0	0	0	0	0	0	0	0	0	0
chr6	130394206	130394523	-	1	1	1	1	1	1	1	1	1	1	1	1	1	1	1	1	DEL	1
chr6	131490218	131490606	-	1	1	1	1	1	1	DEL	1	1	1	1	1	DEL	1	1	1	DEL	1
chr6	132405210	132410402	+	1	1	1	1	DEL	1	DEL	DEL	1	1	DEL	DEL	DEL	DEL	DEL	1	DEL	DEL
chr6	132972048	132972048	None	0	0	0	0	0	0	0	0	0	0	0	0	0	0	INS	0	INS	0
chr6	133959225	133964746	-	1	DEL	DEL	DEL	DEL	DEL	DEL	DEL	1	DEL	DEL	DEL	DEL	1	DEL	DEL	DEL	DEL
chr6	134116996	134117951	-	1	DEL	DEL	DEL	1	1	1	1	1	DEL	1	1	1	1	DEL	DEL	DEL	1
chr6	141913374	141913374	-	0	0	0	0	0	0	0	0	0	INS	0	0	0	0	0	0	INS	0
chr6	142468433	142468433	-	0	0	0	0	0	0	0	0	0	0	0	0	INS	INS	0	INS	0	INS
chr6	146665783	146665783	None	0	INS	INS	INS	0	INS	INS	INS	0	0	INS	INS	INS	INS	0	0	0	INS
chr7	4369568	4369896	+	1	1	1	1	1	1	1	1	1	1	1	1	1	1	1	DEL	1	1
chr7	5230960	5230960	-	0	0	0	0	0	0	0	0	0	0	0	0	0	0	0	INS	0	0
chr7	6301904	6302210	-	1	1	1	1	1	1	1	1	1	DEL	1	1	1	1	1	DEL	1	DEL
chr7	6675031	6675031	-	0	0	0	0	0	0	0	0	0	0	0	0	0	0	0	0	INS	0
chr7	7014226	7014578	+	1	1	1	1	1	1	1	1	1	DEL	1	1	1	1	1	DEL	DEL	DEL
chr7	11044620	11044620	-	0	0	0	0	0	INS	INS	0	0	0	0	0	0	INS	0	INS	INS	0
chr7	12488646	12488646	-	0	0	0	0	INS	0	0	0	0	0	0	0	0	INS	0	0	0	INS
chr7	13409394	13409720	+	1	1	1	1	1	1	1	1	1	1	1	1	1	1	1	1	DEL	1
chr7	14875410	14875410	-	0	0	0	0	0	0	0	0	0	0	0	0	0	0	0	0	INS	0
chr7	14890722	14890722	None	0	0	0	0	0	0	0	0	0	INS	0	0	0	0	0	INS	INS	0
chr7	17314739	17315134	-	1	1	1	1	1	1	1	1	1	1	1	1	1	1	1	1	DEL	1
chr7	17519647	17519991	+	1	1	DEL	1	1	1	1	DEL	1	1	DEL	1	DEL	1	1	1	1	1
chr7	17653366	17653366	-	0	INS	0	0	0	0	0	INS	0	0	0	0	0	0	0	0	0	0
chr7	17837006	17837006	+	0	INS	INS	INS	INS	0	0	INS	0	INS	INS	INS	INS	INS	INS	INS	0	0
chr7	18866715	18870227	-	1	1	1	1	1	1	1	1	1	1	1	1	1	1	1	1	DEL	1
chr7	20479349	20479349	-	0	0	INS	INS	0	0	0	INS	0	INS	INS	0	INS	INS	0	INS	0	0
chr7	20479916	20479916	-	0	INS	INS	INS	0	0	0	INS	0	0	INS	0	INS	INS	0	INS	0	0
chr7	24319760	24320080	-	1	1	1	1	1	1	1	1	1	1	1	1	1	1	1	1	DEL	1
chr7	24407161	24407503	+	1	1	1	1	1	1	1	1	1	1	1	1	1	1	1	1	DEL	1
chr7	25037709	25038031	+	1	DEL	DEL	DEL	1	1	1	DEL	1	DEL	DEL	1	DEL	DEL	1	DEL	DEL	DEL
chr7	26354701	26360216	+	1	1	1	1	1	1	1	1	1	1	1	1	1	1	1	1	DEL	DEL
chr7	27377737	27383056	-	1	1	1	1	DEL	1	DEL	1	1	DEL	1	1	1	1	1	DEL	DEL	1
chr7	27463102	27463102	+	0	INS	INS	INS	0	0	0	0	0	0	0	INS	INS	0	0	0	0	0
chr7	27469488	27469488	+	0	0	0	0	0	0	0	0	0	INS	0	0	0	0	0	INS	0	0
chr7	27511270	27511270	-	0	0	0	0	0	0	0	0	0	INS	0	0	0	0	0	INS	0	0
chr7	28512226	28512226	+	0	0	0	0	0	INS	0	0	0	0	0	0	0	0	0	0	0	0
chr7	28745325	28745661	+	1	1	1	1	1	1	1	1	1	1	1	1	1	1	1	1	DEL	1
chr7	30325674	30325674	-	0	0	0	0	0	0	0	0	0	0	0	0	0	0	0	0	INS	INS
chr7	30428232	30433769	-	1	1	1	1	1	1	1	1	1	DEL	1	1	1	1	1	DEL	DEL	1
chr7	30530916	30537044	-	1	1	1	1	1	1	1	1	1	1	1	1	1	1	1	1	DEL	1
chr7	30844817	30844817	+	0	INS	INS	INS	INS	INS	INS	0	0	INS	0	INS	INS	INS	INS	INS	INS	0
chr7	32097056	32097056	-	0	0	0	0	0	0	0	0	0	0	0	0	0	0	0	0	INS	0
chr7	34309292	34309292	+	0	0	0	0	0	0	0	0	0	INS	0	INS	0	0	0	INS	0	0
chr7	35592416	35592416	-	0	0	0	0	0	0	0	0	0	0	0	0	0	0	0	0	INS	0
chr7	36290565	36290565	+	0	0	0	0	INS	0	0	0	0	0	0	0	0	0	0	0	0	0
chr7	36329473	36329473	-	0	0	0	0	0	0	0	0	0	0	0	0	0	0	0	0	INS	0
chr7	39021888	39022229	+	1	1	1	1	1	1	1	1	1	1	1	1	1	1	1	1	DEL	1
chr7	47041614	47041614	-	0	0	INS	INS	INS	INS	INS	INS	0	0	INS	0	0	INS	0	0	0	0
chr7	49710589	49710589	+	0	0	0	0	0	0	0	0	0	0	0	INS	0	0	0	INS	0	0
chr7	50527716	50527716	None	0	0	0	0	0	0	0	0	0	0	0	0	0	0	0	0	INS	0
chr7	50590003	50590003	None	0	0	0	0	0	0	0	0	0	0	0	0	0	0	INS	0	INS	0
chr7	50601591	50601591	+	0	0	0	0	0	0	0	0	0	INS	0	0	0	0	0	0	0	0
chr7	51258108	51258108	+	0	0	0	0	0	0	0	0	0	0	0	0	0	0	0	0	INS	0
chr7	51533372	51533372	+	0	0	0	0	0	0	0	0	0	0	0	0	0	0	0	0	INS	0
chr7	51689914	51689914	None	0	0	0	0	0	0	0	0	0	0	0	0	0	INS	0	0	0	0
chr7	54587383	54587383	None	0	INS	0	0	0	0	0	0	0	0	0	0	0	0	0	INS	0	0
chr7	59505532	59505532	+	0	0	0	0	0	0	0	0	0	INS	0	0	0	0	0	0	0	0
chr7	59723416	59723416	+	0	0	0	0	0	0	0	0	0	0	0	0	0	0	0	0	INS	0
chr7	60687984	60687984	-	0	0	0	0	0	0	0	0	0	0	0	0	0	0	0	0	INS	0
chr7	61140234	61145744	+	1	DEL	1	1	1	1	1	1	1	1	1	1	1	1	1	DEL	1	DEL
chr7	63007987	63007987	-	0	0	0	0	0	0	0	0	0	0	0	0	0	0	0	INS	0	0
chr7	64896687	64897057	-	1	1	1	1	1	1	1	1	1	1	1	1	1	1	1	1	DEL	1
chr7	66268414	66268414	+	0	INS	0	0	0	0	0	0	0	INS	0	0	0	0	0	INS	0	0
chr7	68379536	68383360	+	1	1	1	1	1	1	1	1	1	1	1	1	1	1	1	1	DEL	1
chr7	70745692	70746247	+	1	1	DEL	DEL	DEL	1	1	1	1	1	DEL	1	1	1	1	DEL	DEL	1
chr7	70969905	70970249	-	1	DEL	DEL	DEL	DEL	1	1	DEL	1	1	DEL	DEL	1	DEL	DEL	DEL	1	DEL
chr7	74053843	74053843	-	0	0	0	0	0	0	0	0	0	0	0	0	0	0	0	0	INS	0
chr7	74340433	74340433	+	0	INS	0	0	0	0	0	0	0	INS	0	0	0	0	0	INS	INS	0
chr7	74912645	74912645	-	0	0	0	0	0	0	0	0	0	INS	0	0	0	0	0	0	0	0
chr7	74936163	74936163	-	0	0	0	0	0	0	0	0	0	0	0	0	0	0	0	0	INS	0
chr7	75385755	75385755	None	0	INS	0	0	0	0	0	0	0	0	0	0	0	0	INS	0	0	0
chr7	75429922	75429922	+	0	0	0	0	0	0	0	0	0	INS	0	0	0	0	0	0	0	0
chr7	78436430	78436430	-	0	0	INS	0	0	0	0	INS	0	0	INS	0	0	0	INS	INS	INS	0
chr7	79877697	79877697	+	0	0	0	0	0	0	0	0	0	INS	0	0	0	0	INS	INS	0	0
chr7	80806661	80806661	+	0	0	0	0	0	0	0	0	0	0	0	0	0	0	0	INS	INS	0
chr7	84008444	84008444	-	0	0	0	0	0	0	0	0	0	0	0	0	0	0	INS	0	0	0
chr7	86371501	86371843	-	1	1	1	1	1	1	1	1	1	DEL	1	1	1	1	1	1	1	1
chr7	87681926	87681926	-	0	0	0	0	0	0	0	0	0	0	0	0	0	0	0	INS	0	0
chr7	88121867	88122229	-	1	1	1	1	1	1	1	1	1	DEL	1	1	1	1	1	1	DEL	1
chr7	88460778	88460778	-	0	0	0	0	INS	INS	INS	0	0	0	0	0	0	INS	0	0	0	0
chr7	89225438	89225438	None	0	INS	INS	INS	INS	INS	INS	INS	0	0	INS	INS	INS	INS	0	0	0	0
chr7	91384864	91385205	-	1	1	1	1	1	1	1	1	1	1	1	1	1	1	1	DEL	1	1
chr7	92179241	92179241	-	0	0	0	0	0	0	0	0	0	0	0	0	0	0	0	INS	0	0
chr7	92306567	92306856	+	1	1	1	1	1	1	1	1	1	1	1	1	1	1	1	1	DEL	1
chr7	93794501	93794501	+	0	0	0	0	0	0	0	0	0	INS	0	0	0	0	0	0	0	0
chr7	96863470	96863470	-	0	0	0	0	0	0	0	0	0	0	0	0	0	0	0	0	INS	0
chr7	97140964	97140964	+	0	0	0	0	0	0	0	0	0	INS	0	0	0	0	0	INS	INS	0
chr7	98529965	98529965	+	0	0	0	0	0	0	0	0	0	0	0	0	0	0	0	INS	0	0
chr7	101632352	101632352	+	0	0	0	0	0	0	0	0	0	0	0	0	0	INS	0	0	0	0
chr7	104613345	104613345	+	0	0	0	0	0	0	0	INS	0	0	INS	INS	0	0	INS	INS	0	0
chr7	105191053	105191053	-	0	0	0	0	0	0	0	0	0	0	0	0	0	0	0	0	INS	0
chr7	106640069	106640069	None	0	0	0	INS	0	INS	0	0	0	0	0	0	0	0	0	0	INS	0
chr7	107954260	107954260	-	0	0	0	0	0	0	0	0	0	0	0	0	0	0	0	0	INS	0
chr7	110147837	110153140	-	1	1	1	1	1	1	1	1	1	1	1	1	1	DEL	1	1	DEL	1
chr7	111843796	111843796	+	0	0	0	0	0	0	0	0	0	0	0	0	0	0	0	0	0	INS
chr7	113539751	113539751	+	0	0	0	0	0	0	0	0	0	INS	0	0	0	INS	0	0	0	0
chr7	113591818	113591818	+	0	0	0	0	0	0	0	0	0	0	0	0	0	INS	0	0	0	0
chr7	113721186	113721186	-	0	0	0	0	0	0	0	0	0	0	0	0	0	0	0	INS	INS	0
chr7	113800856	113808296	-	1	DEL	DEL	DEL	DEL	DEL	DEL	DEL	1	DEL	DEL	DEL	DEL	1	DEL	DEL	DEL	DEL
chr7	114344348	114344348	-	0	0	0	0	0	0	0	0	0	0	0	0	0	INS	0	0	0	0
chr7	117661861	117662187	+	1	1	1	1	1	1	1	1	1	1	1	1	1	DEL	1	DEL	DEL	1
chr7	120223695	120224037	+	1	1	1	1	1	1	1	DEL	1	1	DEL	DEL	1	1	1	1	DEL	1
chr7	121056546	121056911	-	1	1	1	1	1	1	1	1	1	1	1	1	1	1	1	1	DEL	1
chr7	122307002	122307002	+	0	0	0	0	0	0	0	0	0	0	0	0	0	0	0	INS	INS	0
chr7	125837797	125837797	+	0	0	0	0	0	0	0	0	0	0	0	0	0	0	0	0	0	INS
chr7	132065481	132065481	-	0	0	0	0	0	INS	0	0	0	0	0	0	0	0	0	0	0	0
chr7	133354005	133354108	+	1	1	DEL	1	1	1	1	1	1	1	1	1	1	1	1	1	1	1
chr7	133668303	133668303	+	0	0	0	0	0	0	0	0	0	0	0	0	0	0	0	0	INS	0
chr7	134293470	134293811	-	1	1	1	1	1	1	1	1	1	1	1	1	1	1	1	1	DEL	1
chr7	136096654	136096654	None	0	0	0	0	0	0	0	0	0	INS	0	0	INS	0	0	0	INS	0
chr7	137459182	137459182	-	0	0	0	0	0	0	0	0	0	0	0	0	0	0	0	0	INS	0
chr7	138965945	138966311	+	1	1	1	1	1	DEL	1	1	1	DEL	1	1	1	1	1	DEL	DEL	DEL
chr7	139116746	139117051	-	1	1	1	1	1	1	1	1	1	1	1	1	1	1	1	1	DEL	1
chr7	140099400	140101917	+	1	1	1	1	1	1	1	1	1	DEL	1	1	1	1	1	DEL	DEL	1
chr7	140720525	140727904	+	1	1	1	1	1	1	1	1	1	DEL	1	1	1	1	1	DEL	1	1
chr7	143431594	143437138	-	1	DEL	1	1	DEL	1	1	1	1	DEL	DEL	DEL	1	1	DEL	DEL	DEL	DEL
chr7	145149544	145149544	-	0	0	0	0	0	0	0	0	0	0	0	0	0	INS	0	INS	INS	0
chr7	146406281	146406281	-	0	0	0	0	INS	0	0	0	0	0	0	0	0	0	0	0	0	0
chr7	146985761	146985761	-	0	0	0	0	0	INS	0	0	0	0	0	0	0	0	0	0	0	0
chr7	148292265	148292265	+	0	0	0	0	0	0	0	0	0	0	0	0	0	0	0	0	INS	0
chr7	148300394	148300394	-	0	0	0	0	0	0	0	0	0	0	0	0	0	0	0	0	INS	0
chr7	149926562	149926562	-	0	0	0	0	0	0	0	0	0	INS	0	0	0	0	0	0	0	0
chr7	150021945	150021945	-	0	0	0	0	0	0	0	0	0	0	0	0	0	0	0	0	INS	0
chr7	151155922	151155922	-	0	0	0	0	0	0	0	0	0	0	0	0	0	0	0	0	INS	0
chr8	4658995	4658995	+	0	0	0	0	0	0	0	0	0	0	0	0	0	INS	0	0	0	0
chr8	4689637	4689637	-	0	INS	INS	INS	0	0	0	0	0	0	0	0	0	0	0	INS	0	0
chr8	4835178	4835508	+	1	DEL	DEL	DEL	1	1	1	1	1	1	1	1	1	1	1	DEL	1	1
chr8	6146437	6146437	+	0	0	0	0	0	0	0	0	0	0	0	0	0	0	0	0	INS	0
chr8	6486939	6486939	-	0	INS	INS	INS	0	0	0	0	0	INS	0	0	0	0	0	INS	0	0
chr8	7856315	7856643	-	1	1	1	1	1	1	1	1	1	1	1	1	1	1	1	1	DEL	1
chr8	8304876	8304876	-	0	0	0	0	0	0	0	0	0	0	0	0	0	0	0	0	INS	0
chr8	9803982	9803982	None	0	0	0	0	0	0	0	0	0	0	0	0	0	0	0	INS	INS	0
chr8	10003287	10003287	None	0	0	0	0	0	0	0	0	0	INS	0	0	0	INS	0	0	0	0
chr8	11035011	11035011	-	0	0	0	0	0	0	0	0	0	0	0	0	0	INS	0	0	0	0
chr8	11545936	11545936	-	0	0	0	0	0	0	0	0	0	INS	0	0	INS	0	0	INS	0	0
chr8	11674744	11675152	+	1	DEL	DEL	DEL	1	1	1	1	1	DEL	1	1	DEL	1	1	DEL	1	DEL
chr8	11677978	11677978	+	0	0	0	0	0	0	0	0	0	0	0	0	0	0	0	INS	0	0
chr8	12440688	12440688	+	0	INS	INS	INS	0	0	0	0	0	0	0	0	0	0	INS	0	0	0
chr8	14246509	14246509	-	0	0	0	0	0	0	0	0	0	0	0	0	0	0	0	0	0	INS
chr8	15146113	15146113	-	0	INS	INS	INS	0	0	0	0	0	0	0	0	INS	0	INS	INS	0	0
chr8	18975403	18975403	None	0	0	0	0	0	0	0	0	0	0	0	0	0	0	0	0	INS	0
chr8	22127981	22128316	-	1	1	1	1	1	1	1	1	1	1	1	1	1	1	1	1	DEL	1
chr8	22859634	22859634	None	0	INS	INS	INS	0	INS	INS	0	0	INS	0	0	INS	INS	0	0	INS	0
chr8	22956283	22956283	+	0	0	0	0	0	0	0	0	0	0	0	0	INS	0	0	0	0	0
chr8	22992126	22992126	-	0	0	0	0	0	0	0	0	0	0	0	0	0	0	0	0	INS	0
chr8	24710835	24711164	-	1	1	1	1	1	1	1	1	1	DEL	1	1	DEL	1	1	DEL	DEL	1
chr8	25826510	25826798	+	1	1	1	1	1	1	1	1	1	1	1	1	1	1	1	1	DEL	1
chr8	28243570	28243570	+	0	0	0	0	0	0	0	0	0	0	0	0	0	0	0	0	INS	0
chr8	28511148	28511473	+	1	1	1	1	1	1	1	DEL	1	1	1	1	1	1	DEL	1	DEL	1
chr8	30129559	30129909	+	1	1	1	1	1	1	1	1	1	1	1	1	1	1	1	DEL	1	1
chr8	30492128	30492455	+	1	1	1	1	1	1	1	1	1	1	1	1	1	1	1	DEL	DEL	1
chr8	30784785	30785105	-	1	1	1	1	1	1	1	1	1	DEL	1	1	1	1	1	1	DEL	1
chr8	31595440	31595783	+	1	DEL	DEL	DEL	DEL	DEL	DEL	DEL	1	DEL	DEL	DEL	DEL	DEL	1	DEL	1	DEL
chr8	32157518	32157518	-	0	0	0	0	INS	INS	INS	INS	0	INS	INS	INS	0	INS	0	INS	INS	INS
chr8	34814690	34814690	-	0	INS	INS	INS	INS	INS	INS	INS	0	0	INS	INS	INS	INS	0	0	0	INS
chr8	35188820	35188820	-	0	INS	INS	INS	INS	INS	INS	INS	0	0	INS	INS	0	0	0	0	0	0
chr8	36991539	36991869	+	1	DEL	DEL	DEL	DEL	DEL	DEL	DEL	1	DEL	DEL	DEL	DEL	DEL	DEL	1	DEL	DEL
chr8	38962997	38962997	-	0	0	0	0	0	0	0	0	0	INS	0	0	0	0	0	0	0	0
chr8	41119233	41119561	+	1	DEL	DEL	1	DEL	DEL	1	DEL	1	DEL	DEL	DEL	DEL	DEL	1	1	1	1
chr8	41390416	41390416	+	0	0	INS	INS	INS	INS	INS	INS	0	0	INS	INS	INS	INS	INS	0	INS	INS
chr8	41652050	41657560	+	1	DEL	DEL	DEL	DEL	DEL	1	DEL	1	DEL	DEL	DEL	DEL	DEL	1	1	DEL	DEL
chr8	42291421	42291421	-	0	0	0	0	0	0	0	0	0	INS	0	0	0	0	0	0	INS	0
chr8	42520319	42520319	-	0	0	0	0	0	0	0	0	0	0	0	0	0	0	0	INS	0	0
chr8	42585105	42585105	None	0	0	0	0	0	0	0	0	0	0	0	0	0	0	0	0	INS	0
chr8	42601194	42601194	-	0	INS	INS	INS	INS	INS	INS	0	0	0	INS	0	INS	INS	0	0	0	INS
chr8	43051119	43051445	-	1	DEL	DEL	DEL	DEL	DEL	DEL	1	1	1	DEL	1	DEL	DEL	DEL	DEL	1	DEL
chr8	44940594	44940594	-	0	0	0	0	0	0	0	0	0	0	0	0	0	0	0	INS	0	0
chr8	46129962	46129962	+	0	0	0	0	INS	0	0	0	0	0	0	0	0	0	0	0	0	0
chr8	52460409	52460409	None	0	0	0	0	0	0	0	0	0	0	0	0	0	INS	0	0	0	0
chr8	59284913	59290413	+	1	1	1	1	1	1	1	1	1	1	1	1	1	1	1	1	DEL	1
chr8	60208623	60208623	-	0	0	0	0	0	0	0	0	0	0	0	0	0	0	0	0	INS	0
chr8	61512443	61512443	+	0	0	0	0	0	0	0	0	0	0	0	0	0	0	0	INS	INS	0
chr8	64217292	64221289	+	1	1	1	1	1	1	1	1	1	DEL	1	1	1	1	1	DEL	DEL	1
chr8	66346998	66346998	+	0	0	0	0	0	0	0	0	0	0	0	0	0	0	0	0	INS	0
chr8	69373675	69373675	-	0	0	0	0	0	0	0	0	0	0	0	0	0	0	0	0	INS	0
chr8	70201471	70201800	-	1	1	1	1	1	1	1	1	1	1	1	1	1	1	1	1	DEL	1
chr8	71845473	71845473	+	0	0	INS	INS	0	0	0	0	0	0	0	0	INS	0	INS	0	0	INS
chr8	74269990	74269990	-	0	0	INS	INS	0	0	INS	INS	0	0	INS	INS	INS	0	INS	0	0	0
chr8	77529146	77529467	-	1	1	1	1	1	1	1	1	1	1	1	1	1	1	1	1	DEL	1
chr8	79384158	79384480	-	1	1	1	1	1	DEL	1	1	1	1	1	1	1	1	1	DEL	1	1
chr8	80444642	80444642	-	0	0	0	0	0	0	0	0	0	INS	0	0	0	0	0	0	0	0
chr8	80663653	80671136	-	1	1	1	1	1	1	1	DEL	1	DEL	1	1	DEL	DEL	DEL	DEL	DEL	DEL
chr8	80702780	80702780	-	0	0	0	0	0	0	0	0	0	0	0	0	0	0	0	0	INS	0
chr8	81068992	81069355	-	1	1	1	1	1	1	1	1	1	DEL	1	1	1	1	1	DEL	1	1
chr8	81349102	81349102	+	0	0	0	0	0	0	0	0	0	0	0	0	0	0	0	0	INS	0
chr8	82429850	82429850	+	0	0	0	0	0	0	0	0	0	0	0	0	0	0	0	0	INS	0
chr8	85925532	85925532	None	0	0	0	0	0	0	0	0	0	0	0	0	0	0	0	0	INS	0
chr8	87648621	87648621	+	0	0	0	0	0	0	0	0	0	0	0	0	0	0	0	0	INS	0
chr8	87892182	87892182	+	0	0	0	0	0	0	0	0	0	0	0	0	0	0	0	0	INS	0
chr8	88381041	88381373	-	1	1	1	1	1	1	1	1	1	DEL	1	1	1	1	1	DEL	DEL	DEL
chr8	90406818	90406818	+	0	0	0	0	0	0	0	0	0	0	0	0	0	0	0	INS	0	0
chr8	91492794	91492794	-	0	0	0	0	0	0	0	0	0	INS	0	0	0	0	0	0	0	0
chr8	98140752	98140752	+	0	0	0	0	0	0	0	0	0	0	0	0	0	0	0	0	INS	0
chr8	98150858	98150858	-	0	0	0	0	0	0	0	0	0	0	0	0	0	0	0	0	INS	0
chr8	100177457	100177457	+	0	0	0	0	0	0	0	0	0	0	0	0	0	0	0	INS	0	0
chr8	100184989	100184989	None	0	0	0	0	0	0	INS	0	0	0	0	0	0	INS	0	0	INS	0
chr8	100724606	100724606	+	0	0	0	0	0	0	0	0	0	0	0	0	0	0	0	0	INS	0
chr8	101804294	101804294	+	0	0	0	0	0	0	0	0	0	INS	0	0	0	0	0	0	0	0
chr8	102106021	102106021	-	0	0	0	0	0	0	0	0	0	0	0	0	0	0	0	INS	0	0
chr8	109658999	109659245	-	1	1	1	1	1	1	1	1	1	DEL	1	1	1	1	1	1	1	1
chr8	109741404	109741733	+	1	1	1	1	1	1	1	1	1	DEL	1	1	1	1	1	1	DEL	1
chr8	114340818	114340818	None	0	0	0	0	0	0	0	0	0	0	0	0	0	0	0	0	INS	0
chr8	114578485	114578485	+	0	0	0	0	0	0	0	0	0	0	0	0	0	0	0	0	INS	INS
chr8	118388243	118388243	+	0	0	0	0	0	0	0	0	0	0	0	0	0	0	0	0	INS	0
chr8	120080525	120080525	-	0	0	0	0	0	0	0	0	0	0	0	0	0	0	0	INS	0	0
chr8	121460748	121461597	-	1	1	1	1	1	1	1	1	1	1	1	1	1	1	1	1	DEL	1
chr8	124511063	124511063	-	0	0	0	0	0	0	0	0	0	INS	0	0	0	INS	0	INS	0	0
chr8	125474376	125474376	+	0	0	0	0	0	0	0	0	0	0	0	0	0	0	0	INS	0	0
chr8	125715559	125715887	-	1	1	1	1	1	DEL	DEL	1	1	DEL	1	1	1	1	1	DEL	DEL	1
chr8	126950570	126950570	+	0	0	0	0	0	INS	INS	0	0	0	0	0	0	0	INS	0	0	0
chr8	128607479	128607927	-	1	1	1	1	1	1	1	1	1	1	1	1	1	1	1	DEL	1	1
chr8	129870292	129870292	-	0	0	0	0	0	0	0	0	0	0	0	0	0	INS	0	0	0	0
chr8	130037338	130037338	None	0	0	0	0	0	0	0	0	0	INS	0	0	0	0	0	0	INS	0
chr8	131270354	131277839	-	1	DEL	DEL	DEL	DEL	DEL	DEL	DEL	1	DEL	DEL	DEL	DEL	DEL	DEL	DEL	DEL	DEL
chr9	3578317	3578317	-	0	0	0	0	0	0	0	0	0	0	0	0	0	0	0	0	INS	0
chr9	4164538	4164538	+	0	0	0	0	0	0	0	0	0	0	0	0	0	0	0	0	INS	0
chr9	4876491	4876491	+	0	0	0	0	0	0	0	0	0	0	0	0	0	0	INS	0	0	0
chr9	4884340	4884340	None	0	INS	0	0	0	0	0	0	0	0	0	0	0	0	0	INS	0	0
chr9	4916579	4922089	+	1	1	1	1	1	1	1	1	1	1	1	1	1	1	1	DEL	DEL	1
chr9	5143921	5143921	+	0	0	0	0	0	0	0	0	0	0	0	0	0	0	0	0	INS	0
chr9	5738013	5738013	+	0	0	0	0	0	0	0	0	0	0	0	0	0	0	0	INS	0	0
chr9	5953772	5953772	-	0	0	0	0	0	0	0	0	0	0	0	0	0	0	0	INS	0	0
chr9	6419169	6419169	-	0	0	0	0	0	0	0	0	0	0	0	0	0	0	0	0	INS	0
chr9	6991021	6991021	+	0	0	0	0	0	0	0	0	0	0	0	0	0	0	0	0	INS	0
chr9	7798966	7805192	-	1	1	1	1	DEL	1	1	1	1	DEL	1	1	1	1	1	DEL	DEL	1
chr9	7875638	7875638	-	0	0	0	0	INS	0	0	0	0	0	0	0	0	0	0	0	0	0
chr9	8516372	8516372	-	0	0	0	0	0	0	0	0	0	0	0	0	0	0	0	0	INS	0
chr9	11470273	11470273	None	0	0	0	0	0	0	0	0	0	0	0	0	0	0	0	0	INS	0
chr9	11998687	11998687	-	0	0	0	0	0	0	0	0	0	0	0	0	0	0	0	INS	0	0
chr9	12269686	12277089	+	1	1	1	1	1	1	1	1	1	1	1	1	1	1	1	1	DEL	1
chr9	12350611	12350940	-	1	1	1	1	1	1	1	1	1	1	1	1	1	1	1	1	DEL	1
chr9	12633133	12633133	+	0	0	0	0	0	0	0	0	0	0	0	0	0	0	0	INS	0	0
chr9	12714402	12714402	-	0	0	0	0	INS	0	0	0	0	0	0	0	0	0	0	0	0	0
chr9	13078504	13078504	None	0	0	0	0	0	0	0	0	0	0	0	0	0	0	0	INS	0	0
chr9	14471654	14471654	+	0	0	0	0	0	0	0	0	0	0	0	0	0	0	0	0	INS	0
chr9	14785611	14785611	None	0	0	0	0	0	0	0	0	0	INS	0	0	0	0	0	0	INS	0
chr9	15252312	15252312	+	0	0	0	0	0	0	0	0	0	0	0	0	0	0	0	0	INS	0
chr9	15930606	15930606	+	0	0	0	0	0	0	0	0	0	0	0	0	0	0	0	INS	INS	0
chr9	17331453	17331453	+	0	0	0	0	0	0	0	0	0	0	0	0	0	0	0	INS	0	0
chr9	17364402	17364402	+	0	0	0	0	0	0	0	0	0	0	0	0	0	0	0	0	INS	0
chr9	17862533	17862533	+	0	0	0	0	0	0	0	0	0	0	0	0	0	0	0	0	INS	0
chr9	18263909	18263909	+	0	0	0	0	0	0	0	0	0	0	0	0	0	0	0	INS	0	0
chr9	18435096	18435096	+	0	0	0	0	0	0	0	0	0	0	0	0	0	0	0	0	INS	0
chr9	18905114	18905114	+	0	0	0	0	0	0	0	0	0	0	0	0	0	0	0	0	INS	0
chr9	19010679	19016183	+	1	1	1	1	1	1	1	1	1	DEL	1	1	1	1	1	1	DEL	1
chr9	19112654	19112654	None	0	0	0	0	0	0	0	0	0	0	0	0	0	0	0	0	INS	0
chr9	19406861	19413167	-	1	DEL	DEL	DEL	1	1	1	1	1	1	1	1	1	1	DEL	DEL	DEL	1
chr9	19844915	19844915	+	0	0	0	0	0	0	0	0	0	0	0	0	0	0	0	0	INS	0
chr9	19920961	19920961	+	0	0	0	0	0	0	0	0	0	0	0	0	0	0	0	INS	0	0
chr9	22202819	22202819	-	0	INS	INS	INS	0	0	0	0	0	0	INS	0	0	0	INS	0	0	0
chr9	23419205	23419205	None	0	0	0	0	0	0	0	0	0	0	0	0	0	INS	0	INS	0	0
chr9	23629379	23629379	+	0	0	0	0	0	0	0	0	0	0	0	0	0	0	0	0	0	INS
chr9	26808546	26808546	-	0	0	0	0	0	0	0	0	0	0	0	0	0	0	0	INS	0	0
chr9	27281531	27281531	+	0	0	0	0	0	0	0	0	0	0	0	0	0	0	0	0	0	INS
chr9	27513460	27513460	-	0	0	0	0	0	0	0	0	0	0	0	0	0	0	0	0	INS	0
chr9	28228885	28228885	+	0	0	0	0	0	INS	0	0	0	0	0	0	0	0	0	0	0	0
chr9	30462874	30463219	+	1	1	1	1	1	1	1	1	1	1	1	1	1	1	1	1	DEL	1
chr9	30879373	30879373	-	0	INS	INS	INS	0	INS	INS	INS	0	0	0	0	0	0	0	0	0	0
chr9	31291375	31291375	+	0	0	0	0	0	0	0	0	0	0	0	0	0	0	0	0	INS	0
chr9	35304824	35304824	None	0	0	0	0	0	0	0	0	0	INS	0	0	INS	0	INS	0	INS	0
chr9	35895646	35903125	-	1	1	1	1	1	1	1	1	1	1	1	1	DEL	1	1	1	1	1
chr9	37783569	37783569	-	0	0	0	0	0	0	0	0	0	0	0	0	0	0	0	0	INS	0
chr9	38314092	38314092	-	0	0	0	0	0	0	0	0	0	0	0	0	0	0	0	INS	0	0
chr9	38554489	38554489	None	0	0	0	0	0	0	0	0	0	INS	0	0	0	0	0	0	0	0
chr9	39280802	39280802	-	0	0	0	0	0	0	0	0	0	0	0	0	0	0	0	0	INS	0
chr9	39442043	39442043	-	0	0	0	0	0	0	0	0	0	0	0	0	0	0	0	0	INS	0
chr9	44463064	44463064	+	0	0	0	0	0	INS	INS	INS	0	0	0	INS	0	INS	0	0	0	0
chr9	47079845	47080172	+	1	1	1	1	1	1	1	1	1	DEL	1	1	1	1	1	1	DEL	1
chr9	49938211	49938553	+	1	1	1	1	1	1	1	1	1	DEL	1	1	1	1	1	1	1	1
chr9	50434385	50440121	-	1	DEL	DEL	DEL	1	1	1	1	1	DEL	1	1	DEL	1	1	1	DEL	1
chr9	50638170	50638170	-	0	0	0	0	0	INS	INS	INS	0	0	INS	INS	0	INS	INS	0	0	0
chr9	52728606	52728974	-	1	1	1	1	1	1	1	1	1	1	1	1	1	1	1	1	DEL	1
chr9	53603690	53604920	+	1	1	1	1	1	1	1	1	1	DEL	1	1	1	1	1	1	DEL	1
chr9	54013006	54013373	-	1	1	1	1	1	1	1	1	1	1	1	1	1	1	1	DEL	DEL	1
chr9	54682775	54682775	-	0	0	0	0	0	0	0	0	0	0	0	0	0	0	0	0	INS	0
chr9	55080977	55081318	+	1	1	1	1	1	1	1	1	1	1	1	1	1	1	1	1	DEL	1
chr9	55738344	55738344	+	0	INS	INS	INS	INS	INS	0	INS	0	0	0	INS	INS	0	0	0	0	0
chr9	57024811	57024811	-	0	0	0	0	0	0	0	0	0	0	0	0	0	0	0	0	INS	0
chr9	57214138	57214138	+	0	0	0	0	0	0	0	0	0	0	0	0	0	0	0	0	INS	0
chr9	59860606	59860933	+	1	1	1	1	1	1	1	1	1	1	1	1	1	1	1	DEL	DEL	1
[truncated: 107 more rows]
