# Supplementary material for: The genomic landscape shaped by selection on transposable elements across 18 mouse strains
Source: Genome Biol. 2012 Jun 15;13(6):R45. doi: 10.1186/gb-2012-13-6-r45 (PMC3446317; doi:10.1186/gb-2012-13-6-r45)
Supplement: Additional file 13 — Supplementary file 1. Tab deliminated file with all the TEVs with strain distribution pattern. B6+ TEVs are denoted as the default '1' if the same as the reference and 'DEL' if called as absent in a strain. B6- TEVs are denoted as the default '0' if the same as the reference and 'INS' if called as inserted in a strain. We conservatively estimate there to be 103,798 TEVs, although 110,930 TEVs classified in these files are due to instances of TEVs being annotated as different subfamilies in different strains (for example, LINE versus LINE_frag). [file gb-2012-13-6-r45-S13.TGZ › bed_files/IAP-I.shared.tab]

chrm	start	stop	ori	C57B6_ref	129P2	129S1	129S5	AKR	A_J	BALB	C3H	C57BL	CAST	CBA	DBA	LP_J	NOD	NZO	PWK	SPRET	WSB
chr1	3021432	3021790	-	1	DEL	DEL	DEL	DEL	1	1	DEL	1	DEL	DEL	DEL	DEL	DEL	1	DEL	DEL	DEL
chr1	3160918	3160918	+	0	0	0	0	0	0	0	0	0	0	0	0	0	0	0	INS	0	0
chr1	3289838	3289838	-	0	0	0	0	0	0	0	0	0	0	0	0	0	0	0	0	INS	0
chr1	3640341	3640341	+	0	0	0	0	0	0	0	0	0	0	0	0	0	0	0	0	INS	0
chr1	3734691	3734691	+	0	0	0	0	0	0	0	0	0	0	0	INS	0	0	0	0	0	0
chr1	3745677	3745677	+	0	0	0	0	0	0	0	0	0	INS	0	0	0	0	0	INS	INS	0
chr1	3777850	3777850	+	0	0	0	0	0	0	0	0	0	INS	0	0	0	0	0	0	0	0
chr1	3780788	3780788	+	0	0	0	0	0	0	0	0	0	0	0	0	0	0	0	INS	0	0
chr1	3784060	3784060	-	0	0	0	0	0	0	0	0	0	INS	0	0	0	0	0	0	0	0
chr1	3868050	3868050	-	0	0	0	0	0	0	0	0	0	0	0	INS	0	0	0	0	0	0
chr1	3940621	3940621	-	0	0	0	0	0	0	0	0	0	0	0	0	0	0	0	INS	0	0
chr1	3950020	3950020	-	0	0	0	0	0	0	0	0	0	0	0	0	0	0	0	0	INS	0
chr1	3961316	3961316	-	0	0	0	0	0	0	0	0	0	0	0	INS	0	0	0	0	0	0
chr1	4078971	4078971	+	0	INS	INS	INS	INS	0	0	0	0	0	0	0	INS	INS	0	0	0	0
chr1	4122261	4122604	-	1	1	1	1	1	1	1	1	1	DEL	1	1	1	1	1	DEL	DEL	1
chr1	4547075	4557753	-	1	1	1	1	1	1	1	1	1	1	DEL	1	1	1	1	1	1	DEL
chr1	4618751	4618751	None	0	0	0	0	0	0	0	0	0	0	0	0	0	0	0	INS	INS	0
chr1	4891734	4891734	-	0	0	0	0	0	0	0	0	0	0	0	0	0	0	0	0	INS	0
chr1	4931845	4931845	+	0	0	0	0	0	0	0	INS	0	0	INS	0	0	0	0	INS	0	0
chr1	4991427	4991427	None	0	0	0	0	0	0	0	INS	0	0	0	0	0	INS	0	INS	0	0
chr1	5192600	5192600	-	0	0	0	0	0	0	0	0	0	0	0	0	0	0	0	0	INS	0
chr1	5208648	5208648	-	0	0	0	0	0	0	0	0	0	0	0	0	0	0	0	0	INS	0
chr1	5232907	5232907	+	0	0	0	0	0	INS	INS	0	0	0	0	0	0	0	INS	0	0	0
chr1	5323322	5323322	-	0	0	0	0	0	0	0	0	0	0	0	0	0	0	0	INS	0	0
chr1	5358082	5358576	+	1	1	1	1	1	1	1	1	1	1	1	1	1	1	1	1	DEL	1
chr1	5515849	5515849	+	0	0	0	0	0	0	0	0	0	0	0	INS	0	0	0	0	0	0
chr1	5568972	5568972	-	0	0	0	0	0	0	0	INS	0	0	INS	0	0	0	0	0	0	0
chr1	5698634	5698634	+	0	0	0	0	0	0	0	0	0	0	0	0	0	0	0	0	0	INS
chr1	5726548	5726548	None	0	0	0	0	0	0	0	0	0	0	0	0	0	INS	0	0	INS	0
chr1	5769165	5769165	-	0	0	0	0	0	0	0	0	0	0	0	0	0	0	0	0	INS	0
chr1	5794436	5801536	-	1	1	1	1	1	1	1	DEL	1	DEL	DEL	DEL	1	1	1	DEL	DEL	DEL
chr1	5821223	5821223	-	0	0	0	0	0	0	0	INS	0	INS	INS	INS	0	0	0	INS	0	INS
chr1	5823583	5823583	+	0	0	0	0	0	0	0	INS	0	INS	INS	INS	0	0	0	INS	INS	INS
chr1	6026085	6026085	-	0	0	0	0	0	0	0	0	0	0	0	0	0	0	0	0	INS	0
chr1	6311724	6311724	+	0	0	0	0	0	0	0	0	0	0	0	0	0	0	0	INS	0	0
chr1	6361868	6361868	-	0	0	0	0	0	0	0	0	0	0	0	0	0	0	0	0	INS	0
chr1	6384304	6384304	-	0	0	0	0	0	0	0	INS	0	0	0	0	0	0	0	0	0	0
chr1	6402219	6402219	+	0	0	0	0	0	0	0	0	0	INS	0	0	0	0	0	0	0	0
chr1	6420466	6427576	-	1	1	1	1	1	1	1	DEL	1	DEL	DEL	DEL	1	1	1	DEL	DEL	DEL
chr1	6652093	6652093	-	0	0	0	0	0	0	0	INS	0	0	INS	0	0	0	0	0	INS	0
chr1	6671608	6671608	-	0	0	0	0	0	0	0	INS	0	INS	INS	0	0	0	0	0	INS	0
chr1	7023071	7023071	-	0	INS	INS	0	INS	0	0	0	0	0	0	0	INS	0	0	0	0	0
chr1	7029114	7029114	-	0	0	0	0	0	0	0	0	0	0	0	0	0	0	0	0	INS	0
chr1	7049083	7049083	-	0	0	0	0	0	0	0	0	0	0	0	INS	0	0	0	0	0	0
chr1	7233210	7233210	-	0	0	0	0	0	0	0	0	0	INS	0	0	0	0	0	0	0	0
chr1	7245439	7245439	-	0	0	0	0	0	0	0	0	0	0	0	0	0	0	0	0	INS	0
chr1	7248801	7248801	+	0	0	0	0	0	0	0	0	0	0	0	0	0	0	0	INS	0	0
chr1	7304630	7304630	+	0	0	0	0	0	INS	INS	0	0	0	0	INS	0	0	INS	0	INS	0
chr1	7305214	7305214	+	0	0	0	0	0	0	0	0	0	0	0	0	0	0	0	INS	0	0
chr1	7426848	7426848	+	0	0	0	0	0	0	0	0	0	INS	0	0	0	0	0	0	0	0
chr1	7433937	7433937	+	0	0	0	0	0	0	0	0	0	0	0	0	0	0	0	0	INS	0
chr1	7546867	7546867	+	0	0	0	0	0	0	0	0	0	0	0	0	0	0	0	INS	0	0
chr1	7742376	7742376	+	0	0	0	0	0	0	0	0	0	0	0	0	0	0	0	0	INS	0
chr1	7762771	7762771	None	0	0	0	INS	0	INS	0	0	0	INS	INS	0	0	0	0	INS	INS	0
chr1	7763465	7763465	+	0	0	0	0	0	0	0	0	0	0	0	0	0	0	0	0	INS	0
chr1	7772871	7772871	None	0	0	0	0	0	0	0	0	0	INS	0	0	0	0	0	INS	0	0
chr1	7815928	7815928	-	0	0	0	0	0	0	0	0	0	0	0	0	0	0	0	INS	0	0
chr1	7826795	7826795	-	0	0	0	0	0	0	0	0	0	0	0	0	0	0	0	INS	0	0
chr1	7859848	7859848	+	0	0	0	0	0	0	0	0	0	0	0	0	0	0	0	0	INS	0
chr1	7862956	7862956	-	0	0	0	0	0	0	0	0	0	0	0	0	0	0	0	0	INS	0
chr1	7898785	7898785	-	0	INS	INS	INS	INS	INS	INS	INS	0	0	INS	0	INS	INS	INS	0	0	0
chr1	7983787	7990898	+	1	DEL	DEL	DEL	DEL	DEL	DEL	DEL	1	DEL	DEL	DEL	DEL	DEL	DEL	DEL	DEL	1
chr1	8076452	8076452	None	0	0	0	0	0	0	0	0	0	0	0	INS	0	0	0	0	0	0
chr1	8132386	8132386	+	0	0	0	0	0	0	0	0	0	INS	0	0	0	0	0	0	0	0
chr1	8146294	8153343	+	1	DEL	DEL	DEL	DEL	DEL	DEL	1	1	DEL	1	DEL	DEL	DEL	DEL	DEL	DEL	1
chr1	8199699	8199699	-	0	0	0	0	0	0	0	0	0	INS	0	0	0	0	0	0	0	0
chr1	8268826	8268826	-	0	0	0	0	0	0	0	0	0	INS	0	0	0	0	0	0	0	0
chr1	8345802	8345802	-	0	0	0	0	0	0	0	INS	0	0	INS	0	0	0	0	0	0	0
chr1	8400762	8401230	+	1	DEL	DEL	DEL	DEL	DEL	DEL	1	1	DEL	1	1	DEL	DEL	DEL	DEL	1	1
chr1	8648436	8652617	-	1	DEL	DEL	DEL	DEL	DEL	DEL	DEL	1	DEL	DEL	DEL	DEL	DEL	DEL	DEL	DEL	1
chr1	8857194	8857194	None	0	0	0	0	0	0	0	0	0	0	0	0	0	INS	0	INS	0	0
chr1	8917897	8917897	-	0	0	0	0	0	0	0	0	0	0	0	0	0	0	0	INS	0	0
chr1	8942344	8942344	-	0	INS	INS	INS	INS	0	0	0	0	0	0	INS	INS	INS	0	0	0	0
chr1	9128840	9128840	-	0	0	0	0	0	INS	INS	0	0	0	0	0	0	0	INS	0	0	INS
chr1	9207623	9207623	None	0	0	0	0	0	0	0	0	0	0	0	0	0	0	0	0	INS	0
chr1	9210829	9210829	+	0	0	0	0	0	0	0	INS	0	0	INS	0	0	0	0	0	0	0
chr1	9293160	9293160	+	0	0	0	0	0	0	0	0	0	INS	0	0	0	0	0	0	0	0
chr1	9315414	9315414	-	0	0	0	0	0	0	0	0	0	INS	0	0	0	0	0	0	0	0
chr1	9498568	9498568	+	0	0	0	0	0	0	0	0	0	INS	0	0	0	0	0	0	INS	0
chr1	9571144	9571144	-	0	INS	INS	INS	INS	0	0	0	0	0	0	0	INS	INS	0	0	0	0
chr1	9625547	9625547	None	0	INS	INS	INS	0	0	0	0	0	INS	INS	INS	0	0	0	INS	INS	0
chr1	9645245	9645245	+	0	0	0	0	0	0	0	0	0	INS	0	0	0	0	0	0	0	0
chr1	9907437	9907437	+	0	0	0	0	0	0	0	INS	0	0	INS	0	0	0	0	0	0	0
chr1	9949198	9949198	-	0	0	0	0	0	0	0	INS	0	0	INS	INS	0	INS	0	0	0	INS
chr1	9974442	9974916	-	1	1	1	1	1	1	1	1	1	1	1	1	1	1	1	DEL	1	1
chr1	10261154	10261154	-	0	0	0	0	0	0	0	0	0	INS	0	0	0	0	0	0	0	0
chr1	10263169	10263169	+	0	0	0	0	0	0	0	INS	0	0	INS	0	0	0	0	0	0	0
chr1	10509720	10509720	-	0	0	0	0	0	0	0	0	0	0	0	0	0	0	0	INS	0	0
chr1	10539088	10539088	+	0	0	0	0	0	0	0	0	0	0	0	0	0	0	0	0	INS	0
chr1	10635969	10635969	-	0	INS	INS	INS	INS	INS	INS	0	0	0	0	0	INS	INS	INS	0	0	0
chr1	10743034	10743034	-	0	0	0	0	0	0	0	0	0	INS	0	0	0	0	0	0	0	0
chr1	10857620	10857620	None	0	0	0	0	0	0	0	0	0	0	0	0	0	0	0	INS	0	0
chr1	10924304	10924304	-	0	0	0	0	0	0	0	0	0	0	0	0	0	0	0	INS	0	0
chr1	10971741	10972208	-	1	1	1	1	1	1	1	1	1	1	1	DEL	1	1	1	1	1	1
chr1	11019656	11022976	-	1	DEL	DEL	DEL	DEL	DEL	DEL	DEL	1	DEL	DEL	DEL	DEL	1	DEL	DEL	DEL	DEL
chr1	11073443	11073443	+	0	0	0	0	0	0	0	0	0	0	0	0	0	0	0	INS	0	0
chr1	11110444	11110444	-	0	0	0	0	0	0	0	0	0	INS	0	0	0	0	0	0	0	0
chr1	11266901	11266901	-	0	0	0	0	0	0	0	0	0	0	0	0	0	0	0	INS	0	0
chr1	11307209	11307209	None	0	0	0	0	0	0	0	INS	0	INS	0	0	0	0	0	0	0	0
chr1	11313481	11313481	-	0	0	0	0	0	0	0	0	0	INS	0	0	0	0	0	0	0	0
chr1	11370982	11370982	+	0	0	0	0	0	0	0	0	0	INS	0	0	0	0	0	0	0	0
chr1	11439996	11439996	-	0	0	0	0	0	0	0	0	0	0	0	0	0	0	0	0	INS	0
chr1	11441005	11441005	-	0	0	0	0	0	0	0	0	0	0	0	0	0	0	0	INS	0	0
chr1	11792384	11792384	+	0	0	0	0	0	0	0	INS	0	0	INS	0	0	0	0	0	0	0
chr1	11955093	11955817	-	1	1	1	1	DEL	DEL	DEL	1	1	DEL	1	1	1	1	1	DEL	1	1
chr1	11972313	11972313	-	0	0	0	0	0	0	0	INS	0	0	INS	0	0	0	0	0	0	0
chr1	12000829	12000829	-	0	0	0	0	INS	INS	INS	0	0	0	0	0	0	INS	INS	0	0	0
chr1	12190455	12190455	-	0	0	0	0	0	0	0	0	0	INS	0	0	0	0	0	INS	0	0
chr1	12239091	12239091	+	0	0	0	0	0	0	0	0	0	INS	0	0	0	0	0	INS	0	0
chr1	12301880	12301880	-	0	0	0	0	0	0	0	0	0	0	0	0	0	0	0	0	INS	0
chr1	12566690	12566690	+	0	0	0	0	0	0	0	0	0	INS	0	0	0	0	0	0	0	0
chr1	12577632	12577632	+	0	0	0	0	0	0	0	0	0	0	0	INS	0	0	0	0	0	0
chr1	12926567	12926567	-	0	0	0	0	0	0	0	0	0	INS	0	0	0	0	0	0	0	0
chr1	13068849	13068849	-	0	0	0	0	0	0	0	INS	0	0	0	0	0	0	0	0	0	0
chr1	13146790	13146790	+	0	INS	INS	INS	INS	INS	INS	INS	0	0	INS	0	INS	INS	INS	0	0	0
chr1	13872858	13872858	+	0	INS	INS	INS	INS	INS	INS	INS	0	0	INS	INS	INS	INS	INS	0	0	0
chr1	13988655	13988999	+	1	DEL	DEL	DEL	DEL	DEL	DEL	DEL	1	DEL	DEL	DEL	DEL	DEL	DEL	DEL	DEL	1
chr1	14425033	14425033	-	0	0	0	0	0	0	0	0	0	0	0	0	0	0	0	0	INS	0
chr1	14637055	14637055	-	0	0	0	0	0	0	0	0	0	0	0	0	0	0	0	INS	0	0
chr1	14687525	14687525	+	0	0	0	0	0	0	0	0	0	INS	0	0	0	0	0	0	0	0
chr1	14821728	14822298	-	1	1	1	1	1	1	1	1	1	1	1	1	1	1	1	1	DEL	1
chr1	14871036	14871036	-	0	0	INS	INS	0	0	0	0	0	INS	0	INS	INS	0	0	0	0	0
chr1	14872537	14872537	None	0	INS	0	0	0	0	0	0	0	INS	0	0	0	INS	0	0	0	0
chr1	15334281	15334281	-	0	0	0	0	0	0	0	0	0	INS	0	0	0	0	0	0	0	0
chr1	15357651	15357991	+	1	1	1	1	DEL	1	1	1	1	DEL	1	DEL	1	1	1	DEL	DEL	DEL
chr1	15433884	15433884	-	0	0	0	0	INS	0	0	0	0	0	0	0	0	0	0	0	0	0
chr1	15685166	15685166	+	0	0	0	0	0	0	0	0	0	0	0	0	0	0	0	INS	0	0
chr1	16457442	16457442	-	0	INS	INS	INS	0	0	0	0	0	0	0	0	INS	0	0	0	0	0
chr1	16692169	16692691	-	1	1	1	1	1	DEL	DEL	DEL	1	1	DEL	DEL	1	DEL	DEL	DEL	DEL	1
chr1	16712846	16712846	None	0	0	0	0	0	0	0	INS	0	0	0	0	0	0	0	INS	INS	0
chr1	16728354	16735411	+	1	1	1	1	1	DEL	DEL	DEL	1	DEL	DEL	DEL	1	DEL	DEL	DEL	1	1
chr1	16752251	16752678	-	1	1	1	1	1	DEL	DEL	DEL	1	DEL	DEL	DEL	1	DEL	DEL	1	DEL	1
chr1	16838210	16838568	-	1	1	1	1	1	1	1	1	1	DEL	1	1	1	1	1	1	1	1
chr1	17115314	17115314	-	0	0	0	0	0	0	0	0	0	INS	0	0	0	0	0	0	0	0
chr1	17179412	17179412	+	0	0	0	0	INS	0	0	0	0	0	0	0	0	0	0	0	0	0
chr1	17251302	17251302	+	0	0	0	0	0	0	0	0	0	0	0	0	0	0	0	INS	0	0
chr1	17330924	17330924	+	0	0	0	0	0	0	0	0	0	0	0	0	0	0	0	INS	0	0
chr1	17364259	17364259	None	0	0	0	0	0	0	0	0	0	0	0	0	0	0	0	INS	0	0
chr1	17432168	17432168	+	0	0	0	0	0	0	0	0	0	INS	0	0	0	0	0	0	0	0
chr1	17514470	17517395	-	1	1	1	1	1	1	1	1	1	DEL	1	1	1	1	1	DEL	DEL	1
chr1	17783060	17783561	-	1	1	1	1	1	1	1	1	1	1	1	1	1	1	1	DEL	DEL	1
chr1	17783994	17783994	-	0	0	0	0	0	0	0	0	0	INS	0	0	0	0	0	0	0	0
chr1	17814595	17814595	-	0	0	0	0	0	0	0	0	0	0	0	0	0	0	0	0	0	INS
chr1	17845569	17845569	+	0	0	0	0	0	0	0	0	0	0	0	0	0	0	0	INS	0	0
chr1	17963111	17963111	-	0	0	0	0	0	0	0	0	0	0	0	0	0	0	0	INS	0	0
chr1	17999611	17999611	-	0	0	0	0	0	0	0	0	0	0	0	0	0	0	0	INS	0	0
chr1	18023137	18023137	None	0	0	0	0	0	0	0	0	0	INS	0	0	0	0	0	INS	0	0
chr1	18119970	18119970	None	0	0	0	0	0	0	0	0	0	INS	0	INS	0	0	INS	INS	INS	0
chr1	18188201	18188201	None	0	0	0	0	0	0	0	0	0	0	0	0	0	0	0	0	INS	0
chr1	18189810	18189810	+	0	0	0	0	0	0	0	0	0	INS	0	0	0	0	0	0	INS	0
chr1	18242561	18245229	-	1	DEL	DEL	DEL	1	1	1	1	1	DEL	1	1	DEL	1	1	DEL	DEL	1
chr1	18259387	18259387	+	0	0	0	0	INS	0	0	0	0	0	0	INS	0	0	INS	0	0	0
chr1	18506920	18511299	+	1	1	1	1	DEL	1	1	1	1	DEL	1	DEL	1	1	DEL	DEL	DEL	DEL
chr1	18935948	18935948	-	0	0	0	0	0	0	0	0	0	INS	0	0	0	0	0	0	0	0
chr1	19075734	19075734	+	0	INS	INS	INS	0	0	0	0	0	0	0	0	INS	0	0	0	0	0
chr1	19329301	19329301	-	0	0	0	0	0	0	0	0	0	0	0	0	0	0	0	0	INS	0
chr1	19592328	19592328	-	0	0	0	0	0	0	0	0	0	0	0	0	0	0	0	INS	0	0
chr1	19612436	19619660	+	1	DEL	DEL	DEL	DEL	DEL	DEL	DEL	1	DEL	DEL	1	DEL	DEL	1	DEL	DEL	DEL
chr1	19720317	19720317	-	0	0	0	0	0	0	0	0	0	INS	0	0	0	0	0	0	0	0
chr1	20685214	20685214	+	0	INS	INS	INS	0	0	0	0	0	0	0	0	INS	0	0	0	0	INS
chr1	20817425	20817425	None	0	0	0	0	0	0	0	0	0	INS	0	0	0	INS	0	INS	INS	0
chr1	21093305	21093305	-	0	0	0	0	0	0	0	0	0	INS	0	0	0	0	0	INS	0	0
chr1	21101922	21101922	-	0	0	0	0	0	0	0	0	0	0	0	0	0	0	0	INS	0	0
chr1	21132973	21132973	None	0	0	0	0	0	0	0	0	0	INS	0	0	0	0	0	0	0	0
chr1	21261387	21261387	None	0	0	0	0	0	0	0	0	0	INS	0	0	0	0	0	INS	0	INS
chr1	21261566	21261566	None	0	0	0	0	0	0	0	0	0	INS	0	0	0	0	0	INS	0	INS
chr1	21282033	21282033	-	0	0	0	0	0	0	0	0	0	0	0	0	0	0	0	INS	0	0
chr1	21354728	21354728	+	0	INS	INS	INS	INS	INS	INS	INS	0	0	INS	INS	INS	INS	INS	0	0	INS
chr1	21530944	21530944	-	0	0	0	0	0	0	0	0	0	0	0	0	0	0	0	0	0	INS
chr1	21842196	21842196	+	0	0	0	0	0	0	0	0	0	INS	0	0	0	0	0	0	INS	0
chr1	21985335	21992564	-	1	1	1	1	1	1	1	1	1	DEL	1	1	1	1	1	DEL	DEL	1
chr1	22016386	22016386	-	0	0	0	0	0	0	0	0	0	INS	0	0	0	0	0	0	0	0
chr1	22054193	22054193	-	0	0	0	0	0	0	0	0	0	INS	0	0	0	0	0	0	0	0
chr1	22103653	22103653	None	0	0	0	0	0	0	0	0	0	INS	0	0	0	0	0	0	INS	0
chr1	22362383	22362383	+	0	0	0	0	0	0	0	0	0	0	0	0	0	0	0	0	INS	0
chr1	22939010	22939010	+	0	0	0	0	0	0	0	0	0	0	0	0	0	0	0	INS	0	0
chr1	23393025	23393025	-	0	0	0	0	0	0	0	0	0	0	0	0	0	0	0	INS	INS	0
chr1	23561889	23561889	+	0	0	0	0	0	0	0	0	0	INS	0	0	0	0	0	0	0	0
chr1	23789167	23793339	-	1	1	1	1	1	DEL	1	DEL	1	DEL	DEL	DEL	DEL	DEL	DEL	DEL	DEL	DEL
chr1	24075419	24075698	+	1	1	1	1	1	1	1	1	1	DEL	1	1	1	1	1	DEL	DEL	1
chr1	24110825	24110825	-	0	0	0	0	0	0	INS	0	0	0	0	0	0	0	0	0	0	0
chr1	24156861	24156861	-	0	0	0	0	0	0	0	0	0	0	0	0	0	0	0	INS	0	0
chr1	24165781	24165781	-	0	0	0	0	0	0	INS	0	0	0	0	0	0	0	0	0	0	0
chr1	24775392	24775392	None	0	0	0	0	0	0	0	0	0	INS	0	0	0	0	0	INS	INS	0
chr1	24843905	24843905	+	0	0	0	0	0	0	0	0	0	INS	0	0	0	0	0	0	0	0
chr1	24917111	24917111	None	0	0	0	0	0	INS	0	INS	0	0	INS	0	0	INS	0	0	0	0
chr1	25042394	25042394	None	0	0	0	0	0	0	0	0	0	0	0	0	0	0	0	0	INS	0
chr1	25357377	25357377	+	0	0	0	0	0	0	0	0	0	0	0	0	0	0	0	0	0	INS
chr1	25806313	25806313	-	0	INS	INS	INS	0	0	0	0	0	0	0	0	INS	0	0	0	0	0
chr1	25858873	25858873	+	0	0	0	0	0	0	0	0	0	INS	0	0	0	0	0	0	0	0
chr1	25944603	25944603	+	0	INS	INS	INS	0	0	0	0	0	0	0	0	INS	0	0	0	INS	0
chr1	26053300	26053300	+	0	0	0	0	0	0	0	0	0	INS	0	0	0	0	0	0	0	0
chr1	26103870	26103870	+	0	0	0	0	0	0	0	0	0	0	0	0	0	0	0	INS	0	0
chr1	26167539	26167539	None	0	0	0	0	INS	INS	0	INS	0	0	INS	INS	0	INS	0	0	0	0
chr1	26172791	26172791	+	0	0	0	0	0	0	0	0	0	0	0	0	0	0	0	INS	0	0
chr1	26289294	26289666	+	1	DEL	DEL	DEL	1	1	DEL	1	1	DEL	1	1	DEL	1	DEL	DEL	DEL	1
chr1	26406077	26411178	-	1	DEL	DEL	DEL	DEL	DEL	DEL	DEL	1	DEL	DEL	DEL	DEL	DEL	DEL	DEL	DEL	DEL
chr1	26461229	26461229	+	0	0	0	0	0	0	0	0	0	INS	0	0	0	0	0	0	0	0
chr1	26470853	26477939	+	1	DEL	DEL	DEL	DEL	DEL	DEL	DEL	1	DEL	DEL	DEL	DEL	DEL	DEL	DEL	1	DEL
chr1	26527208	26533076	-	1	DEL	DEL	DEL	DEL	DEL	DEL	DEL	1	DEL	DEL	DEL	DEL	DEL	DEL	DEL	DEL	DEL
chr1	26584832	26584832	+	0	0	0	0	0	0	0	0	0	0	0	0	0	0	0	INS	0	0
chr1	27169321	27169321	+	0	0	0	0	0	0	0	0	0	INS	0	0	0	0	0	0	0	0
chr1	27172054	27172054	-	0	INS	INS	INS	INS	INS	INS	INS	0	0	INS	INS	INS	INS	INS	0	0	INS
chr1	27236986	27244116	+	1	DEL	DEL	DEL	DEL	DEL	DEL	DEL	1	DEL	DEL	DEL	DEL	DEL	DEL	DEL	DEL	DEL
chr1	27364454	27364899	+	1	1	1	1	DEL	DEL	1	DEL	1	DEL	DEL	DEL	1	DEL	1	DEL	DEL	1
chr1	27423828	27424260	-	1	1	1	1	1	1	1	1	1	DEL	1	1	1	1	1	DEL	DEL	1
chr1	27454047	27454484	-	1	1	1	1	1	1	1	1	1	1	1	1	1	1	1	1	DEL	1
chr1	27499807	27500193	-	1	1	1	1	1	1	1	1	1	1	1	1	1	1	1	1	DEL	1
chr1	27514819	27514819	+	0	0	0	0	0	0	0	0	0	0	0	0	0	0	0	INS	0	0
chr1	27678529	27678529	-	0	0	0	0	INS	INS	0	INS	0	0	INS	INS	0	INS	0	0	0	0
chr1	27693283	27693283	+	0	0	0	0	0	0	0	0	0	0	0	0	0	0	0	0	INS	0
chr1	27698715	27698715	+	0	0	0	0	0	0	INS	0	0	0	0	0	0	0	0	0	0	0
chr1	27999178	27999568	-	1	1	1	1	1	1	1	1	1	1	1	1	1	1	1	1	DEL	1
chr1	28078421	28078421	+	0	0	0	0	0	0	0	0	0	0	0	0	0	0	0	INS	0	0
chr1	28149430	28149430	-	0	0	0	0	0	0	0	0	0	0	0	0	0	0	0	INS	0	0
chr1	28283593	28283593	-	0	0	0	0	0	0	0	0	0	0	0	0	0	0	0	INS	0	0
chr1	28512986	28516000	-	1	1	1	1	1	1	1	1	1	1	1	1	1	1	1	DEL	DEL	1
chr1	28633474	28633474	-	0	0	0	0	0	0	0	0	0	0	0	0	0	0	0	INS	0	0
chr1	28848764	28848764	+	0	INS	INS	INS	0	INS	0	INS	0	0	INS	INS	INS	INS	0	0	0	0
chr1	28882566	28882566	-	0	0	0	0	0	0	0	0	0	0	0	0	0	0	0	INS	0	0
chr1	28945875	28948701	+	1	DEL	DEL	DEL	DEL	DEL	DEL	DEL	1	DEL	DEL	DEL	DEL	DEL	DEL	DEL	DEL	DEL
chr1	28978315	28978315	None	0	0	0	0	0	0	0	0	0	0	0	0	0	0	0	INS	0	0
chr1	28983891	28983891	None	0	INS	0	0	0	0	0	0	0	0	0	0	0	0	0	0	INS	0
chr1	29139530	29139917	+	1	1	1	1	1	1	1	1	1	1	1	1	1	1	1	1	DEL	1
chr1	29186631	29186631	None	0	0	0	0	0	0	0	0	0	0	0	0	0	INS	INS	0	0	0
chr1	29332948	29332948	None	0	0	0	0	0	0	0	INS	0	0	0	0	0	0	0	INS	INS	0
chr1	29370126	29370126	-	0	0	0	0	0	0	0	0	0	0	0	0	0	0	0	0	INS	0
chr1	29773554	29773554	-	0	0	0	0	0	0	0	0	0	INS	0	0	0	0	INS	0	0	0
chr1	29927278	29927278	None	0	0	0	0	0	0	0	0	0	0	0	0	0	0	0	INS	0	INS
chr1	30244572	30244572	None	0	0	0	0	0	0	0	0	0	0	0	0	0	INS	0	0	INS	0
chr1	30307929	30307929	-	0	0	0	0	0	0	0	0	0	0	0	0	0	0	0	0	INS	0
chr1	30358697	30358697	-	0	0	0	0	0	0	0	0	0	0	0	0	0	0	0	INS	0	0
chr1	30762585	30763010	-	1	1	1	1	1	1	1	1	1	1	1	1	1	1	1	DEL	1	1
chr1	31061911	31064609	+	1	1	1	1	1	1	1	1	1	1	1	1	1	1	1	DEL	DEL	1
chr1	31123994	31123994	-	0	0	0	0	0	0	0	0	0	INS	0	0	0	0	0	0	0	0
chr1	31526882	31530703	+	1	1	1	1	1	1	1	1	1	1	1	1	1	1	1	DEL	DEL	1
chr1	31700114	31700114	-	0	0	0	0	0	0	0	0	0	0	0	0	0	0	0	0	INS	0
chr1	31736633	31736633	+	0	0	0	0	0	0	0	0	0	0	0	0	0	0	INS	0	0	0
chr1	31743374	31743374	-	0	0	0	0	0	0	0	0	0	0	0	0	0	0	0	0	INS	0
chr1	31787386	31791531	-	1	1	1	1	1	1	1	1	1	DEL	1	1	1	1	DEL	DEL	DEL	1
chr1	31811474	31811474	+	0	0	0	0	INS	0	INS	0	0	0	0	0	0	INS	0	0	0	0
chr1	31969137	31969137	+	0	0	0	0	0	0	0	0	0	0	0	0	0	0	0	INS	0	0
chr1	32194608	32194608	None	0	0	0	0	0	0	0	0	0	0	0	0	0	INS	0	0	INS	0
chr1	32851299	32851756	-	1	1	1	1	1	1	1	1	1	DEL	1	1	1	1	1	DEL	DEL	1
chr1	32854300	32854300	+	0	0	0	0	0	0	0	0	0	INS	0	0	0	0	0	0	0	0
chr1	33021946	33021946	-	0	0	0	0	0	0	0	0	0	0	0	0	0	0	0	INS	0	0
chr1	33195721	33195721	+	0	0	0	0	0	0	0	0	0	0	0	0	0	0	0	0	INS	0
chr1	33276293	33276293	+	0	0	0	0	INS	0	0	0	0	0	INS	0	0	0	0	0	0	0
chr1	33335249	33335249	+	0	0	0	0	INS	0	INS	0	0	0	INS	INS	0	0	0	0	INS	0
chr1	33523429	33523429	+	0	0	0	0	0	0	0	0	0	INS	0	0	0	0	0	INS	0	0
chr1	33669669	33669669	-	0	0	0	0	0	0	0	0	0	0	0	0	0	0	0	0	INS	0
chr1	33681784	33681784	+	0	0	0	0	0	0	0	0	0	INS	0	0	0	0	0	0	0	0
chr1	33874669	33874669	-	0	0	0	0	0	0	0	0	0	0	0	0	0	0	0	0	INS	0
chr1	33883111	33883490	+	1	1	1	1	1	1	1	1	1	1	1	1	1	1	1	1	DEL	1
chr1	34404303	34408222	+	1	DEL	DEL	DEL	1	1	1	1	1	DEL	1	1	DEL	DEL	1	DEL	DEL	1
chr1	34423644	34423644	-	0	0	0	0	0	0	0	0	0	0	0	0	0	0	0	0	INS	0
chr1	34424550	34424550	+	0	0	0	0	0	0	0	0	0	INS	0	0	0	0	0	0	0	0
chr1	34949357	34949357	-	0	INS	INS	INS	0	0	0	0	0	0	0	0	INS	0	0	0	0	0
chr1	34955731	34955731	-	0	INS	INS	INS	0	0	0	0	0	0	0	0	INS	0	0	0	0	0
chr1	34971957	34976006	+	1	DEL	DEL	DEL	DEL	DEL	1	DEL	1	DEL	DEL	DEL	DEL	DEL	DEL	DEL	DEL	DEL
chr1	35118273	35118273	+	0	0	0	0	0	INS	0	INS	0	0	0	0	0	INS	INS	0	0	0
chr1	35181317	35181660	-	1	DEL	DEL	1	1	DEL	1	DEL	1	DEL	1	1	DEL	1	DEL	DEL	1	1
chr1	35365171	35365171	-	0	0	0	0	INS	0	0	0	0	0	INS	0	0	0	0	0	0	0
chr1	35494694	35494694	+	0	0	0	0	0	0	0	0	0	INS	0	0	0	0	0	0	0	0
chr1	35702990	35702990	-	0	0	0	0	0	0	0	0	0	0	0	0	0	0	0	0	INS	0
chr1	35835890	35835890	+	0	0	0	0	0	0	0	0	0	0	0	0	0	0	0	0	INS	0
chr1	35845357	35852440	+	1	1	1	1	DEL	DEL	1	DEL	1	DEL	DEL	1	1	1	DEL	DEL	DEL	DEL
chr1	35990022	35990022	-	0	0	0	0	0	0	0	0	0	0	0	0	0	0	0	0	INS	0
chr1	36237656	36237656	+	0	0	0	0	INS	0	0	0	0	0	INS	INS	0	0	INS	0	0	0
chr1	36340207	36340207	-	0	0	0	0	0	0	0	0	0	0	0	0	0	0	0	INS	INS	0
chr1	36771238	36771238	None	0	0	0	0	0	0	0	0	0	INS	0	0	0	0	0	INS	0	0
chr1	36922325	36922325	+	0	0	0	0	0	0	0	0	0	0	0	0	0	0	0	0	INS	0
chr1	37233441	37233441	-	0	0	0	0	0	0	0	0	0	0	0	INS	0	0	0	0	0	INS
chr1	37241723	37241723	-	0	0	0	0	0	0	0	0	0	0	0	0	0	0	0	INS	INS	0
chr1	37250733	37250733	+	0	0	0	0	0	0	0	0	0	INS	0	0	0	0	0	INS	0	0
chr1	37309407	37309407	-	0	0	0	0	0	INS	0	INS	0	0	0	0	0	INS	0	0	0	0
chr1	37335651	37340480	-	1	1	1	1	1	DEL	1	DEL	1	DEL	1	DEL	1	DEL	1	DEL	DEL	1
chr1	37806057	37806057	None	0	0	0	0	0	0	0	0	0	0	0	0	0	0	0	0	INS	0
chr1	37830729	37835456	+	1	1	1	1	1	1	1	1	1	1	1	1	1	1	1	DEL	DEL	1
chr1	38031285	38031285	+	0	0	0	0	0	0	0	0	0	0	0	0	0	0	0	INS	0	0
chr1	38339231	38339231	+	0	0	0	0	INS	0	0	0	0	0	INS	INS	0	0	INS	0	0	0
chr1	38761644	38765864	+	1	1	1	1	DEL	DEL	DEL	DEL	1	DEL	DEL	1	1	DEL	DEL	DEL	DEL	1
chr1	39146179	39146179	+	0	INS	INS	INS	0	0	0	0	0	0	0	0	0	0	0	INS	0	0
chr1	39390402	39390402	-	0	0	0	0	0	0	0	0	0	0	0	0	0	0	0	0	0	INS
chr1	39523484	39523484	+	0	0	0	0	0	0	0	0	0	0	0	0	0	0	0	INS	INS	0
chr1	39721819	39721819	-	0	0	0	0	0	0	0	0	0	INS	0	0	0	0	0	0	INS	0
chr1	39796457	39796457	-	0	0	0	0	0	0	0	0	0	0	0	INS	0	0	0	0	INS	0
chr1	39802751	39802751	+	0	0	0	0	INS	0	0	0	0	0	0	0	INS	0	0	0	0	0
chr1	39832581	39832581	None	0	0	0	0	0	0	0	0	0	INS	0	0	0	0	0	0	INS	0
chr1	40107823	40107823	+	0	0	0	0	0	INS	0	INS	0	0	0	0	0	INS	0	0	0	0
chr1	40195015	40195015	+	0	INS	INS	INS	INS	INS	0	INS	0	INS	0	0	INS	0	0	0	INS	INS
chr1	40754844	40759306	+	1	DEL	DEL	DEL	DEL	DEL	1	DEL	1	DEL	1	1	1	DEL	DEL	DEL	DEL	DEL
chr1	41046515	41046515	None	0	0	0	0	0	0	0	0	0	INS	0	0	0	0	0	INS	0	0
chr1	41062804	41062804	+	0	0	0	0	0	0	0	0	0	INS	0	0	0	0	0	0	0	0
chr1	41095071	41095071	-	0	0	0	0	0	0	0	0	0	0	0	0	0	0	0	INS	0	0
chr1	41145021	41148032	+	1	1	1	1	1	1	1	1	1	1	1	1	1	1	1	1	DEL	1
chr1	41313430	41313430	+	0	0	0	0	0	0	0	0	0	INS	0	0	0	0	0	0	0	0
chr1	41417731	41417731	None	0	INS	INS	INS	0	0	0	0	0	0	INS	INS	INS	INS	0	0	0	0
chr1	41549745	41550181	-	1	1	1	1	1	1	1	1	1	DEL	1	1	1	1	1	DEL	DEL	1
chr1	41750543	41750543	-	0	0	0	0	0	0	0	0	0	0	0	0	0	0	0	0	INS	0
chr1	42145969	42145969	+	0	INS	INS	INS	0	0	0	0	0	0	0	0	0	0	0	0	0	0
chr1	42279352	42279352	-	0	0	0	0	INS	INS	0	INS	0	0	0	0	0	0	0	0	0	INS
chr1	42482862	42482862	+	0	0	0	0	0	0	0	0	0	0	0	0	0	0	0	INS	INS	0
chr1	42531644	42531644	-	0	0	0	0	0	0	0	0	0	0	0	0	INS	0	0	0	0	0
chr1	42994564	42994564	+	0	0	0	0	INS	0	0	0	0	0	0	0	0	INS	0	INS	0	INS
chr1	42998748	42998748	+	0	0	0	0	0	0	0	0	0	INS	0	0	0	0	0	0	0	0
chr1	43273819	43273819	-	0	0	0	0	0	0	0	0	0	INS	0	0	0	0	0	0	0	0
chr1	43346219	43346219	-	0	0	0	0	0	0	0	0	0	INS	0	0	0	0	0	0	0	0
chr1	43410580	43410580	-	0	INS	INS	INS	INS	INS	0	INS	0	0	INS	INS	0	INS	0	0	0	INS
chr1	43570135	43570586	-	1	1	1	1	1	1	1	1	1	DEL	1	1	1	1	1	DEL	DEL	1
chr1	43675434	43675778	+	1	1	1	1	1	1	1	1	1	DEL	1	1	1	1	1	DEL	DEL	1
chr1	43824215	43824215	+	0	0	0	0	0	0	0	0	0	0	0	0	0	0	0	INS	0	0
chr1	43856031	43856031	+	0	0	0	0	0	0	0	0	0	INS	0	0	0	0	0	0	0	0
chr1	43948579	43948579	+	0	0	0	0	0	0	0	0	0	INS	0	0	0	0	0	0	0	0
chr1	44347550	44352607	+	1	1	1	1	1	1	1	1	1	DEL	1	1	1	1	1	DEL	1	DEL
chr1	44417039	44419936	+	1	1	1	1	1	1	1	1	1	DEL	1	1	1	1	1	DEL	DEL	DEL
chr1	44531181	44531181	+	0	0	0	0	0	0	0	0	0	INS	0	0	0	0	0	0	0	0
chr1	44573271	44573271	-	0	INS	INS	INS	0	0	0	0	0	0	0	0	0	0	0	0	INS	0
chr1	44718937	44718937	-	0	0	0	0	INS	INS	0	INS	0	0	INS	INS	0	INS	0	0	0	0
chr1	44849047	44849047	None	0	INS	INS	0	INS	0	0	0	0	0	0	0	0	INS	0	0	INS	0
chr1	45007158	45007158	-	0	INS	INS	INS	0	0	0	0	0	0	0	0	0	0	0	0	0	0
chr1	45150689	45150689	None	0	0	0	0	0	0	0	0	0	0	0	0	0	0	0	0	INS	0
chr1	45184806	45184806	-	0	0	0	0	0	0	0	0	0	INS	0	0	0	0	0	0	0	0
chr1	45430116	45430116	+	0	0	0	0	0	0	0	0	0	0	0	0	0	0	0	INS	0	0
chr1	45541074	45541074	None	0	0	0	0	0	0	0	0	0	0	0	0	0	0	0	INS	0	0
chr1	45708456	45708456	None	0	INS	INS	INS	0	INS	0	INS	0	0	INS	INS	0	0	0	0	0	0
chr1	45710789	45710789	+	0	0	0	0	0	0	0	0	0	0	0	0	INS	0	INS	0	0	0
chr1	45724267	45724267	-	0	INS	INS	INS	0	INS	0	INS	0	0	INS	INS	0	0	0	0	0	0
chr1	45790920	45796203	+	1	DEL	DEL	DEL	DEL	DEL	1	DEL	1	DEL	DEL	DEL	DEL	DEL	DEL	DEL	DEL	DEL
chr1	45876166	45876166	-	0	0	0	0	0	0	0	0	0	INS	0	0	0	0	0	0	0	0
chr1	45893743	45893743	None	0	INS	INS	INS	INS	INS	0	INS	0	INS	INS	INS	INS	INS	INS	INS	INS	0
chr1	45998037	45998037	-	0	INS	INS	INS	0	INS	0	INS	0	0	INS	INS	0	0	0	0	0	0
chr1	46237772	46238061	+	1	DEL	DEL	DEL	DEL	DEL	1	DEL	1	DEL	DEL	DEL	DEL	DEL	DEL	DEL	1	DEL
chr1	46454680	46454680	-	0	INS	INS	INS	INS	INS	0	INS	0	0	INS	INS	0	INS	0	0	0	INS
chr1	47197638	47197638	-	0	0	0	0	0	0	0	0	0	INS	0	0	0	0	0	0	0	0
chr1	47280308	47284812	-	1	1	1	1	DEL	DEL	DEL	DEL	1	DEL	DEL	DEL	1	DEL	DEL	DEL	DEL	DEL
chr1	47513238	47513628	+	1	1	1	1	1	1	1	1	1	DEL	1	1	1	1	1	DEL	DEL	1
chr1	47544094	47544094	-	0	0	0	0	0	0	0	0	0	0	0	0	0	0	0	0	INS	0
chr1	47553780	47553780	-	0	INS	INS	INS	0	0	0	0	0	0	0	0	0	0	0	0	0	0
chr1	47715883	47715883	-	0	0	0	0	0	0	0	0	0	0	0	0	0	0	0	INS	0	0
chr1	47786428	47786428	-	0	0	0	0	0	0	0	0	0	INS	0	0	0	0	0	0	0	0
chr1	47798919	47798919	-	0	0	0	0	0	0	0	0	0	0	0	0	0	0	0	INS	0	0
chr1	47981906	47981906	-	0	0	0	0	0	0	0	0	0	0	0	0	0	0	0	INS	0	0
chr1	48040722	48040722	+	0	0	0	0	0	0	0	0	0	0	0	0	0	0	0	INS	0	0
chr1	48145847	48151143	+	1	DEL	DEL	DEL	DEL	DEL	DEL	DEL	1	DEL	DEL	DEL	1	DEL	DEL	DEL	DEL	DEL
chr1	48376795	48376795	-	0	INS	INS	INS	0	0	0	0	0	0	0	0	0	0	0	0	INS	0
chr1	48389873	48390253	-	1	1	1	1	1	1	1	1	1	1	1	1	1	1	1	1	DEL	1
chr1	48510062	48510062	+	0	0	0	0	0	0	0	0	0	INS	0	0	0	0	0	INS	0	0
chr1	48568094	48568094	-	0	0	0	0	0	0	0	0	0	INS	0	0	0	0	0	0	0	0
chr1	48573735	48573735	+	0	0	0	0	0	0	0	0	0	0	0	0	0	0	0	INS	0	0
chr1	48660209	48660209	-	0	0	0	0	0	0	0	0	0	INS	0	0	0	0	0	0	0	0
chr1	48679271	48679271	+	0	0	0	0	0	0	0	0	0	0	0	0	0	0	0	INS	0	0
chr1	48727835	48731096	-	1	1	1	1	DEL	1	DEL	DEL	1	DEL	1	1	1	1	1	DEL	DEL	1
chr1	48794651	48798823	-	1	1	1	1	DEL	1	DEL	1	1	DEL	1	1	1	1	1	DEL	DEL	1
chr1	48918838	48918838	-	0	INS	INS	INS	0	INS	INS	INS	0	0	INS	INS	0	INS	INS	0	0	INS
chr1	49059858	49059858	+	0	0	0	0	0	0	0	0	0	INS	0	0	0	0	0	0	0	0
chr1	49088469	49088469	+	0	0	0	0	0	0	0	0	0	0	0	0	0	0	INS	0	0	0
chr1	49306178	49306178	-	0	0	0	0	0	0	0	0	0	0	0	0	0	0	0	0	INS	0
chr1	49428052	49428052	-	0	INS	INS	INS	0	0	0	0	0	0	0	0	0	0	0	0	0	0
chr1	49755969	49755969	-	0	0	0	0	0	0	0	0	0	0	0	0	0	0	0	INS	0	0
chr1	49804740	49804740	+	0	0	0	0	0	0	0	0	0	0	0	0	0	0	0	INS	0	0
chr1	49819236	49819664	-	1	1	1	1	1	1	1	1	1	DEL	1	1	1	1	1	DEL	DEL	1
chr1	50077460	50077460	-	0	0	0	0	0	0	0	0	0	INS	0	0	0	INS	0	0	0	0
chr1	50141662	50141662	None	0	0	0	0	0	0	0	0	0	0	0	0	0	INS	0	0	INS	0
chr1	50148148	50148148	+	0	0	0	0	0	0	0	0	0	0	0	0	0	0	0	INS	INS	0
chr1	50216309	50219432	+	1	1	1	1	1	1	1	1	1	DEL	1	1	1	1	1	DEL	DEL	1
chr1	50493267	50493267	-	0	0	0	0	0	0	0	0	0	0	0	0	0	0	0	INS	0	0
chr1	50683658	50683658	-	0	0	0	0	0	0	0	0	0	0	0	0	0	0	0	0	INS	0
chr1	50735693	50735693	-	0	0	0	0	INS	0	INS	0	0	0	0	0	0	0	0	0	0	INS
chr1	50874131	50874131	None	0	0	0	0	0	0	0	0	0	0	0	0	0	0	0	INS	0	0
chr1	50883202	50883202	+	0	0	0	0	0	0	0	0	0	INS	0	0	0	0	0	0	0	0
chr1	50948813	50948813	-	0	0	0	0	0	0	0	0	0	0	0	0	0	0	0	0	INS	0
chr1	51314781	51314781	-	0	0	0	0	0	INS	0	INS	0	0	INS	INS	0	0	INS	0	0	INS
chr1	51441759	51442394	+	1	1	1	1	1	1	1	1	1	DEL	1	1	1	1	1	DEL	DEL	1
chr1	51730148	51730148	-	0	0	0	0	0	0	0	0	0	0	0	0	0	0	0	INS	0	0
chr1	51789758	51789758	-	0	0	0	0	0	0	0	0	0	INS	0	0	0	0	0	INS	0	0
chr1	51984841	51984841	-	0	INS	INS	INS	INS	0	INS	0	0	0	0	0	0	INS	INS	0	0	INS
chr1	51984862	51984862	None	0	0	INS	0	INS	0	INS	0	0	INS	0	0	0	INS	INS	INS	0	0
chr1	52106986	52106986	-	0	0	0	0	0	0	0	0	0	0	0	0	0	0	0	0	INS	0
chr1	52308300	52308300	+	0	0	0	0	0	0	0	0	0	0	0	0	0	0	0	0	INS	0
chr1	52323578	52323578	-	0	0	0	0	0	0	0	0	0	0	0	0	0	0	0	INS	0	0
chr1	52437388	52437388	+	0	0	0	0	0	0	0	0	0	0	0	0	INS	0	0	INS	0	0
chr1	52603226	52603226	None	0	0	0	0	0	0	0	0	0	0	0	0	0	0	0	INS	0	INS
chr1	52636413	52636413	-	0	0	0	0	0	0	0	0	0	0	0	0	0	0	0	0	0	INS
chr1	52646713	52651114	+	1	1	1	1	DEL	1	DEL	1	1	DEL	1	1	1	DEL	DEL	DEL	DEL	DEL
chr1	52667001	52667001	-	0	0	0	0	0	0	0	0	0	0	0	0	0	0	0	0	INS	0
chr1	52668878	52668878	+	0	0	0	0	INS	0	INS	0	0	0	0	0	0	INS	0	0	0	0
chr1	53066669	53066669	-	0	0	0	0	0	0	0	0	0	INS	0	0	0	0	0	0	0	0
chr1	53186437	53191662	-	1	1	1	1	DEL	1	DEL	1	1	DEL	1	1	1	1	DEL	DEL	1	DEL
chr1	53292480	53295144	+	1	1	1	1	DEL	1	1	1	1	DEL	1	1	1	1	1	DEL	DEL	1
chr1	53522891	53522891	+	0	0	0	0	0	0	0	0	0	0	0	0	0	0	0	0	INS	0
chr1	53561635	53565498	+	1	1	1	1	1	1	1	1	1	DEL	1	1	1	1	1	DEL	DEL	1
chr1	53778937	53778937	-	0	0	0	0	0	0	0	0	0	0	0	0	0	0	INS	0	0	0
chr1	53954094	53954094	+	0	0	0	0	0	0	0	0	0	0	0	0	0	0	0	INS	0	0
chr1	54045315	54045315	-	0	0	0	0	0	0	0	0	0	0	0	0	0	0	0	0	INS	0
chr1	54075469	54075469	+	0	0	0	0	INS	0	INS	0	0	0	0	0	0	0	0	0	INS	INS
chr1	54162580	54162580	+	0	0	0	0	INS	0	INS	0	0	0	INS	INS	0	0	0	0	0	0
chr1	54621363	54621363	-	0	0	0	0	0	0	0	0	0	0	0	0	0	0	0	0	INS	0
chr1	54675755	54676158	-	1	1	1	1	DEL	1	1	1	1	1	1	1	1	1	1	1	1	1
chr1	54747120	54747120	+	0	0	0	0	0	0	0	0	0	0	0	0	0	0	INS	0	0	0
chr1	54995357	54995357	+	0	0	0	0	0	0	0	0	0	0	0	0	0	0	0	0	INS	0
chr1	55029943	55029943	+	0	0	0	0	0	0	0	0	0	0	0	0	0	0	0	0	INS	0
chr1	55102940	55102940	+	0	0	0	0	INS	0	INS	0	0	0	0	0	0	0	0	INS	INS	0
chr1	55161199	55161199	-	0	0	0	0	0	0	0	0	0	0	0	0	0	INS	0	0	0	0
chr1	55216692	55216692	-	0	0	0	0	0	0	0	0	0	0	0	0	0	INS	0	0	0	0
chr1	55239390	55239390	+	0	0	0	0	0	0	0	0	0	INS	0	0	0	0	0	0	0	0
chr1	55404109	55404109	+	0	0	0	0	0	0	0	0	0	0	0	0	0	0	0	0	0	INS
chr1	55567069	55567069	None	0	0	0	0	INS	0	0	0	0	INS	0	0	0	0	0	0	INS	0
chr1	55575724	55575724	+	0	0	0	0	INS	0	INS	0	0	0	0	0	0	0	0	0	0	0
chr1	55594630	55594630	None	0	0	0	0	0	0	0	0	0	0	0	0	0	INS	0	0	0	INS
chr1	55656549	55656549	None	0	0	0	0	INS	0	INS	0	0	INS	0	0	0	INS	0	INS	0	0
chr1	55680825	55680825	+	0	0	0	0	0	0	0	0	0	0	0	0	0	0	0	0	INS	0
chr1	55799322	55799322	-	0	0	0	0	0	0	0	0	0	0	0	0	0	0	0	0	0	INS
chr1	55903901	55903901	None	0	0	0	0	0	0	0	0	0	INS	0	0	0	0	0	INS	0	0
chr1	56829093	56836142	+	1	1	1	1	DEL	1	DEL	1	1	DEL	1	1	1	DEL	1	DEL	DEL	DEL
chr1	57279478	57279478	-	0	0	0	0	INS	0	INS	0	0	INS	0	0	0	0	0	INS	INS	0
chr1	57345386	57345386	+	0	0	0	0	INS	0	INS	0	0	0	0	0	0	0	0	0	0	0
chr1	57512580	57512580	-	0	0	0	0	0	0	0	0	0	0	0	0	0	0	0	INS	0	0
chr1	57761482	57761482	-	0	0	0	0	0	0	0	0	0	INS	0	0	0	0	0	0	0	0
chr1	57962396	57962396	-	0	0	0	0	0	0	0	0	0	INS	0	0	0	0	0	0	0	0
chr1	58194205	58194205	+	0	0	0	0	0	0	0	0	0	0	0	0	0	0	0	INS	0	0
chr1	58380191	58387320	-	1	1	1	1	1	1	1	1	1	DEL	DEL	DEL	1	DEL	DEL	DEL	DEL	1
chr1	58565957	58565957	-	0	0	0	0	0	0	0	0	0	0	0	0	0	0	0	INS	0	0
chr1	58684322	58684322	+	0	0	0	0	0	0	0	0	0	0	INS	INS	0	0	INS	0	0	0
chr1	58806370	58808914	-	1	1	1	1	1	1	1	1	1	DEL	1	1	1	1	1	DEL	DEL	1
chr1	58987594	58992059	+	1	DEL	DEL	DEL	1	1	DEL	1	1	DEL	1	1	DEL	DEL	1	DEL	DEL	DEL
chr1	59402024	59407021	-	1	1	1	1	DEL	1	DEL	1	1	DEL	1	1	1	DEL	DEL	DEL	DEL	1
chr1	60781754	60788773	-	1	1	1	1	DEL	1	DEL	1	1	DEL	1	1	1	DEL	DEL	DEL	DEL	1
chr1	60900089	60900089	None	0	0	0	0	0	0	0	0	0	INS	0	0	0	0	0	INS	0	0
chr1	61009321	61009321	-	0	0	0	0	0	0	0	0	0	INS	0	0	0	0	0	0	0	0
chr1	61444018	61444018	+	0	0	0	0	0	0	0	0	0	INS	0	0	0	0	0	0	INS	0
chr1	61455805	61455805	None	0	INS	INS	0	INS	INS	0	INS	0	INS	INS	INS	INS	INS	INS	INS	INS	INS
chr1	61709655	61709655	-	0	0	0	0	0	0	0	0	0	INS	0	0	0	0	0	0	0	0
chr1	61714641	61714641	-	0	0	0	0	0	0	0	0	0	0	0	0	0	0	0	INS	0	0
chr1	62059745	62059745	-	0	0	0	0	0	0	0	0	0	INS	0	0	0	0	0	0	0	0
chr1	62220750	62220750	-	0	0	0	0	0	0	0	0	0	0	0	0	0	0	0	INS	0	0
chr1	62444534	62444534	-	0	0	0	0	0	0	0	0	0	0	0	0	0	0	0	0	INS	0
chr1	62532768	62532768	+	0	0	0	0	0	0	0	0	0	0	0	0	0	0	0	0	INS	0
chr1	62534743	62534743	-	0	0	0	0	0	0	0	0	0	0	0	0	0	0	0	INS	0	0
chr1	62580613	62587884	-	1	1	1	1	1	1	1	1	1	DEL	1	1	1	1	1	DEL	DEL	1
chr1	62796355	62796355	-	0	0	0	0	0	0	0	0	0	0	0	0	0	0	0	0	0	INS
chr1	63060378	63060378	-	0	0	0	0	0	0	0	INS	0	0	0	0	0	0	0	0	0	0
chr1	63440033	63440033	+	0	INS	INS	INS	INS	INS	0	INS	0	INS	INS	INS	INS	INS	INS	0	INS	INS
chr1	63525860	63525860	-	0	0	0	0	0	0	0	0	0	0	0	0	0	0	0	0	0	INS
chr1	63801737	63801737	+	0	0	0	0	0	0	0	0	0	0	0	0	0	0	0	INS	INS	0
chr1	64224774	64231866	-	1	DEL	DEL	DEL	DEL	DEL	1	DEL	1	DEL	DEL	DEL	DEL	DEL	DEL	DEL	DEL	DEL
chr1	64291816	64291816	+	0	0	0	0	0	0	0	0	0	0	0	0	0	0	0	INS	0	0
chr1	64429663	64436774	+	1	DEL	DEL	DEL	DEL	DEL	1	DEL	1	DEL	DEL	DEL	DEL	DEL	DEL	DEL	DEL	DEL
chr1	64445298	64445298	-	0	0	0	0	INS	0	0	0	0	0	0	0	0	0	0	0	0	0
chr1	64594802	64594802	-	0	0	0	0	INS	0	0	0	0	0	0	0	0	0	0	0	0	0
chr1	65006885	65013968	-	1	1	1	1	DEL	1	1	1	1	DEL	DEL	DEL	1	1	1	DEL	DEL	1
chr1	65383853	65384217	-	1	1	1	1	1	1	1	1	1	DEL	1	1	1	1	DEL	DEL	DEL	1
chr1	65618010	65618010	+	0	0	0	0	0	0	0	0	0	0	0	0	0	0	0	0	INS	0
chr1	65632753	65632753	+	0	INS	INS	INS	INS	INS	0	INS	0	0	INS	INS	INS	INS	0	0	0	INS
chr1	65715246	65715751	+	1	DEL	DEL	DEL	DEL	DEL	1	DEL	1	1	DEL	DEL	DEL	DEL	1	1	DEL	DEL
chr1	65754698	65756895	+	1	1	1	1	1	1	1	1	1	1	1	1	1	1	1	1	DEL	1
chr1	65757501	65757501	+	0	0	0	0	0	0	0	0	0	INS	0	0	0	0	0	0	0	0
chr1	65784764	65784764	-	0	INS	INS	INS	INS	INS	0	INS	0	0	INS	INS	INS	INS	0	0	0	INS
chr1	65803304	65803304	-	0	0	0	0	0	0	0	0	0	INS	0	0	0	0	0	0	0	0
chr1	66169287	66169287	-	0	0	0	0	0	0	0	0	0	0	0	0	0	0	0	0	INS	0
chr1	66666328	66666328	-	0	0	0	0	INS	0	0	0	0	0	0	0	0	0	0	0	0	0
chr1	67006881	67006881	None	0	INS	INS	0	INS	0	0	INS	0	0	0	0	INS	0	0	0	INS	INS
chr1	67139281	67139281	-	0	0	0	0	INS	0	0	0	0	0	0	0	0	0	0	0	0	0
chr1	67305898	67306263	+	1	DEL	DEL	DEL	DEL	DEL	1	DEL	1	DEL	DEL	DEL	DEL	DEL	DEL	1	1	DEL
chr1	67316678	67316678	+	0	INS	INS	INS	INS	INS	0	INS	0	INS	INS	INS	INS	INS	INS	0	0	INS
chr1	67405621	67405621	+	0	0	0	0	0	0	0	0	0	0	0	0	0	0	0	0	INS	0
chr1	67488618	67489013	+	1	DEL	DEL	DEL	DEL	DEL	1	DEL	1	1	DEL	DEL	DEL	DEL	DEL	1	1	DEL
chr1	67507100	67507100	-	0	INS	INS	INS	INS	INS	0	INS	0	0	INS	INS	INS	INS	INS	0	0	INS
chr1	67507798	67507798	None	0	INS	0	0	INS	INS	0	INS	0	0	INS	INS	INS	INS	0	INS	0	INS
chr1	67575332	67575332	+	0	0	0	0	0	0	0	0	0	0	0	0	0	0	0	0	INS	0
chr1	67581734	67581734	None	0	INS	INS	INS	INS	INS	0	INS	0	0	INS	INS	INS	INS	INS	0	0	0
chr1	67641145	67641145	-	0	INS	INS	INS	INS	INS	0	INS	0	0	INS	INS	INS	INS	INS	0	0	INS
chr1	67704499	67704499	None	0	0	0	0	INS	0	0	0	0	INS	0	0	0	0	0	INS	INS	0
chr1	67798029	67805127	-	1	DEL	DEL	DEL	DEL	DEL	1	DEL	1	1	DEL	DEL	DEL	DEL	1	1	1	DEL
chr1	67833616	67833616	-	0	0	0	0	0	0	0	0	0	0	0	0	0	0	0	0	0	INS
chr1	68033359	68033359	-	0	INS	INS	INS	INS	0	0	0	0	0	0	INS	INS	0	0	0	0	0
chr1	69744622	69750025	-	1	1	1	1	DEL	1	1	1	1	DEL	1	1	1	1	1	DEL	DEL	1
chr1	69935358	69935358	+	0	0	0	0	0	0	0	0	0	0	0	0	0	0	0	0	INS	0
chr1	70270209	70270209	-	0	0	0	0	0	0	0	0	0	0	0	0	0	0	0	INS	0	0
chr1	70283663	70288197	+	1	1	1	1	1	1	1	1	1	DEL	1	1	1	1	1	DEL	DEL	1
chr1	70357704	70357704	-	0	0	0	0	0	0	0	0	0	0	0	0	0	0	0	0	0	INS
chr1	70376258	70376258	-	0	0	0	0	0	0	0	0	0	0	0	0	0	0	0	INS	0	0
chr1	70399002	70399002	+	0	0	0	0	0	0	0	0	0	0	0	0	0	0	0	INS	0	0
chr1	70516277	70516277	-	0	0	0	0	0	0	0	0	0	INS	0	0	0	0	0	INS	INS	0
chr1	70841997	70841997	None	0	0	0	0	INS	0	0	0	0	INS	0	0	0	0	0	INS	INS	INS
chr1	70883441	70883441	-	0	0	0	0	0	0	0	0	0	0	0	0	0	0	0	0	INS	0
chr1	71309677	71309677	+	0	0	0	0	0	0	0	0	0	INS	0	0	0	0	0	INS	INS	0
chr1	71510652	71510652	-	0	0	0	0	0	0	0	0	0	INS	0	0	0	0	0	0	0	0
chr1	71788862	71788862	+	0	0	0	0	0	0	0	0	0	INS	0	0	0	0	0	INS	0	0
chr1	71912416	71912416	+	0	0	0	0	0	0	0	0	0	0	0	0	0	0	0	INS	0	0
chr1	71928597	71928597	None	0	0	0	0	0	0	0	0	0	0	0	0	0	INS	0	0	0	0
chr1	72023984	72023984	-	0	0	0	0	0	0	0	0	0	0	0	0	0	0	0	INS	0	0
chr1	72068503	72068503	-	0	0	0	0	0	0	0	0	0	0	0	0	0	0	0	0	0	INS
chr1	72082040	72082040	+	0	0	0	0	0	0	0	0	0	INS	0	0	0	0	0	0	0	0
chr1	72149193	72149193	+	0	0	0	0	0	0	0	0	0	INS	0	0	0	0	0	0	0	0
chr1	72172131	72179324	-	1	1	1	1	1	1	1	1	1	DEL	1	1	1	1	1	DEL	DEL	1
chr1	72193900	72193900	+	0	0	0	0	0	0	0	0	0	0	0	0	0	0	0	0	INS	0
chr1	72562593	72562593	+	0	0	0	0	0	0	0	0	0	0	0	0	0	0	0	0	INS	0
chr1	72691337	72691337	+	0	0	0	0	0	0	0	0	0	0	0	0	0	0	0	0	0	INS
chr1	72780935	72780935	-	0	0	0	0	0	0	0	0	0	0	0	0	0	0	0	INS	0	0
chr1	73173572	73173572	-	0	0	0	0	0	0	0	0	0	0	0	0	0	0	0	0	INS	0
chr1	73262209	73262209	+	0	0	0	0	0	0	0	0	0	INS	0	0	0	0	0	INS	INS	0
chr1	73512015	73512015	+	0	0	0	0	0	0	0	0	0	0	INS	0	0	INS	0	0	0	0
chr1	73565785	73565785	-	0	0	0	0	0	0	0	0	0	0	0	0	0	INS	0	0	0	0
chr1	73661740	73661740	-	0	0	0	0	0	0	0	0	0	INS	0	0	0	INS	0	0	0	0
chr1	73924383	73924383	+	0	0	0	0	0	0	0	0	0	0	0	0	0	0	0	0	INS	0
chr1	74170380	74170380	+	0	0	0	0	INS	0	INS	0	0	0	0	INS	0	INS	0	0	0	0
chr1	74277900	74277900	None	0	0	0	0	0	INS	0	0	0	INS	0	0	0	0	0	0	INS	0
chr1	74699995	74707180	-	1	1	1	1	1	1	1	1	1	DEL	1	1	1	1	1	DEL	DEL	1
chr1	75570070	75570070	+	0	0	0	0	0	0	0	0	0	0	0	0	0	0	0	INS	0	0
chr1	75624315	75624315	+	0	0	0	0	0	INS	0	INS	0	0	0	0	0	0	0	0	0	INS
chr1	75639940	75640437	+	1	DEL	DEL	DEL	DEL	DEL	1	DEL	1	DEL	DEL	DEL	DEL	1	DEL	DEL	DEL	DEL
chr1	75734387	75734387	-	0	0	0	0	0	0	0	0	0	0	0	0	0	0	0	INS	0	0
chr1	75931640	75931640	-	0	0	0	0	0	0	0	0	0	0	INS	0	0	0	0	0	0	0
chr1	75999489	76002420	+	1	1	1	1	DEL	DEL	1	DEL	1	DEL	DEL	1	1	1	1	DEL	DEL	1
chr1	76585020	76589207	0	1	1	1	1	1	1	1	1	1	1	1	1	1	1	1	DEL	1	1
chr1	76611368	76615810	+	1	DEL	DEL	DEL	1	1	1	1	1	DEL	1	1	DEL	1	1	DEL	DEL	DEL
chr1	76668800	76668800	+	0	0	0	0	0	0	0	0	0	0	0	0	0	0	0	0	INS	0
chr1	76769925	76774599	-	1	DEL	DEL	DEL	DEL	DEL	DEL	DEL	1	DEL	DEL	1	DEL	1	DEL	DEL	DEL	DEL
chr1	76818033	76818033	-	0	0	0	0	0	INS	INS	INS	0	0	0	0	0	0	0	0	0	0
chr1	77556679	77556679	None	0	INS	INS	0	0	INS	INS	INS	0	0	0	0	0	0	INS	0	0	0
chr1	77700867	77700867	-	0	0	0	0	0	0	0	0	0	INS	0	0	0	0	0	0	0	0
chr1	78042748	78043244	-	1	1	1	1	1	1	1	1	1	DEL	1	1	1	1	1	DEL	DEL	1
chr1	78363126	78363126	None	0	0	0	0	0	0	0	0	0	INS	0	0	0	0	0	INS	0	0
chr1	78844657	78844657	+	0	0	0	0	0	0	0	0	0	0	0	0	0	0	INS	0	0	0
chr1	79272275	79272275	-	0	0	0	0	0	0	0	0	0	0	0	0	0	0	0	INS	0	0
chr1	79282357	79282357	-	0	0	0	0	0	0	0	0	0	0	INS	INS	0	INS	0	0	0	0
chr1	79340068	79340068	-	0	0	0	0	0	0	0	0	0	0	INS	INS	0	INS	0	0	0	0
chr1	79560334	79560334	+	0	0	0	0	0	0	0	0	0	0	INS	INS	0	INS	0	0	0	0
chr1	79671162	79671162	+	0	INS	INS	INS	0	0	0	0	0	0	0	0	INS	0	0	INS	INS	0
chr1	79796817	79796817	-	0	0	0	0	0	0	0	0	0	0	INS	INS	0	INS	0	0	0	INS
chr1	79868823	79868823	-	0	0	0	0	0	0	0	0	0	INS	0	0	0	0	0	0	0	0
chr1	79872977	79872977	+	0	0	0	0	0	0	0	0	0	0	0	0	0	0	0	INS	0	0
chr1	79933663	79940753	+	1	1	1	1	1	1	1	1	1	DEL	DEL	DEL	1	DEL	1	DEL	DEL	DEL
chr1	80327642	80327642	+	0	0	0	0	0	0	0	0	0	0	0	0	0	0	0	0	INS	0
chr1	80546104	80546104	+	0	0	0	0	0	0	0	0	0	INS	0	0	0	0	0	0	0	0
chr1	80612744	80612744	+	0	0	0	0	0	0	0	0	0	0	0	0	0	0	0	INS	0	0
chr1	80935181	80935181	-	0	0	0	0	0	0	0	0	0	0	0	0	0	0	0	INS	0	0
chr1	80943568	80943568	+	0	0	0	0	0	0	0	0	0	INS	INS	0	0	INS	0	0	0	0
chr1	81305417	81305417	-	0	0	0	0	0	0	0	0	0	INS	0	0	0	0	0	0	0	0
chr1	81560743	81567830	-	1	DEL	DEL	DEL	1	DEL	1	DEL	1	DEL	1	1	DEL	1	1	DEL	DEL	DEL
chr1	81825151	81825151	+	0	INS	INS	INS	0	INS	0	INS	0	0	0	0	INS	0	0	0	0	0
chr1	82497617	82502574	+	1	1	1	1	1	1	1	1	1	DEL	1	1	1	1	1	DEL	DEL	1
chr1	82565412	82565412	-	0	0	0	0	0	0	0	0	0	INS	0	0	0	0	0	0	INS	0
chr1	82672454	82672454	-	0	0	0	0	INS	0	0	0	0	0	INS	0	0	INS	0	0	0	0
chr1	83334473	83334473	-	0	0	0	0	0	0	0	0	0	INS	0	0	0	0	0	0	0	0
chr1	83433328	83433328	+	0	0	0	0	0	0	0	0	0	INS	0	0	0	0	0	0	0	0
chr1	83607503	83607503	+	0	0	0	0	0	0	0	0	0	INS	0	0	0	0	0	0	0	0
chr1	83730999	83730999	+	0	0	0	0	0	0	0	0	0	INS	0	0	0	0	0	0	0	0
chr1	83811060	83811060	None	0	0	0	0	0	0	0	0	0	0	0	0	0	INS	0	INS	0	0
chr1	84117521	84117521	+	0	0	0	0	0	0	0	0	0	0	0	0	0	0	0	INS	0	0
chr1	84466529	84466529	+	0	0	0	0	INS	0	0	0	0	0	INS	0	0	INS	0	0	0	0
chr1	84523502	84523502	+	0	0	0	0	0	0	0	0	0	INS	0	0	0	0	0	0	0	0
chr1	84850655	84850655	-	0	0	0	0	0	0	0	0	0	0	0	0	0	0	0	0	INS	0
chr1	87905584	87905584	-	0	0	0	0	0	0	0	0	0	0	0	0	0	0	0	INS	0	0
chr1	88214068	88217511	-	1	DEL	DEL	DEL	1	DEL	1	DEL	1	DEL	1	1	DEL	1	DEL	DEL	DEL	1
chr1	88664180	88664180	-	0	0	0	0	0	0	0	0	0	INS	0	0	0	0	0	0	0	0
chr1	89030494	89037430	-	1	1	1	1	1	1	1	1	1	1	1	1	1	1	1	DEL	DEL	DEL
chr1	89356707	89363842	+	1	DEL	DEL	DEL	1	DEL	1	DEL	1	DEL	1	DEL	DEL	1	DEL	DEL	DEL	DEL
chr1	89602684	89602684	-	0	0	0	0	0	0	0	0	0	0	0	0	0	0	0	0	INS	0
chr1	89729461	89729898	-	1	1	1	1	1	1	1	1	1	DEL	1	1	1	1	1	1	DEL	1
chr1	90059951	90059951	+	0	0	0	0	0	0	0	0	0	0	0	0	0	0	0	INS	0	0
chr1	90345781	90345781	-	0	0	0	0	0	0	0	0	0	0	0	0	0	0	0	INS	0	0
chr1	90523548	90523548	-	0	0	0	0	0	0	0	0	0	0	0	0	0	0	0	INS	0	0
chr1	90610651	90610651	-	0	0	0	0	0	0	0	0	0	INS	0	0	0	0	0	0	0	0
chr1	90689822	90689822	-	0	INS	INS	INS	INS	INS	0	0	0	0	0	0	INS	INS	INS	0	0	0
chr1	90693036	90693036	+	0	INS	INS	INS	INS	INS	0	0	0	INS	0	0	INS	INS	INS	INS	INS	0
chr1	90785813	90785813	+	0	0	0	0	0	0	0	0	0	0	0	0	0	0	0	INS	0	0
chr1	90873983	90874460	+	1	DEL	1	1	1	DEL	1	1	1	DEL	1	1	1	1	DEL	1	DEL	1
chr1	91095648	91099840	+	1	DEL	DEL	DEL	DEL	DEL	1	1	1	DEL	1	1	DEL	DEL	DEL	DEL	DEL	1
chr1	91258721	91258721	None	0	0	0	INS	0	0	0	0	0	0	0	0	0	INS	0	INS	INS	0
chr1	91581528	91581528	None	0	0	0	0	0	0	0	0	0	0	0	0	0	0	0	0	INS	INS
chr1	91843656	91843656	-	0	0	0	0	0	0	0	0	0	0	0	INS	0	0	0	0	0	0
chr1	91986500	91986960	-	1	1	1	1	1	1	1	1	1	1	1	1	1	1	1	1	DEL	1
chr1	92394702	92394702	-	0	INS	INS	INS	INS	0	0	0	0	0	0	0	INS	0	INS	0	0	0
chr1	92407981	92407981	-	0	0	0	0	0	0	0	INS	0	0	INS	0	0	0	0	0	0	INS
chr1	92447093	92447587	+	1	1	1	1	1	1	1	DEL	1	1	DEL	1	1	1	1	DEL	DEL	DEL
chr1	92447807	92447807	+	0	0	0	0	0	0	0	0	0	0	0	0	0	0	0	INS	INS	0
chr1	92588243	92588243	-	0	0	0	0	0	0	0	0	0	0	0	0	0	0	0	INS	0	0
chr1	92633394	92633394	-	0	0	0	0	0	0	0	INS	0	0	INS	0	0	0	0	0	0	INS
chr1	92744728	92744728	-	0	0	0	0	0	0	0	0	0	0	0	0	0	0	INS	INS	0	0
chr1	92827302	92827302	None	0	0	0	0	0	0	0	0	0	0	0	0	0	0	INS	0	INS	0
chr1	92927922	92927922	-	0	INS	INS	INS	INS	0	0	0	0	0	0	0	INS	0	INS	0	0	0
chr1	93190210	93190210	-	0	0	0	0	0	0	0	0	0	0	0	0	0	0	0	0	INS	0
chr1	93367810	93374896	-	1	DEL	DEL	DEL	DEL	1	1	1	1	DEL	1	1	DEL	1	DEL	DEL	DEL	1
chr1	93588771	93588771	+	0	0	0	0	0	0	0	0	0	0	0	0	0	0	0	0	INS	0
chr1	94024539	94024539	-	0	0	0	0	0	0	0	0	0	0	0	0	0	0	0	0	INS	0
chr1	94131606	94131606	None	0	0	0	0	0	0	0	0	0	INS	0	INS	0	INS	0	INS	INS	INS
chr1	94203741	94203741	None	0	0	0	0	0	INS	0	0	0	INS	0	0	0	0	0	INS	0	0
chr1	94214313	94214313	-	0	0	0	0	0	0	0	0	0	0	0	0	0	0	INS	0	0	0
chr1	94227918	94227918	+	0	0	0	0	0	0	0	0	0	0	0	0	0	0	0	INS	0	0
chr1	94453783	94453783	-	0	0	0	0	0	0	0	0	0	INS	0	0	0	0	0	0	0	0
chr1	95003945	95008304	-	1	DEL	DEL	DEL	1	DEL	1	DEL	1	DEL	DEL	DEL	DEL	1	DEL	DEL	DEL	DEL
chr1	95940959	95940959	+	0	0	0	0	0	0	0	0	0	0	0	0	0	0	0	INS	0	0
chr1	95972272	95972272	-	0	0	0	0	0	0	0	0	0	0	0	0	0	0	0	INS	0	0
chr1	96361344	96361344	+	0	0	0	0	0	0	0	0	0	INS	0	0	0	INS	0	0	0	0
chr1	96554447	96554447	+	0	0	0	0	0	0	0	0	0	0	0	0	0	0	INS	0	0	0
chr1	96754459	96754459	-	0	0	0	0	0	0	0	0	0	INS	0	0	0	0	0	0	0	0
chr1	96903703	96903703	None	0	0	0	0	INS	0	0	0	0	INS	0	0	0	0	0	INS	INS	0
chr1	97154992	97154992	-	0	0	0	0	INS	0	0	0	0	0	0	0	0	0	0	0	0	0
chr1	97340986	97340986	None	0	0	0	0	0	0	0	0	0	INS	0	0	0	0	0	0	0	0
chr1	97424026	97424026	+	0	0	0	0	0	0	0	0	0	0	0	0	0	0	0	0	INS	0
chr1	97473472	97473472	-	0	0	0	0	0	0	0	0	0	INS	0	0	0	0	0	0	0	0
chr1	97591732	97596220	+	1	DEL	DEL	DEL	DEL	1	1	1	1	DEL	1	DEL	DEL	DEL	DEL	DEL	DEL	DEL
chr1	97651783	97651783	-	0	0	0	0	0	0	0	0	0	0	0	0	0	0	0	INS	0	0
chr1	97664207	97664207	+	0	INS	INS	INS	INS	0	0	0	0	0	0	INS	INS	INS	0	0	0	INS
chr1	97698140	97698140	+	0	INS	INS	INS	INS	0	0	0	0	0	0	INS	INS	INS	0	0	0	INS
chr1	97724961	97725400	+	1	DEL	DEL	DEL	DEL	1	1	1	1	1	1	DEL	DEL	DEL	DEL	1	1	DEL
chr1	97761748	97761748	-	0	INS	0	INS	INS	0	0	0	0	0	0	INS	0	0	0	0	0	0
chr1	97807988	97807988	-	0	0	0	0	0	0	0	0	0	0	0	0	0	0	0	0	INS	0
chr1	98493438	98493438	-	0	0	0	0	0	0	0	0	0	0	0	0	0	0	0	INS	0	0
chr1	98526384	98526823	-	1	1	1	1	1	1	1	1	1	DEL	1	1	1	1	1	DEL	DEL	1
chr1	98537331	98537668	+	1	1	1	1	1	1	1	1	1	DEL	1	1	1	1	1	DEL	1	1
chr1	98632270	98632270	+	0	0	0	0	0	0	0	0	0	0	0	0	0	0	0	0	INS	0
chr1	98821436	98821436	+	0	0	0	0	0	0	0	0	0	0	0	0	0	0	0	0	INS	0
chr1	98898269	98898269	-	0	0	0	0	0	0	0	0	0	0	0	0	0	0	0	0	0	INS
chr1	99084792	99084792	-	0	0	0	0	0	0	0	0	0	0	0	0	0	0	0	0	0	INS
chr1	99330754	99330754	-	0	0	0	0	0	0	0	0	0	INS	0	0	0	0	0	0	0	0
chr1	99339758	99339758	-	0	0	0	0	0	0	0	0	0	INS	0	0	0	0	0	0	0	0
chr1	99419826	99420216	-	1	1	1	1	1	1	1	1	1	1	1	1	1	1	1	1	DEL	1
chr1	99514277	99514277	-	0	0	0	0	0	0	0	0	0	0	0	0	0	0	0	INS	0	0
chr1	100067077	100067077	+	0	0	0	0	0	0	0	0	0	0	0	0	0	0	0	0	INS	0
chr1	100419480	100419480	None	0	0	0	0	0	0	0	0	0	0	0	0	0	0	0	0	INS	INS
chr1	100624265	100624265	+	0	0	0	0	0	0	0	0	0	0	0	0	0	0	0	0	0	INS
chr1	101022457	101022457	-	0	0	0	0	0	0	0	0	0	0	0	0	0	0	0	INS	0	0
chr1	101108491	101108491	None	0	0	0	0	0	0	0	0	0	0	0	0	0	0	0	INS	0	0
chr1	101125740	101125740	+	0	0	0	0	INS	0	0	0	0	0	0	0	0	INS	0	0	0	0
chr1	101126253	101126253	+	0	INS	INS	INS	INS	0	0	0	0	0	0	INS	INS	INS	0	0	0	0
chr1	101156486	101156486	+	0	0	0	0	0	0	0	0	0	INS	0	0	0	0	0	0	INS	0
chr1	101315820	101315820	-	0	0	0	0	0	0	0	0	0	0	0	0	0	0	0	0	0	INS
chr1	101318626	101318626	-	0	0	0	0	0	0	0	0	0	0	0	0	0	0	0	0	INS	0
chr1	101375516	101375516	+	0	0	0	0	0	0	0	0	0	0	0	0	0	0	0	INS	0	0
chr1	101472282	101472282	None	0	0	0	0	0	0	0	0	0	0	0	0	0	0	0	0	INS	0
chr1	101704773	101704773	+	0	0	0	0	INS	0	0	0	0	0	0	0	0	0	0	0	0	0
chr1	101904368	101904368	+	0	0	0	0	0	0	0	0	0	INS	0	0	0	0	0	0	0	0
chr1	101949180	101949180	-	0	0	0	0	INS	0	0	0	0	0	0	0	0	0	0	0	0	0
chr1	102034290	102034290	-	0	0	0	0	INS	0	0	0	0	INS	0	0	0	0	0	INS	0	0
chr1	102530465	102530465	-	0	0	0	0	INS	0	0	0	0	0	0	0	0	0	0	0	0	0
chr1	102561056	102561056	-	0	0	0	0	INS	0	0	0	0	0	0	0	0	0	0	0	0	0
chr1	102634547	102634999	+	1	1	1	1	DEL	1	1	1	1	DEL	1	1	1	1	1	DEL	DEL	1
chr1	102682176	102682176	+	0	0	0	0	INS	0	0	0	0	0	0	0	0	0	0	0	0	0
chr1	102829345	102829345	+	0	0	0	0	INS	0	0	0	0	0	0	0	0	0	0	0	0	0
chr1	103117746	103117746	+	0	INS	INS	INS	0	0	0	0	0	0	0	INS	INS	INS	0	0	0	0
chr1	103268899	103268899	-	0	0	0	0	0	0	0	0	0	0	0	0	0	0	0	INS	0	0
chr1	103348279	103348279	+	0	0	0	0	0	0	0	0	0	0	0	0	0	0	INS	0	INS	0
chr1	103361733	103361733	+	0	0	0	0	0	0	0	0	0	INS	0	0	0	0	0	INS	0	0
chr1	103422860	103423205	-	1	DEL	DEL	DEL	DEL	1	1	1	1	DEL	1	DEL	DEL	DEL	1	DEL	DEL	1
chr1	103493257	103493692	-	1	1	1	1	1	1	1	1	1	1	1	1	DEL	1	1	1	1	1
chr1	103583829	103583829	-	0	0	0	0	0	0	0	0	0	INS	0	0	0	0	0	INS	0	0
chr1	103635419	103635419	None	0	0	0	0	0	0	0	0	0	INS	0	0	0	0	0	INS	0	0
chr1	103643813	103643813	-	0	INS	INS	INS	0	0	0	0	0	0	0	INS	INS	INS	0	0	0	0
chr1	103874745	103881879	-	1	DEL	DEL	DEL	DEL	1	1	1	1	DEL	1	DEL	DEL	DEL	1	DEL	DEL	1
chr1	103930829	103930829	+	0	0	0	0	0	0	0	0	0	0	0	0	0	0	0	0	INS	0
chr1	104046184	104049055	+	1	1	1	1	1	1	1	1	1	DEL	1	1	1	1	1	DEL	DEL	1
chr1	104345897	104345897	+	0	0	0	0	0	0	0	0	0	INS	0	0	0	0	0	0	0	0
chr1	104714593	104715067	+	1	1	1	1	1	1	1	1	1	1	1	1	1	1	1	DEL	1	DEL
chr1	104805790	104806281	-	1	1	1	1	1	1	1	1	1	DEL	1	1	1	1	1	DEL	DEL	DEL
chr1	104921341	104921341	+	0	0	0	0	0	0	0	0	0	0	0	0	0	0	0	INS	0	0
chr1	104928327	104935272	+	1	DEL	DEL	1	1	1	1	1	1	1	1	DEL	DEL	1	1	1	1	DEL
chr1	105397022	105397022	None	0	0	0	0	0	0	0	0	0	INS	0	0	0	0	0	INS	0	0
chr1	105398412	105398412	None	0	0	0	0	0	0	0	0	0	INS	0	0	0	0	0	0	0	0
chr1	105627996	105627996	None	0	0	0	0	0	0	0	0	0	0	0	0	0	0	0	0	0	INS
chr1	105658449	105658449	-	0	0	0	0	0	0	0	0	0	0	0	0	0	0	0	0	INS	0
chr1	105678782	105678782	+	0	0	0	0	0	0	0	0	0	0	0	0	0	0	0	INS	INS	0
chr1	105708180	105708627	+	1	1	1	1	1	1	1	1	1	1	1	1	1	1	1	DEL	DEL	1
chr1	105874059	105874059	-	0	0	0	0	0	0	0	0	0	0	0	0	0	0	INS	0	0	0
chr1	105938076	105938076	None	0	0	0	0	0	0	0	0	0	0	0	0	0	0	0	0	INS	INS
chr1	106016362	106016362	-	0	0	0	0	0	0	0	0	0	INS	0	0	0	0	0	INS	0	0
chr1	106097422	106097422	-	0	0	0	0	0	0	0	0	0	INS	0	0	0	0	0	0	0	0
chr1	106186155	106191400	-	1	DEL	DEL	DEL	DEL	DEL	DEL	DEL	1	DEL	DEL	DEL	DEL	DEL	DEL	DEL	1	DEL
chr1	106307305	106307305	+	0	0	0	0	0	0	0	0	0	0	0	0	0	0	0	0	0	INS
chr1	106372522	106372522	-	0	INS	0	INS	0	0	0	0	0	0	0	INS	INS	INS	0	0	0	0
chr1	106373037	106373037	None	0	INS	INS	0	0	0	0	0	0	0	0	INS	INS	INS	0	0	0	0
chr1	106448913	106448913	+	0	0	0	0	0	0	0	0	0	INS	0	0	0	0	0	0	0	0
chr1	106529580	106529580	-	0	0	0	0	0	0	0	0	0	INS	0	0	0	0	0	0	INS	0
chr1	106936006	106936006	None	0	INS	INS	INS	0	0	0	0	0	0	0	0	INS	INS	0	0	INS	INS
chr1	106951585	106951585	+	0	0	0	0	0	0	0	0	0	INS	0	0	0	0	0	0	0	0
chr1	107204151	107204151	-	0	INS	INS	INS	0	0	0	0	0	0	0	INS	INS	INS	0	0	0	0
chr1	107514674	107515176	+	1	1	1	1	1	1	1	1	1	1	1	1	1	1	1	1	DEL	1
chr1	108391040	108391040	+	0	INS	INS	INS	0	0	0	0	0	0	0	INS	INS	0	0	0	0	0
chr1	108683955	108683955	+	0	0	0	0	0	0	0	0	0	0	0	0	0	0	INS	0	0	0
chr1	108922706	108922706	+	0	0	0	0	0	0	0	0	0	0	0	0	0	0	INS	0	0	0
chr1	108986849	108986849	+	0	0	0	0	0	0	0	0	0	0	0	0	0	0	0	INS	0	0
chr1	109423285	109423697	+	1	DEL	DEL	DEL	1	1	1	1	1	DEL	1	DEL	DEL	1	1	DEL	1	DEL
chr1	109619086	109619086	-	0	0	0	0	0	0	0	0	0	0	0	0	0	0	0	0	0	INS
chr1	109866901	109866901	-	0	0	0	0	0	0	0	0	0	0	0	0	0	0	0	0	INS	0
chr1	109935379	109937473	-	1	1	1	1	1	1	1	1	1	1	1	1	DEL	1	1	1	1	1
chr1	110009335	110009335	+	0	0	0	0	0	0	0	0	0	0	0	0	0	0	0	INS	0	0
chr1	110012913	110012913	+	0	INS	INS	INS	0	0	0	0	0	INS	0	INS	INS	0	0	0	INS	0
chr1	110022692	110022692	None	0	0	0	0	0	0	0	0	0	0	0	0	0	0	0	INS	INS	0
chr1	110023315	110023315	+	0	0	0	0	0	0	0	0	0	0	0	0	0	0	0	INS	INS	0
chr1	110205728	110205728	None	0	0	0	0	0	0	0	0	0	0	0	0	0	0	0	0	INS	0
chr1	110231723	110231723	+	0	0	0	0	0	INS	INS	INS	0	0	INS	0	0	0	0	0	0	0
chr1	110281355	110281355	+	0	0	0	0	0	0	0	0	0	0	0	0	0	0	0	INS	0	0
chr1	110429488	110429488	-	0	0	0	0	0	0	0	0	0	INS	0	0	0	0	0	0	0	0
chr1	110433171	110433171	None	0	0	INS	0	0	0	0	INS	0	INS	0	0	0	0	0	INS	0	0
chr1	110463553	110463553	None	0	0	0	0	0	0	0	0	0	0	0	0	0	0	0	0	0	INS
chr1	110506133	110506133	-	0	INS	INS	INS	0	0	0	INS	0	0	INS	INS	INS	INS	0	0	0	0
chr1	110530094	110530094	+	0	0	0	0	0	0	0	0	0	0	0	0	0	0	0	0	INS	0
chr1	110559092	110559482	-	1	DEL	DEL	DEL	1	1	1	DEL	1	DEL	DEL	DEL	DEL	DEL	1	DEL	DEL	1
chr1	110559766	110559766	+	0	0	0	0	0	0	0	0	0	INS	0	0	0	0	0	INS	0	0
chr1	110808235	110808605	-	1	DEL	DEL	DEL	1	1	1	1	1	DEL	DEL	DEL	DEL	DEL	1	1	1	DEL
chr1	110950084	110950084	+	0	0	0	0	0	0	0	0	0	0	0	0	0	0	0	0	INS	0
chr1	111344940	111344940	-	0	INS	INS	INS	0	0	0	INS	0	0	INS	0	INS	0	0	INS	0	0
chr1	111501173	111501587	-	1	DEL	DEL	DEL	DEL	DEL	DEL	DEL	1	DEL	DEL	DEL	DEL	1	1	DEL	DEL	DEL
chr1	111509973	111517120	+	1	DEL	DEL	1	DEL	DEL	DEL	DEL	1	DEL	DEL	DEL	DEL	1	1	DEL	1	DEL
chr1	111604553	111604553	-	0	0	0	0	INS	0	0	0	0	0	0	INS	0	0	0	0	0	0
chr1	111782880	111782880	+	0	0	0	0	0	0	0	0	0	INS	0	0	0	0	0	0	0	0
chr1	112173867	112173867	+	0	0	0	0	0	0	0	0	0	INS	0	0	0	0	0	0	0	0
chr1	112225692	112230843	+	1	DEL	DEL	DEL	DEL	DEL	DEL	DEL	1	DEL	DEL	DEL	DEL	DEL	DEL	DEL	1	DEL
chr1	112277077	112277077	None	0	0	0	0	INS	0	0	0	0	INS	0	0	0	0	0	0	0	0
chr1	112290575	112290575	None	0	0	0	0	0	0	0	0	0	0	0	0	0	0	INS	0	INS	0
chr1	112367093	112367093	+	0	0	0	0	0	0	0	0	0	0	0	0	0	0	0	INS	0	0
chr1	112496916	112496916	-	0	0	0	0	0	0	0	0	0	0	0	0	0	0	0	INS	0	0
chr1	112509571	112510034	+	1	DEL	DEL	1	1	DEL	DEL	DEL	1	1	DEL	1	DEL	1	DEL	1	DEL	1
chr1	112655469	112655469	-	0	INS	INS	INS	0	INS	INS	INS	0	0	INS	0	INS	0	0	0	0	0
chr1	112685572	112685572	None	0	0	0	0	0	0	0	0	0	INS	0	0	0	0	0	0	INS	0
chr1	112834187	112839024	-	1	DEL	DEL	DEL	1	DEL	DEL	DEL	1	DEL	DEL	1	DEL	1	DEL	DEL	DEL	1
chr1	113237939	113237939	-	0	0	0	0	INS	0	0	0	0	0	0	INS	0	0	INS	0	0	0
chr1	113241974	113241974	+	0	0	0	0	0	0	0	0	0	INS	0	INS	0	0	0	0	INS	0
chr1	113259199	113259199	-	0	0	0	0	0	0	0	0	0	INS	0	0	0	0	0	0	0	0
chr1	113274877	113274877	-	0	0	0	0	0	0	0	0	0	INS	0	0	0	0	0	0	0	0
chr1	113314077	113314077	-	0	0	0	0	0	0	0	0	0	INS	0	0	0	INS	0	0	0	0
chr1	113395780	113395780	-	0	0	0	0	0	0	0	0	0	0	0	0	0	0	0	INS	0	0
chr1	113457120	113457120	+	0	0	0	0	INS	0	0	0	0	0	0	INS	0	0	INS	0	0	0
chr1	113599873	113607055	+	1	1	1	1	DEL	1	1	1	1	DEL	1	1	1	1	1	1	DEL	1
chr1	113665227	113665227	+	0	0	0	0	INS	0	0	0	0	0	0	INS	0	0	INS	0	0	0
chr1	113665912	113665912	+	0	0	0	0	0	0	0	0	0	0	0	0	0	0	0	0	INS	0
chr1	113712706	113712706	+	0	0	0	0	0	0	0	0	0	0	0	0	0	0	0	INS	0	0
chr1	113890366	113890366	+	0	0	0	0	0	0	0	0	0	INS	0	0	0	0	0	0	0	0
chr1	113987977	113987977	+	0	0	0	0	0	0	0	0	0	0	0	0	0	0	0	INS	0	0
chr1	114043212	114043212	+	0	0	0	0	0	0	0	0	0	0	0	0	INS	0	0	0	0	0
chr1	114336712	114341272	-	1	1	1	1	1	1	1	1	1	1	1	1	1	DEL	1	1	1	1
chr1	114366654	114366654	-	0	0	0	0	0	0	0	0	0	0	0	0	0	0	0	0	INS	0
chr1	114380707	114380707	+	0	0	0	0	INS	0	0	0	0	0	0	INS	0	0	INS	INS	0	0
chr1	114389347	114389347	+	0	0	0	0	0	0	0	0	0	INS	0	0	0	0	0	0	0	0
chr1	114408727	114409184	+	1	1	1	1	1	1	1	1	1	DEL	1	1	1	DEL	1	1	1	1
chr1	114415440	114415440	-	0	0	0	0	0	0	0	0	0	INS	0	0	0	0	0	0	0	0
chr1	114436833	114436833	-	0	0	0	0	0	0	0	0	0	0	0	0	0	0	0	INS	0	0
chr1	114460770	114466058	-	1	1	1	1	DEL	1	1	1	1	DEL	1	DEL	1	DEL	DEL	DEL	DEL	1
chr1	114580933	114580933	-	0	0	0	0	INS	0	0	0	0	0	0	INS	0	INS	0	0	0	0
chr1	114685296	114685296	+	0	0	0	0	INS	0	0	0	0	0	0	INS	0	0	0	0	0	INS
chr1	114710494	114710494	-	0	0	0	0	0	0	0	0	0	0	0	0	0	INS	0	0	0	0
chr1	114825977	114832039	+	1	1	1	1	DEL	1	1	1	1	DEL	1	DEL	1	DEL	1	DEL	DEL	1
chr1	114869656	114869656	None	0	0	0	0	0	0	0	0	0	0	0	0	0	INS	0	0	0	0
chr1	114912651	114919779	+	1	1	1	1	DEL	1	1	1	1	DEL	1	DEL	1	DEL	1	DEL	DEL	1
chr1	115133379	115133379	+	0	0	0	0	0	0	0	0	0	0	0	0	0	0	0	INS	0	0
chr1	115146469	115146469	None	0	0	0	0	0	0	0	0	0	0	0	0	0	0	0	INS	0	0
chr1	115270226	115270226	None	0	0	0	0	0	0	0	0	0	0	0	0	0	0	0	0	INS	0
chr1	115487317	115487317	-	0	0	0	0	0	0	0	0	0	0	0	0	0	0	0	0	0	INS
chr1	115562721	115562721	-	0	0	0	0	0	0	0	0	0	INS	0	0	0	0	0	0	0	0
chr1	115773277	115773796	+	1	1	1	1	1	1	1	1	1	1	1	1	1	1	1	DEL	DEL	1
chr1	115948064	115948064	None	0	0	0	0	0	0	0	0	0	0	0	0	0	0	0	INS	INS	0
chr1	115979485	115979931	-	1	1	1	1	1	1	1	1	1	DEL	1	1	1	1	1	DEL	1	1
chr1	116081799	116087141	+	1	DEL	DEL	DEL	1	DEL	DEL	1	1	DEL	1	1	DEL	1	1	DEL	DEL	DEL
chr1	116107961	116112108	+	1	1	1	1	DEL	1	1	DEL	1	DEL	DEL	DEL	1	DEL	1	DEL	DEL	DEL
chr1	116316265	116316265	None	0	0	0	0	0	0	0	0	0	0	0	0	0	0	0	0	INS	0
chr1	116328958	116328958	+	0	0	0	0	0	0	0	0	0	0	0	0	0	0	0	INS	0	0
chr1	116355972	116355972	+	0	0	0	0	0	0	0	0	0	0	0	0	0	0	0	0	0	INS
chr1	116363085	116363085	+	0	0	0	0	0	0	0	0	0	0	0	0	0	0	0	INS	0	0
chr1	116507835	116507835	+	0	0	0	0	INS	0	0	INS	0	0	INS	INS	0	INS	0	0	0	0
chr1	116692257	116692762	+	1	1	1	1	1	1	1	1	1	DEL	1	1	1	1	1	DEL	DEL	DEL
chr1	116695742	116695742	-	0	0	0	0	INS	0	0	INS	0	0	INS	INS	0	INS	0	0	0	0
chr1	116767338	116767338	-	0	0	0	0	0	0	0	0	0	0	0	0	0	0	0	INS	0	0
chr1	116801928	116801928	+	0	0	0	0	0	0	0	0	0	0	0	0	0	0	0	0	INS	0
chr1	116815905	116815905	-	0	0	0	0	INS	0	0	INS	0	0	INS	INS	0	0	0	0	0	0
chr1	116861041	116861041	None	0	0	0	0	0	0	0	0	0	0	0	0	0	0	0	0	0	INS
chr1	116935670	116935670	+	0	INS	INS	INS	0	INS	INS	0	0	0	0	0	INS	0	INS	0	0	INS
chr1	116960098	116960527	+	1	1	1	1	1	1	1	1	1	1	1	1	1	1	1	1	DEL	1
chr1	116967214	116967214	-	0	0	0	0	0	0	0	0	0	INS	0	0	0	0	0	0	0	0
chr1	117018887	117018887	-	0	0	0	0	INS	0	0	INS	0	0	INS	INS	0	INS	0	0	0	0
chr1	117075401	117075401	-	0	INS	INS	INS	INS	INS	INS	INS	0	0	INS	INS	INS	INS	INS	0	0	INS
chr1	117140211	117140211	+	0	INS	INS	INS	0	INS	INS	0	0	0	0	0	INS	0	INS	0	0	0
chr1	117272657	117272657	+	0	0	0	0	0	0	0	INS	0	0	INS	0	0	INS	0	0	0	0
chr1	117781834	117787287	-	1	DEL	DEL	DEL	DEL	DEL	DEL	DEL	1	DEL	DEL	DEL	DEL	DEL	DEL	DEL	DEL	DEL
chr1	118179240	118179240	+	0	0	0	0	0	0	0	0	0	0	0	0	0	0	0	0	INS	0
chr1	118540531	118567777	-	1	1	1	1	1	1	1	DEL	1	DEL	DEL	DEL	1	1	1	DEL	DEL	DEL
chr1	118542903	118542903	-	0	0	0	0	0	0	0	0	0	0	0	0	0	0	0	INS	0	0
chr1	119126076	119126076	+	0	INS	INS	INS	INS	0	INS	0	0	0	0	0	INS	0	0	0	0	0
chr1	119198573	119198573	-	0	0	0	0	0	0	0	0	0	0	0	0	0	0	0	INS	0	0
chr1	119218606	119218606	-	0	0	0	0	0	0	0	0	0	0	0	0	0	0	0	0	0	INS
chr1	119236848	119236848	+	0	INS	INS	INS	0	INS	INS	INS	0	0	INS	INS	INS	INS	0	INS	0	INS
chr1	119385298	119385824	+	1	1	1	1	1	1	1	1	1	1	1	1	1	1	1	1	DEL	1
chr1	119889861	119889861	+	0	0	0	0	0	0	0	INS	0	0	INS	0	0	0	0	0	0	0
chr1	120182536	120182536	-	0	0	0	0	0	0	0	0	0	0	0	0	0	0	0	INS	0	0
chr1	120708103	120708103	-	0	0	INS	INS	INS	INS	INS	INS	0	0	0	INS	INS	INS	INS	0	0	INS
chr1	121070389	121070389	-	0	INS	INS	INS	0	INS	0	INS	0	0	INS	INS	INS	INS	INS	0	0	0
chr1	121071238	121071238	None	0	0	0	0	INS	INS	0	INS	0	0	0	0	0	INS	0	0	0	0
chr1	121196164	121196164	-	0	0	0	0	0	0	0	0	0	INS	0	0	0	0	0	INS	0	0
chr1	121372148	121372148	None	0	0	0	0	0	0	0	0	0	INS	0	0	0	0	0	0	INS	0
chr1	121767841	121767841	+	0	0	0	0	0	0	0	0	0	INS	0	0	0	0	0	0	0	0
chr1	121993034	121993552	+	1	DEL	DEL	DEL	DEL	DEL	DEL	DEL	1	1	DEL	DEL	DEL	DEL	DEL	DEL	DEL	DEL
chr1	122127930	122127930	+	0	0	0	0	0	0	0	0	0	INS	0	0	0	0	0	INS	INS	0
chr1	122275147	122275607	+	1	1	1	1	1	1	1	1	1	DEL	1	1	1	1	1	DEL	DEL	1
chr1	122405963	122405963	-	0	0	0	0	0	0	0	0	0	0	0	0	0	0	0	INS	0	0
chr1	122456615	122456615	+	0	0	0	0	0	0	0	0	0	INS	0	0	0	0	0	0	0	0
chr1	123998610	123998610	+	0	INS	INS	INS	INS	INS	INS	INS	0	0	INS	INS	INS	0	0	INS	0	0
chr1	124151661	124151661	+	0	0	0	0	0	0	0	0	0	INS	0	0	0	0	0	0	0	0
chr1	124197284	124197284	-	0	0	0	0	0	0	0	0	0	0	0	0	0	0	0	0	0	INS
chr1	124363753	124363753	-	0	0	0	0	0	0	0	0	0	0	0	0	0	0	0	INS	0	0
chr1	124434818	124434818	+	0	0	0	0	0	0	0	0	0	0	0	0	0	0	0	0	INS	0
chr1	124636963	124636963	+	0	0	0	0	0	0	0	0	0	0	0	0	0	0	INS	0	0	0
chr1	124697948	124697948	-	0	0	0	0	0	INS	0	INS	0	INS	INS	0	0	0	0	0	0	0
chr1	124788603	124789112	-	1	DEL	DEL	DEL	1	1	DEL	1	1	1	1	1	DEL	1	1	DEL	1	DEL
chr1	124874542	124874542	-	0	0	0	0	0	0	0	0	0	0	0	0	0	0	INS	0	0	0
chr1	125113023	125113023	-	0	INS	INS	0	0	INS	INS	INS	0	0	0	0	0	0	0	0	0	0
chr1	125182071	125182071	+	0	0	0	0	0	0	0	0	0	0	0	0	0	0	0	0	INS	0
chr1	125190467	125190467	-	0	INS	INS	INS	0	INS	INS	INS	0	0	INS	0	INS	0	INS	0	0	0
chr1	125891323	125891323	-	0	0	0	0	0	0	0	0	0	0	0	0	0	0	0	INS	0	0
chr1	126223072	126223072	+	0	0	0	0	0	0	0	0	0	INS	0	0	0	0	0	0	0	0
chr1	126687743	126687743	None	0	INS	0	0	0	0	INS	0	0	INS	0	0	0	0	0	INS	INS	0
chr1	126733567	126733567	None	0	0	0	0	0	0	0	0	0	0	0	0	0	0	0	INS	0	INS
chr1	127126547	127126547	+	0	0	0	0	0	0	0	0	0	0	0	0	0	0	0	INS	0	0
chr1	127179136	127179136	+	0	INS	INS	INS	0	0	INS	0	0	0	0	0	INS	0	INS	0	0	INS
chr1	127213340	127220555	+	1	1	1	1	DEL	DEL	1	DEL	1	DEL	DEL	DEL	1	1	DEL	DEL	DEL	1
chr1	127242719	127246914	-	1	1	1	1	DEL	DEL	1	DEL	1	DEL	DEL	DEL	1	1	DEL	DEL	DEL	1
chr1	127284178	127284178	+	0	0	0	0	INS	INS	0	INS	0	0	INS	INS	0	0	0	INS	0	0
chr1	127387065	127387065	-	0	0	0	0	INS	INS	0	INS	0	0	INS	INS	0	0	0	0	INS	0
chr1	127539856	127539856	None	0	0	0	0	0	INS	0	0	0	0	0	0	0	0	0	INS	0	0
chr1	127563721	127563721	-	0	0	0	0	0	0	0	0	0	0	0	0	0	0	0	0	INS	0
chr1	127603386	127603386	-	0	0	0	0	0	0	0	0	0	0	0	0	0	INS	INS	0	0	INS
chr1	127969806	127969806	+	0	0	0	0	0	0	0	0	0	0	0	0	0	INS	0	0	0	0
chr1	128089287	128089287	+	0	0	0	0	0	0	0	0	0	0	0	0	0	0	0	INS	0	0
chr1	128277383	128277383	+	0	0	0	0	0	0	0	0	0	0	0	0	0	0	0	0	INS	0
chr1	128320610	128326288	+	1	DEL	DEL	DEL	DEL	DEL	DEL	DEL	1	DEL	DEL	DEL	DEL	1	DEL	DEL	DEL	1
chr1	128375385	128375807	+	1	1	1	1	1	1	1	1	1	DEL	1	1	1	1	1	DEL	1	1
chr1	128468227	128468227	None	0	INS	INS	INS	0	INS	INS	0	0	0	INS	INS	0	INS	INS	INS	INS	0
chr1	128734018	128734018	-	0	0	0	0	0	0	0	0	0	0	0	0	0	0	0	0	INS	0
chr1	128835750	128840967	+	1	DEL	DEL	1	DEL	DEL	DEL	DEL	1	DEL	DEL	DEL	DEL	DEL	DEL	DEL	DEL	DEL
chr1	129140149	129140149	None	0	0	0	0	0	0	0	0	0	INS	0	0	0	0	0	INS	INS	0
chr1	129198285	129198285	+	0	0	0	0	0	0	0	0	0	0	INS	0	0	INS	0	0	0	0
chr1	129412045	129412045	+	0	0	0	0	0	0	0	0	0	0	0	0	0	0	0	INS	0	0
chr1	129454834	129462067	-	1	DEL	DEL	DEL	DEL	DEL	DEL	DEL	1	DEL	1	DEL	DEL	1	1	DEL	DEL	DEL
chr1	129771659	129778759	-	1	DEL	DEL	DEL	DEL	DEL	DEL	DEL	1	DEL	DEL	DEL	DEL	DEL	1	DEL	DEL	DEL
chr1	129788562	129793838	-	1	1	1	1	1	1	DEL	DEL	1	DEL	DEL	DEL	1	DEL	1	DEL	DEL	DEL
chr1	129932619	129932619	-	0	0	0	0	0	0	0	0	0	0	0	0	0	0	0	INS	0	0
chr1	130354880	130354880	None	0	0	0	0	INS	INS	INS	0	0	INS	0	0	0	0	0	INS	0	0
chr1	130782372	130782372	+	0	0	0	0	0	0	0	0	0	INS	0	0	0	0	0	0	0	0
chr1	130812365	130812365	-	0	0	0	0	0	0	0	0	0	0	INS	0	0	INS	0	0	0	INS
chr1	132131614	132131614	+	0	0	0	0	0	0	0	0	0	0	0	0	0	0	0	0	INS	0
chr1	132293816	132293816	-	0	0	0	0	0	0	0	0	0	0	0	0	0	0	0	0	0	INS
chr1	132430881	132435828	+	1	1	1	1	1	1	1	1	1	DEL	DEL	1	1	DEL	1	DEL	DEL	DEL
chr1	132644833	132645285	+	1	1	1	1	1	1	1	1	1	DEL	DEL	1	1	1	1	DEL	DEL	1
chr1	132646911	132646911	+	0	0	0	0	0	0	0	0	0	0	INS	0	0	0	0	0	0	0
chr1	132716646	132716646	+	0	0	0	0	0	0	0	0	0	0	0	0	0	0	0	0	INS	0
chr1	132753845	132753845	-	0	0	0	0	0	0	0	0	0	0	0	0	0	0	0	0	INS	0
chr1	132815459	132815459	-	0	0	0	0	0	0	0	0	0	0	0	0	0	0	0	0	0	INS
chr1	133462143	133462143	+	0	0	0	0	0	0	0	0	0	0	0	0	0	0	0	0	INS	0
chr1	133512337	133512337	-	0	0	0	0	0	0	0	0	0	INS	0	0	0	0	0	0	0	0
chr1	133609566	133609566	-	0	INS	INS	INS	INS	0	INS	0	0	0	INS	INS	0	0	INS	0	0	INS
chr1	133630234	133630234	-	0	INS	INS	INS	0	0	0	0	0	0	0	INS	0	0	0	0	0	0
chr1	133632105	133632105	-	0	0	0	0	0	0	0	0	0	0	0	0	0	0	0	INS	0	0
chr1	133844954	133844954	-	0	0	0	0	0	0	0	0	0	0	0	0	0	0	0	INS	0	0
chr1	134708697	134708697	-	0	0	0	0	0	0	0	0	0	0	0	0	0	0	0	INS	INS	0
chr1	135258632	135258632	None	0	INS	INS	INS	INS	0	0	0	0	0	INS	INS	0	INS	INS	INS	INS	INS
chr1	135434342	135434342	None	0	0	0	0	0	0	0	0	0	0	0	0	0	0	0	INS	0	0
chr1	135852781	135852781	+	0	0	0	0	0	0	0	0	0	INS	0	0	0	0	0	0	0	0
chr1	135953523	135953523	-	0	0	0	0	0	0	0	0	0	0	0	0	0	0	INS	0	INS	0
chr1	136043763	136043763	None	0	0	0	0	0	0	0	0	0	INS	0	0	0	0	0	INS	0	0
chr1	136053471	136053471	-	0	0	0	0	0	0	0	0	0	0	0	0	0	0	0	0	INS	0
chr1	136054120	136054120	-	0	0	0	0	0	0	0	0	0	0	0	0	0	0	0	0	INS	0
chr1	136159703	136159703	None	0	0	0	0	0	0	0	0	0	INS	0	0	0	0	0	INS	INS	0
chr1	136284034	136284034	-	0	0	0	0	0	0	0	0	0	INS	0	0	0	0	0	0	0	0
chr1	136335033	136335033	-	0	0	0	0	0	0	0	0	0	0	0	0	0	0	0	INS	0	0
chr1	137086371	137086805	-	1	1	1	1	1	1	1	1	1	DEL	1	1	1	1	1	1	DEL	1
chr1	137185077	137185077	None	0	0	0	0	0	0	0	0	0	INS	0	0	0	0	0	0	0	0
chr1	137607308	137607308	None	0	0	0	INS	0	INS	0	0	0	0	0	0	0	INS	0	0	0	INS
chr1	137830898	137830898	-	0	0	0	0	0	0	0	0	0	0	0	0	0	0	0	0	0	INS
chr1	138422700	138422700	-	0	0	0	0	0	0	0	0	0	0	0	0	0	0	0	0	0	INS
chr1	138704657	138706920	-	1	1	1	1	1	1	1	1	1	DEL	1	DEL	1	1	1	DEL	DEL	1
chr1	138775593	138775593	-	0	0	0	0	0	0	0	0	0	INS	0	0	0	0	0	0	0	0
chr1	138901974	138901974	-	0	0	0	0	0	0	0	0	0	0	0	INS	0	0	0	0	0	0
chr1	138917500	138917500	None	0	0	INS	0	0	0	0	0	0	INS	0	0	0	0	0	INS	INS	0
chr1	139170518	139174854	-	1	1	1	1	1	1	1	1	1	DEL	1	1	1	1	1	DEL	DEL	DEL
chr1	139319380	139319380	-	0	0	0	0	0	0	0	0	0	INS	0	0	0	0	0	0	0	0
chr1	139363899	139363899	-	0	0	0	0	0	0	0	0	0	INS	0	0	0	0	0	0	0	0
chr1	139651431	139651431	+	0	0	0	0	0	0	0	0	0	0	0	0	0	0	0	INS	0	0
chr1	139754929	139754929	None	0	0	0	0	0	0	0	0	0	0	0	0	0	0	0	0	0	INS
chr1	139974206	139974206	+	0	0	0	0	0	0	0	0	0	INS	0	0	0	0	0	0	0	0
chr1	140228938	140228938	+	0	0	0	0	0	0	0	0	0	INS	0	0	0	0	0	0	0	0
chr1	140412147	140412147	-	0	0	0	0	0	INS	0	INS	0	0	INS	0	0	0	0	0	0	INS
chr1	140567757	140567757	+	0	0	0	0	0	0	0	0	0	0	0	0	0	0	0	0	INS	0
chr1	140588710	140588710	-	0	0	0	0	0	0	0	0	0	0	0	0	0	0	0	INS	0	0
chr1	140715929	140715929	+	0	0	0	0	0	0	0	0	0	0	0	INS	0	0	0	0	INS	0
chr1	141168921	141168921	+	0	0	0	0	0	INS	0	INS	0	0	INS	0	0	0	0	0	0	0
chr1	141301046	141301046	None	0	0	0	0	0	0	0	0	0	INS	0	0	0	0	0	INS	INS	0
chr1	141462303	141462303	+	0	0	0	0	0	0	0	INS	0	0	0	0	0	0	0	0	0	0
chr1	141621370	141626703	+	1	1	1	1	1	DEL	1	DEL	1	DEL	DEL	DEL	1	1	1	DEL	1	1
chr1	141756615	141756615	+	0	0	0	0	0	0	0	0	0	INS	0	0	0	0	0	INS	0	0
chr1	141762022	141762349	-	1	1	1	1	1	1	1	1	1	DEL	1	1	1	1	1	DEL	DEL	1
chr1	141828310	141828310	+	0	0	0	0	0	INS	0	INS	0	0	INS	0	0	0	0	0	0	0
chr1	141859043	141859043	+	0	0	0	0	0	0	0	0	0	0	0	0	0	0	0	INS	0	0
chr1	142377137	142377137	-	0	0	0	0	0	0	0	0	0	0	0	0	0	0	0	0	0	INS
chr1	142496211	142496211	-	0	0	0	0	0	0	0	0	0	0	0	0	0	0	0	INS	0	0
chr1	142552930	142553270	+	1	1	1	1	1	1	1	1	1	1	1	1	1	1	1	1	DEL	DEL
chr1	142582857	142582857	-	0	INS	INS	INS	0	0	0	0	0	0	0	0	0	0	0	0	0	0
chr1	142713345	142720558	+	1	1	1	1	1	1	1	1	1	DEL	1	1	1	DEL	DEL	DEL	DEL	DEL
chr1	142808563	142808563	+	0	0	0	0	0	0	0	0	0	0	0	0	0	0	INS	0	0	0
chr1	142812899	142812899	+	0	0	0	0	0	0	0	0	0	INS	0	0	0	0	0	0	0	0
chr1	142897946	142897946	+	0	0	0	0	0	0	0	0	0	0	0	0	0	0	0	0	INS	0
chr1	142925841	142925841	+	0	0	0	0	0	0	0	0	0	0	0	0	0	0	0	0	INS	0
chr1	142929841	142929841	None	0	0	0	0	0	0	0	0	0	0	0	0	0	0	0	INS	0	0
chr1	142931942	142939084	+	1	DEL	DEL	DEL	1	DEL	1	DEL	1	DEL	DEL	1	1	DEL	DEL	DEL	DEL	DEL
chr1	142997539	142997539	-	0	0	0	0	0	0	0	0	0	0	0	0	0	0	0	INS	0	0
chr1	143053345	143053345	None	0	0	0	0	0	0	0	0	0	0	0	0	0	0	0	0	INS	0
chr1	143148738	143148738	-	0	0	0	0	0	0	0	0	0	0	0	0	0	0	0	INS	0	0
chr1	143268590	143270621	-	1	1	1	1	1	1	1	1	1	DEL	1	1	1	1	1	DEL	DEL	DEL
chr1	143344401	143344401	+	0	0	0	0	0	0	0	0	0	0	0	0	0	0	0	0	INS	0
chr1	143501114	143501114	+	0	INS	INS	INS	0	0	0	0	0	0	0	0	0	0	0	0	0	0
chr1	143658899	143658899	None	0	0	0	0	0	0	0	0	0	INS	0	0	0	0	0	INS	INS	0
chr1	143809342	143809342	-	0	0	0	0	0	0	0	0	0	0	0	0	0	0	0	INS	0	0
chr1	143864083	143864083	-	0	0	0	0	0	0	0	0	0	0	0	0	0	0	0	INS	INS	0
chr1	144057912	144057912	+	0	0	0	0	0	0	0	0	0	0	0	0	0	0	0	INS	0	0
chr1	144092185	144092185	None	0	0	0	0	0	0	0	0	0	0	0	0	0	0	0	INS	0	0
chr1	144481478	144486744	-	1	DEL	DEL	DEL	DEL	DEL	1	DEL	1	1	DEL	1	1	DEL	DEL	1	DEL	DEL
chr1	144508564	144512619	+	1	1	1	1	1	1	1	1	1	1	1	1	1	1	1	DEL	DEL	1
chr1	145100190	145100190	+	0	0	0	0	0	INS	0	INS	0	0	INS	0	0	0	0	0	0	0
chr1	145214796	145214796	-	0	INS	INS	INS	0	0	0	0	0	0	0	0	0	0	INS	0	0	0
chr1	145402390	145402390	-	0	0	0	0	0	0	0	0	0	INS	0	0	0	0	0	0	0	0
chr1	145435604	145435604	+	0	0	0	0	0	0	0	0	0	0	0	0	0	0	0	INS	0	0
chr1	145576741	145576741	-	0	0	0	0	INS	0	0	0	0	0	0	0	0	0	0	0	0	0
chr1	145580443	145580443	+	0	0	0	0	INS	0	0	0	0	0	0	0	0	0	0	0	0	0
chr1	146231189	146238510	+	1	1	1	1	1	1	1	1	1	DEL	1	1	1	1	1	DEL	DEL	1
chr1	146264697	146264697	-	0	0	0	0	0	0	0	0	0	0	0	0	0	0	0	0	0	INS
chr1	146463515	146463515	+	0	INS	INS	INS	0	INS	0	INS	0	0	INS	0	0	INS	0	0	0	INS
chr1	146567326	146567326	-	0	0	0	0	0	0	0	0	0	0	0	0	0	0	0	0	0	INS
chr1	146625755	146625755	+	0	INS	INS	INS	0	0	0	0	0	INS	0	0	0	0	INS	0	INS	INS
chr1	146701812	146708938	-	1	DEL	DEL	1	1	DEL	1	DEL	1	DEL	1	1	1	1	1	DEL	1	DEL
chr1	146791804	146791804	None	0	0	0	0	0	0	0	0	0	0	0	0	0	INS	0	INS	0	0
chr1	146837128	146837128	-	0	0	0	0	0	0	0	0	0	0	0	0	0	0	0	0	INS	0
chr1	146962808	146962808	+	0	0	0	0	0	0	0	0	0	INS	0	0	0	0	0	0	0	0
chr1	147048350	147048350	-	0	0	0	0	0	0	0	0	0	0	0	0	0	0	0	0	INS	0
chr1	147110816	147110816	+	0	0	0	0	INS	0	0	0	0	0	0	INS	INS	0	0	0	0	INS
chr1	147153818	147153818	-	0	0	0	0	INS	0	0	0	0	0	0	INS	INS	0	0	0	0	INS
chr1	147155993	147155993	+	0	0	0	0	0	INS	0	INS	0	0	INS	0	0	INS	0	INS	0	0
chr1	147201794	147201794	+	0	0	0	0	0	0	0	0	0	0	0	0	0	0	0	0	INS	0
chr1	147232950	147232950	+	0	0	0	0	0	INS	0	INS	0	0	INS	0	0	INS	0	0	0	0
chr1	147342592	147342592	-	0	0	0	0	0	0	0	0	0	0	0	0	0	0	0	INS	0	0
chr1	147370425	147370425	+	0	INS	INS	INS	INS	INS	0	INS	0	0	INS	INS	INS	INS	INS	0	0	INS
chr1	147372781	147372781	+	0	INS	INS	INS	0	0	0	0	0	0	0	0	0	0	INS	0	0	0
chr1	147401280	147401280	+	0	0	0	0	INS	0	0	0	0	0	0	INS	INS	0	0	0	0	0
chr1	147496453	147496453	-	0	0	0	0	0	0	0	0	0	INS	0	0	0	0	0	INS	0	0
chr1	147515552	147515552	-	0	0	0	0	INS	0	0	0	0	0	0	INS	INS	0	0	0	0	0
chr1	147557705	147557705	+	0	0	0	0	0	0	0	0	0	0	0	0	0	0	0	INS	0	0
chr1	147689181	147689181	+	0	0	0	0	0	0	0	0	0	0	0	0	0	0	0	0	INS	0
chr1	147696218	147696218	None	0	0	0	0	0	0	0	0	0	INS	0	0	0	0	0	INS	INS	0
chr1	147704806	147704806	None	0	0	0	0	INS	0	0	0	0	0	0	INS	INS	0	0	0	0	0
chr1	147785075	147785431	+	1	1	1	1	1	1	1	1	1	DEL	1	1	1	1	1	DEL	DEL	1
chr1	147786746	147786746	-	0	INS	INS	INS	INS	0	0	0	0	0	0	INS	INS	0	INS	0	0	0
chr1	147823166	147823166	+	0	INS	INS	INS	INS	0	0	0	0	0	0	INS	INS	0	INS	0	0	0
chr1	147897410	147897410	-	0	0	0	0	0	0	0	0	0	INS	0	0	0	0	0	0	0	0
chr1	147906428	147906428	+	0	0	0	0	0	0	0	0	0	INS	0	0	0	0	0	0	0	0
chr1	147968116	147975186	+	1	DEL	DEL	DEL	DEL	1	1	1	1	DEL	1	DEL	DEL	1	DEL	DEL	DEL	1
chr1	148021140	148021554	+	1	1	1	1	1	1	1	1	1	DEL	1	1	1	1	1	DEL	DEL	1
chr1	148107213	148107213	+	0	0	0	0	0	0	0	0	0	INS	0	0	0	0	0	0	0	0
chr1	148191699	148191699	-	0	INS	INS	INS	INS	0	0	0	0	0	0	INS	INS	0	INS	0	0	0
chr1	148215272	148215272	None	0	INS	INS	INS	INS	0	0	0	0	0	0	INS	INS	0	INS	0	0	0
chr1	148244343	148251432	-	1	DEL	DEL	DEL	DEL	1	1	1	1	DEL	1	DEL	DEL	1	DEL	DEL	DEL	1
chr1	148253314	148253699	+	1	1	1	1	1	1	1	1	1	1	1	1	1	1	1	1	DEL	1
chr1	148391110	148391110	-	0	0	0	0	0	INS	0	INS	0	0	INS	0	0	INS	0	0	0	0
chr1	148543659	148543659	None	0	0	INS	0	0	0	0	0	0	INS	0	0	0	INS	0	0	0	0
chr1	148652915	148653379	-	1	DEL	DEL	DEL	DEL	1	1	1	1	DEL	1	DEL	DEL	1	DEL	DEL	1	1
chr1	148853475	148853475	+	0	0	0	0	0	0	0	0	0	INS	0	0	0	0	0	0	0	0
chr1	149029328	149029328	-	0	0	0	0	0	0	0	0	0	0	0	0	0	0	0	0	INS	0
chr1	149103652	149103652	-	0	0	0	0	0	0	0	0	0	INS	0	0	0	0	0	0	0	0
chr1	149105404	149105404	+	0	0	0	0	0	0	0	0	0	0	0	0	0	0	0	0	INS	0
chr1	149202433	149202433	+	0	0	0	0	0	0	0	0	0	0	0	0	0	0	0	0	0	INS
chr1	149253088	149253088	-	0	0	0	0	0	0	0	0	0	0	0	0	0	0	0	INS	0	0
chr1	149317698	149317698	-	0	INS	INS	INS	INS	0	0	0	0	0	0	INS	INS	0	INS	0	0	0
chr1	149485036	149485036	-	0	0	0	0	0	0	0	0	0	INS	0	0	0	0	0	INS	0	0
chr1	149500190	149500190	+	0	0	0	0	0	0	0	0	0	INS	0	0	0	0	0	0	0	0
chr1	149620917	149620917	None	0	0	0	0	0	0	0	0	0	0	0	0	0	0	0	0	INS	0
chr1	149631615	149631615	+	0	0	0	0	0	0	0	0	0	0	0	0	0	0	0	INS	0	0
chr1	149887373	149887373	-	0	0	0	0	0	0	0	0	0	0	0	0	0	0	0	INS	0	0
chr1	149893158	149893158	-	0	INS	0	INS	INS	0	0	0	0	0	0	0	INS	0	INS	0	0	0
chr1	150000780	150000780	-	0	0	0	0	0	0	0	0	0	0	0	0	0	0	0	INS	0	0
chr1	150015752	150021524	-	1	DEL	DEL	DEL	DEL	1	1	1	1	DEL	1	DEL	DEL	1	DEL	DEL	1	1
chr1	150112280	150112280	+	0	0	0	0	0	0	0	0	0	0	0	0	0	0	0	0	INS	0
chr1	150121236	150126747	+	1	DEL	DEL	DEL	DEL	1	1	1	1	DEL	1	DEL	DEL	1	DEL	DEL	1	1
chr1	150303888	150311049	-	1	DEL	DEL	DEL	DEL	1	1	1	1	DEL	1	DEL	DEL	1	DEL	DEL	DEL	1
chr1	150332586	150337857	+	1	DEL	DEL	DEL	DEL	1	1	1	1	DEL	1	DEL	DEL	1	DEL	DEL	DEL	1
chr1	150418531	150418531	-	0	0	INS	INS	INS	0	0	0	0	0	0	INS	INS	0	INS	0	0	0
chr1	150551872	150551872	+	0	INS	INS	INS	INS	0	0	0	0	0	0	INS	INS	0	INS	0	0	0
chr1	150630758	150630758	+	0	0	0	0	0	0	0	0	0	0	0	0	0	0	0	INS	0	0
chr1	150703234	150703234	+	0	0	0	0	0	0	0	0	0	0	0	0	0	0	0	0	INS	0
chr1	150953849	150953849	+	0	0	0	0	0	0	0	0	0	0	0	0	0	0	0	0	INS	0
chr1	151187747	151187747	-	0	0	0	0	0	0	0	0	0	INS	0	0	0	0	0	0	INS	0
chr1	151240422	151247504	+	1	1	1	1	1	1	1	1	1	1	DEL	1	1	1	1	DEL	1	DEL
chr1	151279619	151279619	-	0	0	0	0	0	0	0	0	0	INS	0	0	0	0	0	0	0	0
chr1	151353412	151360583	-	1	DEL	DEL	1	DEL	1	1	DEL	1	1	DEL	1	DEL	1	DEL	DEL	DEL	DEL
chr1	151361412	151368536	-	1	1	1	1	1	DEL	1	DEL	1	DEL	DEL	1	1	1	1	DEL	DEL	DEL
chr1	151428652	151435798	+	1	1	1	1	1	1	1	DEL	1	1	1	1	1	1	1	1	1	1
chr1	151458020	151458020	-	0	0	0	0	0	INS	0	INS	0	0	INS	0	0	0	0	0	0	0
chr1	151467859	151467859	+	0	0	0	0	0	0	0	0	0	0	0	0	0	0	0	0	INS	0
chr1	151614272	151614272	+	0	0	0	0	0	0	0	0	0	0	0	0	0	0	0	0	INS	0
chr1	151676721	151676721	+	0	0	0	0	0	0	0	0	0	0	0	0	0	0	0	0	INS	0
chr1	151855227	151855227	None	0	0	0	0	0	0	0	0	0	INS	0	0	0	0	0	0	INS	0
chr1	151988359	151988359	+	0	0	0	0	0	0	0	0	0	INS	0	0	0	0	0	0	0	0
chr1	152076815	152078598	0	1	1	1	1	1	1	1	1	1	DEL	1	1	1	1	1	DEL	DEL	1
chr1	152323038	152323038	-	0	0	0	0	0	0	0	0	0	0	0	0	0	0	0	INS	0	0
chr1	152539508	152539948	+	1	1	1	1	1	1	1	1	1	1	1	1	1	1	1	1	DEL	1
chr1	152709950	152709950	+	0	0	0	0	INS	0	0	0	0	0	0	0	INS	0	0	0	0	0
chr1	153145821	153145821	+	0	0	0	0	0	0	0	0	0	0	0	0	0	0	0	0	INS	0
chr1	153585293	153585293	None	0	0	0	0	0	0	0	0	0	INS	0	0	0	0	0	0	0	0
chr1	153818971	153818971	+	0	0	0	0	INS	0	0	0	0	0	0	0	INS	0	INS	0	INS	0
chr1	153960323	153960323	+	0	0	0	0	0	0	0	0	0	INS	0	0	0	0	0	0	0	0
chr1	154260650	154260983	-	1	1	1	1	1	1	1	1	1	DEL	1	1	1	1	1	DEL	1	1
chr1	154409918	154409918	+	0	0	0	0	0	0	0	0	0	0	0	INS	0	INS	0	0	0	0
chr1	154510005	154515287	+	1	DEL	DEL	DEL	DEL	1	1	1	1	DEL	1	1	DEL	1	DEL	DEL	DEL	DEL
chr1	154518562	154518562	-	0	0	0	0	0	0	0	0	0	0	0	0	0	0	0	INS	0	0
chr1	154786502	154786502	+	0	0	0	0	0	0	0	0	0	0	0	0	0	0	0	0	INS	0
chr1	154786832	154786832	None	0	0	0	0	INS	0	0	0	0	0	0	0	0	0	INS	INS	0	0
chr1	155021762	155021762	+	0	0	0	0	INS	0	0	0	0	0	0	0	0	0	INS	INS	0	0
chr1	155083159	155083159	+	0	INS	INS	INS	INS	0	0	0	0	0	0	0	0	0	INS	0	INS	0
chr1	155460180	155460180	+	0	0	0	0	0	0	0	0	0	INS	0	INS	INS	INS	0	0	INS	INS
chr1	155727581	155728083	+	1	1	1	1	1	1	1	1	1	1	1	DEL	DEL	1	1	1	DEL	DEL
chr1	155846819	155846819	+	0	0	0	0	0	0	0	0	0	INS	0	0	0	0	0	0	INS	0
chr1	156746112	156753208	-	1	1	1	1	1	1	1	1	1	DEL	1	DEL	DEL	1	1	1	DEL	DEL
chr1	156893564	156893564	-	0	0	0	0	0	0	0	0	0	INS	0	0	0	0	0	0	0	0
chr1	157221089	157221089	-	0	0	0	0	0	0	0	INS	0	0	0	0	0	0	0	0	0	0
chr1	157417475	157417475	-	0	0	0	0	0	0	0	0	0	0	0	0	0	0	0	INS	0	0
chr1	157947487	157947952	+	1	1	1	1	1	1	DEL	1	1	1	1	1	1	1	1	1	1	1
chr1	158158663	158158663	None	0	0	0	0	INS	INS	0	INS	0	0	INS	0	0	INS	0	INS	0	0
chr1	158191987	158191987	None	0	0	0	0	0	0	0	0	0	0	0	0	0	0	0	INS	INS	0
chr1	158972942	158972942	None	0	0	0	0	0	0	0	0	0	0	0	0	0	0	0	INS	INS	0
chr1	158997506	158997869	-	1	DEL	DEL	DEL	DEL	1	DEL	DEL	1	DEL	DEL	DEL	DEL	DEL	DEL	DEL	DEL	1
chr1	159091963	159091963	+	0	0	0	0	0	0	0	0	0	INS	0	0	0	0	0	0	0	0
chr1	159450413	159450413	+	0	INS	INS	INS	0	0	0	0	0	0	0	0	0	0	INS	0	INS	0
chr1	159571950	159571950	None	0	0	0	0	0	0	0	0	0	0	0	INS	0	0	0	0	0	0
chr1	160088768	160088768	-	0	0	0	0	0	0	INS	0	0	0	0	INS	0	0	INS	0	INS	0
chr1	160253640	160253640	-	0	0	0	0	0	0	0	INS	0	0	0	0	0	0	0	0	0	0
chr1	160359236	160359236	-	0	0	0	0	0	0	0	0	0	0	0	0	0	0	0	INS	0	0
chr1	160982888	160982888	-	0	0	0	0	0	0	INS	0	0	0	0	INS	0	0	0	INS	0	0
chr1	161070796	161070796	+	0	0	0	0	0	0	0	0	0	0	0	0	0	0	0	0	INS	0
chr1	161119784	161119784	-	0	0	0	0	0	0	0	0	0	INS	0	0	0	0	0	0	0	0
chr1	161899903	161906990	-	1	DEL	DEL	DEL	1	DEL	DEL	DEL	1	DEL	DEL	DEL	DEL	1	DEL	1	DEL	DEL
chr1	162113062	162113062	-	0	INS	INS	INS	0	0	0	INS	0	0	INS	0	INS	0	0	0	0	0
chr1	162537531	162537531	+	0	INS	INS	INS	0	0	0	INS	0	0	INS	0	INS	0	INS	0	0	0
chr1	162697586	162698041	+	1	1	1	1	1	1	1	1	1	1	1	1	1	1	1	1	DEL	1
chr1	162746050	162751087	-	1	DEL	DEL	DEL	1	DEL	DEL	DEL	1	DEL	DEL	DEL	DEL	1	DEL	DEL	DEL	DEL
chr1	163044065	163044065	+	0	0	0	0	0	0	INS	0	0	0	0	INS	0	0	0	0	0	0
chr1	163401424	163401424	-	0	0	0	0	0	0	INS	0	0	0	0	INS	0	0	0	INS	0	0
chr1	163462309	163466311	+	1	1	1	1	1	1	1	1	1	1	1	1	1	1	1	1	DEL	1
chr1	163808685	163808685	-	0	0	0	0	0	0	INS	0	0	0	0	INS	0	0	0	INS	0	0
chr1	163854063	163854063	+	0	0	0	0	0	0	0	0	0	0	0	0	0	0	0	0	0	INS
chr1	164494554	164494554	+	0	0	0	0	0	0	INS	0	0	0	0	INS	0	0	0	0	INS	0
chr1	164498704	164498704	None	0	0	0	0	0	0	0	0	0	INS	0	0	0	0	0	0	INS	0
chr1	164539004	164539004	None	0	0	0	0	0	0	INS	0	0	INS	0	INS	0	INS	0	INS	0	0
chr1	164717499	164717499	+	0	0	0	0	0	0	0	0	0	0	0	0	0	0	0	0	INS	0
chr1	164770668	164777779	+	1	DEL	DEL	DEL	1	DEL	DEL	DEL	1	DEL	DEL	DEL	DEL	1	DEL	DEL	DEL	DEL
chr1	165258911	165258911	+	0	0	0	0	0	0	0	0	0	0	0	INS	0	0	0	INS	0	0
chr1	165398656	165402783	-	1	1	1	1	1	1	1	1	1	DEL	1	DEL	1	1	1	DEL	DEL	DEL
chr1	165623092	165623467	-	1	1	1	1	DEL	1	1	1	1	DEL	1	DEL	1	1	1	DEL	DEL	DEL
chr1	165855468	165855468	+	0	0	0	0	0	0	0	0	0	0	0	0	0	0	0	0	INS	0
chr1	166238577	166238577	+	0	0	0	0	0	0	0	INS	0	0	0	0	0	0	0	0	0	0
chr1	166522878	166522878	+	0	0	0	0	0	0	0	0	0	0	0	INS	0	0	0	INS	0	0
chr1	166730169	166730169	+	0	0	0	0	0	0	0	0	0	0	0	INS	0	0	0	0	0	0
chr1	166940303	166940303	+	0	0	0	0	0	0	0	0	0	0	0	INS	0	0	0	INS	0	0
chr1	167033059	167033464	+	1	1	1	1	1	1	1	1	1	1	1	1	1	1	1	1	DEL	1
chr1	167036330	167036330	None	0	0	0	0	0	0	0	0	0	INS	0	INS	0	0	0	INS	0	0
chr1	167309695	167309695	None	0	0	0	0	0	0	0	0	0	0	0	INS	0	0	0	0	0	0
chr1	167510706	167511195	-	1	1	1	1	1	1	1	1	1	DEL	1	DEL	1	1	1	DEL	1	DEL
chr1	167515543	167515543	None	0	0	0	0	0	0	0	0	0	INS	0	INS	0	0	0	0	0	0
chr1	167669694	167669694	+	0	0	0	0	0	0	0	0	0	0	0	0	0	0	0	0	0	INS
chr1	167955761	167955761	+	0	0	0	0	0	0	0	0	0	INS	0	INS	0	0	0	INS	0	0
chr1	168182626	168182626	None	0	0	0	0	0	0	0	0	0	INS	0	0	0	0	0	0	0	0
chr1	168199152	168199152	-	0	0	0	0	0	0	0	0	0	0	0	0	0	INS	0	0	0	0
chr1	168203188	168203188	-	0	0	0	0	0	0	0	0	0	INS	0	0	0	0	0	0	0	0
chr1	168629723	168629723	+	0	0	0	0	0	0	0	0	0	INS	0	0	0	0	0	0	0	0
chr1	168693269	168700016	-	1	1	1	1	1	1	1	1	1	DEL	1	DEL	1	DEL	1	DEL	DEL	DEL
chr1	168726148	168726148	-	0	0	0	0	0	0	0	0	0	0	0	0	0	0	0	0	INS	0
chr1	168870137	168870611	-	1	1	1	1	1	1	1	1	1	DEL	1	DEL	1	DEL	1	DEL	1	DEL
chr1	169060565	169060565	+	0	0	0	0	0	0	0	0	0	INS	0	0	0	0	0	0	0	0
chr1	169866971	169866971	None	0	0	0	0	0	0	0	0	0	0	0	0	0	0	0	0	0	INS
chr1	169870754	169870754	+	0	0	0	0	0	0	0	0	0	0	INS	INS	0	0	0	0	0	0
chr1	169871344	169871344	None	0	0	0	0	0	0	0	0	0	0	INS	0	0	0	0	INS	0	0
chr1	170065103	170065103	+	0	0	0	0	0	0	0	0	0	0	INS	INS	0	0	0	0	0	0
chr1	170496960	170497439	+	1	DEL	DEL	DEL	DEL	DEL	1	DEL	1	DEL	1	1	DEL	DEL	DEL	DEL	DEL	DEL
chr1	170508673	170508673	+	0	0	0	0	0	0	0	0	0	INS	0	0	0	0	0	0	0	0
chr1	171208316	171208316	-	0	0	0	0	0	0	0	0	0	0	0	0	0	0	INS	0	0	0
chr1	171340312	171340312	+	0	0	0	0	0	0	0	0	0	0	0	0	0	0	0	0	0	INS
chr1	171345338	171345338	None	0	0	0	0	0	INS	0	0	0	0	0	0	0	INS	0	INS	0	0
chr1	171472550	171479027	+	1	DEL	DEL	DEL	1	DEL	1	DEL	1	DEL	1	1	DEL	DEL	DEL	1	DEL	DEL
chr1	171527654	171527654	-	0	0	0	0	0	0	0	0	0	0	0	0	0	0	INS	0	0	0
chr1	171707062	171707062	-	0	0	0	0	0	0	0	0	0	0	0	0	0	0	0	INS	0	0
chr1	171866651	171866651	-	0	0	0	0	0	0	0	0	0	0	0	0	0	0	0	INS	0	0
chr1	171979902	171979902	+	0	0	0	0	0	INS	0	0	0	0	0	0	0	0	0	0	0	0
chr1	172012598	172012598	+	0	0	0	0	0	0	0	0	0	0	0	0	0	0	0	INS	0	0
chr1	172045948	172053036	+	1	DEL	DEL	DEL	1	DEL	1	DEL	1	DEL	1	1	DEL	DEL	DEL	1	DEL	DEL
chr1	172098589	172098589	+	0	0	0	0	0	0	0	0	0	0	0	0	0	0	0	INS	0	0
chr1	172327787	172327787	None	0	INS	INS	0	0	INS	0	INS	0	INS	0	0	INS	INS	INS	0	INS	INS
chr1	172349152	172349152	+	0	INS	INS	INS	0	INS	0	INS	0	0	0	0	INS	INS	INS	0	0	INS
chr1	172356415	172356415	+	0	0	0	0	0	0	0	0	0	0	0	0	0	INS	0	0	0	0
chr1	172738414	172738414	+	0	INS	INS	INS	0	INS	0	INS	0	0	0	0	INS	INS	INS	INS	0	INS
chr1	172957672	172957672	-	0	0	0	0	0	0	0	0	0	0	0	0	0	0	INS	0	0	0
chr1	172974626	172974626	+	0	INS	INS	INS	0	0	INS	INS	0	0	INS	INS	INS	0	0	0	0	0
chr1	173038852	173038852	-	0	INS	INS	INS	0	INS	INS	INS	0	0	INS	INS	INS	INS	INS	INS	0	0
chr1	173195181	173195181	+	0	0	0	0	0	0	0	0	0	0	0	0	0	INS	0	0	0	0
chr1	173512828	173512828	-	0	0	0	0	0	0	0	0	0	0	0	0	0	0	0	0	INS	0
chr1	173517636	173517636	None	0	0	0	0	0	0	0	0	0	INS	0	0	0	0	0	0	INS	0
chr1	173759841	173762868	+	1	DEL	DEL	DEL	DEL	DEL	DEL	DEL	1	DEL	DEL	DEL	DEL	DEL	DEL	DEL	DEL	DEL
chr1	173767411	173767411	-	0	INS	INS	INS	INS	0	INS	INS	0	0	INS	INS	INS	INS	0	0	0	0
chr1	173830299	173830299	+	0	INS	INS	INS	INS	INS	INS	INS	0	0	INS	INS	INS	INS	0	INS	0	0
chr1	174195807	174199869	+	1	DEL	DEL	DEL	DEL	DEL	DEL	DEL	1	DEL	DEL	DEL	DEL	DEL	DEL	1	DEL	DEL
chr1	174698797	174698797	+	0	0	0	0	0	0	0	0	0	0	0	0	0	0	0	INS	0	0
chr1	174770709	174770709	-	0	0	0	0	0	0	0	0	0	0	INS	INS	0	0	0	0	0	0
chr1	174775171	174775171	+	0	INS	INS	INS	INS	0	INS	INS	0	0	0	0	INS	INS	INS	0	0	0
chr1	174796520	174796520	None	0	INS	INS	INS	INS	INS	INS	INS	0	INS	INS	INS	INS	INS	INS	INS	INS	INS
chr1	174875386	174875386	+	0	INS	INS	INS	INS	INS	INS	INS	0	INS	0	INS	INS	INS	0	INS	0	0
chr1	175093062	175093062	-	0	0	0	0	0	0	0	0	0	INS	0	0	0	0	0	0	0	0
chr1	175378773	175378773	-	0	0	0	0	0	0	0	0	0	0	0	0	0	0	0	0	INS	0
chr1	175511320	175511320	-	0	0	INS	INS	0	0	INS	INS	0	0	0	0	INS	INS	0	0	0	0
chr1	175780139	175780139	+	0	0	0	INS	0	0	0	0	0	0	0	0	0	0	0	0	0	0
chr1	175880302	175880302	-	0	0	INS	INS	0	0	0	0	0	0	0	0	INS	INS	0	INS	0	0
chr1	175927164	175927164	-	0	0	0	0	0	INS	0	0	0	0	0	0	0	0	0	0	0	0
chr1	176022732	176022732	+	0	INS	INS	INS	0	0	INS	INS	0	0	0	0	INS	INS	0	0	0	0
chr1	176448459	176448459	None	0	0	0	0	0	0	0	0	0	0	0	0	0	INS	0	INS	0	0
chr1	176543293	176543293	-	0	INS	INS	INS	INS	0	INS	INS	0	0	0	0	INS	INS	0	0	0	0
chr1	176972141	176978432	-	1	DEL	DEL	DEL	DEL	1	DEL	DEL	1	DEL	1	DEL	DEL	DEL	DEL	1	DEL	DEL
chr1	176979285	176979285	-	0	0	0	0	0	INS	0	0	0	0	INS	INS	0	0	0	0	0	0
chr1	177197372	177197372	+	0	INS	INS	INS	0	INS	INS	INS	0	0	INS	INS	INS	INS	INS	0	0	INS
chr1	177336713	177336713	+	0	0	0	0	0	0	0	0	0	0	0	0	0	0	0	0	0	INS
chr1	177424018	177424018	-	0	0	0	0	0	INS	0	0	0	0	0	0	0	0	0	0	0	0
chr1	177722650	177722650	-	0	0	0	0	0	0	0	0	0	INS	0	0	0	0	0	0	0	0
chr1	177874482	177874482	-	0	0	0	0	0	0	0	0	0	0	0	0	0	0	0	INS	0	0
chr1	177906331	177906331	-	0	0	0	0	0	0	0	0	0	0	INS	INS	0	0	0	0	0	0
chr1	177928282	177928282	None	0	0	0	0	0	0	0	0	0	INS	0	0	0	0	0	INS	0	0
chr1	177947916	177947916	+	0	0	0	0	0	0	0	0	0	0	0	0	0	0	0	0	INS	0
chr1	178252185	178252185	-	0	INS	INS	INS	0	INS	INS	INS	0	0	0	0	INS	INS	0	0	0	0
chr1	178376958	178376958	-	0	0	0	0	INS	0	0	0	0	0	0	0	0	0	0	0	0	0
chr1	178389546	178389546	-	0	0	0	0	0	0	0	0	0	0	0	0	0	0	INS	0	0	0
chr1	178390100	178390100	+	0	0	0	0	0	0	0	0	0	0	0	0	0	0	0	0	INS	0
chr1	178398177	178398177	-	0	0	0	0	0	0	0	0	0	0	0	0	0	0	0	0	INS	0
chr1	178778641	178778641	-	0	0	0	0	0	0	0	0	0	0	0	0	0	0	0	INS	0	0
chr1	178842189	178842189	+	0	0	0	0	0	0	0	0	0	0	0	0	0	0	0	0	0	INS
chr1	179652604	179652604	None	0	0	0	0	INS	INS	0	0	0	INS	0	0	0	0	0	0	0	0
chr1	180104285	180111340	+	1	DEL	1	DEL	DEL	DEL	1	1	1	DEL	1	1	1	1	DEL	DEL	1	DEL
chr1	180135945	180135945	-	0	INS	0	INS	0	0	0	0	0	0	0	0	0	0	0	0	0	0
chr1	180214733	180214733	+	0	INS	0	INS	0	INS	0	0	0	0	0	0	0	0	INS	0	0	0
chr1	180215966	180215966	+	0	0	0	0	0	0	0	0	0	0	0	0	0	0	0	0	INS	0
chr1	180344566	180344972	-	1	1	1	1	DEL	1	1	1	1	1	1	1	1	1	1	1	DEL	1
chr1	180390337	180390337	-	0	INS	0	INS	0	0	0	0	0	0	0	0	0	0	INS	0	0	0
chr1	180410274	180410274	-	0	0	0	0	0	0	0	0	0	INS	0	0	0	0	0	0	0	0
chr1	180663099	180663099	-	0	0	0	0	0	INS	0	0	0	0	0	0	0	0	0	0	0	0
chr1	180696153	180696153	None	0	0	0	0	0	0	0	0	0	0	0	0	0	INS	0	0	0	INS
chr1	180772270	180772270	-	0	0	0	0	0	INS	0	0	0	INS	0	0	0	0	0	0	INS	INS
chr1	180875381	180875381	-	0	0	0	0	0	INS	0	0	0	0	0	0	0	0	0	0	0	INS
chr1	181109837	181110337	+	1	1	1	1	DEL	1	1	1	1	DEL	1	1	1	1	1	1	DEL	1
chr1	181115539	181115539	-	0	0	0	0	INS	0	0	0	0	0	0	0	0	0	0	0	INS	0
chr1	181126067	181126067	+	0	0	0	0	INS	0	0	0	0	INS	0	0	0	0	0	0	0	0
chr1	181174740	181174740	+	0	INS	0	INS	0	0	0	0	0	0	0	0	0	0	INS	0	0	0
chr1	181284199	181284199	+	0	0	0	0	0	INS	0	0	0	0	0	0	0	0	0	0	0	0
chr1	181451379	181451379	-	0	0	0	0	INS	0	0	0	0	0	0	0	0	0	0	0	0	0
chr1	181854013	181854013	-	0	0	0	0	0	INS	0	0	0	0	0	0	0	0	0	0	0	0
chr1	182372174	182372174	+	0	0	0	0	0	0	0	0	0	INS	0	0	0	0	0	0	0	0
chr1	182419034	182419034	-	0	0	0	0	0	0	0	0	0	0	0	0	0	0	0	0	INS	0
chr1	182456532	182456532	+	0	0	0	0	0	0	0	0	0	0	INS	INS	0	0	0	0	0	0
chr1	182542213	182546675	+	1	1	1	1	DEL	DEL	1	1	1	DEL	DEL	DEL	1	1	DEL	DEL	DEL	DEL
chr1	182711455	182711455	-	0	0	0	0	0	0	0	0	0	INS	0	0	0	0	0	0	0	0
chr1	183193656	183200743	-	1	1	1	1	DEL	DEL	1	1	1	DEL	DEL	DEL	1	1	DEL	1	DEL	DEL
chr1	183209845	183209845	+	0	0	0	0	INS	INS	0	0	0	INS	0	0	0	0	INS	0	INS	0
chr1	183423049	183429628	+	1	1	1	1	DEL	1	1	1	1	DEL	DEL	DEL	1	1	DEL	1	1	DEL
chr1	183438062	183438062	-	0	0	0	0	0	0	0	0	0	0	0	0	0	0	0	INS	0	0
chr1	183440338	183440338	-	0	0	0	0	0	0	0	0	0	INS	0	0	0	0	0	0	0	0
chr1	183781392	183781392	+	0	0	0	0	0	0	0	0	0	INS	0	0	0	0	0	0	0	0
chr1	183790569	183790569	-	0	0	0	0	0	0	0	0	0	0	0	0	0	0	0	0	INS	0
chr1	184118188	184118188	-	0	0	0	0	0	INS	0	0	0	0	0	0	0	INS	0	0	0	0
chr1	184216774	184216774	+	0	0	0	0	0	0	0	0	0	INS	0	0	0	0	0	0	INS	0
chr1	184275638	184275638	-	0	0	0	0	0	0	0	0	0	INS	0	0	0	0	0	0	0	0
chr1	184319038	184319038	-	0	0	0	0	0	0	0	0	0	0	0	0	0	0	0	0	0	INS
chr1	184775721	184775721	-	0	0	0	0	INS	0	0	0	0	0	0	0	0	0	0	INS	0	0
chr1	185485802	185485802	+	0	INS	INS	INS	INS	INS	INS	INS	0	0	0	0	INS	INS	0	0	INS	INS
chr1	185633191	185633191	+	0	0	0	0	0	0	0	0	0	0	0	0	0	0	0	0	INS	0
chr1	185696853	185696853	-	0	0	0	0	0	0	0	0	0	INS	0	0	0	0	0	0	0	0
chr1	185727396	185727396	-	0	0	0	0	0	0	0	0	0	INS	0	0	0	0	0	0	0	0
chr1	186714300	186714739	+	1	1	1	1	1	1	1	1	1	DEL	1	1	1	1	1	1	1	1
chr1	186781932	186781932	-	0	0	0	0	0	0	0	0	0	0	0	0	0	0	0	0	INS	0
chr1	186805159	186805159	+	0	0	0	0	INS	0	0	0	0	0	0	0	0	0	0	0	0	0
chr1	186859228	186859228	-	0	0	0	0	0	0	0	0	0	0	INS	INS	0	0	0	0	0	0
chr1	186940761	186940761	+	0	0	0	0	INS	0	0	0	0	INS	0	0	INS	0	0	0	0	0
chr1	187040926	187040926	-	0	INS	INS	INS	0	INS	INS	INS	0	0	INS	INS	0	INS	0	INS	0	INS
chr1	187044724	187045094	+	1	1	1	1	DEL	1	1	1	1	DEL	1	1	DEL	1	1	1	DEL	1
chr1	187127429	187130387	+	1	DEL	DEL	DEL	DEL	1	1	1	1	DEL	1	1	DEL	1	1	1	DEL	1
chr1	188037110	188037110	None	0	0	0	0	0	INS	INS	INS	0	0	0	0	0	INS	0	INS	0	0
chr1	188631955	188631955	-	0	0	0	0	0	0	0	0	0	0	0	0	0	0	0	0	INS	0
chr1	188663403	188663403	+	0	0	0	0	0	0	0	0	0	0	0	0	0	0	0	0	INS	0
chr1	188990092	188990092	-	0	0	0	0	0	0	0	0	0	0	0	0	0	0	0	0	0	INS
chr1	189192753	189192753	+	0	0	0	0	0	0	0	0	0	0	0	0	0	0	0	0	0	INS
chr1	189258024	189258024	-	0	0	0	0	0	0	0	0	0	0	0	0	0	0	0	INS	0	0
chr1	190247804	190247804	-	0	0	0	0	0	0	0	0	0	0	0	0	0	0	0	INS	0	0
chr1	190266022	190266022	-	0	0	0	0	0	0	0	0	0	0	0	0	0	0	0	0	INS	0
chr1	190712730	190712730	-	0	0	0	0	0	0	0	INS	0	0	0	0	0	0	0	0	0	0
chr1	190845864	190846332	-	1	1	1	1	1	1	1	1	1	DEL	1	1	1	1	1	1	1	1
chr1	190909219	190909219	+	0	0	0	0	0	0	0	0	0	INS	0	0	0	0	0	0	0	0
chr1	190937742	190937742	None	0	0	0	0	0	0	0	0	0	0	0	0	0	0	0	0	INS	INS
chr1	191075032	191075032	+	0	0	0	0	0	0	0	0	0	INS	0	0	0	0	0	0	0	0
chr1	192298614	192298614	-	0	0	0	0	0	0	0	0	0	0	0	0	0	0	0	0	0	INS
chr1	192525834	192525834	+	0	0	0	0	0	0	0	0	0	0	0	0	0	0	0	0	0	INS
chr1	192572965	192572965	+	0	0	0	0	0	0	0	0	0	0	0	0	0	0	0	0	INS	0
chr1	192663449	192663449	+	0	0	0	0	0	0	0	0	0	INS	0	0	0	0	0	0	0	0
chr1	192868344	192868344	-	0	0	0	0	0	0	0	0	0	INS	0	0	0	0	0	0	0	0
chr1	192961747	192961747	None	0	0	0	0	0	0	0	0	0	INS	0	0	0	0	0	0	0	0
chr1	193037007	193037007	None	0	0	0	0	0	0	0	0	0	INS	0	0	0	0	0	0	0	0
chr1	193130108	193130108	-	0	0	0	0	0	0	0	0	0	INS	0	0	0	0	0	0	INS	INS
chr1	193966236	193966236	-	0	INS	INS	INS	INS	INS	INS	INS	0	INS	INS	0	INS	INS	0	INS	INS	0
chr1	194654714	194654714	+	0	0	0	0	0	0	0	0	0	INS	0	0	0	0	0	0	0	0
chr1	194878639	194878639	+	0	0	0	0	0	0	INS	0	0	0	0	0	0	0	0	0	0	0
chr1	195592756	195592756	None	0	0	0	0	INS	0	0	0	0	INS	0	0	0	0	0	0	INS	0
chr1	195625483	195625483	-	0	0	0	0	0	0	0	0	0	INS	0	0	0	0	0	0	0	0
chr1	196153844	196153844	-	0	0	0	0	0	0	0	0	0	0	0	0	0	INS	0	0	0	0
chr1	196238691	196238691	+	0	0	0	0	0	INS	0	INS	0	0	INS	INS	0	0	0	0	0	0
chr1	196790865	196790865	+	0	0	0	0	0	0	0	0	0	0	0	0	0	0	0	0	INS	0
chr1	197146428	197153853	+	1	1	1	1	1	1	1	1	1	1	1	1	1	1	1	1	DEL	DEL
chr10	3177298	3177298	-	0	0	0	0	0	0	0	0	0	0	0	0	0	INS	0	0	0	0
chr10	3501102	3501102	+	0	0	0	0	0	0	0	0	0	0	0	0	0	0	0	0	INS	0
chr10	3575727	3575727	None	0	INS	0	0	0	0	0	0	0	INS	0	0	0	0	0	0	0	0
chr10	3619966	3619966	None	0	0	0	0	0	0	0	0	0	INS	0	0	0	0	0	INS	INS	0
chr10	3826479	3826479	+	0	0	0	0	0	0	0	0	0	0	0	0	0	0	0	INS	0	0
chr10	3898476	3898476	-	0	0	0	0	0	0	0	INS	0	0	INS	INS	0	INS	INS	0	0	0
chr10	3931919	3932303	-	1	1	1	1	1	1	1	1	1	1	1	1	1	1	1	DEL	1	1
chr10	4009903	4009903	None	0	0	0	0	0	0	0	0	0	0	0	0	0	INS	0	0	INS	0
chr10	4038677	4038677	-	0	0	0	0	0	0	0	0	0	0	0	0	0	0	0	0	0	INS
chr10	4053025	4053025	-	0	0	0	0	0	0	0	0	0	0	0	0	0	0	0	INS	0	0
chr10	4124785	4125189	-	1	1	1	1	1	1	1	1	1	1	1	1	1	1	1	DEL	DEL	1
chr10	4298687	4298687	None	0	0	0	0	0	0	0	0	0	0	0	0	0	INS	0	INS	0	0
chr10	4560838	4560838	None	0	0	0	0	0	0	0	0	0	INS	0	0	0	INS	0	INS	INS	0
chr10	4686686	4686686	-	0	0	0	0	0	0	0	0	0	INS	0	0	0	0	0	0	0	0
chr10	4875981	4875981	-	0	0	0	0	0	0	0	0	0	0	0	0	0	0	INS	0	0	INS
chr10	4901065	4901065	-	0	0	0	0	0	0	0	0	0	0	0	0	0	0	0	0	INS	0
chr10	4909148	4909148	None	0	0	0	0	0	0	0	0	0	INS	0	0	0	INS	0	0	INS	0
chr10	5384305	5384305	-	0	0	0	0	0	0	0	INS	0	0	INS	INS	0	0	0	INS	0	0
chr10	5853024	5853024	+	0	0	0	0	0	0	0	0	0	0	0	0	0	0	0	0	INS	0
chr10	5858292	5858292	-	0	INS	INS	0	INS	INS	0	0	0	0	0	0	0	0	0	0	0	0
chr10	5883974	5884451	+	1	DEL	DEL	1	DEL	DEL	DEL	1	1	DEL	1	1	DEL	DEL	1	DEL	DEL	1
chr10	6140520	6140520	None	0	INS	0	0	0	INS	0	0	0	INS	0	0	0	INS	0	INS	INS	0
chr10	6148804	6148804	None	0	0	INS	INS	INS	0	INS	0	0	0	0	0	INS	0	INS	0	0	INS
chr10	6248392	6248392	None	0	0	0	0	0	0	0	0	0	INS	0	0	0	0	0	0	0	0
chr10	6612712	6612712	+	0	0	0	0	0	0	0	0	0	0	0	0	0	0	0	0	INS	0
chr10	6619782	6619782	None	0	0	INS	0	INS	0	0	0	0	0	0	0	0	0	0	0	0	0
chr10	6730537	6730537	-	0	0	0	0	0	0	0	0	0	0	0	0	0	0	0	INS	0	0
chr10	6738525	6745612	+	1	DEL	DEL	DEL	DEL	DEL	DEL	1	1	1	1	1	DEL	1	1	DEL	DEL	DEL
chr10	6829340	6829340	+	0	INS	INS	INS	INS	INS	INS	INS	0	INS	INS	INS	INS	0	0	0	0	INS
chr10	7019003	7019003	-	0	INS	INS	INS	INS	INS	INS	0	0	INS	0	0	INS	0	0	0	0	INS
chr10	7025199	7030289	+	1	DEL	DEL	DEL	DEL	DEL	DEL	1	1	DEL	1	1	DEL	1	1	DEL	DEL	DEL
chr10	7075592	7075592	+	0	INS	INS	INS	INS	INS	INS	0	0	INS	0	0	INS	0	0	0	0	INS
chr10	7198285	7198285	+	0	INS	INS	INS	INS	INS	INS	INS	0	0	INS	INS	INS	INS	INS	0	0	INS
chr10	7378150	7378150	+	0	0	0	0	0	0	0	0	0	0	0	0	0	0	0	INS	0	0
chr10	7486336	7486336	-	0	INS	INS	INS	INS	INS	INS	INS	0	0	0	INS	INS	INS	INS	0	0	INS
chr10	7706868	7706868	None	0	0	0	0	0	0	0	0	0	0	0	0	0	0	0	0	INS	0
chr10	7745848	7745848	+	0	0	0	0	0	0	0	0	0	0	0	0	0	0	0	INS	0	0
chr10	8210436	8210436	+	0	0	0	0	0	0	0	0	0	INS	0	0	0	0	0	0	0	0
chr10	8242325	8242325	None	0	0	0	0	0	0	0	0	0	0	0	0	0	INS	0	0	INS	0
chr10	8319021	8326187	+	1	1	1	1	1	1	1	DEL	1	DEL	DEL	DEL	1	1	1	1	DEL	1
chr10	8349842	8349842	-	0	0	0	0	0	0	0	0	0	INS	0	0	0	0	0	0	0	0
chr10	8399679	8399679	-	0	0	0	0	0	0	0	0	0	0	0	0	0	0	0	0	INS	0
chr10	8543550	8543550	-	0	0	0	0	0	0	0	0	0	INS	0	0	0	0	0	0	0	0
chr10	8965487	8965487	None	0	0	0	0	0	0	0	0	0	INS	0	0	0	0	0	INS	0	0
chr10	9024872	9024872	None	0	0	0	0	INS	0	0	0	0	INS	0	0	0	0	0	0	0	0
chr10	9054822	9054822	-	0	0	0	0	0	0	0	0	0	INS	0	0	0	0	0	0	0	0
chr10	9057003	9057434	-	1	1	1	1	DEL	DEL	DEL	DEL	1	1	DEL	1	DEL	1	1	DEL	1	1
chr10	9122857	9122857	+	0	0	0	0	0	0	0	0	0	0	0	0	0	INS	0	0	0	0
chr10	9299281	9299281	+	0	INS	INS	INS	0	0	0	0	0	0	0	INS	0	0	INS	0	0	0
chr10	9385343	9385343	+	0	0	0	0	INS	INS	INS	INS	0	0	INS	0	INS	INS	0	0	0	INS
chr10	9409014	9409014	+	0	0	0	0	0	0	0	0	0	0	0	0	0	0	0	INS	0	0
chr10	9422890	9422890	+	0	0	0	0	0	0	0	0	0	0	0	0	0	0	0	0	0	INS
chr10	9531648	9531648	+	0	0	0	0	0	0	0	0	0	0	0	0	0	0	0	INS	0	0
chr10	9566829	9571590	+	1	1	1	1	1	1	1	1	1	DEL	1	1	1	1	1	DEL	DEL	DEL
chr10	10293321	10293321	-	0	0	0	0	0	0	0	0	0	0	0	0	0	0	0	0	0	INS
chr10	10457888	10457888	-	0	0	0	0	0	0	0	0	0	0	0	0	0	0	0	INS	0	0
chr10	10475797	10475797	-	0	0	0	0	0	0	0	0	0	0	0	0	0	0	0	0	INS	0
chr10	10559405	10559405	-	0	0	0	0	0	0	0	0	0	0	0	0	0	0	0	0	INS	0
chr10	10842073	10842073	-	0	0	0	0	0	0	0	0	0	0	0	0	0	INS	0	0	0	0
chr10	10971754	10971754	-	0	0	0	0	0	0	0	0	0	0	0	0	0	INS	0	0	0	0
chr10	11074889	11074889	None	0	0	0	0	0	0	0	0	0	INS	0	0	0	0	0	INS	0	INS
chr10	11108199	11108199	+	0	0	0	0	0	0	0	0	0	INS	0	0	0	0	0	0	0	0
chr10	11529832	11529832	-	0	0	0	0	0	0	0	0	0	0	0	0	0	0	0	0	0	INS
chr10	11593008	11593008	+	0	0	0	0	0	0	0	0	0	INS	0	0	0	0	0	0	0	0
chr10	11620406	11623631	-	1	1	1	1	1	1	1	1	1	DEL	1	1	1	1	1	1	DEL	1
chr10	11652888	11652888	-	0	0	INS	INS	0	0	0	0	0	INS	0	INS	0	0	INS	0	0	INS
chr10	11822908	11822908	-	0	0	0	0	0	0	0	0	0	0	0	0	0	0	0	0	INS	0
chr10	11874782	11874782	-	0	0	0	0	INS	INS	INS	INS	0	0	INS	0	INS	INS	0	0	0	0
chr10	11940862	11940862	-	0	0	0	0	0	0	0	0	0	0	0	0	0	0	0	0	0	INS
chr10	11946498	11946498	-	0	0	0	0	0	0	0	0	0	0	0	0	0	0	0	0	INS	0
chr10	12234630	12234630	+	0	0	0	0	0	0	0	0	0	0	0	0	0	0	0	INS	0	0
chr10	12633044	12633044	+	0	0	0	0	0	INS	INS	INS	0	0	INS	0	INS	0	0	INS	0	INS
chr10	12688985	12688985	+	0	0	0	0	0	0	0	0	0	0	0	INS	0	0	0	0	INS	0
chr10	12949699	12949699	+	0	0	0	0	INS	0	0	0	0	INS	0	0	0	0	0	0	0	0
chr10	13126805	13126805	None	0	0	0	0	0	0	0	0	0	0	0	0	0	INS	0	0	INS	0
chr10	13159223	13159223	+	0	0	0	0	0	0	0	0	0	0	0	0	0	0	0	0	INS	0
chr10	13283301	13283301	-	0	INS	INS	INS	0	0	0	0	0	0	0	0	0	0	INS	0	INS	0
chr10	13404870	13404870	+	0	INS	INS	INS	INS	INS	INS	INS	0	0	INS	0	INS	INS	INS	0	0	0
chr10	13453247	13453247	+	0	0	0	0	0	0	0	0	0	INS	0	0	0	0	0	0	0	0
chr10	13592449	13592449	-	0	0	0	0	0	0	0	0	0	0	0	INS	0	0	0	INS	0	0
chr10	13634291	13634291	+	0	0	0	0	0	0	0	0	0	0	0	INS	0	0	0	INS	0	0
chr10	13662098	13662098	-	0	0	0	0	0	0	0	0	0	0	0	0	0	0	0	0	INS	0
chr10	14329167	14333588	-	1	1	1	1	1	1	1	1	1	1	1	DEL	1	1	1	DEL	DEL	1
chr10	14329558	14333538	-	1	1	1	1	1	1	1	1	1	1	DEL	1	1	1	1	1	1	1
chr10	14520504	14520504	-	0	0	0	0	0	0	0	0	0	INS	0	0	0	0	0	0	0	0
chr10	14899678	14903513	-	1	DEL	DEL	DEL	1	1	1	1	1	DEL	1	DEL	1	1	1	DEL	DEL	DEL
chr10	15276178	15276178	+	0	0	0	0	0	0	0	0	0	0	0	INS	0	0	0	INS	0	0
chr10	15329904	15329904	+	0	0	0	0	0	0	0	0	0	0	0	INS	0	0	0	INS	0	0
chr10	15459935	15459935	-	0	0	0	0	0	0	0	0	0	0	0	0	0	0	0	0	INS	0
chr10	15508814	15508814	+	0	0	0	0	0	0	0	0	0	0	0	0	0	0	0	INS	0	0
chr10	15574476	15574476	None	0	0	0	0	0	0	0	0	0	INS	0	0	0	0	0	0	0	0
chr10	15648531	15648531	-	0	0	0	0	0	0	0	0	0	0	0	0	0	0	0	0	0	INS
chr10	15655076	15657777	+	1	1	1	1	1	1	1	1	1	DEL	1	1	1	1	1	DEL	DEL	1
chr10	15747356	15747356	-	0	0	0	0	0	0	0	0	0	INS	0	0	0	0	0	0	0	0
chr10	15764406	15764406	None	0	0	0	0	0	0	0	0	0	INS	0	0	0	INS	0	0	INS	0
chr10	15813650	15813650	-	0	0	0	0	0	0	0	0	0	INS	0	0	0	0	0	0	0	0
chr10	15887818	15887818	+	0	0	0	0	0	0	0	0	0	INS	0	0	0	0	0	INS	0	0
chr10	16081164	16081164	-	0	0	0	0	0	0	0	0	0	0	0	0	0	0	0	0	INS	0
chr10	16198782	16198782	None	0	0	0	0	0	0	0	0	0	INS	0	0	0	0	0	0	0	INS
chr10	16276967	16276967	+	0	0	0	0	0	0	0	0	0	INS	0	0	0	0	0	0	0	0
chr10	16315708	16315708	+	0	0	0	0	0	0	0	0	0	0	0	0	0	0	0	0	INS	0
chr10	16364578	16364966	+	1	1	1	1	1	1	1	1	1	1	1	1	1	1	1	1	DEL	1
chr10	16381641	16381641	-	0	0	0	0	0	0	0	0	0	0	0	0	0	0	0	0	INS	0
chr10	16443623	16443623	+	0	0	0	0	0	0	0	0	0	INS	0	0	0	0	0	0	0	0
chr10	16594957	16594957	+	0	0	0	0	0	INS	INS	INS	0	INS	INS	INS	INS	0	0	0	0	0
chr10	16637949	16637949	None	0	0	0	0	0	0	0	0	0	INS	0	0	0	0	0	INS	0	0
chr10	16708063	16708063	-	0	0	0	0	0	0	0	0	0	INS	0	0	0	0	0	0	0	0
chr10	16942755	16942755	-	0	0	0	0	0	0	0	0	0	0	0	0	0	0	0	INS	0	0
chr10	17604402	17604402	+	0	0	INS	INS	INS	INS	INS	INS	0	0	INS	INS	INS	INS	0	0	0	0
chr10	17744454	17744797	+	1	DEL	DEL	DEL	DEL	DEL	DEL	DEL	1	DEL	DEL	DEL	DEL	DEL	1	DEL	DEL	DEL
chr10	17765111	17765111	+	0	0	0	0	0	0	0	0	0	0	0	0	0	0	0	0	INS	0
chr10	17858928	17859410	+	1	1	1	1	DEL	1	1	1	1	DEL	1	1	1	1	1	DEL	DEL	1
chr10	17904938	17904938	+	0	0	0	0	0	0	0	0	0	0	0	0	0	0	0	INS	0	0
chr10	17978425	17978425	None	0	0	0	0	0	0	0	0	0	0	0	0	0	0	0	INS	0	0
chr10	18172388	18172388	-	0	0	0	0	0	0	0	0	0	INS	0	0	0	0	0	0	0	0
chr10	18403383	18403383	+	0	0	0	0	0	0	0	0	0	0	0	0	0	0	0	INS	0	0
chr10	18436301	18436649	-	1	1	1	1	1	1	1	1	1	DEL	1	1	1	1	1	DEL	DEL	1
chr10	18477931	18477931	+	0	0	0	0	0	0	0	0	0	0	0	0	0	0	0	INS	0	0
chr10	18533594	18534146	+	1	1	1	1	1	1	1	1	1	DEL	1	1	1	1	1	1	DEL	1
chr10	18628502	18628502	+	0	0	0	0	0	0	0	0	0	0	0	0	0	0	0	INS	0	0
chr10	19279198	19279198	+	0	0	0	0	0	INS	INS	INS	0	0	INS	INS	INS	0	0	0	0	0
chr10	19730446	19737608	-	1	1	1	1	1	1	1	1	1	DEL	1	1	1	1	1	DEL	DEL	1
chr10	19883324	19883324	-	0	0	0	0	0	0	0	0	0	INS	0	0	0	0	0	0	0	0
chr10	19931192	19931192	+	0	0	0	0	0	0	0	0	0	0	0	0	0	INS	0	0	0	0
chr10	20589438	20589438	None	0	0	0	0	INS	0	0	0	0	INS	0	0	0	0	0	0	INS	INS
chr10	20931011	20936364	+	1	DEL	DEL	DEL	1	DEL	DEL	1	1	DEL	1	1	DEL	DEL	1	DEL	DEL	DEL
chr10	21095599	21095599	-	0	0	0	0	0	0	0	0	0	0	0	0	0	0	0	0	INS	0
chr10	21159844	21159844	-	0	0	0	0	0	0	0	0	0	0	0	0	0	0	0	INS	INS	0
chr10	21212257	21212257	-	0	0	0	0	0	0	0	0	0	INS	0	0	0	0	0	0	0	0
chr10	21284395	21284395	-	0	INS	INS	INS	INS	INS	INS	0	0	0	0	0	INS	INS	0	0	INS	INS
chr10	21291022	21291022	None	0	INS	0	0	0	0	0	0	0	0	0	0	0	INS	INS	0	0	0
chr10	21319795	21319795	-	0	0	0	0	0	0	0	0	0	0	0	0	0	0	0	INS	0	0
chr10	21362092	21369333	-	1	1	1	1	DEL	1	1	1	1	DEL	1	1	1	1	DEL	DEL	DEL	DEL
chr10	21421693	21421693	+	0	0	0	0	INS	0	0	0	0	0	0	0	0	0	0	0	0	0
chr10	21795120	21795120	None	0	INS	INS	INS	0	INS	INS	0	0	0	0	0	INS	0	0	0	0	INS
chr10	21795826	21795826	None	0	0	INS	0	0	INS	INS	0	0	0	0	0	0	0	0	INS	0	0
chr10	22386683	22386683	-	0	0	0	0	0	0	0	0	0	0	0	0	0	0	0	INS	0	0
chr10	22403028	22410358	-	1	1	1	1	DEL	1	1	1	1	DEL	1	1	1	1	1	DEL	DEL	1
chr10	22804978	22804978	+	0	0	0	0	0	0	0	0	0	0	0	0	0	0	0	0	INS	0
chr10	22820106	22820106	+	0	0	0	0	0	INS	INS	0	0	0	0	0	0	0	0	0	0	0
chr10	23179095	23183219	+	1	1	1	1	1	1	1	1	1	DEL	1	1	1	1	1	DEL	DEL	1
chr10	23220269	23220269	+	0	0	0	0	0	0	0	0	0	0	0	0	0	0	0	0	INS	INS
chr10	23446150	23446629	+	1	1	1	1	1	1	1	1	1	DEL	1	1	1	DEL	1	DEL	DEL	DEL
chr10	23461570	23461570	+	0	0	0	0	0	0	0	0	0	0	0	0	0	0	0	INS	0	0
chr10	23591131	23598273	-	1	1	1	1	DEL	DEL	DEL	DEL	1	DEL	1	1	1	DEL	1	DEL	DEL	1
chr10	23744934	23744934	-	0	0	0	0	0	0	0	0	0	0	0	0	0	0	0	0	INS	0
chr10	23792941	23792941	+	0	0	0	0	0	0	0	0	0	0	0	0	0	0	0	INS	0	0
chr10	24096504	24096504	+	0	INS	INS	INS	INS	INS	INS	INS	0	INS	0	0	INS	INS	0	0	0	INS
chr10	24140545	24141046	+	1	1	1	1	1	1	1	1	1	DEL	1	1	1	1	1	DEL	DEL	1
chr10	24164127	24164127	None	0	0	0	0	0	0	0	0	0	0	0	0	0	INS	0	0	0	INS
chr10	24406236	24411426	+	1	DEL	DEL	DEL	DEL	DEL	DEL	DEL	1	DEL	1	1	DEL	DEL	DEL	DEL	DEL	DEL
chr10	24827738	24827738	+	0	0	0	0	0	0	0	0	0	0	0	0	0	0	0	0	INS	0
chr10	25057713	25057713	-	0	0	0	0	0	0	0	0	0	0	0	0	0	0	0	INS	0	0
chr10	25077384	25077384	+	0	0	0	0	0	0	0	0	0	0	0	0	0	0	INS	0	0	0
chr10	25190153	25190153	-	0	0	0	0	INS	INS	INS	INS	0	0	0	0	0	0	0	0	0	0
chr10	25287293	25287293	+	0	0	0	0	0	0	0	0	0	0	0	0	0	0	0	0	INS	0
chr10	25299584	25299584	-	0	INS	INS	INS	0	0	0	0	0	INS	0	0	INS	INS	INS	INS	0	0
chr10	25311579	25311579	-	0	0	0	0	0	0	0	0	0	0	0	0	0	0	0	INS	0	0
chr10	25519331	25519331	-	0	0	0	0	0	0	0	0	0	0	0	0	0	0	0	0	INS	0
chr10	25669694	25669694	+	0	0	0	0	0	0	0	0	0	0	0	0	0	INS	0	0	0	INS
chr10	25893280	25893280	None	0	0	0	0	0	0	0	0	0	0	0	0	0	INS	0	INS	INS	INS
chr10	26142046	26142046	-	0	0	0	0	0	0	0	0	0	0	0	0	0	INS	0	0	0	0
chr10	26336499	26336499	-	0	INS	INS	INS	INS	INS	INS	INS	0	0	0	0	INS	INS	INS	0	0	0
chr10	26350327	26350327	None	0	INS	INS	0	0	0	INS	INS	0	INS	0	0	INS	INS	INS	0	0	0
chr10	26537911	26537911	-	0	0	0	0	0	0	0	0	0	INS	0	0	0	0	0	0	INS	0
chr10	26972028	26972028	+	0	0	0	0	0	0	0	0	0	0	0	0	0	0	0	INS	0	0
chr10	27164585	27164585	+	0	0	0	0	0	0	0	0	0	0	0	0	0	0	0	0	INS	0
chr10	27265176	27265176	+	0	0	0	0	0	0	0	0	0	INS	0	0	0	0	0	0	INS	0
chr10	27353431	27353431	None	0	0	0	0	0	0	0	0	0	INS	0	0	0	INS	0	INS	INS	INS
chr10	27848880	27848880	-	0	0	0	0	0	0	0	0	0	INS	0	0	0	0	0	0	0	0
chr10	27886704	27886704	-	0	0	0	0	0	0	0	0	0	INS	0	0	0	0	0	0	0	0
chr10	27925104	27925104	+	0	0	0	0	0	0	0	0	0	INS	0	0	0	0	0	0	0	0
chr10	28056118	28056118	None	0	0	0	0	0	0	0	0	0	INS	0	0	0	0	0	INS	INS	0
chr10	28449442	28449442	-	0	0	0	0	0	0	0	0	0	0	0	0	0	0	0	0	0	INS
chr10	28480109	28480109	+	0	0	0	0	0	0	0	0	0	0	0	0	0	0	0	INS	0	0
chr10	28507740	28507740	-	0	0	0	0	INS	0	0	INS	0	0	INS	INS	0	0	0	0	0	INS
chr10	28668768	28668768	-	0	0	0	0	0	0	0	0	0	0	0	0	0	0	0	INS	0	0
chr10	28723086	28723086	+	0	0	0	0	0	0	0	0	0	0	0	0	0	0	0	0	INS	0
chr10	28730127	28734077	-	1	1	1	1	1	1	1	1	1	DEL	1	1	1	1	1	1	DEL	1
chr10	28805718	28805718	-	0	0	0	0	0	0	0	0	0	0	0	0	0	0	0	0	INS	0
chr10	28972397	28972397	-	0	0	0	0	0	0	0	0	0	0	0	0	0	0	0	0	INS	0
chr10	28983778	28983778	+	0	0	0	0	0	0	0	0	0	INS	0	0	0	0	0	INS	0	0
chr10	29458631	29458631	+	0	0	0	0	0	0	0	0	0	0	0	0	0	0	0	0	INS	0
chr10	29740922	29740922	-	0	0	0	0	0	0	0	0	0	INS	0	0	0	0	0	0	0	0
chr10	29820303	29820303	None	0	0	0	0	0	0	0	0	0	INS	0	0	0	0	0	INS	INS	0
chr10	29981295	29981295	-	0	0	0	0	0	0	0	0	0	INS	0	0	0	0	0	0	0	0
chr10	30096617	30096617	-	0	0	0	0	0	0	0	0	0	0	0	0	0	0	0	0	INS	0
chr10	30201049	30205521	+	1	1	1	1	1	1	1	1	1	DEL	1	1	1	1	1	DEL	DEL	1
chr10	30280990	30280990	-	0	0	0	0	0	0	0	0	0	INS	0	0	0	0	0	0	0	0
chr10	30328264	30328264	+	0	0	0	0	0	0	0	0	0	0	0	0	0	0	0	0	0	INS
chr10	30396984	30396984	+	0	0	0	0	0	0	0	0	0	0	0	0	0	0	0	0	0	INS
chr10	30533799	30540899	+	1	1	1	1	1	1	1	1	1	DEL	1	1	1	1	1	DEL	DEL	1
chr10	30876605	30876605	-	0	0	0	0	0	0	0	0	0	0	0	0	0	0	0	INS	0	0
chr10	30939026	30939026	-	0	0	0	0	0	0	0	0	0	0	0	0	0	0	0	INS	0	0
chr10	30964267	30964267	-	0	0	0	0	0	0	0	0	0	INS	0	0	0	0	0	INS	0	0
chr10	30999824	31000314	+	1	1	1	1	1	1	1	1	1	1	1	1	1	1	1	DEL	DEL	1
chr10	31025275	31025275	-	0	0	0	0	0	0	0	0	0	0	0	0	0	0	0	0	INS	0
chr10	31201215	31201215	None	0	0	0	0	0	0	0	0	0	INS	0	0	0	0	0	INS	INS	0
chr10	31202443	31209534	+	1	1	1	1	1	1	1	1	1	DEL	1	1	1	1	1	DEL	DEL	DEL
chr10	31292045	31292045	+	0	0	0	0	0	0	0	0	0	0	0	0	0	0	0	INS	0	0
chr10	31469930	31474705	+	1	1	1	1	1	1	1	1	1	DEL	1	1	1	1	1	DEL	DEL	DEL
chr10	31513675	31513675	+	0	0	0	0	0	0	0	0	0	0	0	0	0	0	0	INS	0	0
chr10	31809871	31809871	+	0	0	0	0	0	0	0	0	0	0	0	0	0	0	0	INS	0	0
chr10	32018158	32018158	None	0	0	0	0	0	0	0	0	0	0	0	0	0	0	0	INS	0	0
chr10	32562704	32563200	+	1	1	1	1	1	1	1	1	1	DEL	1	1	1	1	1	DEL	DEL	DEL
chr10	32656421	32659101	+	1	1	1	1	1	1	1	1	1	DEL	1	1	1	1	1	DEL	DEL	1
chr10	32792467	32792467	None	0	0	0	0	0	0	0	0	0	0	0	0	0	0	0	INS	0	0
chr10	33260431	33260431	-	0	0	0	0	0	0	0	0	0	INS	0	0	0	0	0	INS	0	0
chr10	33445161	33445161	+	0	0	0	0	0	0	0	0	0	INS	0	0	0	0	0	0	0	0
chr10	33606595	33610909	+	1	1	1	1	1	1	1	1	1	DEL	1	1	1	1	1	DEL	DEL	DEL
chr10	33774774	33774774	None	0	0	0	0	0	0	0	0	0	0	0	0	0	0	0	0	INS	0
chr10	33785587	33785587	-	0	0	0	0	0	0	0	0	0	0	0	0	0	0	0	INS	0	0
chr10	33940310	33940310	+	0	0	0	0	0	0	0	0	0	0	0	0	0	0	0	0	INS	0
chr10	34013227	34013227	None	0	0	0	0	0	0	0	0	0	0	0	0	0	0	0	0	INS	0
chr10	34129196	34129196	+	0	0	0	0	0	0	0	0	0	INS	0	0	0	0	0	INS	0	0
chr10	34559708	34559708	+	0	0	0	0	0	0	0	0	0	0	0	0	0	0	0	INS	0	0
chr10	34626649	34626649	-	0	0	0	0	0	0	0	0	0	0	0	0	0	0	0	0	INS	0
chr10	34663101	34663101	+	0	0	0	0	0	0	0	0	0	0	0	0	0	0	0	INS	0	0
chr10	34686381	34686381	+	0	0	0	0	0	0	0	0	0	0	0	0	0	0	0	0	INS	0
chr10	34813600	34813600	+	0	0	0	0	0	0	0	0	0	0	0	0	0	0	0	INS	0	0
chr10	34837099	34837099	-	0	0	0	0	0	0	0	0	0	0	0	0	0	0	0	0	0	INS
chr10	35007922	35007922	+	0	0	0	0	0	0	0	0	0	0	0	0	0	0	0	INS	0	0
chr10	35060751	35060751	+	0	0	0	0	0	0	0	0	0	0	0	0	0	0	0	INS	0	0
chr10	35201444	35201444	+	0	0	0	0	0	0	0	0	0	0	0	0	0	0	0	0	INS	0
chr10	35365516	35365516	-	0	0	0	0	0	0	0	0	0	0	0	0	0	0	0	0	INS	0
chr10	35442454	35445370	-	1	1	1	1	1	1	1	1	1	DEL	1	1	1	1	1	DEL	DEL	1
chr10	35522744	35522744	+	0	0	0	0	0	0	0	0	0	INS	0	0	0	0	0	INS	0	0
chr10	35675129	35675129	-	0	0	0	0	0	0	0	0	0	INS	0	0	0	0	0	INS	0	0
chr10	35744828	35744828	-	0	0	0	0	0	0	0	0	0	0	0	0	0	0	0	0	INS	0
chr10	35922289	35922289	+	0	0	0	0	0	0	0	0	0	INS	0	0	0	0	0	INS	0	0
chr10	36037906	36037906	-	0	0	0	0	0	0	0	0	0	0	0	0	0	0	0	0	INS	0
chr10	36068577	36068577	+	0	0	0	0	0	0	0	0	0	INS	0	0	0	0	0	INS	0	0
chr10	36164022	36164022	-	0	0	0	0	0	0	0	0	0	INS	0	0	0	0	0	INS	0	0
chr10	36788680	36788680	+	0	0	0	0	0	0	0	0	0	0	0	0	0	0	0	0	INS	0
chr10	36805795	36805795	-	0	0	0	0	0	0	0	0	0	INS	0	0	0	0	0	INS	0	0
chr10	37170493	37171153	+	1	1	1	1	1	1	1	1	1	1	1	1	1	1	1	1	DEL	1
chr10	37288863	37288863	None	0	0	0	0	0	0	0	0	0	0	0	0	0	0	0	0	0	INS
chr10	37416271	37416271	None	0	0	0	0	0	0	0	0	0	0	0	0	0	INS	0	INS	INS	0
chr10	38414066	38414066	None	0	0	0	0	0	0	0	0	0	0	0	0	0	0	0	INS	INS	INS
chr10	38440366	38440366	None	0	0	0	0	0	0	0	0	0	0	0	0	0	0	0	0	INS	0
chr10	38456132	38456132	+	0	0	0	0	0	0	0	0	0	INS	0	0	0	0	0	0	0	0
chr10	38750712	38750712	-	0	0	0	0	0	0	0	0	0	INS	0	0	0	0	0	0	0	0
chr10	38937739	38937739	-	0	0	0	0	0	0	0	0	0	0	0	0	0	0	0	0	INS	0
chr10	39480583	39484559	-	1	1	1	1	1	1	1	1	1	DEL	1	1	1	1	1	DEL	DEL	1
chr10	39615875	39615875	-	0	0	0	0	0	0	0	0	0	0	0	0	0	0	0	INS	0	0
chr10	39658179	39658179	+	0	0	0	0	0	0	0	0	0	0	0	0	0	0	0	0	INS	INS
chr10	40000469	40000469	-	0	0	0	0	0	0	0	0	0	INS	0	0	0	0	0	INS	0	0
chr10	40217971	40217971	None	0	INS	INS	INS	0	0	0	0	0	0	0	0	INS	0	0	0	0	0
chr10	40312327	40312327	-	0	INS	INS	INS	0	0	0	0	0	0	0	0	INS	0	0	0	0	INS
chr10	40385978	40385978	-	0	INS	INS	INS	0	0	0	0	0	0	0	0	INS	0	0	0	0	INS
chr10	40479453	40479851	+	1	1	1	1	1	1	1	1	1	DEL	1	1	1	1	1	DEL	DEL	1
chr10	40526727	40526727	+	0	0	0	0	0	0	0	0	0	0	0	0	0	0	0	0	INS	0
chr10	40732188	40732188	+	0	0	0	0	0	0	0	0	0	0	0	0	0	0	0	INS	0	0
chr10	40941931	40941931	+	0	0	0	0	0	0	0	0	0	0	0	0	0	0	0	0	INS	0
chr10	41336867	41336867	+	0	0	0	0	0	0	0	0	0	INS	0	0	0	0	0	0	0	0
chr10	41384076	41384076	+	0	0	0	0	0	0	0	0	0	INS	0	0	0	0	0	0	0	0
chr10	41560339	41567449	+	1	DEL	DEL	DEL	1	1	1	1	1	DEL	1	1	DEL	1	1	DEL	DEL	DEL
chr10	41672371	41672807	+	1	1	1	1	1	1	1	1	1	DEL	1	1	1	1	1	DEL	DEL	1
chr10	42022448	42022448	-	0	0	0	0	0	0	0	0	0	INS	0	0	0	0	0	0	0	0
chr10	42056302	42056302	+	0	0	0	0	0	0	0	0	0	0	0	0	0	0	0	0	INS	0
chr10	42919766	42919766	-	0	0	0	0	0	0	0	0	0	INS	0	0	0	0	0	INS	0	0
chr10	42949908	42949908	-	0	0	0	0	0	0	0	0	0	INS	0	0	0	0	0	0	0	0
chr10	42975411	42975801	-	1	1	1	1	1	1	1	1	1	DEL	1	1	1	1	1	1	1	1
chr10	43038916	43038916	-	0	0	0	0	0	0	0	0	0	0	0	0	0	0	0	0	INS	0
chr10	43323274	43323274	+	0	0	0	0	0	0	0	0	0	0	0	0	0	0	0	INS	INS	INS
chr10	43340487	43340487	-	0	0	0	0	0	0	0	0	0	0	0	0	0	0	0	INS	0	0
chr10	43418428	43418428	None	0	0	0	0	0	0	0	0	INS	0	INS	0	0	0	0	INS	0	0
chr10	43438099	43438099	-	0	0	0	0	0	0	0	0	0	0	0	0	0	0	0	0	INS	0
chr10	43549053	43549053	+	0	0	0	0	0	0	INS	0	0	0	0	0	0	0	0	0	INS	0
chr10	43654550	43654550	-	0	0	0	0	0	0	0	0	0	0	0	0	0	0	0	INS	0	0
chr10	43800649	43800649	+	0	0	0	0	0	0	0	0	0	0	0	0	0	0	0	0	INS	0
chr10	43915996	43915996	+	0	0	INS	0	0	0	0	0	0	0	0	0	INS	0	0	0	0	0
chr10	43999549	43999549	-	0	0	0	0	0	0	0	0	0	0	0	0	0	0	0	0	INS	0
chr10	44360723	44361064	+	1	1	1	1	1	1	1	1	1	DEL	1	1	1	1	1	DEL	DEL	DEL
chr10	44554537	44554537	None	0	0	0	0	0	0	0	0	0	INS	0	0	0	0	0	INS	INS	0
chr10	44705570	44705570	-	0	0	0	0	0	0	0	INS	0	0	0	0	0	0	0	0	0	0
chr10	44855749	44855749	-	0	0	0	0	0	0	0	0	0	0	0	0	0	0	0	INS	0	0
chr10	45267174	45267174	+	0	0	0	0	0	0	0	0	0	INS	0	0	0	0	0	0	0	0
chr10	45577140	45577473	+	1	1	1	1	1	1	1	1	1	DEL	1	1	1	1	1	1	DEL	1
chr10	46048389	46048389	+	0	0	0	0	0	0	0	0	0	INS	0	0	0	0	0	0	0	0
chr10	46081538	46081538	+	0	0	0	0	0	0	0	0	0	INS	0	0	0	0	0	0	0	0
chr10	46194698	46194698	+	0	0	0	0	0	0	0	0	0	INS	0	0	0	0	0	INS	INS	INS
chr10	46214823	46214823	+	0	0	0	0	0	0	0	0	0	INS	0	0	0	0	0	0	0	0
chr10	46309124	46309124	-	0	0	0	0	0	0	0	0	0	0	0	0	0	0	0	0	INS	0
chr10	46465350	46465350	-	0	0	0	0	0	0	0	0	0	INS	0	0	0	0	0	0	0	0
chr10	46511404	46511404	+	0	0	0	0	0	0	0	0	0	0	0	0	0	0	0	INS	0	INS
chr10	46643537	46643537	None	0	0	0	0	0	0	0	0	0	0	INS	0	0	0	0	0	INS	0
chr10	46674693	46674693	-	0	0	0	0	0	0	0	0	0	0	0	0	0	0	0	INS	0	0
chr10	46954565	46954565	+	0	0	0	0	0	0	0	0	0	INS	0	0	0	0	0	0	0	0
chr10	46999555	46999555	+	0	0	0	0	0	0	0	0	0	INS	0	0	0	0	0	0	0	0
chr10	47079911	47079911	+	0	0	0	0	0	0	0	0	0	0	0	0	0	0	0	0	0	INS
chr10	47080306	47080306	None	0	0	0	0	0	0	0	0	0	0	0	0	0	0	0	INS	INS	0
chr10	47355795	47358517	-	1	1	1	1	1	1	1	1	1	DEL	1	1	1	1	1	DEL	1	1
chr10	47400424	47403330	-	1	1	1	1	1	1	1	1	1	DEL	1	1	1	1	1	DEL	DEL	1
chr10	47429026	47429026	+	0	0	0	0	0	0	0	0	0	0	0	0	0	0	0	INS	0	0
chr10	47430564	47430564	-	0	0	0	0	0	0	INS	INS	0	0	INS	0	0	0	0	0	0	0
chr10	47512775	47512775	+	0	0	0	0	0	0	0	0	0	INS	0	0	0	0	0	0	0	0
chr10	47704956	47704956	+	0	0	0	0	0	0	0	0	0	INS	0	0	0	0	0	INS	INS	0
chr10	47752099	47754500	-	1	1	1	1	1	1	DEL	1	1	DEL	1	1	1	1	1	1	DEL	1
chr10	47861479	47861479	-	0	0	0	0	0	0	0	0	0	0	0	0	0	0	0	0	0	INS
chr10	48026843	48026843	+	0	0	0	0	0	0	0	0	0	0	0	0	0	0	0	0	0	INS
chr10	48257897	48257897	-	0	0	0	0	0	0	0	0	0	0	0	0	0	0	0	INS	0	0
chr10	48433285	48433285	None	0	0	0	0	0	0	0	0	0	0	0	0	0	INS	0	INS	0	0
chr10	48455587	48455587	+	0	0	0	0	0	0	0	0	0	INS	0	0	0	0	0	0	INS	0
chr10	48484861	48484861	+	0	0	0	0	0	0	0	0	0	INS	0	0	0	0	0	0	0	0
chr10	48528059	48528059	+	0	0	0	0	0	0	0	0	0	INS	0	0	0	0	0	0	0	0
chr10	48608847	48608847	None	0	0	0	0	0	0	0	0	0	0	0	0	0	0	0	INS	0	INS
chr10	48617623	48617623	None	0	0	0	0	0	0	INS	0	0	0	0	0	0	0	0	0	INS	0
chr10	48667412	48667778	+	1	1	1	1	1	1	DEL	1	1	DEL	1	1	1	1	1	DEL	1	1
chr10	48709223	48709223	+	0	0	0	0	0	0	0	0	0	0	0	0	0	0	0	INS	0	0
chr10	48735077	48735077	+	0	0	0	0	0	0	0	0	0	0	0	0	0	0	0	INS	0	0
chr10	48806178	48806178	-	0	0	0	0	0	0	0	0	0	0	0	0	0	0	0	0	INS	0
chr10	49643134	49643134	-	0	0	0	0	0	0	0	0	0	0	0	0	0	0	0	INS	0	0
chr10	49742455	49742789	-	1	1	1	1	1	1	1	1	1	1	1	1	1	1	1	1	DEL	1
chr10	49765107	49765107	-	0	0	0	0	0	0	0	0	0	0	0	0	0	0	0	0	0	INS
chr10	49793235	49793235	+	0	0	0	0	0	0	0	0	0	INS	0	0	0	0	0	0	INS	0
chr10	49958377	49958377	+	0	0	0	0	0	0	0	0	0	0	0	0	0	0	0	INS	0	0
chr10	49999125	49999125	-	0	0	0	0	0	0	0	0	0	INS	0	0	0	0	0	0	0	0
chr10	50119400	50119400	+	0	0	0	0	0	0	0	0	0	INS	0	0	0	0	0	0	0	0
chr10	50148220	50148220	-	0	0	0	0	0	0	0	0	0	0	0	0	0	0	0	INS	0	0
chr10	50211113	50215270	+	1	1	1	1	1	1	1	1	1	DEL	1	1	1	1	1	DEL	DEL	DEL
chr10	50281834	50281834	+	0	0	0	0	0	0	0	0	0	INS	0	0	0	0	0	0	0	0
chr10	50500007	50500007	-	0	0	0	0	0	0	0	0	0	INS	0	0	0	0	0	INS	INS	0
chr10	51085075	51085075	+	0	0	0	0	0	0	0	0	0	INS	0	0	0	0	0	0	0	0
chr10	51602838	51607724	+	1	1	1	1	1	1	1	1	1	DEL	1	1	1	1	1	DEL	DEL	DEL
chr10	51673606	51673606	-	0	0	0	0	0	0	0	0	0	0	0	0	0	0	0	0	0	INS
chr10	51790203	51790708	-	1	1	1	1	1	1	1	1	1	DEL	1	1	1	1	1	DEL	1	1
chr10	51917083	51917083	+	0	0	0	0	0	0	0	0	0	INS	0	0	0	0	0	0	0	0
chr10	52021522	52021522	None	0	0	0	0	0	0	0	0	0	INS	0	0	0	0	0	INS	0	0
chr10	52984053	52984053	-	0	0	0	0	0	0	0	0	0	0	0	0	0	0	0	INS	0	0
chr10	53302544	53302544	-	0	0	0	0	0	0	0	0	0	0	0	0	0	0	0	INS	0	0
chr10	54137048	54137427	+	1	1	1	1	1	1	1	1	1	DEL	1	1	1	1	1	DEL	DEL	1
chr10	54308580	54313319	+	1	1	1	1	1	1	1	1	1	DEL	1	1	1	1	1	DEL	DEL	DEL
chr10	54352667	54352667	+	0	0	0	0	0	0	0	0	0	0	0	0	0	0	0	0	INS	0
chr10	54465775	54465775	-	0	0	0	0	0	0	0	0	0	INS	0	0	0	0	0	INS	INS	0
chr10	54470272	54470272	None	0	0	0	0	0	0	0	0	0	0	0	0	0	INS	0	0	INS	0
chr10	54580162	54580162	-	0	0	0	0	0	0	0	0	0	INS	0	0	0	0	0	0	0	0
chr10	54595839	54595839	-	0	0	0	0	0	0	0	0	0	0	0	0	0	0	0	INS	0	0
chr10	54606549	54610870	+	1	1	1	1	1	1	1	1	1	1	1	1	1	1	1	DEL	DEL	DEL
chr10	54782551	54782551	+	0	0	0	0	0	0	0	0	0	0	0	0	0	0	0	0	INS	0
chr10	55287448	55287448	None	0	0	0	0	0	0	0	0	0	0	0	0	0	0	0	0	0	INS
chr10	55790344	55790344	+	0	0	0	0	0	0	0	0	0	INS	0	0	0	0	0	0	0	0
chr10	56440560	56447689	+	1	1	1	DEL	1	1	1	DEL	1	1	DEL	1	1	1	1	DEL	DEL	DEL
chr10	56742607	56743056	+	1	1	1	1	1	1	1	1	1	1	1	1	1	1	DEL	DEL	DEL	1
chr10	56857507	56864591	+	1	1	1	1	1	1	1	1	1	DEL	1	1	1	1	DEL	DEL	DEL	DEL
chr10	56970060	56970060	+	0	0	0	0	0	0	0	0	0	0	0	0	0	0	INS	0	0	0
chr10	57078644	57078644	+	0	0	0	0	0	0	0	0	0	0	0	0	0	0	0	INS	0	0
chr10	57091410	57091410	+	0	0	0	0	0	0	0	0	0	0	0	0	0	0	0	INS	0	0
chr10	57155435	57155435	+	0	INS	INS	INS	0	INS	INS	INS	INS	INS	INS	INS	INS	INS	INS	INS	INS	INS
chr10	58247413	58247413	+	0	0	0	0	0	0	0	0	0	0	0	0	0	0	0	INS	0	0
chr10	58283419	58283419	-	0	0	0	0	0	0	0	0	0	0	0	0	0	0	0	0	INS	0
chr10	58304398	58304398	+	0	0	0	0	0	0	0	0	0	0	0	0	0	0	0	INS	INS	0
chr10	58636959	58636959	+	0	0	0	0	0	0	0	0	0	0	0	0	0	0	0	INS	0	0
chr10	58844548	58849816	+	1	DEL	DEL	DEL	1	1	1	1	1	1	DEL	1	1	1	DEL	DEL	DEL	DEL
chr10	59517589	59517589	-	0	0	0	0	0	0	0	0	0	INS	0	0	0	0	0	INS	INS	0
chr10	60771279	60771279	-	0	0	0	0	0	0	0	0	0	0	0	0	0	0	0	INS	0	0
chr10	60971063	60971063	-	0	0	0	0	0	0	0	0	0	0	0	0	0	0	0	0	INS	0
chr10	61102985	61102985	-	0	0	0	0	0	0	0	0	0	0	0	0	0	0	0	0	0	INS
chr10	61141109	61141109	+	0	0	0	0	0	0	0	0	0	0	0	0	0	0	0	0	INS	0
chr10	61505691	61506181	-	1	1	1	1	1	1	1	1	1	1	1	1	1	1	1	DEL	DEL	DEL
chr10	61638878	61638878	+	0	0	INS	INS	0	0	0	INS	0	0	INS	0	0	0	0	0	0	0
chr10	61652781	61652781	+	0	0	0	0	0	0	0	0	0	INS	0	0	0	0	0	0	0	0
chr10	61817658	61817658	-	0	0	0	0	0	0	0	0	0	0	0	0	0	0	0	INS	0	0
chr10	61953564	61953564	+	0	0	0	0	0	0	0	0	0	0	0	0	0	0	0	INS	0	0
chr10	61958867	61958867	+	0	0	0	0	0	0	0	0	0	0	0	0	0	0	0	INS	0	0
chr10	62071640	62076087	+	1	1	1	1	1	1	1	1	1	DEL	1	1	1	1	1	DEL	DEL	1
chr10	62160657	62160657	-	0	0	0	0	0	0	0	0	0	0	0	0	0	0	0	INS	0	0
chr10	62546055	62546055	+	0	0	0	0	0	0	0	0	0	0	0	0	0	0	0	INS	0	0
chr10	62547156	62547156	None	0	0	0	0	0	0	0	0	0	INS	0	0	0	0	0	0	0	0
chr10	62566690	62573832	+	1	1	1	1	1	1	1	1	1	DEL	1	1	1	1	1	DEL	1	DEL
chr10	62647189	62647189	-	0	0	0	0	0	0	0	0	0	0	0	0	0	0	0	INS	0	0
chr10	62803920	62803920	-	0	0	0	0	0	0	0	0	0	0	0	0	0	0	0	0	0	INS
chr10	63034464	63034464	+	0	INS	0	0	0	0	0	0	0	0	0	0	INS	0	0	0	0	0
chr10	63256841	63256841	+	0	0	0	0	0	0	0	0	0	0	0	0	0	0	0	0	0	INS
chr10	63585687	63585687	-	0	0	0	0	0	0	0	0	0	0	0	0	0	0	0	0	0	INS
chr10	64178742	64178742	-	0	0	0	0	0	0	0	0	0	0	0	0	0	0	0	INS	0	0
chr10	64601679	64601679	None	0	0	0	0	0	0	0	0	0	0	0	0	0	0	0	0	0	INS
chr10	64703313	64703313	+	0	INS	0	0	0	0	0	0	0	0	0	0	INS	0	0	0	0	0
chr10	64736632	64736632	+	0	0	0	0	0	0	0	0	0	0	0	0	0	0	0	INS	0	0
chr10	65005008	65005008	+	0	0	0	0	0	0	0	0	0	INS	0	0	0	0	0	0	0	0
chr10	65074932	65074932	None	0	0	0	0	0	0	0	0	0	0	0	0	0	INS	0	INS	0	0
chr10	65101769	65107666	-	1	DEL	1	1	1	1	1	1	1	DEL	1	1	DEL	1	1	DEL	DEL	DEL
chr10	65119080	65119080	-	0	0	0	0	0	0	0	0	0	0	0	0	0	0	0	0	INS	0
chr10	65413514	65418942	-	1	DEL	1	DEL	DEL	1	1	DEL	1	DEL	DEL	1	DEL	1	DEL	DEL	DEL	DEL
chr10	65616377	65616377	+	0	0	0	0	0	0	0	0	0	0	0	0	0	0	0	INS	0	0
chr10	65703456	65703456	-	0	0	0	0	0	0	0	0	0	0	0	0	0	0	0	INS	0	0
chr10	65837358	65837358	+	0	0	0	0	0	0	0	0	0	0	0	0	0	0	0	0	INS	0
chr10	65905529	65905529	+	0	0	0	0	0	0	0	0	0	0	0	0	0	0	0	INS	0	0
chr10	66082687	66082687	+	0	INS	0	0	0	0	0	0	0	0	0	0	INS	0	0	0	0	0
chr10	66185233	66192358	-	1	1	1	1	1	1	1	1	1	DEL	1	1	1	1	1	DEL	DEL	DEL
chr10	66292395	66292395	None	0	INS	0	0	0	0	0	0	0	0	0	0	INS	0	0	0	0	0
chr10	66337949	66337949	+	0	0	0	0	0	0	0	0	0	0	0	0	0	0	0	INS	0	0
chr10	66451903	66451903	+	0	0	0	0	0	0	0	0	0	0	0	0	0	0	0	INS	0	0
chr10	66469297	66469297	+	0	0	0	0	0	0	0	0	0	INS	0	0	INS	0	0	0	0	0
chr10	67023475	67023475	-	0	0	0	0	0	0	0	0	0	0	0	0	0	0	0	0	0	INS
chr10	67029611	67029611	-	0	0	0	0	0	0	0	0	0	INS	0	0	0	0	0	0	0	0
chr10	67057068	67057068	-	0	0	0	0	0	0	0	0	0	INS	0	0	0	0	0	0	INS	0
chr10	67245041	67245041	+	0	0	0	0	0	0	0	0	0	0	0	0	0	0	0	0	INS	0
chr10	67272999	67272999	-	0	0	0	0	0	0	0	0	0	0	0	0	0	0	0	INS	0	0
chr10	67512391	67512391	+	0	INS	INS	INS	INS	INS	INS	INS	0	0	INS	INS	INS	INS	INS	0	INS	INS
chr10	67873729	67876845	+	1	1	1	1	1	1	1	1	1	DEL	1	1	DEL	1	DEL	DEL	1	DEL
chr10	68481511	68481511	-	0	0	0	0	0	0	0	0	0	0	0	INS	0	0	0	INS	0	0
chr10	68575061	68575061	+	0	0	0	0	0	0	0	0	0	0	0	0	0	0	0	0	INS	0
chr10	68588327	68588327	+	0	0	0	0	0	0	0	0	0	0	0	0	0	0	0	0	INS	0
chr10	68755759	68755759	-	0	0	0	0	0	0	0	0	0	0	0	0	0	0	0	0	INS	0
chr10	70153372	70153372	-	0	0	0	0	0	0	0	0	0	0	0	0	0	0	0	INS	0	0
chr10	70177338	70177338	-	0	0	0	0	0	0	0	0	0	INS	0	0	0	0	0	0	0	0
chr10	70254220	70261274	+	1	1	1	1	1	1	1	DEL	1	DEL	DEL	1	1	DEL	1	DEL	DEL	DEL
chr10	70268362	70268362	+	0	0	0	0	0	0	0	0	0	0	0	0	0	0	0	0	INS	0
chr10	70339672	70339672	None	0	0	0	0	0	0	0	0	0	INS	0	0	0	0	0	0	0	0
chr10	70662636	70662636	-	0	0	0	0	0	0	0	0	0	0	0	0	0	INS	0	INS	0	INS
chr10	70757072	70757072	None	0	0	0	0	0	0	0	0	0	INS	0	0	0	0	0	0	0	INS
chr10	70769603	70769603	+	0	0	0	0	0	0	0	0	0	0	0	0	0	0	0	0	0	INS
chr10	70829526	70829526	-	0	0	0	0	0	0	0	0	0	INS	0	0	0	0	0	0	0	0
chr10	71154160	71161278	+	1	1	1	1	1	1	1	1	1	DEL	1	1	1	DEL	1	DEL	DEL	1
chr10	71375900	71375900	+	0	0	0	0	0	0	0	0	0	0	0	0	0	0	0	INS	0	0
chr10	71571063	71571063	+	0	0	0	0	0	0	0	0	0	0	0	0	0	0	0	INS	0	0
chr10	71630538	71630538	+	0	0	0	0	0	0	0	0	0	INS	0	0	0	0	0	0	0	0
chr10	71896322	71896322	-	0	0	0	0	0	0	0	0	0	0	0	0	0	0	0	0	INS	0
chr10	72012730	72012730	-	0	0	0	0	0	0	0	0	0	0	0	0	0	0	0	0	0	INS
chr10	72825196	72825196	-	0	0	0	0	0	0	0	0	0	INS	0	0	0	0	0	0	0	0
chr10	73317471	73320205	-	1	1	1	1	1	1	1	1	1	DEL	1	1	1	1	1	DEL	DEL	1
chr10	73457421	73457868	+	1	1	1	1	1	1	1	1	1	DEL	1	1	1	1	1	DEL	DEL	1
chr10	74850398	74850398	-	0	0	0	0	0	0	0	0	0	0	0	0	0	0	0	0	INS	0
chr10	75253480	75253480	None	0	0	0	INS	0	0	0	0	0	0	0	0	0	0	0	INS	INS	0
chr10	75338044	75338044	None	0	0	0	0	0	0	0	0	0	INS	0	0	0	0	0	INS	INS	0
chr10	75755329	75755329	-	0	0	0	0	0	0	0	0	0	0	0	0	0	0	0	0	0	INS
chr10	76168128	76168128	+	0	0	0	0	0	0	0	0	0	0	0	0	0	0	0	0	0	INS
chr10	76382765	76386680	+	1	1	1	1	1	1	1	1	1	DEL	1	1	1	1	1	DEL	DEL	DEL
chr10	76651060	76651060	+	0	0	0	0	0	0	0	0	0	0	0	0	0	0	0	INS	0	0
chr10	76952248	76952248	+	0	0	0	0	0	0	0	0	0	INS	0	0	0	0	0	0	0	0
chr10	76968710	76968710	+	0	0	0	0	0	0	0	0	0	0	0	0	0	0	0	INS	0	0
chr10	77061769	77061769	-	0	0	0	0	0	0	0	0	0	0	0	0	0	0	0	0	0	INS
chr10	77413476	77420636	+	1	1	1	1	1	1	1	1	1	DEL	1	1	1	1	DEL	DEL	DEL	DEL
chr10	77482970	77488372	+	1	1	1	1	1	1	1	1	1	DEL	1	1	1	1	1	DEL	1	DEL
chr10	77489696	77489696	-	0	0	0	0	0	0	0	0	0	0	0	0	0	0	0	INS	INS	0
chr10	78279215	78285803	-	1	1	1	1	1	1	1	1	1	DEL	1	1	1	1	1	DEL	DEL	DEL
chr10	80278934	80278934	None	0	0	0	0	0	0	0	0	0	INS	0	0	0	0	0	INS	0	INS
chr10	81076373	81076373	-	0	0	0	0	0	0	0	0	0	INS	0	0	0	0	0	INS	0	0
chr10	81582624	81582624	+	0	0	0	0	0	0	0	0	0	0	0	0	0	0	0	0	INS	0
chr10	81784563	81784563	None	0	INS	0	0	INS	0	0	0	0	0	INS	0	0	0	0	0	0	0
chr10	81929557	81929557	+	0	0	0	0	0	0	0	0	0	0	0	0	0	0	0	0	INS	0
chr10	81934416	81934416	-	0	0	0	0	0	0	0	0	0	0	0	0	0	0	0	0	0	INS
chr10	82290299	82290299	-	0	INS	INS	INS	0	0	0	0	0	0	0	0	0	0	0	0	0	0
chr10	82401840	82404787	+	1	1	1	1	1	1	1	1	1	DEL	1	1	1	1	1	DEL	DEL	DEL
chr10	82411109	82411109	-	0	0	0	0	0	0	0	0	0	INS	0	0	0	0	0	0	0	0
chr10	82571418	82571418	-	0	0	0	0	0	0	0	INS	0	0	0	0	0	0	0	0	0	0
chr10	82804959	82804959	+	0	0	0	0	0	0	0	0	0	0	0	0	0	0	0	0	0	INS
chr10	83089862	83089862	+	0	0	0	0	0	0	0	0	0	INS	0	0	0	0	0	INS	INS	0
chr10	83115040	83115389	-	1	1	1	1	1	1	1	1	1	DEL	1	1	1	1	1	DEL	DEL	DEL
chr10	83250220	83255350	+	1	1	1	1	1	1	1	1	1	DEL	1	1	1	1	1	DEL	DEL	DEL
chr10	83423315	83423315	None	0	0	0	0	0	0	0	0	0	INS	0	0	0	0	0	0	0	INS
chr10	83444627	83445077	-	1	1	1	1	1	1	1	1	1	DEL	1	1	1	1	1	DEL	DEL	1
chr10	83922778	83922778	+	0	0	0	0	0	0	0	0	0	0	0	0	0	0	0	INS	0	0
chr10	84037999	84037999	-	0	0	0	0	0	0	0	0	0	INS	0	0	0	0	0	0	0	0
chr10	84178774	84178774	+	0	0	0	0	0	INS	0	0	0	0	0	0	0	0	0	0	0	0
chr10	84207334	84212694	+	1	1	1	1	DEL	DEL	DEL	DEL	1	DEL	DEL	DEL	DEL	DEL	DEL	DEL	DEL	DEL
chr10	84484116	84484116	None	0	0	0	0	0	0	0	0	0	0	0	0	0	0	0	INS	INS	0
chr10	84714306	84714306	+	0	0	0	0	0	0	0	0	0	0	0	INS	0	0	0	0	0	0
chr10	84818554	84818554	+	0	0	0	0	0	0	0	0	0	INS	0	0	0	0	0	INS	0	0
chr10	84822650	84822650	+	0	0	0	0	0	0	0	0	0	0	0	0	0	0	0	0	0	INS
chr10	85202036	85202036	+	0	0	0	0	0	0	0	0	0	INS	0	0	0	0	0	0	0	0
chr10	85383240	85383240	-	0	0	0	0	0	0	0	0	0	INS	0	0	0	0	0	INS	INS	0
chr10	85445562	85445562	+	0	0	0	0	0	0	0	0	0	INS	0	0	0	0	0	INS	0	0
chr10	85883766	85883766	+	0	0	0	0	0	0	0	0	0	0	0	INS	0	0	0	0	0	0
chr10	86207580	86207580	-	0	0	0	0	0	0	0	0	0	INS	0	0	0	0	0	0	0	0
chr10	86217633	86217633	None	0	0	0	0	0	INS	INS	0	0	INS	0	0	0	0	0	0	INS	0
chr10	86221296	86221296	-	0	0	0	0	0	0	0	0	0	0	0	0	0	0	0	0	INS	0
chr10	86470850	86470850	+	0	0	0	0	0	0	0	0	0	0	0	INS	0	0	0	0	0	0
chr10	86971887	86972515	-	1	1	1	1	DEL	DEL	DEL	DEL	1	DEL	DEL	1	1	DEL	DEL	DEL	DEL	1
chr10	87123233	87123233	+	0	0	0	0	0	0	0	0	0	0	0	0	0	0	0	0	INS	0
chr10	87159619	87159619	+	0	0	0	0	INS	INS	INS	INS	0	0	INS	INS	0	INS	INS	0	INS	0
chr10	87845144	87845144	-	0	0	0	0	0	0	0	0	0	0	0	0	0	0	0	0	0	INS
chr10	87961753	87961753	-	0	0	0	0	0	0	0	0	0	INS	0	0	0	0	0	0	0	0
chr10	88191830	88191830	None	0	0	0	0	0	0	0	INS	0	0	INS	0	0	0	0	0	0	0
chr10	88426622	88431081	+	1	1	1	1	DEL	DEL	DEL	DEL	1	DEL	DEL	DEL	DEL	DEL	DEL	DEL	DEL	1
chr10	88595203	88595203	+	0	0	0	0	0	0	0	0	0	0	0	0	0	0	0	0	INS	0
chr10	89010455	89010455	-	0	0	0	0	INS	INS	INS	0	0	0	0	0	0	INS	INS	0	0	0
chr10	89157841	89157841	-	0	0	0	0	0	0	0	0	0	0	0	0	0	0	0	0	INS	0
chr10	89373202	89373202	+	0	0	0	0	INS	INS	INS	0	0	0	0	0	0	INS	INS	0	0	0
chr10	89581792	89581792	None	0	0	0	0	0	0	0	0	0	0	0	0	0	0	0	INS	0	0
chr10	89586012	89586012	-	0	0	0	0	0	0	0	0	0	0	0	0	0	0	0	0	INS	0
chr10	89787373	89792482	-	1	1	1	1	DEL	DEL	DEL	DEL	1	DEL	DEL	DEL	DEL	DEL	DEL	DEL	1	DEL
chr10	90446865	90446865	+	0	0	0	0	INS	INS	0	0	0	0	0	0	0	INS	0	0	0	0
chr10	90548905	90548905	-	0	0	0	0	INS	INS	INS	INS	0	0	INS	0	INS	INS	0	0	INS	INS
chr10	90588494	90588494	-	0	0	0	0	0	0	0	0	0	0	0	0	0	0	0	0	0	INS
chr10	90636072	90636072	-	0	0	0	0	0	0	0	0	0	INS	0	0	0	0	0	0	0	0
chr10	90663617	90663617	+	0	0	0	0	0	0	0	0	0	INS	0	0	0	0	0	0	0	0
chr10	91482680	91482680	-	0	INS	INS	INS	0	INS	INS	INS	0	0	INS	INS	INS	INS	0	0	0	0
chr10	91582397	91582397	-	0	0	0	0	0	0	0	0	0	INS	0	0	0	0	0	0	0	0
chr10	91645864	91645864	None	0	INS	0	0	0	0	INS	0	0	INS	INS	INS	0	INS	0	0	0	0
chr10	91715608	91715608	-	0	0	0	0	0	0	0	0	0	INS	0	0	0	0	0	0	0	0
chr10	91975725	91975725	+	0	0	0	0	0	0	0	0	0	0	0	0	0	0	0	0	INS	0
chr10	91980235	91980235	-	0	0	0	0	0	0	0	0	0	0	0	0	0	0	0	0	INS	0
chr10	91981548	91984398	+	1	DEL	DEL	DEL	DEL	DEL	DEL	DEL	1	DEL	DEL	DEL	DEL	DEL	DEL	1	DEL	DEL
chr10	92021663	92021663	+	0	0	0	0	INS	0	0	0	0	0	0	0	0	0	INS	0	0	0
chr10	92096693	92096693	+	0	0	0	0	0	0	0	0	0	INS	0	0	0	INS	0	0	0	0
chr10	92213285	92216902	-	1	DEL	DEL	1	DEL	DEL	DEL	DEL	1	DEL	1	1	DEL	DEL	DEL	1	DEL	DEL
chr10	92482143	92482143	None	0	0	0	0	INS	INS	INS	INS	0	INS	INS	INS	0	INS	INS	0	0	0
chr10	92566881	92566881	+	0	0	0	0	INS	INS	INS	INS	0	0	INS	INS	0	INS	INS	0	0	0
chr10	92584273	92584273	-	0	0	0	0	0	0	0	0	0	INS	0	0	0	0	0	0	0	0
chr10	92794173	92794173	+	0	0	0	0	0	0	0	0	0	INS	0	0	0	INS	0	0	0	0
chr10	92817736	92817736	-	0	INS	INS	INS	0	0	0	0	0	0	0	INS	INS	0	INS	0	0	INS
chr10	93060491	93060491	None	0	0	0	0	INS	0	0	INS	0	INS	INS	0	0	INS	0	0	0	0
chr10	93266733	93266733	None	0	0	INS	0	0	INS	0	INS	0	0	0	INS	INS	INS	INS	0	INS	INS
chr10	93399233	93399233	-	0	INS	INS	INS	0	INS	INS	INS	0	0	INS	INS	INS	INS	0	0	0	0
chr10	93400378	93400378	+	0	0	0	0	INS	0	0	0	0	0	0	0	0	0	0	0	0	0
chr10	93575989	93575989	-	0	0	0	0	0	0	0	INS	0	0	0	0	0	0	0	0	0	0
chr10	93742702	93742702	-	0	0	0	0	0	0	0	0	0	0	0	0	0	0	0	0	INS	0
chr10	93825333	93832002	-	1	1	1	1	1	1	1	1	1	DEL	1	1	1	1	DEL	DEL	1	DEL
chr10	93998957	93999368	-	1	1	1	1	1	1	1	1	1	1	1	1	1	1	1	DEL	DEL	1
chr10	94079388	94079388	+	0	0	0	0	0	0	0	0	0	INS	0	0	0	0	0	INS	INS	0
chr10	94148042	94148042	+	0	INS	INS	0	0	0	0	0	0	0	0	0	INS	0	0	0	0	0
chr10	94548340	94548340	+	0	0	0	0	0	0	0	0	0	0	0	0	0	0	0	INS	0	0
chr10	94551758	94551758	-	0	0	0	0	0	0	0	0	0	INS	0	0	0	0	0	0	INS	0
chr10	94555905	94555905	-	0	0	0	0	0	0	0	0	0	0	0	0	0	0	0	0	INS	0
chr10	94616247	94616247	-	0	0	0	0	0	0	0	0	0	0	0	0	0	0	0	0	0	INS
chr10	94689248	94689248	-	0	0	0	0	0	0	0	0	0	INS	0	0	0	0	0	0	0	0
chr10	94736769	94736769	None	0	0	0	0	0	0	0	0	0	INS	0	0	0	0	0	0	INS	0
chr10	94836770	94837201	+	1	1	1	1	1	1	1	1	1	DEL	1	1	1	1	1	DEL	DEL	1
chr10	94931672	94931672	None	0	0	0	0	0	0	0	0	0	0	0	0	0	0	0	0	INS	0
chr10	94974940	94974940	-	0	0	0	0	0	0	0	0	0	0	0	0	0	0	0	0	INS	0
chr10	95238897	95238897	+	0	0	0	0	0	0	0	0	0	0	0	0	0	0	0	0	INS	0
chr10	95619855	95625084	-	1	DEL	DEL	DEL	1	1	1	1	1	DEL	DEL	1	1	DEL	DEL	DEL	DEL	DEL
chr10	95655176	95662352	-	1	1	1	1	1	1	1	1	1	DEL	1	1	1	1	1	DEL	DEL	1
chr10	95740520	95740520	-	0	0	0	0	0	0	0	0	0	0	0	0	0	0	0	0	0	INS
chr10	95800709	95800709	+	0	0	0	0	0	0	0	0	0	0	0	0	0	0	0	INS	0	0
chr10	95905477	95905477	-	0	0	0	0	0	0	0	0	0	0	0	0	0	0	0	0	INS	0
chr10	96264040	96264040	-	0	0	0	0	0	0	0	0	0	0	0	0	0	0	0	INS	0	0
chr10	96427139	96427139	+	0	0	0	0	0	0	0	0	0	0	0	0	0	0	0	0	0	INS
chr10	96778268	96778268	+	0	0	0	0	INS	0	0	0	0	0	0	0	0	0	0	0	0	0
chr10	96783107	96792381	-	1	1	1	1	DEL	1	1	1	1	DEL	1	1	1	1	1	DEL	DEL	DEL
chr10	96986383	96986383	+	0	0	0	0	INS	0	0	0	0	0	0	0	0	0	0	0	0	0
chr10	97004429	97004772	+	1	1	1	1	DEL	1	1	1	1	DEL	1	1	1	1	1	DEL	DEL	DEL
chr10	97065461	97065851	-	1	1	1	1	1	1	1	1	1	1	1	1	1	1	1	1	DEL	1
chr10	97208080	97208080	-	0	0	0	0	0	0	0	0	0	0	0	0	0	0	0	INS	0	0
chr10	97396302	97396302	-	0	0	0	0	INS	0	0	0	0	0	0	0	0	0	0	0	0	0
chr10	97505792	97505792	-	0	0	0	0	0	0	0	0	0	0	0	0	0	0	0	0	0	INS
chr10	98268583	98268583	+	0	0	0	0	INS	0	0	0	0	0	0	0	0	0	0	0	0	INS
chr10	98560837	98566080	-	1	1	1	1	1	1	1	1	1	DEL	1	1	1	1	1	DEL	DEL	1
chr10	98801676	98808891	+	1	1	1	1	DEL	1	1	DEL	1	1	DEL	1	1	1	1	DEL	DEL	DEL
chr10	98951952	98951952	+	0	0	0	0	0	0	0	0	0	0	0	0	0	0	0	0	INS	0
chr10	99016686	99016686	-	0	0	0	0	0	0	0	0	0	INS	0	0	0	0	0	0	0	0
chr10	99062197	99062686	+	1	1	1	1	DEL	1	1	DEL	1	1	DEL	1	1	DEL	1	1	DEL	DEL
chr10	99071387	99071867	-	1	1	1	1	DEL	1	1	DEL	1	DEL	DEL	1	1	DEL	1	1	DEL	DEL
chr10	99087526	99087526	None	0	0	0	0	0	0	0	INS	0	0	0	0	0	0	0	0	INS	0
chr10	99400255	99400255	+	0	0	0	0	0	0	0	0	0	0	0	0	0	0	0	INS	0	0
chr10	99709899	99709899	+	0	0	0	0	0	0	0	0	0	0	0	0	0	0	0	INS	0	0
chr10	100065729	100065729	-	0	0	0	0	INS	0	0	0	0	0	0	0	0	INS	0	0	0	0
chr10	100223638	100223638	None	0	0	0	0	0	0	0	INS	0	INS	0	0	0	INS	0	INS	0	INS
chr10	100242800	100242800	+	0	0	0	0	INS	0	0	INS	0	INS	INS	0	0	INS	0	0	0	INS
chr10	100353369	100353369	+	0	0	0	0	INS	0	0	INS	0	0	INS	0	0	INS	0	0	0	INS
chr10	100423178	100423178	-	0	0	0	0	0	0	0	0	0	INS	0	0	0	0	0	0	0	0
chr10	100633104	100633104	+	0	0	0	0	INS	0	0	INS	0	0	INS	0	0	INS	0	0	0	INS
chr10	100762833	100762833	-	0	0	0	0	0	0	0	0	0	0	0	0	0	0	0	INS	0	0
chr10	101015950	101015950	-	0	0	0	0	0	0	0	0	0	0	0	0	0	0	0	INS	0	0
chr10	101121988	101121988	None	0	0	0	0	0	0	0	0	0	INS	0	0	0	0	0	0	0	0
chr10	101134895	101135344	-	1	1	1	1	1	1	1	1	1	1	1	1	1	1	1	1	DEL	1
chr10	101343843	101343843	+	0	0	0	0	0	0	0	0	0	0	0	0	0	0	0	0	0	INS
chr10	101627269	101627269	-	0	0	0	0	INS	0	0	0	0	0	0	0	0	INS	0	0	0	0
chr10	101773667	101773667	-	0	0	0	0	0	0	0	0	0	INS	0	0	0	0	0	0	0	0
chr10	101825944	101825944	None	0	0	0	0	INS	0	0	0	0	0	0	0	0	INS	0	INS	INS	INS
chr10	102221400	102221400	-	0	0	0	0	0	0	0	0	0	INS	0	0	0	0	0	0	0	0
chr10	102297320	102297320	+	0	0	0	0	INS	0	0	0	0	0	0	0	0	INS	0	0	0	0
chr10	102306629	102306629	+	0	INS	INS	INS	INS	INS	INS	0	0	0	INS	INS	0	0	0	INS	0	0
chr10	102744518	102744518	-	0	0	0	0	0	0	0	0	0	0	0	0	0	0	0	0	INS	0
chr10	102805969	102805969	+	0	0	0	0	0	0	0	0	0	INS	0	0	0	0	0	INS	0	0
chr10	102894272	102894272	None	0	0	0	0	0	INS	INS	0	0	INS	0	INS	0	0	0	INS	0	0
chr10	102911740	102911740	None	0	0	0	0	0	INS	INS	0	0	0	0	INS	0	0	0	0	0	0
chr10	102983899	102983899	None	0	0	0	0	0	INS	INS	0	0	0	0	INS	0	0	0	INS	0	0
chr10	103029720	103030133	+	1	1	1	1	1	1	1	1	1	DEL	1	1	1	1	1	DEL	DEL	1
chr10	103044322	103044322	+	0	0	0	0	0	INS	INS	0	0	0	0	INS	0	0	0	0	0	0
chr10	103231960	103231960	-	0	0	0	0	0	0	0	0	0	0	0	0	0	0	0	0	0	INS
chr10	103789486	103789486	+	0	0	0	0	0	0	0	0	0	0	0	0	0	0	0	INS	INS	0
chr10	103992330	103999502	+	1	DEL	DEL	DEL	DEL	DEL	DEL	DEL	1	DEL	DEL	DEL	DEL	DEL	DEL	DEL	DEL	DEL
chr10	104003624	104003624	None	0	0	0	0	0	INS	INS	0	0	0	0	INS	0	0	0	INS	0	0
chr10	104012061	104015017	-	1	1	1	1	1	DEL	DEL	1	1	DEL	1	DEL	1	1	1	DEL	DEL	1
chr10	104136975	104136975	-	0	INS	INS	INS	INS	0	0	INS	0	INS	INS	0	INS	INS	INS	0	0	0
chr10	104256514	104261911	-	1	DEL	DEL	1	DEL	DEL	DEL	DEL	1	DEL	DEL	DEL	DEL	DEL	1	DEL	DEL	DEL
chr10	104417636	104417636	-	0	INS	INS	INS	INS	0	0	INS	0	0	INS	0	INS	INS	INS	0	INS	0
chr10	104458818	104459177	-	1	DEL	1	DEL	DEL	1	DEL	DEL	1	1	DEL	1	DEL	1	1	DEL	1	1
chr10	104483072	104483072	-	0	0	0	0	0	0	0	0	0	0	0	0	0	0	0	0	INS	0
chr10	104577768	104577768	None	0	0	0	0	0	INS	0	0	0	0	0	0	0	0	0	0	INS	0
chr10	104614189	104618869	+	1	DEL	DEL	DEL	DEL	DEL	DEL	DEL	1	1	DEL	DEL	DEL	DEL	DEL	DEL	DEL	DEL
chr10	105028584	105029018	-	1	1	1	1	1	DEL	DEL	1	1	DEL	1	DEL	1	1	1	DEL	DEL	1
chr10	105044800	105044800	-	0	0	0	0	0	INS	INS	0	0	0	0	INS	0	0	0	0	0	0
chr10	105087612	105088039	-	1	1	1	1	1	1	1	1	1	1	1	1	1	1	1	DEL	1	1
chr10	105109658	105114996	-	1	DEL	DEL	DEL	DEL	DEL	DEL	DEL	1	1	DEL	DEL	DEL	DEL	1	DEL	DEL	DEL
chr10	105168356	105168356	-	0	0	0	0	0	0	0	0	0	0	0	0	0	0	0	0	INS	0
chr10	105240784	105240784	None	0	0	0	0	0	0	0	0	0	INS	0	0	0	0	0	INS	0	INS
chr10	105402500	105402500	-	0	0	0	0	0	0	0	0	0	0	0	0	0	0	0	0	0	INS
chr10	105444142	105444142	-	0	0	0	0	0	0	0	0	0	0	0	0	0	0	0	INS	0	0
chr10	105447594	105447594	-	0	0	0	0	0	0	0	0	0	INS	0	0	0	0	0	0	0	0
chr10	105509786	105509786	-	0	0	0	0	0	0	0	0	0	0	0	0	0	0	0	0	0	INS
chr10	105609012	105609012	-	0	0	0	0	0	0	0	0	0	INS	0	0	0	0	0	INS	0	0
chr10	106390965	106390965	-	0	0	0	0	0	0	0	0	0	0	0	0	0	0	0	INS	0	0
chr10	106442872	106442872	-	0	INS	INS	INS	0	INS	INS	INS	0	0	INS	INS	0	0	0	0	INS	0
chr10	106576057	106576057	-	0	0	0	0	0	0	0	0	0	0	0	0	0	0	0	0	INS	0
chr10	107054453	107054453	+	0	0	0	0	INS	0	0	0	0	0	0	0	0	INS	0	0	0	0
chr10	107522861	107522861	-	0	0	0	0	0	0	0	0	0	0	0	0	0	0	0	0	0	INS
chr10	107911813	107911813	-	0	0	0	0	0	0	0	0	0	0	0	0	0	0	0	INS	INS	0
chr10	107988358	107988358	-	0	0	0	0	0	0	0	INS	0	0	0	0	0	0	0	0	0	0
chr10	108395392	108395392	+	0	0	0	0	0	0	0	0	0	0	0	0	0	0	0	0	0	INS
chr10	108469873	108469873	+	0	0	0	0	0	0	0	0	0	0	0	0	0	0	0	0	INS	0
chr10	108624609	108624609	+	0	0	0	0	0	0	0	0	0	INS	0	0	0	0	0	0	0	0
chr10	108752293	108759383	-	1	1	1	1	1	1	1	1	1	DEL	1	1	1	1	1	DEL	DEL	1
chr10	108811362	108811362	+	0	0	0	0	0	0	0	0	0	INS	0	0	0	0	0	0	0	0
chr10	109078511	109078511	-	0	0	0	0	0	0	0	0	0	0	0	0	0	0	0	INS	0	0
chr10	110133343	110137861	+	1	1	1	1	1	DEL	DEL	1	1	DEL	1	1	1	1	1	DEL	DEL	1
chr10	110340101	110340101	-	0	0	0	0	0	0	0	0	0	0	0	0	0	0	0	INS	0	0
chr10	110347037	110347037	+	0	0	0	0	0	0	0	0	0	INS	0	INS	0	0	0	0	0	0
chr10	110496466	110496466	-	0	0	0	0	0	INS	INS	0	0	0	0	0	0	0	0	0	0	0
chr10	110497423	110497423	None	0	0	0	0	0	INS	0	0	0	INS	0	0	0	0	0	0	0	0
chr10	110567876	110567876	+	0	0	0	0	0	0	0	0	0	0	0	0	0	0	0	0	0	INS
chr10	110568930	110568930	-	0	0	0	0	0	0	0	0	0	0	0	INS	0	0	0	0	0	0
chr10	110633075	110633075	-	0	0	0	0	0	0	0	0	0	0	0	0	0	0	0	INS	0	0
chr10	110645526	110645526	+	0	0	0	0	0	0	0	0	0	0	0	0	0	0	0	INS	0	0
chr10	110865070	110865070	None	0	0	0	0	0	0	0	0	0	0	0	0	0	0	0	0	INS	INS
chr10	111052042	111052042	-	0	0	0	0	0	0	0	0	0	INS	0	0	0	0	0	0	0	0
chr10	111056657	111056657	+	0	0	0	0	0	0	0	0	0	0	0	INS	0	0	0	0	0	0
chr10	111490569	111495460	+	1	1	1	1	1	1	1	1	1	1	1	1	1	1	1	DEL	1	DEL
chr10	112043982	112043982	-	0	0	0	0	0	0	0	0	0	INS	0	0	0	0	0	0	0	0
chr10	112368392	112368392	+	0	0	0	0	0	0	0	0	0	0	0	0	0	0	0	0	INS	0
chr10	112557065	112557065	-	0	0	0	0	0	0	0	0	0	0	0	0	0	0	0	0	INS	0
chr10	112636026	112636026	+	0	0	0	0	0	0	0	0	0	0	0	0	0	0	0	0	INS	0
chr10	112709676	112710150	+	1	1	1	1	1	1	1	1	1	1	1	1	1	1	1	DEL	DEL	1
chr10	112816709	112816709	-	0	0	0	0	0	0	0	0	0	0	0	0	0	0	0	INS	0	0
chr10	112834988	112834988	None	0	0	0	0	0	0	0	0	0	INS	0	0	0	0	0	INS	INS	0
chr10	112889972	112889972	-	0	0	0	0	0	0	0	0	0	0	0	0	0	0	0	0	INS	0
chr10	113042954	113042954	-	0	0	0	0	0	0	0	0	0	0	0	0	0	0	0	0	INS	0
chr10	113089280	113089280	-	0	0	0	0	0	0	0	0	0	0	0	0	0	0	0	0	0	INS
chr10	113101722	113101722	-	0	0	0	0	0	0	0	0	0	0	0	0	0	0	0	0	INS	0
chr10	113159781	113166860	-	1	1	1	1	1	1	1	1	1	DEL	1	1	1	1	1	DEL	DEL	1
chr10	113220038	113220381	+	1	1	1	1	1	1	1	1	1	DEL	1	1	1	1	1	DEL	DEL	DEL
chr10	113302891	113302891	-	0	0	0	0	0	0	0	0	0	0	0	0	0	0	0	INS	0	0
chr10	113482845	113482845	None	0	0	0	0	0	0	0	0	0	INS	0	0	0	0	0	INS	0	0
chr10	113639290	113639749	+	1	1	1	1	1	1	1	1	1	DEL	1	1	1	1	1	1	DEL	1
chr10	113719160	113719160	-	0	0	0	0	0	0	0	0	0	0	0	0	0	0	0	INS	INS	0
chr10	114188642	114188642	+	0	0	0	0	0	0	0	0	0	0	0	0	0	0	0	INS	0	0
chr10	114220956	114220956	+	0	0	0	0	0	0	0	0	0	0	0	0	0	0	0	0	INS	0
chr10	114411469	114411469	None	0	0	0	0	0	0	0	0	0	INS	0	0	0	0	0	INS	0	0
chr10	114535242	114535242	+	0	0	0	0	0	0	0	0	0	0	0	0	0	0	0	0	0	INS
chr10	114631475	114631475	None	0	INS	0	0	0	0	0	0	0	INS	0	0	0	0	0	0	INS	0
chr10	114697804	114697804	None	0	0	0	0	0	0	0	0	0	INS	0	0	0	0	0	INS	0	0
chr10	114705195	114705195	-	0	0	0	0	0	0	0	0	0	0	0	0	0	0	0	0	INS	0
chr10	114814363	114814363	+	0	0	0	0	0	0	0	0	0	0	0	0	0	0	0	0	0	INS
chr10	115071871	115071871	-	0	0	0	0	0	0	0	0	0	0	0	0	0	0	0	INS	0	0
chr10	115685789	115685789	-	0	0	0	0	0	0	0	0	0	INS	0	0	0	0	0	0	0	0
chr10	116043322	116050444	-	1	1	1	1	1	1	1	1	1	DEL	1	1	1	1	1	DEL	DEL	1
chr10	116912264	116912264	+	0	0	0	0	0	0	0	0	0	0	0	0	0	0	0	INS	INS	0
chr10	116991903	116991903	-	0	INS	INS	INS	0	0	0	INS	0	INS	INS	0	INS	0	0	0	0	0
chr10	117290685	117290685	+	0	0	0	0	0	0	0	0	0	0	0	0	0	0	0	INS	0	0
chr10	117352348	117352348	-	0	0	0	0	0	INS	INS	0	0	INS	0	INS	0	INS	0	0	0	0
chr10	117438436	117438436	-	0	0	0	0	0	INS	INS	INS	0	0	INS	INS	INS	INS	0	0	0	INS
chr10	117462705	117462705	+	0	INS	INS	0	0	0	0	0	0	0	INS	0	0	0	0	0	0	0
chr10	117507695	117513529	+	1	DEL	DEL	DEL	1	DEL	DEL	DEL	1	1	DEL	DEL	DEL	DEL	DEL	DEL	1	DEL
chr10	117839912	117839912	-	0	0	0	0	0	0	0	0	0	INS	0	0	0	0	0	0	0	0
chr10	118437323	118437323	None	0	0	0	0	0	0	0	INS	0	0	0	0	0	0	0	0	0	0
chr10	118617681	118617681	None	0	0	0	0	0	0	0	0	0	0	0	0	0	0	0	0	INS	INS
chr10	118937600	118937600	-	0	0	0	0	0	0	0	0	0	0	0	0	0	0	0	0	INS	0
chr10	118978123	118978123	None	0	0	0	0	INS	INS	INS	0	0	INS	0	INS	INS	INS	INS	INS	INS	INS
chr10	119557966	119557966	+	0	0	0	0	INS	0	0	0	0	0	0	0	0	0	0	0	0	0
chr10	120139748	120139748	-	0	0	0	0	0	0	0	0	0	0	0	0	0	0	0	0	INS	0
chr10	120601804	120606320	+	1	1	1	1	1	DEL	DEL	1	1	DEL	1	DEL	1	DEL	1	DEL	DEL	DEL
chr10	120633259	120633259	-	0	0	0	0	0	0	0	0	0	INS	0	0	0	INS	0	0	0	0
chr10	120736327	120736327	+	0	0	0	0	0	INS	INS	0	0	0	0	INS	0	INS	0	0	0	0
chr10	120798238	120798238	None	0	0	0	0	0	0	0	0	0	INS	0	0	0	0	0	0	INS	0
chr10	120835330	120835330	+	0	0	0	0	0	0	0	0	0	0	0	0	0	0	0	0	INS	0
chr10	121028909	121028909	+	0	0	0	0	0	INS	INS	0	0	0	0	INS	0	INS	INS	0	0	0
chr10	121100902	121100902	-	0	0	0	0	0	INS	INS	0	0	0	0	INS	0	INS	INS	INS	0	0
chr10	121361519	121361519	None	0	0	0	0	0	0	0	0	0	INS	0	0	0	0	0	0	INS	INS
chr10	121597677	121597677	-	0	0	0	0	0	0	0	0	0	0	0	0	0	0	0	0	INS	0
chr10	121740583	121745666	-	1	DEL	DEL	DEL	1	DEL	DEL	1	1	DEL	1	1	DEL	1	DEL	DEL	DEL	DEL
chr10	121912133	121912133	None	0	0	0	0	0	0	0	0	0	0	0	0	0	0	0	INS	0	0
chr10	122011978	122011978	+	0	0	0	0	0	0	0	0	0	0	0	0	0	0	0	INS	0	INS
chr10	122043801	122043801	None	0	0	0	0	0	0	0	0	0	0	0	0	0	0	0	0	INS	0
chr10	122232908	122232908	None	0	0	0	0	0	0	0	0	0	0	0	0	0	0	0	0	0	INS
chr10	122269924	122276981	-	1	DEL	1	DEL	1	DEL	DEL	1	1	DEL	1	1	DEL	DEL	DEL	DEL	1	DEL
chr10	122499014	122499014	-	0	0	0	0	0	0	0	0	0	INS	0	0	0	0	0	0	0	0
chr10	122627233	122627233	+	0	0	0	0	0	0	0	0	0	INS	0	0	0	0	0	0	0	0
chr10	123185993	123185993	-	0	0	0	0	0	0	0	0	0	0	0	0	0	0	0	INS	0	0
chr10	123352154	123352154	+	0	0	0	0	0	0	0	0	0	0	0	0	0	0	0	0	INS	0
chr10	123356711	123356711	-	0	0	0	0	0	0	0	0	0	0	0	0	0	0	0	INS	0	0
chr10	123552051	123552051	+	0	0	0	0	0	0	0	0	0	0	0	0	0	0	0	INS	0	0
chr10	123554325	123554325	-	0	INS	0	0	0	0	0	0	0	0	0	0	INS	0	0	0	0	0
chr10	123714471	123714471	-	0	0	0	0	0	0	0	0	0	0	0	0	0	0	0	0	INS	0
chr10	123741404	123741404	+	0	INS	0	0	INS	INS	INS	INS	0	INS	INS	0	INS	0	0	0	0	0
chr10	123742169	123742169	None	0	INS	0	0	0	INS	INS	INS	0	0	INS	0	INS	0	0	INS	INS	0
chr10	123883787	123883787	+	0	0	0	0	0	0	0	0	0	0	0	0	0	0	0	INS	0	0
chr10	123963020	123963020	+	0	0	0	0	0	0	0	0	0	0	0	0	0	0	0	INS	0	0
chr10	123963886	123963886	-	0	0	0	0	0	INS	INS	0	0	0	0	0	0	0	0	0	0	0
chr10	124013381	124020486	+	1	1	1	1	DEL	DEL	DEL	DEL	1	DEL	DEL	1	1	1	DEL	DEL	DEL	DEL
chr10	124042815	124048001	+	1	DEL	1	1	DEL	DEL	DEL	DEL	1	DEL	DEL	1	DEL	1	DEL	DEL	DEL	DEL
chr10	124082385	124082385	+	0	0	0	0	0	INS	INS	0	0	0	0	0	0	0	0	0	0	0
chr10	124087528	124087528	-	0	0	0	0	INS	INS	INS	INS	0	INS	INS	0	0	0	INS	0	0	INS
chr10	124106290	124106290	-	0	0	0	0	0	0	0	0	0	0	0	0	0	0	0	0	INS	0
chr10	124117520	124123110	-	1	1	1	1	DEL	DEL	DEL	DEL	1	DEL	DEL	1	1	1	DEL	DEL	DEL	DEL
chr10	124220911	124220911	+	0	0	0	0	0	0	0	0	0	0	0	0	0	0	0	INS	0	0
chr10	124560763	124560763	+	0	0	0	0	0	0	0	0	0	0	0	0	0	0	0	0	INS	0
chr10	124807808	124807808	+	0	0	0	0	0	0	0	0	0	0	0	0	0	0	0	0	INS	0
chr10	124997296	124997296	None	0	0	0	0	0	0	0	0	0	0	0	0	0	0	0	INS	INS	0
chr10	125055841	125056288	-	1	1	1	1	1	1	1	1	1	DEL	1	1	1	1	1	DEL	1	1
chr10	125179560	125179560	-	0	0	0	0	0	0	0	0	0	0	0	INS	0	0	0	0	0	0
chr10	125470917	125470917	-	0	INS	0	0	0	INS	INS	0	0	0	0	INS	INS	0	0	0	0	0
chr10	125622092	125622092	+	0	0	0	0	0	INS	INS	INS	0	0	INS	INS	0	0	0	INS	INS	INS
chr10	125685820	125685820	-	0	0	0	0	0	0	0	0	0	0	0	0	0	0	0	0	INS	0
chr10	125802403	125802403	-	0	0	0	0	0	INS	INS	0	0	0	0	INS	0	0	0	0	0	0
chr10	125815304	125815304	-	0	0	0	0	0	0	0	0	0	0	0	0	0	0	0	0	INS	0
chr10	125952066	125952066	-	0	0	0	0	0	0	0	0	0	INS	0	0	0	0	0	0	INS	0
chr10	126041315	126041315	None	0	0	0	0	0	INS	0	0	0	INS	0	INS	INS	0	0	0	0	INS
chr10	126098670	126098670	+	0	0	0	0	0	0	0	0	0	0	0	0	0	0	0	INS	0	0
chr10	126259816	126259816	-	0	0	0	0	0	0	0	0	0	0	0	0	0	0	0	INS	0	0
chr10	126344870	126344870	-	0	0	0	0	0	0	0	0	0	0	0	0	0	0	0	INS	INS	0
chr10	126348844	126348844	-	0	0	0	0	0	0	0	0	0	0	0	0	0	0	0	0	INS	0
chr10	127358095	127358095	-	0	0	0	0	0	0	0	0	0	0	0	0	0	0	0	INS	0	0
chr10	127379004	127379004	+	0	0	0	0	0	0	0	0	0	INS	0	0	0	0	0	0	0	0
chr10	128250349	128250349	-	0	0	0	0	0	0	0	0	0	0	0	0	0	0	0	0	INS	0
chr10	128450642	128450642	-	0	0	0	0	0	0	0	0	0	0	0	0	INS	INS	0	0	0	0
chr10	128465092	128465092	+	0	0	0	0	0	0	0	0	0	INS	0	0	0	0	0	0	0	0
chr10	128466650	128466650	-	0	0	0	0	0	0	0	0	0	0	0	0	0	0	0	0	0	INS
chr10	128825878	128833183	-	1	1	1	1	1	1	1	DEL	1	DEL	DEL	1	1	DEL	1	DEL	DEL	DEL
chr10	128898714	128898714	None	0	0	0	0	0	0	0	0	0	0	0	0	0	INS	0	0	INS	0
chr10	129010980	129010980	+	0	0	0	0	0	0	0	0	0	0	0	0	0	INS	0	0	0	0
chr10	129133816	129133816	-	0	0	0	0	0	0	0	0	0	0	0	0	0	0	0	INS	0	0
chr10	129140545	129140545	None	0	0	0	0	0	0	0	0	0	0	0	0	0	0	0	0	INS	0
chr10	129194032	129194032	None	0	0	0	0	0	0	0	0	0	0	0	0	0	0	0	INS	0	0
chr10	129362298	129366706	+	1	1	1	1	1	1	1	1	1	DEL	1	1	1	1	1	DEL	DEL	1
chr10	129397973	129397973	-	0	0	0	0	0	0	0	0	0	0	0	0	0	0	0	INS	0	0
chr10	129546018	129546018	-	0	0	0	0	0	0	0	0	0	INS	0	0	0	0	0	INS	0	0
chr10	129623019	129623019	-	0	0	0	0	0	0	0	0	0	INS	0	0	0	0	0	0	0	0
chr10	129803030	129803030	-	0	0	0	0	0	0	0	0	0	0	0	0	0	0	0	0	INS	0
chr10	129946283	129946283	-	0	0	0	0	INS	0	0	0	0	0	0	0	0	0	0	0	0	0
chr11	3839800	3839800	+	0	0	0	0	0	0	0	0	0	0	0	0	0	0	0	0	INS	0
chr11	4132164	4132164	+	0	0	0	0	0	0	0	0	0	0	0	0	0	0	0	0	INS	0
chr11	4332634	4332634	+	0	0	0	0	0	0	0	0	0	0	0	0	0	0	0	0	INS	0
chr11	4779002	4779002	-	0	0	0	0	0	0	0	0	0	0	0	0	0	0	0	0	0	INS
chr11	5435478	5435952	+	1	DEL	DEL	DEL	1	1	DEL	1	1	DEL	1	1	DEL	1	1	DEL	DEL	1
chr11	5517933	5517933	-	0	0	0	0	INS	INS	INS	0	0	0	0	0	INS	INS	0	0	0	INS
chr11	5530895	5530895	-	0	0	0	0	0	0	0	0	0	INS	0	0	0	0	0	0	0	0
chr11	5588301	5588301	-	0	INS	INS	INS	INS	INS	INS	0	0	0	0	0	INS	INS	0	INS	0	INS
chr11	5758976	5758976	+	0	0	0	0	0	0	INS	0	0	INS	0	0	INS	0	0	0	0	0
chr11	6041524	6048648	-	1	DEL	DEL	DEL	DEL	DEL	DEL	DEL	1	DEL	1	1	DEL	DEL	DEL	DEL	DEL	DEL
chr11	6107569	6107569	None	0	0	0	0	0	0	0	INS	0	0	0	0	0	0	0	0	0	0
chr11	6186351	6186351	-	0	INS	INS	INS	INS	INS	INS	0	0	0	0	0	INS	INS	0	INS	0	0
chr11	6335022	6335022	None	0	0	0	0	0	0	0	0	0	0	0	0	0	0	0	0	INS	0
chr11	6512713	6512713	None	0	0	0	0	0	0	0	0	0	INS	0	0	0	0	0	0	INS	0
chr11	6687970	6688386	-	1	1	1	1	1	1	1	1	1	DEL	1	1	1	1	1	1	1	1
chr11	6691025	6700277	+	1	1	1	1	1	1	1	1	1	1	1	1	1	1	1	1	1	DEL
chr11	6797522	6797522	+	0	0	0	0	0	0	0	0	0	0	0	0	0	0	0	0	INS	0
chr11	6927522	6927522	-	0	0	0	0	0	0	0	0	0	0	0	0	0	0	0	INS	0	0
chr11	7000997	7000997	-	0	INS	INS	INS	0	0	0	0	0	0	0	0	0	0	0	0	0	0
chr11	7086838	7086838	-	0	0	0	0	0	0	0	0	0	0	0	0	0	0	0	0	0	INS
chr11	7143917	7143917	+	0	INS	INS	INS	0	0	0	0	0	0	0	0	0	0	0	0	0	0
chr11	7220216	7220216	+	0	0	0	0	0	0	0	0	0	0	0	0	0	0	0	0	INS	0
chr11	7475706	7482933	-	1	1	1	1	DEL	DEL	DEL	1	1	DEL	1	1	DEL	DEL	1	DEL	DEL	1
chr11	7686805	7686805	-	0	INS	INS	INS	0	0	0	0	0	0	0	0	0	0	0	0	0	0
chr11	7933740	7937659	-	1	1	1	1	1	1	1	1	1	1	1	1	1	1	1	DEL	DEL	1
chr11	7941431	7941431	+	0	0	0	0	0	0	0	0	0	INS	0	0	0	0	0	0	0	0
chr11	8032144	8032144	-	0	0	0	0	0	0	0	0	0	0	0	0	0	0	0	0	INS	0
chr11	8058408	8058408	-	0	0	0	0	0	0	0	0	0	0	0	0	0	0	0	0	INS	0
chr11	8247983	8247983	+	0	0	0	0	0	0	0	0	0	0	0	0	0	0	0	INS	0	0
chr11	8302453	8302453	-	0	0	0	0	INS	INS	INS	0	0	0	0	0	INS	INS	0	0	0	0
chr11	8582328	8582328	+	0	0	0	0	INS	INS	INS	0	0	0	0	0	INS	INS	0	0	INS	0
chr11	8610258	8610258	+	0	0	0	0	0	0	0	0	0	0	0	0	0	0	INS	0	0	0
chr11	8912626	8913135	-	1	DEL	1	DEL	1	DEL	DEL	DEL	1	1	DEL	DEL	DEL	DEL	1	1	1	DEL
chr11	8984963	8987376	-	1	1	1	1	1	DEL	1	1	1	1	1	1	DEL	1	1	DEL	1	1
chr11	9607988	9615080	-	1	DEL	DEL	DEL	DEL	DEL	DEL	DEL	1	DEL	DEL	DEL	DEL	DEL	DEL	DEL	DEL	1
chr11	9616993	9616993	None	0	0	0	0	0	0	0	0	0	0	0	0	0	0	0	INS	INS	0
chr11	9843403	9843403	-	0	0	0	0	0	0	0	0	0	0	0	0	0	0	0	INS	0	0
chr11	9869168	9869168	None	0	0	0	0	0	0	0	0	0	0	0	0	0	INS	INS	0	0	INS
chr11	10003507	10003507	+	0	INS	INS	INS	INS	INS	INS	INS	0	0	INS	INS	INS	INS	0	0	0	0
chr11	10048107	10048107	None	0	0	0	0	0	0	0	0	0	0	0	0	0	0	INS	INS	0	0
chr11	10062001	10062001	-	0	INS	INS	INS	INS	INS	INS	INS	0	0	INS	INS	INS	INS	0	0	0	0
chr11	10292743	10292743	-	0	0	0	0	0	0	0	0	0	0	0	0	0	0	0	INS	0	0
chr11	10464296	10464296	+	0	0	0	0	0	0	0	0	0	0	0	0	0	0	0	0	INS	0
chr11	10503328	10503328	+	0	0	0	0	0	0	0	0	0	INS	0	0	0	0	0	0	0	0
chr11	10509262	10509262	-	0	0	0	0	0	0	0	0	0	INS	0	0	0	0	0	0	0	0
chr11	10651454	10651454	+	0	0	0	0	0	0	0	0	0	0	0	0	0	0	0	INS	0	0
chr11	10658426	10658426	-	0	0	0	0	INS	INS	INS	INS	0	0	0	0	INS	INS	0	0	0	0
chr11	10660316	10667425	+	1	1	1	1	1	1	1	1	1	DEL	1	1	1	1	1	DEL	DEL	1
chr11	10676690	10676690	+	0	0	0	0	0	0	0	0	0	0	0	0	0	0	0	INS	0	0
chr11	11238730	11238730	+	0	0	0	0	0	0	0	0	0	0	0	0	0	0	0	0	0	INS
chr11	11453890	11453890	None	0	0	0	0	INS	INS	INS	INS	0	0	0	0	INS	INS	INS	0	0	0
chr11	12093507	12093507	-	0	INS	INS	INS	0	0	0	0	0	0	INS	INS	0	0	0	0	0	0
chr11	12407311	12412609	-	1	DEL	DEL	DEL	DEL	DEL	DEL	DEL	1	DEL	DEL	DEL	DEL	DEL	DEL	DEL	DEL	DEL
chr11	12461911	12469038	+	1	1	1	1	1	1	1	1	1	DEL	1	1	1	1	1	DEL	DEL	1
[truncated: 11,661 more rows]
