# Supplementary material for: The genomic landscape shaped by selection on transposable elements across 18 mouse strains
Source: Genome Biol. 2012 Jun 15;13(6):R45. doi: 10.1186/gb-2012-13-6-r45 (PMC3446317; doi:10.1186/gb-2012-13-6-r45)
Supplement: Additional file 13 — Supplementary file 1. Tab deliminated file with all the TEVs with strain distribution pattern. B6+ TEVs are denoted as the default '1' if the same as the reference and 'DEL' if called as absent in a strain. B6- TEVs are denoted as the default '0' if the same as the reference and 'INS' if called as inserted in a strain. We conservatively estimate there to be 103,798 TEVs, although 110,930 TEVs classified in these files are due to instances of TEVs being annotated as different subfamilies in different strains (for example, LINE versus LINE_frag). [file gb-2012-13-6-r45-S13.TGZ › bed_files/IS2.shared.tab]

chrm	start	stop	ori	C57B6_ref	129P2	129S1	129S5	AKR	A_J	BALB	C3H	C57BL	CAST	CBA	DBA	LP_J	NOD	NZO	PWK	SPRET	WSB
chr1	3973473	3978568	-	1	1	1	1	1	1	1	1	1	1	1	1	1	1	1	DEL	1	1
chr1	5163599	5163599	+	0	0	0	0	0	0	0	0	0	INS	0	0	0	0	0	0	0	0
chr1	5451470	5452069	-	1	1	1	1	1	1	1	1	1	1	1	1	1	1	1	DEL	1	1
chr1	6024757	6024757	+	0	0	0	0	0	0	0	0	0	INS	0	0	0	0	0	INS	INS	0
chr1	6141985	6141985	-	0	0	0	0	0	INS	INS	0	0	0	0	INS	0	0	INS	0	0	0
chr1	7488362	7488900	-	1	1	1	1	1	1	1	1	1	DEL	1	1	1	1	1	1	DEL	1
chr1	7492981	7492981	None	0	0	0	0	0	0	0	0	0	INS	0	0	0	0	0	0	0	0
chr1	7581869	7581869	-	0	0	0	0	0	0	0	0	0	0	0	0	0	0	0	INS	INS	0
chr1	8931621	8931621	+	0	0	0	0	0	0	0	INS	0	0	0	0	0	0	0	0	INS	0
chr1	8934879	8934879	-	0	0	0	0	0	0	0	0	0	0	0	0	0	0	0	0	INS	0
chr1	10675762	10675762	None	0	0	0	0	0	0	0	0	0	0	0	0	0	0	0	INS	INS	0
chr1	11382372	11382372	-	0	0	0	0	0	0	0	0	0	0	0	0	0	0	0	0	INS	0
chr1	13589944	13589944	+	0	0	0	0	0	0	0	0	0	0	0	0	0	0	0	0	INS	0
chr1	14408065	14408065	-	0	0	0	0	0	0	0	0	0	0	0	0	0	0	0	0	INS	0
chr1	15794522	15795071	-	1	1	1	1	1	1	1	1	1	1	1	1	1	1	1	DEL	DEL	1
chr1	16034181	16034181	-	0	INS	INS	0	INS	0	INS	INS	0	0	INS	INS	0	0	0	INS	0	0
chr1	16815821	16815821	-	0	0	0	0	0	0	0	0	0	0	0	0	0	0	0	INS	INS	0
chr1	18262443	18262443	-	0	0	0	0	0	0	0	0	0	0	0	0	0	0	0	0	INS	0
chr1	27236111	27236646	-	1	1	1	1	1	1	1	1	1	1	1	1	1	1	1	1	DEL	1
chr1	31987229	31987744	-	1	1	1	1	1	1	1	1	1	1	1	1	1	1	1	DEL	DEL	1
chr1	32996220	32996220	-	0	0	0	0	0	0	0	0	0	INS	0	0	0	0	0	0	0	0
chr1	34164310	34164859	+	1	1	1	1	1	1	1	1	1	1	1	DEL	1	DEL	1	DEL	1	1
chr1	34581462	34581462	-	0	0	0	0	0	0	0	0	0	0	0	0	0	0	0	0	INS	0
chr1	35922759	35922759	-	0	0	0	0	0	0	0	0	0	0	0	0	0	0	0	0	INS	0
chr1	36101989	36101989	None	0	0	0	0	0	0	0	0	0	0	0	0	0	0	0	0	INS	0
chr1	40992644	40993163	+	1	1	1	1	1	1	1	1	1	1	1	1	1	1	1	1	DEL	1
chr1	49946679	49946679	+	0	0	0	0	0	0	0	0	0	0	0	0	0	0	0	INS	INS	0
chr1	53694028	53694028	-	0	0	0	0	0	0	0	0	0	0	0	0	0	0	0	0	INS	0
chr1	59606499	59606499	+	0	0	0	0	0	0	0	0	0	0	0	0	0	0	0	0	INS	0
chr1	61284732	61284732	-	0	0	0	0	0	0	0	0	0	0	0	0	0	0	0	0	INS	0
chr1	65887511	65887511	+	0	0	0	0	0	0	0	0	0	0	0	0	0	0	0	0	INS	0
chr1	70111370	70111370	None	0	0	0	0	0	0	0	0	0	0	0	0	0	0	0	0	INS	0
chr1	72364649	72364649	-	0	0	0	0	0	0	0	0	0	0	0	0	0	0	0	0	INS	0
chr1	75604496	75604496	-	0	0	0	0	0	0	0	0	0	0	0	0	0	0	0	0	INS	0
chr1	75699944	75699944	-	0	0	0	0	0	0	0	0	0	0	0	0	0	0	0	INS	0	0
chr1	76696665	76696665	+	0	0	0	0	0	0	0	0	0	INS	0	0	0	0	0	INS	0	0
chr1	83840939	83841490	-	1	1	1	1	DEL	1	1	1	1	DEL	DEL	1	1	DEL	1	1	1	1
chr1	84328724	84329270	-	1	1	1	1	1	1	1	1	1	DEL	1	1	1	DEL	1	DEL	1	1
chr1	87958898	87958898	None	0	0	0	0	0	0	0	0	0	0	0	0	0	0	0	INS	INS	0
chr1	92519581	92525207	-	1	DEL	DEL	DEL	DEL	1	1	DEL	1	DEL	DEL	1	DEL	1	DEL	DEL	1	DEL
chr1	93125586	93125586	-	0	0	0	0	0	0	0	0	0	0	0	0	0	0	0	0	INS	0
chr1	101571554	101571554	None	0	0	INS	0	0	0	0	0	0	0	0	0	0	0	0	INS	0	0
chr1	105468112	105468112	+	0	0	0	0	0	0	0	0	0	0	0	0	0	0	0	0	INS	0
chr1	110288243	110288243	-	0	INS	INS	INS	0	0	0	INS	0	0	INS	INS	INS	INS	0	0	0	0
chr1	110703647	110704207	+	1	1	1	1	1	1	1	1	1	1	1	1	1	1	1	1	DEL	1
chr1	113547499	113547499	None	0	0	0	0	0	0	0	0	0	INS	0	0	0	0	0	0	0	0
chr1	116538733	116538733	None	0	0	0	0	0	0	0	0	0	0	0	0	0	0	0	0	INS	0
chr1	117499890	117499890	+	0	0	0	0	0	0	0	0	0	0	0	0	0	0	0	0	INS	0
chr1	117826862	117826862	-	0	0	0	0	0	0	0	0	0	0	0	0	0	0	0	INS	0	0
chr1	119341285	119341285	+	0	0	0	0	0	0	0	0	0	0	0	0	0	0	0	0	INS	0
chr1	122357828	122358366	-	1	1	1	1	1	1	1	1	1	1	1	1	1	1	1	DEL	DEL	1
chr1	134747007	134747007	+	0	0	0	0	0	0	0	0	0	0	0	0	0	0	0	0	INS	0
chr1	136816919	136816919	-	0	0	0	0	0	0	0	0	0	INS	0	0	0	0	0	0	0	0
chr1	143285784	143286321	+	1	1	1	1	1	1	1	1	1	1	1	1	1	1	1	1	DEL	1
chr1	144661507	144661507	-	0	0	0	0	0	0	0	0	0	0	0	0	0	0	0	0	INS	0
chr1	148359080	148359080	-	0	0	0	0	0	0	0	0	0	0	0	0	0	0	0	INS	0	0
chr1	149076051	149076051	+	0	0	0	0	0	0	0	0	0	0	0	0	0	0	0	0	INS	0
chr1	152028025	152028025	+	0	0	0	0	0	0	0	0	0	INS	0	0	0	0	0	0	INS	0
chr1	152960828	152960828	+	0	INS	INS	INS	0	INS	0	INS	0	0	INS	0	0	INS	INS	0	0	INS
chr1	157332000	157332000	None	0	0	0	0	0	0	0	0	0	INS	0	0	INS	0	0	0	0	INS
chr1	159000100	159000100	-	0	0	0	0	0	0	INS	0	0	0	0	INS	0	0	INS	INS	0	0
chr1	159016904	159016904	-	0	0	0	0	INS	0	0	INS	0	0	INS	0	INS	INS	0	0	0	0
chr1	163460305	163460305	+	0	0	0	0	0	0	0	0	0	0	0	0	0	0	0	0	INS	0
chr1	169271033	169271033	+	0	0	0	0	0	0	0	0	0	INS	0	0	0	0	0	0	0	0
chr1	169847271	169847271	-	0	0	0	0	0	0	0	0	0	0	INS	INS	0	0	0	INS	0	0
chr1	172977704	172977704	+	0	INS	INS	INS	0	0	0	INS	0	INS	INS	INS	INS	0	0	0	0	0
chr1	173025205	173025205	+	0	0	0	0	0	0	0	0	0	0	0	0	0	0	0	0	INS	0
chr1	176418067	176418067	None	0	INS	0	0	INS	INS	INS	0	0	0	0	0	0	INS	INS	INS	INS	0
chr1	176451946	176451946	None	0	0	0	0	0	0	0	0	0	0	0	INS	0	0	0	0	0	0
chr1	181581670	181582219	+	1	1	1	1	DEL	1	1	1	1	DEL	1	1	1	1	1	1	DEL	1
chr1	184121799	184121799	None	0	0	0	INS	INS	INS	0	0	0	0	0	0	0	INS	0	0	INS	0
chr1	184578133	184578133	-	0	0	0	0	0	0	0	0	0	INS	0	0	0	0	0	0	0	0
chr1	185387705	185387705	-	0	0	0	0	0	0	0	0	0	0	0	0	0	0	0	0	INS	0
chr1	191521664	191521664	+	0	0	INS	INS	0	0	INS	0	0	INS	0	0	0	0	0	0	INS	0
chr1	192303537	192303537	-	0	0	0	0	0	0	0	0	0	0	0	0	0	0	0	0	INS	0
chr1	197175351	197175836	+	1	1	1	1	1	1	1	1	1	1	1	1	1	1	1	1	DEL	1
chr10	4246029	4246561	-	1	1	1	1	1	1	1	1	1	1	1	1	1	1	1	1	DEL	1
chr10	4331552	4331552	None	0	0	0	0	0	0	0	0	0	INS	0	0	0	0	0	0	INS	0
chr10	4377102	4377102	-	0	0	0	0	0	0	0	0	0	INS	0	0	0	0	0	0	0	0
chr10	4571021	4571021	-	0	0	0	0	0	0	0	0	0	INS	0	0	0	0	0	0	0	0
chr10	7836262	7836262	None	0	0	0	0	0	0	0	0	0	0	INS	0	0	0	0	0	INS	0
chr10	8717626	8717626	None	0	0	0	0	0	0	0	0	0	0	0	0	0	0	0	INS	0	0
chr10	10381321	10381321	-	0	0	0	0	0	0	0	0	0	INS	0	0	0	0	0	0	0	0
chr10	10983222	10983222	+	0	0	0	0	0	0	0	0	0	0	0	0	0	0	0	0	INS	0
chr10	14314170	14314170	-	0	0	0	0	0	0	0	0	0	0	0	0	0	0	0	0	INS	0
chr10	14705966	14705966	-	0	0	0	0	0	0	0	0	0	0	0	0	0	0	0	0	INS	0
chr10	14711596	14711596	None	0	0	0	0	0	0	0	0	0	0	0	0	0	INS	0	0	INS	INS
chr10	14848404	14848404	-	0	0	0	0	0	0	0	0	0	0	0	0	0	0	0	0	INS	0
chr10	15511117	15511117	None	0	0	0	0	0	0	0	0	0	0	0	0	0	0	0	0	INS	0
chr10	15963746	15963746	None	0	0	0	0	INS	0	0	0	0	0	0	0	0	0	0	0	INS	0
chr10	24340132	24340132	-	0	0	0	0	0	0	0	0	0	0	0	0	0	0	0	INS	0	0
chr10	25502820	25503358	-	1	1	1	1	1	1	1	1	1	1	1	1	1	1	1	1	DEL	1
chr10	25703139	25703139	None	0	0	0	0	0	0	0	0	0	0	0	0	0	0	0	0	INS	0
chr10	26369517	26369517	+	0	0	0	0	0	0	0	0	0	0	0	0	0	0	0	0	INS	0
chr10	26658004	26658553	-	1	1	1	1	1	1	1	1	1	DEL	1	1	1	1	1	DEL	DEL	1
chr10	33675573	33676083	+	1	1	1	1	1	1	1	1	1	1	1	1	1	1	1	1	DEL	1
chr10	34607824	34608349	+	1	1	1	1	1	1	1	1	1	DEL	1	1	1	1	1	1	DEL	1
chr10	39202803	39202803	-	0	0	0	0	0	0	0	0	0	0	0	0	0	0	0	INS	INS	0
chr10	44972107	44972612	+	1	1	1	1	1	1	1	1	1	DEL	1	1	1	1	1	DEL	DEL	1
chr10	62550972	62550972	None	0	0	0	0	0	0	0	0	0	0	0	0	0	0	0	INS	0	0
chr10	69792701	69792701	-	0	0	0	0	0	0	0	0	0	0	0	0	0	0	0	0	INS	0
chr10	70240451	70240451	+	0	0	0	0	0	0	0	0	0	0	0	0	0	0	0	0	INS	0
chr10	74177444	74183092	-	1	1	1	1	1	1	1	1	1	DEL	1	1	1	1	1	1	1	DEL
chr10	74192125	74192125	+	0	0	0	0	0	0	0	0	0	0	0	0	0	0	0	INS	0	0
chr10	81624191	81624191	-	0	0	0	0	0	0	0	0	0	0	0	0	0	0	0	0	INS	0
chr10	81786180	81786180	-	0	0	0	0	0	0	0	0	0	0	0	0	0	0	0	0	INS	0
chr10	85971258	85971258	-	0	0	0	0	0	0	0	0	0	0	0	0	0	0	0	0	INS	0
chr10	86401270	86401270	+	0	0	0	0	0	0	0	0	0	0	0	0	0	0	0	INS	0	0
chr10	86907133	86907133	+	0	0	0	0	0	0	0	0	0	0	0	0	0	0	0	INS	INS	0
chr10	95366292	95366292	None	0	0	0	0	0	0	0	0	0	INS	0	0	0	0	0	INS	INS	0
chr10	97025623	97026176	+	1	1	1	1	DEL	1	1	1	1	1	1	1	1	1	1	DEL	1	1
chr10	104119651	104119651	+	0	0	0	0	0	0	0	0	0	0	0	0	0	0	0	0	INS	0
chr10	105619702	105625346	+	1	1	1	1	1	1	1	1	1	DEL	1	1	1	1	1	DEL	1	DEL
chr10	111289909	111289909	+	0	0	0	0	0	0	0	0	0	INS	0	0	0	0	0	0	0	0
chr10	111349035	111349540	-	1	1	1	1	1	1	1	1	1	DEL	1	1	1	1	1	DEL	DEL	1
chr10	112746047	112746047	-	0	0	0	0	0	0	0	0	0	0	0	0	0	0	0	INS	0	0
chr10	118249069	118249069	+	0	0	0	0	0	0	0	0	0	0	0	0	0	0	0	0	INS	0
chr10	118254740	118254740	None	0	0	0	0	0	0	0	0	0	INS	0	0	0	0	0	0	0	0
chr10	119993639	119993639	-	0	0	0	0	0	0	0	0	0	0	0	0	0	0	0	0	INS	0
chr10	120798238	120798238	None	0	0	0	0	0	0	0	0	0	INS	0	0	0	0	0	0	INS	0
chr10	121996463	121996463	+	0	0	0	0	0	0	0	0	0	0	0	0	0	0	0	0	INS	0
chr10	123585920	123585920	-	0	0	0	0	INS	0	0	INS	0	0	INS	INS	0	0	0	0	0	0
chr10	125872160	125872664	+	1	1	1	1	1	DEL	DEL	1	1	DEL	1	DEL	1	1	1	1	1	1
chr11	6404345	6404345	+	0	0	0	0	0	0	0	0	0	0	0	0	0	0	0	0	INS	0
chr11	7799499	7799499	-	0	0	0	0	0	0	0	0	0	0	0	0	0	0	0	0	INS	0
chr11	13564369	13568876	0	1	1	1	1	1	1	1	1	1	1	1	1	1	1	1	1	DEL	1
chr11	15831525	15831525	-	0	0	0	0	0	0	0	0	0	0	0	0	0	0	0	0	INS	0
chr11	15850386	15850912	+	1	1	1	1	1	1	1	1	1	1	1	1	1	1	1	1	DEL	1
chr11	19384458	19384996	+	1	1	1	1	1	1	1	1	1	1	1	1	1	1	1	DEL	1	1
chr11	20034287	20034287	+	0	0	0	0	0	0	0	0	0	0	0	0	0	0	0	0	INS	0
chr11	21419632	21419632	+	0	0	0	0	0	0	0	0	0	0	0	0	0	0	0	0	INS	0
chr11	21534156	21534156	-	0	0	0	0	0	0	0	0	0	INS	0	0	0	0	0	0	0	0
chr11	22426916	22426916	None	0	0	0	0	0	0	INS	0	0	0	0	0	INS	0	0	0	INS	0
chr11	22500656	22500656	None	0	0	0	0	0	0	0	0	0	INS	0	0	0	INS	0	0	0	0
chr11	26269973	26270490	-	1	1	1	1	1	1	1	1	1	1	1	1	1	1	1	1	DEL	1
chr11	26685492	26685492	None	0	0	0	0	0	0	0	0	0	0	0	0	0	0	0	0	INS	0
chr11	27877586	27878133	+	1	1	1	1	DEL	DEL	DEL	DEL	1	DEL	DEL	DEL	DEL	DEL	DEL	DEL	1	1
chr11	27975456	27975456	-	0	0	0	0	0	0	0	0	0	0	0	0	0	0	0	0	INS	0
chr11	28040481	28046015	-	1	1	1	1	1	1	1	1	1	1	1	1	1	1	1	1	DEL	1
chr11	31061493	31061998	+	1	1	1	1	1	1	1	1	1	DEL	1	1	1	1	1	1	DEL	1
chr11	39419627	39419627	+	0	0	0	0	0	0	0	0	0	0	0	0	0	0	0	0	INS	0
chr11	41032198	41037843	+	1	DEL	DEL	DEL	DEL	DEL	DEL	DEL	1	DEL	DEL	1	DEL	1	1	DEL	1	DEL
chr11	42391211	42391211	+	0	0	0	0	0	0	0	0	0	0	0	0	0	0	0	0	INS	0
chr11	42791731	42791731	None	0	0	0	0	0	0	0	0	0	INS	0	INS	0	0	0	INS	0	0
chr11	45552153	45552676	+	1	1	1	1	1	1	1	1	1	1	1	1	1	1	1	1	DEL	1
chr11	47363486	47363486	-	0	0	0	0	0	0	0	0	0	0	0	0	0	0	0	0	INS	0
chr11	48914451	48914451	None	0	0	0	0	0	0	0	0	0	INS	0	0	0	0	0	INS	INS	0
chr11	57368226	57373977	-	1	DEL	DEL	DEL	DEL	DEL	DEL	DEL	1	1	DEL	DEL	DEL	DEL	1	DEL	DEL	DEL
chr11	62901198	62901198	-	0	0	0	0	0	0	0	0	0	0	0	0	0	0	0	0	INS	0
chr11	63229315	63229315	None	0	0	0	0	0	0	0	0	0	INS	0	0	0	0	0	0	0	0
chr11	69078658	69078658	-	0	0	0	0	0	0	0	0	0	INS	INS	0	INS	0	0	0	0	0
chr11	82109413	82109413	-	0	0	0	0	0	0	0	0	0	0	0	0	0	0	0	0	INS	0
chr11	88854428	88854428	None	0	INS	INS	0	INS	INS	0	0	0	0	0	INS	0	INS	0	0	INS	0
chr11	93469922	93469922	-	0	0	0	0	0	0	0	0	0	0	0	0	0	0	0	0	INS	0
chr11	93871285	93871285	-	0	0	0	0	0	0	0	0	0	0	0	0	0	0	0	0	INS	0
chr11	103857076	103857076	+	0	0	0	0	0	0	0	0	0	INS	0	0	0	0	0	0	0	0
chr11	103857644	103857644	+	0	0	0	0	0	0	0	0	0	INS	0	0	0	0	0	INS	INS	0
chr11	109643356	109643356	-	0	0	0	0	0	0	0	0	0	0	0	0	0	0	0	0	INS	0
chr11	111680246	111680246	None	0	INS	0	0	0	0	0	0	0	0	0	0	0	0	0	0	INS	0
chr11	114808773	114809314	-	1	1	1	1	1	DEL	1	DEL	1	1	DEL	1	DEL	1	1	DEL	DEL	1
chr11	114819657	114819657	None	0	0	0	0	0	INS	0	0	0	INS	0	0	0	0	0	INS	INS	0
chr11	119423148	119423148	-	0	0	0	0	0	0	0	0	0	INS	0	0	0	0	0	0	0	0
chr12	14567207	14567755	-	1	1	1	1	1	1	1	1	1	1	1	1	1	1	1	DEL	1	1
chr12	15013310	15013310	-	0	0	0	0	0	INS	INS	0	0	0	0	0	0	0	0	0	INS	0
chr12	17172100	17172650	-	1	1	1	1	1	1	1	1	1	1	1	1	1	1	1	1	DEL	1
chr12	36694584	36694584	+	0	0	0	0	0	0	0	0	0	INS	0	0	0	0	0	0	0	0
chr12	36959145	36959145	+	0	0	0	0	0	0	0	0	0	0	0	0	0	0	0	0	INS	0
chr12	37268423	37268423	None	0	0	0	0	0	0	0	0	0	0	0	0	0	0	0	INS	0	0
chr12	39455834	39455834	-	0	0	0	0	0	0	0	0	0	0	0	0	0	0	0	0	INS	0
chr12	39821336	39821336	+	0	0	0	0	0	0	0	0	0	0	0	0	0	0	0	INS	0	0
chr12	41930418	41930418	-	0	0	0	0	0	0	0	0	0	0	0	0	0	0	0	INS	0	0
chr12	45741151	45741151	None	0	0	0	0	0	0	0	0	0	0	0	0	0	0	0	INS	INS	0
chr12	55214094	55214634	+	1	DEL	DEL	DEL	1	1	1	1	1	DEL	1	1	DEL	1	1	DEL	DEL	1
chr12	61161855	61161855	+	0	0	0	0	0	0	0	0	0	0	0	0	0	0	0	0	INS	0
chr12	65145927	65145927	-	0	0	0	0	0	0	0	0	0	INS	0	0	0	0	0	0	0	0
chr12	66447210	66447682	-	1	1	1	1	1	1	1	1	1	1	1	1	1	1	1	1	DEL	1
chr12	67975936	67975936	None	0	0	0	0	0	0	0	0	0	0	0	0	0	0	0	INS	INS	0
chr12	71331372	71331372	-	0	0	0	0	0	0	0	0	0	0	0	0	0	0	0	0	INS	0
chr12	73782953	73782953	-	0	0	0	0	0	0	0	0	0	0	0	0	0	0	0	0	INS	0
chr12	79025816	79025816	None	0	0	0	0	0	0	0	0	0	0	0	0	0	INS	0	0	INS	0
chr12	91809219	91809219	-	0	0	0	0	0	0	0	0	0	0	0	0	0	0	0	0	INS	0
chr12	93728022	93728022	+	0	0	0	0	0	0	0	0	0	0	0	0	0	0	0	0	INS	0
chr12	94368743	94368743	-	0	0	0	0	0	0	0	0	0	0	0	0	0	0	0	INS	0	0
chr12	94369788	94369788	+	0	0	0	0	0	0	0	0	0	INS	0	0	0	0	0	0	0	0
chr12	94372664	94372664	-	0	0	0	0	0	0	0	0	0	0	0	0	0	0	0	INS	0	0
chr12	100200446	100200446	-	0	0	0	0	0	0	0	0	0	0	INS	0	0	0	0	0	0	0
chr12	103202994	103202994	-	0	0	0	0	0	0	0	0	0	0	0	INS	0	0	0	0	0	0
chr12	105614915	105614915	+	0	INS	INS	INS	INS	0	0	0	0	0	0	INS	INS	INS	0	0	0	0
chr12	106326755	106326755	-	0	0	0	0	0	0	0	0	0	0	0	0	0	0	0	0	INS	0
chr12	108139700	108139700	-	0	0	0	0	0	0	0	0	0	0	0	0	0	0	0	0	INS	0
chr12	114233916	114233916	+	0	0	0	0	INS	INS	0	0	0	0	0	0	0	0	0	0	0	0
chr12	115703400	115703400	+	0	0	0	0	0	INS	0	0	0	0	0	INS	0	0	0	0	INS	INS
chr12	118192045	118192045	-	0	0	0	0	0	INS	0	0	0	0	0	0	0	0	0	0	0	0
chr13	3628028	3628028	None	0	0	0	0	0	0	0	0	0	0	0	0	INS	0	INS	0	INS	0
chr13	4212350	4212350	None	0	0	0	0	0	0	0	0	0	0	0	0	INS	0	INS	0	0	0
chr13	4248647	4248647	-	0	0	0	0	0	0	0	0	0	INS	0	0	INS	0	INS	INS	0	0
chr13	4415609	4415609	-	0	0	0	0	0	0	0	0	0	0	0	0	0	0	0	0	INS	0
chr13	5597166	5597166	-	0	0	0	0	0	0	0	0	0	0	0	0	0	0	0	0	INS	0
chr13	8107945	8107945	None	0	0	0	0	INS	0	0	0	0	INS	0	0	0	INS	INS	0	INS	0
chr13	8907881	8907881	None	0	0	0	0	0	0	0	0	0	0	0	0	0	0	0	0	INS	0
chr13	10876308	10876308	None	0	0	0	0	INS	0	0	0	0	INS	0	0	INS	INS	0	INS	0	0
chr13	11026933	11026933	None	0	0	0	0	0	0	0	0	0	0	0	0	0	INS	0	0	INS	0
chr13	13922552	13922552	None	0	0	0	0	0	0	0	0	0	INS	0	0	0	0	0	INS	0	0
chr13	13941839	13942345	-	1	1	1	1	DEL	1	1	1	1	DEL	1	1	1	1	1	DEL	1	1
chr13	16898713	16899525	-	1	1	1	1	1	1	1	1	1	1	1	1	1	1	1	1	DEL	1
chr13	16899972	16899972	None	0	0	0	0	0	0	0	0	0	0	0	0	0	0	0	INS	0	0
chr13	19965560	19965560	-	0	0	0	0	0	0	0	0	0	INS	0	0	0	0	0	0	0	0
chr13	21244866	21244866	None	0	0	0	0	0	0	0	0	0	0	0	0	0	0	0	0	INS	0
chr13	21373363	21373363	+	0	0	0	0	0	0	0	0	0	0	0	0	0	0	0	0	INS	0
chr13	21820302	21820813	-	1	1	1	1	1	1	1	1	1	DEL	1	1	1	1	1	DEL	DEL	1
chr13	22165899	22166431	+	1	DEL	DEL	DEL	1	DEL	DEL	DEL	1	DEL	DEL	DEL	DEL	DEL	1	DEL	1	1
chr13	23585437	23585437	-	0	0	0	0	0	0	0	0	0	0	0	0	0	0	0	INS	0	INS
chr13	23665224	23665224	None	0	0	0	0	0	0	0	0	0	0	0	0	INS	INS	0	0	0	0
chr13	23809566	23809566	-	0	0	0	0	0	0	0	0	0	0	0	0	0	0	0	0	INS	0
chr13	26415007	26415007	None	0	0	0	0	0	0	0	0	0	0	0	0	0	INS	0	INS	INS	0
chr13	26424471	26425009	-	1	1	1	1	1	1	1	1	1	DEL	1	1	1	1	1	1	DEL	1
chr13	33119730	33119730	+	0	0	0	0	0	0	0	0	0	0	0	0	0	0	0	0	INS	0
chr13	34884215	34884215	-	0	0	0	0	0	0	0	0	0	0	0	0	0	0	0	0	INS	0
chr13	49109716	49109716	+	0	0	0	0	0	0	0	0	0	0	0	0	0	0	0	0	INS	0
chr13	59733970	59733970	None	0	0	0	0	0	0	0	0	0	INS	0	0	INS	0	0	INS	INS	0
chr13	75960184	75960733	+	1	1	1	DEL	1	1	1	1	1	1	1	1	1	1	DEL	1	DEL	DEL
chr13	75971444	75971444	-	0	0	0	0	0	0	0	0	0	0	0	0	0	0	0	0	INS	0
chr13	80840013	80845419	+	1	1	1	1	1	1	1	1	1	DEL	1	1	1	1	1	1	DEL	1
chr13	84289897	84289897	+	0	0	0	0	0	0	0	0	0	0	0	0	0	0	0	INS	0	0
chr13	85257093	85257093	None	0	0	0	0	INS	INS	INS	INS	0	INS	0	0	0	0	0	0	0	0
chr13	86225255	86225255	+	0	0	0	0	0	0	0	0	0	0	0	0	0	0	0	0	INS	0
chr13	86519176	86519176	None	0	0	0	0	0	0	0	0	0	0	0	0	0	0	0	0	INS	0
chr13	90829426	90829426	None	0	0	0	0	0	0	0	0	0	0	0	0	0	0	0	0	INS	0
chr13	90836342	90836342	-	0	0	0	0	0	0	0	0	0	0	0	0	0	0	0	0	INS	0
chr13	91574234	91574234	-	0	0	0	0	0	0	0	0	0	0	0	0	0	0	0	0	INS	0
chr13	94559730	94559730	+	0	0	0	0	0	0	0	0	0	0	0	0	0	0	0	0	INS	0
chr13	94887677	94887677	-	0	0	0	0	0	0	0	0	0	0	0	0	0	0	0	0	INS	0
chr13	96984582	96984582	-	0	0	0	0	0	0	0	0	0	0	0	0	0	0	0	INS	0	0
chr13	97115768	97115768	-	0	0	0	0	INS	0	0	INS	0	0	0	0	INS	0	INS	0	0	0
chr13	97468463	97468463	None	0	0	0	0	INS	INS	0	0	0	0	INS	0	INS	0	0	0	INS	0
chr13	97562405	97562405	+	0	0	0	0	0	INS	0	0	0	0	INS	INS	0	0	0	0	0	0
chr13	98321401	98321401	-	0	0	0	0	0	0	0	0	0	0	0	0	0	0	0	INS	0	0
chr13	106975789	106976301	+	1	1	1	1	1	1	1	1	1	1	1	1	1	1	1	1	DEL	1
chr13	113204357	113204357	+	0	0	0	0	0	0	0	0	0	0	0	0	0	0	0	0	INS	0
chr13	115194296	115194296	-	0	0	0	0	0	0	0	0	0	0	0	0	0	0	0	0	INS	0
chr14	9541359	9541359	-	0	0	0	0	0	0	0	INS	0	0	INS	INS	0	INS	INS	0	0	INS
chr14	11873669	11873669	-	0	0	0	0	0	0	0	0	0	0	0	0	0	0	0	0	INS	0
chr14	16811599	16811599	-	0	0	0	0	0	0	0	0	0	0	0	0	0	0	0	INS	0	0
chr14	17572408	17572408	+	0	0	0	0	0	0	0	0	0	0	0	0	0	0	0	0	INS	0
chr14	20481811	20481811	+	0	0	0	0	0	0	0	0	0	0	0	0	0	0	0	0	INS	0
chr14	20679817	20680366	+	1	1	1	1	1	1	1	1	1	1	1	1	1	1	1	DEL	DEL	1
chr14	20815421	20815421	-	0	0	0	0	0	0	0	0	0	0	0	0	0	0	0	INS	0	0
chr14	25448177	25448177	-	0	0	0	0	0	0	0	0	0	0	0	0	0	0	0	INS	0	0
chr14	30223677	30223677	-	0	0	0	0	0	0	0	0	0	0	0	0	0	0	0	INS	0	0
chr14	34535383	34535923	-	1	1	1	1	1	1	1	1	1	1	1	1	1	1	1	1	DEL	1
chr14	39135804	39136327	-	1	1	1	1	1	1	1	1	1	DEL	1	1	DEL	1	DEL	DEL	DEL	1
chr14	40457412	40457412	-	0	0	0	0	0	0	0	0	0	0	0	0	0	0	0	0	INS	0
chr14	41705152	41705673	+	1	1	1	1	1	1	1	1	1	1	1	1	1	1	1	1	DEL	1
chr14	46031454	46031454	+	0	0	0	0	0	0	0	0	0	0	0	0	0	0	0	0	INS	0
chr14	46438820	46438820	+	0	0	0	0	0	0	0	0	0	0	0	0	0	0	0	0	INS	0
chr14	48626405	48626950	-	1	1	1	1	1	1	1	1	1	1	1	1	1	1	1	1	DEL	1
chr14	51632267	51632267	None	0	0	0	0	0	0	0	0	0	0	0	INS	0	INS	0	0	0	INS
chr14	52175213	52175806	-	1	1	1	1	1	1	1	DEL	1	1	1	1	1	1	1	1	1	1
chr14	52686564	52686564	-	0	0	0	0	0	0	0	0	0	INS	0	0	0	0	0	0	0	0
chr14	59413698	59413698	+	0	0	0	0	0	0	0	0	0	0	0	0	0	0	0	0	INS	0
chr14	61600812	61600812	-	0	0	0	0	0	0	0	0	0	0	0	0	0	0	0	0	INS	0
chr14	68734706	68735255	+	1	1	1	1	DEL	DEL	DEL	1	1	DEL	DEL	1	1	DEL	DEL	DEL	DEL	DEL
chr14	76595879	76595879	None	0	INS	INS	INS	0	0	0	0	0	INS	0	0	INS	INS	INS	0	INS	INS
chr14	83524303	83524839	-	1	1	1	1	1	1	1	1	1	1	1	1	1	1	1	1	DEL	1
chr14	97944026	97944026	+	0	0	0	0	0	0	0	0	0	0	0	0	0	0	0	0	INS	0
chr14	98092429	98092429	-	0	0	0	0	0	0	0	0	0	0	0	0	0	0	0	0	INS	0
chr14	107886939	107887455	+	1	1	1	1	1	1	1	1	1	1	1	1	1	1	1	1	DEL	1
chr14	110387552	110387552	+	0	0	0	0	0	0	0	0	0	0	0	0	0	0	0	0	INS	0
chr14	111292274	111292274	+	0	0	0	0	0	0	0	0	0	0	0	0	0	0	0	0	INS	0
chr14	114746518	114746518	+	0	0	0	0	0	0	0	0	0	0	0	0	0	0	0	INS	0	0
chr14	114748998	114749495	-	1	1	1	1	1	1	1	1	1	DEL	1	1	1	1	1	DEL	DEL	1
chr14	119501976	119502525	-	1	DEL	DEL	DEL	1	1	1	1	1	DEL	1	1	1	1	DEL	DEL	DEL	1
chr14	120398459	120398975	-	1	1	1	1	DEL	1	DEL	DEL	1	1	DEL	1	1	1	1	1	DEL	DEL
chr14	121206914	121206914	+	0	0	0	0	0	0	0	0	0	INS	0	0	0	0	0	0	INS	0
chr14	122246541	122246541	None	0	0	0	0	0	0	0	0	0	0	0	0	0	0	0	INS	INS	0
chr14	123984186	123984701	+	1	1	1	1	1	1	1	1	1	1	1	1	1	1	1	DEL	DEL	1
chr14	124432400	124432400	+	0	0	0	0	0	0	0	0	0	0	0	0	0	0	0	0	INS	0
chr15	4114620	4115126	+	1	1	1	1	1	1	1	1	1	1	1	1	1	1	1	1	DEL	1
chr15	4799801	4799801	None	0	0	0	0	0	0	0	0	0	INS	0	0	0	0	0	0	INS	0
chr15	5980678	5981190	+	1	1	1	1	1	1	1	1	1	DEL	1	1	1	1	1	1	DEL	1
chr15	18997484	18997989	-	1	DEL	DEL	DEL	1	DEL	DEL	DEL	1	1	DEL	DEL	DEL	1	DEL	1	1	1
chr15	21172367	21172367	-	0	0	0	0	0	0	0	0	0	0	0	0	0	0	0	0	INS	0
chr15	21177747	21177747	None	0	0	0	0	0	0	0	0	0	INS	0	0	0	0	0	0	0	INS
chr15	22629405	22635144	-	1	DEL	DEL	DEL	1	DEL	DEL	DEL	1	DEL	DEL	DEL	DEL	1	DEL	DEL	DEL	DEL
chr15	22877402	22877402	+	0	0	0	0	0	0	0	0	0	0	0	0	0	0	0	INS	0	0
chr15	24780320	24780320	-	0	0	0	0	0	0	0	0	0	0	0	0	0	0	INS	0	INS	0
chr15	24939917	24940424	-	1	DEL	DEL	DEL	1	DEL	1	1	1	DEL	DEL	DEL	DEL	1	1	DEL	DEL	DEL
chr15	24966499	24967001	+	1	1	1	1	1	1	1	1	1	1	1	1	1	1	1	1	DEL	1
chr15	27394312	27394312	+	0	0	0	0	0	0	0	0	0	0	0	0	0	0	0	0	INS	0
chr15	31303201	31303201	-	0	0	0	0	0	0	0	0	0	0	0	0	0	0	0	0	INS	0
chr15	33004376	33004376	None	0	INS	0	0	0	0	0	0	0	INS	0	0	INS	0	0	INS	0	0
chr15	34506232	34506232	-	0	0	0	0	0	0	0	0	0	0	0	0	0	0	0	INS	0	0
chr15	38997733	38997733	None	0	0	INS	0	0	0	0	0	0	0	0	0	0	0	0	0	INS	0
chr15	39073391	39079073	-	1	DEL	DEL	DEL	1	1	1	DEL	1	DEL	1	1	DEL	1	1	DEL	DEL	DEL
chr15	39449971	39449971	-	0	INS	INS	INS	0	0	0	0	0	0	0	0	INS	0	0	INS	0	0
chr15	39684204	39684204	+	0	0	0	0	0	0	0	INS	0	0	0	0	0	0	0	0	0	0
chr15	41161169	41161169	+	0	0	0	0	0	0	0	0	0	0	0	0	0	0	0	0	INS	0
chr15	44741445	44742008	+	1	1	1	1	1	1	1	1	1	1	1	1	1	1	1	DEL	DEL	1
chr15	47026959	47026959	+	0	0	0	0	0	0	0	0	0	0	0	0	0	0	0	0	INS	0
chr15	48731629	48731629	None	0	0	0	0	0	0	0	0	0	0	0	0	0	0	0	INS	INS	0
chr15	48981003	48981003	-	0	0	0	0	0	0	0	0	0	0	0	0	0	0	0	INS	0	0
chr15	55100267	55100267	-	0	0	0	0	0	0	0	0	0	0	0	0	0	0	0	INS	0	0
chr15	57671581	57671581	-	0	0	0	0	0	0	0	0	0	0	0	0	0	0	0	0	INS	0
chr15	57673412	57673412	+	0	0	0	0	0	0	0	0	0	0	0	0	0	0	0	INS	0	0
chr15	60672705	60672705	+	0	0	0	0	0	0	0	0	0	0	0	0	0	0	0	0	INS	0
chr15	75098397	75098397	+	0	0	0	0	0	0	0	0	0	INS	0	0	0	0	0	INS	INS	0
chr15	79499260	79499260	None	0	0	0	0	INS	INS	0	0	0	INS	INS	0	0	0	0	INS	INS	0
chr15	89299154	89299154	None	0	0	0	0	0	0	0	0	0	0	0	0	0	0	0	INS	INS	0
chr15	91117188	91117738	+	1	1	1	1	1	1	1	1	1	DEL	1	1	1	1	1	1	1	1
chr15	92224291	92224291	+	0	0	0	0	0	0	0	0	0	0	0	0	0	0	0	0	INS	0
chr15	97322603	97323182	+	1	1	1	1	1	1	1	1	1	DEL	1	1	1	1	1	1	DEL	1
chr15	97413150	97413150	None	0	INS	INS	INS	0	0	0	0	0	INS	0	0	0	0	0	0	INS	0
chr15	97976866	97977414	+	1	1	1	1	1	DEL	1	DEL	1	DEL	1	1	1	1	1	1	DEL	DEL
chr15	98821212	98821212	+	0	0	0	0	0	0	0	0	0	INS	0	0	0	0	0	0	0	0
chr16	7798562	7798562	-	0	INS	INS	INS	INS	INS	INS	INS	0	INS	INS	INS	INS	INS	INS	0	0	INS
chr16	10467776	10467776	-	0	INS	INS	INS	0	0	0	0	0	INS	0	0	INS	0	0	0	0	0
chr16	11769861	11770416	-	1	1	1	1	1	1	1	1	1	DEL	1	1	1	1	1	DEL	DEL	1
chr16	12691488	12691488	+	0	0	0	0	0	0	0	0	0	0	0	0	0	0	0	0	INS	0
chr16	13012739	13012739	-	0	0	0	0	0	0	0	0	0	0	0	0	0	0	0	0	INS	0
chr16	15111143	15111143	None	0	0	0	0	0	0	0	0	0	INS	0	0	0	0	0	0	INS	0
chr16	20478550	20478550	None	0	0	0	0	0	0	0	0	0	0	0	0	0	0	0	0	INS	0
chr16	20861962	20862491	+	1	1	1	1	1	1	1	1	1	DEL	1	1	1	1	1	DEL	1	1
chr16	22942303	22942841	+	1	1	1	1	1	1	1	1	1	1	1	1	1	1	1	1	DEL	1
chr16	23019498	23019498	+	0	0	0	0	0	0	0	0	0	INS	0	0	0	0	0	0	0	0
chr16	23605489	23606037	+	1	1	1	1	1	1	1	1	1	DEL	1	1	1	1	1	1	1	1
chr16	29198182	29198182	None	0	0	0	0	0	0	0	0	0	0	0	0	0	0	0	INS	INS	0
chr16	35013921	35013921	+	0	0	0	0	0	0	0	0	0	0	0	0	0	0	0	0	INS	0
chr16	36109618	36109618	None	0	0	0	0	0	0	0	0	0	0	0	0	0	0	0	0	INS	0
chr16	36312845	36312845	+	0	0	0	0	0	0	0	0	0	0	0	0	0	0	0	0	INS	0
chr16	36488261	36488764	+	1	1	1	1	1	1	1	1	1	1	1	1	1	1	1	DEL	DEL	1
chr16	37466013	37466013	-	0	0	0	0	0	0	0	0	0	0	0	0	0	0	0	0	INS	0
chr16	48634501	48634501	+	0	0	0	0	0	0	0	0	0	0	0	0	0	0	0	0	INS	0
chr16	51642622	51643171	-	1	1	1	1	DEL	DEL	DEL	DEL	1	DEL	DEL	DEL	DEL	DEL	1	DEL	1	DEL
chr16	55088622	55088622	+	0	0	0	0	0	0	0	0	0	0	0	0	INS	0	0	INS	0	0
chr16	59950087	59950645	+	1	1	1	1	1	1	1	1	1	1	1	1	1	1	1	1	DEL	1
chr16	65372763	65373220	-	1	1	1	1	1	1	1	1	1	1	1	1	1	1	1	1	DEL	1
chr16	70966747	70967326	+	1	1	1	1	1	1	1	1	1	1	1	1	1	1	1	1	DEL	1
chr16	75942416	75943067	-	1	1	1	1	1	DEL	1	1	1	DEL	1	DEL	1	1	DEL	DEL	DEL	DEL
chr16	79236872	79237427	-	1	1	1	1	1	DEL	1	1	1	1	1	DEL	1	DEL	1	1	1	DEL
chr16	79255486	79255486	+	0	0	0	0	0	0	0	0	0	0	0	0	0	0	0	INS	0	0
chr16	83112960	83112960	None	0	0	0	0	0	0	0	0	0	0	0	0	0	INS	0	0	INS	0
chr16	87004536	87004536	+	0	0	0	0	0	0	0	0	0	INS	0	0	0	0	0	INS	INS	0
chr16	87454667	87454667	-	0	0	0	0	0	0	0	0	0	0	0	0	0	0	0	INS	0	0
chr17	5460869	5460869	+	0	0	0	0	0	0	0	0	0	0	0	0	0	0	0	0	INS	0
chr17	5622997	5622997	+	0	0	0	0	0	0	0	0	0	0	0	0	0	0	0	0	INS	0
chr17	7754267	7754267	-	0	0	0	0	0	0	0	0	0	0	0	0	0	0	0	0	INS	0
chr17	12298655	12298655	+	0	0	0	0	0	0	0	0	0	INS	0	0	0	0	0	0	0	0
chr17	15345956	15345956	+	0	0	0	0	0	0	0	0	0	0	0	0	0	0	0	0	INS	0
chr17	15636526	15636526	-	0	0	0	0	0	0	0	0	0	0	0	0	0	0	0	INS	0	0
chr17	16449486	16449486	+	0	0	0	0	0	0	0	0	0	INS	0	0	0	0	0	0	0	0
chr17	19111473	19112077	-	1	1	1	1	1	1	1	1	1	1	1	1	1	1	1	1	DEL	1
chr17	20434278	20434278	+	0	0	0	0	0	0	0	0	0	INS	0	0	0	0	0	0	0	0
chr17	21489258	21489258	None	0	0	0	0	0	0	0	0	0	INS	0	0	0	0	0	0	0	0
chr17	32846525	32846525	None	0	0	0	0	0	0	0	INS	0	INS	0	0	0	INS	0	INS	INS	INS
chr17	36142441	36142441	-	0	0	0	0	0	INS	0	0	0	0	0	0	0	INS	0	0	INS	0
chr17	36382290	36382449	+	1	1	1	1	1	1	1	1	1	1	1	1	1	1	1	1	DEL	1
chr17	41359450	41359957	+	1	1	1	1	1	1	1	1	1	1	1	1	1	1	1	1	DEL	1
chr17	43656698	43656698	+	0	0	0	0	0	0	0	0	0	0	0	0	0	0	0	INS	0	0
chr17	49343840	49343840	-	0	0	0	0	0	0	0	0	0	0	0	0	0	0	0	0	INS	0
chr17	49920882	49921400	-	1	1	1	1	1	1	1	1	1	1	1	1	1	1	1	1	DEL	1
chr17	54839434	54839434	None	0	0	0	0	0	0	0	0	0	0	0	0	0	0	0	INS	0	0
chr17	64784794	64784794	-	0	0	0	0	0	0	0	0	0	INS	0	0	0	0	0	0	0	0
chr17	65152630	65152630	None	0	0	0	0	0	0	0	0	0	0	0	0	0	0	0	INS	INS	0
chr17	68481985	68481985	+	0	0	0	0	0	0	0	0	0	0	0	0	0	0	0	0	INS	INS
chr17	68553747	68553747	-	0	0	0	0	0	0	0	0	0	0	0	0	0	0	0	0	INS	0
chr17	70309779	70310172	+	1	DEL	DEL	1	1	1	1	1	1	1	1	1	DEL	1	1	DEL	DEL	1
chr17	71709678	71710221	+	1	1	1	1	1	1	1	1	1	1	1	1	1	1	1	1	DEL	1
chr17	71710687	71710687	None	0	0	0	0	0	0	0	0	0	0	0	0	0	0	0	INS	0	0
chr17	73833692	73833692	+	0	0	0	0	0	0	0	0	0	0	0	0	0	0	0	INS	0	0
chr17	76196883	76196883	-	0	INS	INS	INS	0	0	0	0	0	0	0	0	INS	0	0	INS	0	0
chr17	77482614	77482614	+	0	0	0	0	0	0	0	INS	0	INS	INS	INS	0	0	0	INS	INS	0
chr17	77997318	77997318	+	0	0	0	0	0	0	0	INS	0	0	INS	INS	0	0	0	INS	0	0
chr17	80367753	80367753	-	0	0	0	0	INS	INS	0	0	0	INS	0	0	0	INS	INS	INS	0	INS
chr17	80410479	80410479	+	0	0	0	0	0	0	0	0	0	INS	0	0	0	0	0	0	0	0
chr17	82709422	82709920	-	1	1	1	1	1	1	1	1	1	DEL	1	1	1	1	1	DEL	DEL	DEL
chr17	82894993	82894993	-	0	0	0	0	0	0	0	0	0	0	0	0	0	0	0	0	INS	0
chr17	87354374	87354860	-	1	1	1	1	1	1	1	1	1	DEL	1	1	1	1	1	1	DEL	1
chr17	88734881	88734881	-	0	0	0	0	0	0	0	0	0	INS	0	0	0	0	0	0	0	0
chr17	91212812	91212812	None	0	0	0	0	INS	0	0	0	0	0	0	INS	INS	0	0	INS	INS	INS
chr17	91653135	91653135	None	0	0	0	0	0	0	0	0	0	0	0	0	0	0	0	INS	INS	0
chr17	91762646	91762646	None	0	0	0	0	0	0	0	0	0	INS	0	0	0	0	0	0	INS	0
chr17	93006588	93006588	+	0	0	0	0	0	0	0	0	0	0	0	0	0	0	0	0	INS	0
chr17	93833956	93834462	-	1	1	1	1	1	1	1	1	1	1	1	1	1	1	1	1	DEL	1
chr17	93999968	93999968	-	0	0	0	0	0	0	0	0	0	0	0	0	0	0	0	INS	0	0
chr17	94218105	94218105	None	0	0	0	0	0	0	0	0	0	0	0	0	0	0	INS	0	0	0
chr18	4060680	4060680	-	0	0	0	0	0	0	0	0	0	0	0	0	0	0	0	0	INS	0
chr18	4281640	4282176	+	1	1	1	1	1	1	1	1	1	1	1	1	1	1	1	1	DEL	1
chr18	8134022	8134022	+	0	0	0	0	0	0	0	0	0	0	0	0	0	0	0	0	INS	0
chr18	9065652	9065652	None	0	INS	0	0	INS	0	0	0	0	INS	0	0	INS	0	0	INS	INS	0
chr18	9592390	9598043	+	1	DEL	1	1	DEL	DEL	1	1	1	1	1	1	DEL	1	1	1	DEL	1
chr18	10265911	10265911	-	0	0	0	0	0	0	0	0	0	0	0	0	0	0	0	0	INS	0
chr18	11758817	11758817	None	0	INS	INS	INS	0	0	0	0	0	INS	0	0	INS	0	0	INS	INS	0
chr18	12282378	12282378	+	0	0	0	0	0	0	0	0	0	0	0	0	0	0	0	0	INS	0
chr18	13746759	13746759	+	0	0	0	0	0	0	0	0	0	0	0	0	0	0	0	0	INS	0
chr18	16158160	16158160	-	0	0	0	0	0	0	0	0	0	0	0	0	0	0	0	INS	INS	0
chr18	16197371	16197371	-	0	0	0	0	0	0	0	0	0	0	0	0	0	0	0	0	INS	0
chr18	19677782	19677782	+	0	0	0	0	0	0	0	0	0	INS	0	0	0	0	0	INS	0	0
chr18	20647163	20647747	-	1	1	1	1	1	1	1	1	1	DEL	1	1	1	1	1	1	1	1
chr18	20920913	20920913	-	0	INS	INS	INS	0	0	0	0	0	0	0	0	INS	0	0	0	0	INS
chr18	20935377	20935884	-	1	1	1	1	1	1	1	1	1	DEL	1	1	1	1	1	DEL	DEL	1
chr18	21566547	21566547	-	0	0	0	0	0	0	0	0	0	0	0	0	0	0	0	0	INS	0
chr18	21748246	21748795	+	1	1	1	1	1	1	1	1	1	1	1	1	1	1	1	1	DEL	1
chr18	21847724	21847724	+	0	0	0	0	0	0	0	0	0	0	0	0	0	0	0	0	INS	0
chr18	24229748	24229748	None	0	0	0	0	0	0	0	0	0	0	0	0	0	0	0	0	0	INS
chr18	24231133	24231133	-	0	0	0	0	0	0	0	0	0	0	0	0	0	0	0	0	INS	0
chr18	27843676	27843676	None	0	0	0	0	0	0	0	0	0	0	0	0	0	0	0	INS	INS	0
chr18	30281980	30281980	-	0	0	0	0	0	0	0	0	0	0	0	0	0	0	0	INS	0	0
chr18	30407536	30407536	+	0	0	0	0	0	0	0	0	0	0	0	0	0	0	0	0	INS	0
chr18	31026799	31026799	None	0	0	0	0	INS	0	0	0	0	0	0	0	0	0	0	0	0	0
chr18	34251618	34251618	-	0	0	0	0	0	0	0	0	0	0	0	0	0	0	0	INS	0	0
chr18	40392183	40392183	-	0	0	0	0	0	0	0	0	0	0	0	0	0	0	0	0	INS	0
chr18	41203732	41203732	-	0	0	0	0	0	0	0	0	0	0	0	0	0	0	0	0	INS	0
chr18	49353820	49353820	-	0	0	0	0	0	0	0	0	0	0	0	0	0	0	0	INS	0	0
chr18	51019034	51019532	-	1	1	1	1	1	1	1	1	1	DEL	1	1	1	1	1	DEL	DEL	DEL
chr18	51960791	51961329	-	1	1	1	1	1	1	1	1	1	1	1	1	1	1	1	1	DEL	1
chr18	52622645	52622645	None	0	INS	0	0	0	0	0	0	0	INS	0	0	0	0	0	0	0	0
chr18	54687034	54687034	-	0	0	0	0	0	0	0	0	0	INS	0	0	0	0	0	INS	0	0
chr18	59884232	59884232	None	0	INS	INS	0	INS	INS	INS	0	0	INS	INS	0	INS	0	INS	INS	INS	0
chr18	59884849	59884849	-	0	0	INS	INS	0	0	0	0	0	0	0	0	INS	0	0	0	0	0
chr18	65695301	65695301	None	0	INS	INS	INS	0	INS	0	INS	0	0	INS	INS	INS	0	INS	INS	0	INS
chr18	65735674	65735674	-	0	0	0	0	0	0	0	0	0	INS	0	0	0	0	0	0	INS	0
chr18	67415509	67415509	+	0	0	0	0	0	0	0	0	0	0	0	0	0	0	0	INS	INS	0
chr18	67417882	67417882	-	0	0	0	0	0	0	0	0	0	INS	0	0	0	0	0	0	0	0
chr18	69055513	69055513	-	0	0	0	0	0	0	0	0	0	0	0	0	0	0	0	0	INS	0
chr18	70482378	70482378	+	0	0	0	0	0	0	0	0	0	0	0	0	0	0	0	0	INS	0
chr18	76372250	76372752	-	1	1	1	1	DEL	DEL	DEL	1	1	DEL	1	1	1	1	1	DEL	DEL	1
chr18	77148052	77148052	+	0	0	0	0	0	0	0	0	0	0	0	0	0	0	0	0	INS	0
chr18	85015512	85015512	None	0	0	0	0	0	0	0	0	0	INS	0	0	0	INS	INS	0	0	INS
chr19	11898766	11898766	-	0	0	0	0	0	0	0	0	0	0	0	0	0	0	0	0	INS	0
chr19	12817970	12817970	None	0	0	0	0	0	0	0	0	0	0	0	0	0	0	0	INS	0	0
chr19	15889686	15889686	-	0	0	0	0	0	0	0	0	0	0	0	0	0	0	0	0	INS	0
chr19	18786887	18786887	+	0	0	0	0	0	0	0	0	0	0	0	0	0	0	0	0	INS	0
chr19	22797699	22797949	-	1	DEL	DEL	DEL	DEL	DEL	DEL	DEL	1	DEL	DEL	DEL	DEL	DEL	DEL	DEL	DEL	DEL
chr19	34864121	34864121	-	0	0	0	0	0	0	0	0	0	INS	0	0	0	0	0	INS	0	0
chr19	35197221	35197221	None	0	0	0	0	0	0	0	0	0	INS	0	0	0	0	0	0	INS	0
chr19	35393366	35393366	None	0	0	0	0	0	0	0	0	0	0	0	0	0	0	0	INS	INS	0
chr19	41716137	41716137	+	0	0	0	0	0	0	0	0	0	INS	0	0	0	0	0	0	0	0
chr19	47612744	47612744	-	0	0	0	0	0	0	0	0	0	0	0	0	0	0	0	0	INS	0
chr19	47926192	47926192	+	0	0	0	0	0	0	0	0	0	0	0	0	0	0	0	0	INS	0
chr19	51494692	51494692	None	0	0	0	0	0	0	0	0	0	0	0	0	0	0	0	INS	INS	0
chr19	51816432	51816869	-	1	1	1	1	1	1	1	1	1	1	1	1	1	1	1	1	DEL	1
chr2	3713568	3713568	None	0	0	0	0	0	0	0	0	0	0	0	0	0	0	0	0	INS	0
chr2	5320990	5320990	+	0	0	0	0	0	0	0	0	0	0	0	0	0	0	0	INS	INS	0
chr2	9263413	9263413	+	0	0	0	0	0	0	0	0	0	0	0	0	0	0	0	0	INS	0
chr2	11960588	11960588	+	0	INS	INS	INS	INS	0	0	0	0	INS	0	0	INS	INS	0	INS	0	INS
chr2	16035161	16035161	None	0	0	0	0	0	0	0	0	0	0	0	0	0	0	0	0	INS	0
chr2	16191322	16191860	+	1	1	1	1	1	1	1	1	1	DEL	1	1	1	1	1	DEL	DEL	1
chr2	17805588	17805588	+	0	0	0	0	0	0	0	0	0	INS	0	0	0	0	0	0	0	0
chr2	20573490	20573490	-	0	0	0	0	0	0	0	0	0	INS	0	0	0	0	0	0	0	0
chr2	25693282	25693282	-	0	0	0	0	0	0	0	0	0	0	0	0	0	0	0	0	INS	0
chr2	26735655	26736207	+	1	1	1	1	1	1	1	1	1	DEL	1	1	1	1	1	1	1	1
chr2	28286275	28286275	None	0	0	0	0	0	0	0	0	0	0	0	0	0	0	0	INS	INS	0
chr2	30692570	30692570	-	0	0	0	0	0	0	0	0	0	0	0	0	0	0	INS	0	0	0
chr2	39908406	39908406	+	0	0	0	0	0	0	0	0	0	0	0	0	0	0	0	0	INS	0
chr2	40102477	40102981	-	1	1	1	1	1	1	1	1	1	1	1	1	1	1	1	1	DEL	1
chr2	40461273	40461273	+	0	0	0	0	0	0	0	0	0	0	0	0	0	0	0	INS	0	0
chr2	46586621	46586621	+	0	0	0	0	0	0	0	0	0	0	0	0	0	0	0	0	INS	0
chr2	47018411	47018411	None	0	0	0	0	0	0	0	0	0	INS	INS	0	0	INS	0	INS	INS	0
chr2	51444727	51444727	+	0	INS	INS	INS	INS	INS	0	INS	0	0	INS	INS	0	INS	0	0	0	0
chr2	58671374	58671374	+	0	0	0	0	0	0	0	0	0	0	0	0	0	0	0	INS	0	0
chr2	61826386	61826934	-	1	DEL	DEL	DEL	1	1	1	1	1	DEL	1	1	1	1	1	DEL	DEL	1
chr2	83176752	83176752	-	0	0	0	0	0	0	0	0	0	INS	0	0	0	0	0	INS	0	INS
chr2	84649731	84650241	+	1	1	1	1	1	1	1	1	1	1	1	1	1	1	1	1	DEL	1
chr2	87760416	87760416	+	0	0	0	0	0	0	0	0	0	0	0	0	0	0	0	0	INS	0
chr2	89409776	89410324	+	1	1	1	1	DEL	DEL	DEL	DEL	1	1	DEL	DEL	DEL	DEL	DEL	1	1	DEL
chr2	92626617	92626617	-	0	0	0	0	0	0	0	0	0	0	0	0	0	0	0	0	INS	0
chr2	95725016	95725016	+	0	0	0	0	0	0	0	0	0	0	0	0	0	0	0	INS	0	0
chr2	96577462	96577462	-	0	INS	INS	INS	INS	INS	INS	INS	0	INS	INS	INS	INS	0	INS	0	INS	INS
chr2	97804828	97804828	+	0	0	0	0	0	0	0	0	0	0	0	0	0	0	0	0	INS	0
chr2	100673651	100673651	None	0	0	0	0	0	0	0	0	0	0	0	0	0	0	0	0	INS	0
chr2	102098958	102098958	+	0	0	0	0	0	0	0	0	0	0	0	0	0	0	0	0	INS	0
chr2	103698683	103699230	-	1	1	1	1	1	1	1	1	1	1	1	1	1	1	1	1	DEL	1
chr2	104014008	104014008	-	0	0	0	0	0	0	0	0	0	0	0	0	0	0	0	0	INS	0
chr2	106826929	106826929	+	0	0	0	0	0	0	0	INS	0	0	0	0	0	0	0	INS	INS	0
chr2	107354636	107354636	+	0	0	0	0	0	0	0	INS	0	0	0	0	0	0	0	INS	0	0
chr2	107702873	107702873	+	0	0	0	0	0	0	0	0	0	INS	0	0	0	0	0	0	INS	0
chr2	110576493	110576493	+	0	0	0	0	0	0	0	0	0	0	INS	0	INS	INS	0	0	0	0
chr2	112989989	112989989	None	0	0	0	0	0	0	0	0	0	INS	0	0	0	0	0	INS	0	0
chr2	122949330	122949330	-	0	0	0	0	0	0	0	0	0	0	0	0	0	0	0	0	INS	0
chr2	125069743	125069743	+	0	INS	INS	INS	INS	INS	INS	0	0	0	0	0	INS	0	INS	0	0	0
chr2	131656450	131657035	-	1	1	1	1	1	1	1	1	1	1	1	1	1	1	1	1	DEL	1
chr2	136355437	136355437	+	0	0	0	0	0	0	0	0	0	0	0	0	0	0	0	0	INS	0
chr2	136509082	136509662	-	1	1	1	1	1	1	1	1	1	1	1	1	1	1	1	1	DEL	1
chr2	139697070	139697560	+	1	1	1	1	1	1	1	1	1	1	1	1	1	1	1	1	DEL	1
chr2	140292103	140297517	-	1	1	1	1	1	1	1	1	1	1	1	1	1	1	1	1	DEL	1
chr2	141237613	141237613	None	0	0	0	0	0	0	0	0	0	0	0	INS	0	0	INS	INS	INS	0
chr2	141281914	141281914	None	0	0	0	0	0	0	0	0	0	0	0	0	0	0	0	0	INS	0
chr2	146836424	146836424	None	0	0	0	0	0	0	0	0	0	0	0	0	0	0	0	0	INS	0
chr2	152788560	152788560	-	0	0	0	0	0	0	0	0	0	0	0	0	0	0	0	0	INS	0
chr2	161019688	161019688	+	0	0	0	0	0	0	0	0	0	0	0	0	0	0	0	0	INS	0
chr2	161137031	161137031	+	0	0	0	0	0	0	0	0	0	INS	0	0	0	0	0	0	0	0
chr2	170672327	170672327	-	0	0	0	0	0	0	0	0	0	INS	0	0	0	0	0	0	0	0
chr2	171069902	171069902	None	0	0	0	0	0	0	0	0	0	0	0	0	0	0	0	INS	0	0
chr3	5994401	5994401	+	0	0	0	0	0	0	0	0	0	0	0	0	0	0	0	INS	0	0
chr3	8493065	8493065	+	0	0	0	0	0	0	0	0	0	0	0	0	0	0	0	INS	0	0
chr3	12043897	12043897	None	0	0	0	0	0	0	0	0	0	INS	0	0	0	0	0	0	INS	0
chr3	14388189	14388189	+	0	0	0	0	0	0	0	0	0	0	0	0	0	0	0	INS	INS	0
chr3	14905742	14905742	-	0	0	0	0	0	0	0	0	0	INS	0	0	0	0	0	0	INS	0
chr3	15046392	15046897	+	1	1	1	1	1	1	1	1	1	DEL	1	1	1	1	1	DEL	1	DEL
chr3	15162845	15162845	+	0	0	0	0	0	0	0	0	0	0	0	0	0	0	0	0	INS	0
chr3	15267182	15267743	+	1	1	1	1	1	DEL	DEL	DEL	1	DEL	DEL	1	1	1	1	DEL	DEL	1
chr3	18596520	18597069	-	1	1	1	1	1	DEL	1	DEL	1	DEL	DEL	1	1	DEL	1	DEL	DEL	1
chr3	19600002	19600002	-	0	0	0	0	0	0	0	0	0	0	0	0	0	0	0	0	INS	0
chr3	19986492	19986492	-	0	0	0	0	0	0	0	0	0	0	0	0	0	0	0	0	INS	0
chr3	20093779	20093779	None	0	0	0	0	0	0	0	0	0	0	0	0	0	0	0	0	INS	0
chr3	20630975	20630975	+	0	0	0	0	0	0	0	0	0	INS	0	0	0	0	0	INS	0	0
chr3	21371464	21372002	+	1	1	1	1	1	1	1	1	1	DEL	1	1	1	1	1	DEL	1	1
chr3	21564284	21564833	+	1	1	1	1	1	1	1	1	1	DEL	1	1	1	1	1	DEL	1	1
chr3	25313958	25314490	+	1	1	1	1	1	1	1	1	1	1	1	1	1	1	1	1	DEL	1
chr3	28866105	28866105	None	0	0	0	0	0	0	0	0	0	0	0	0	0	0	0	0	INS	0
chr3	30473506	30473506	-	0	0	0	0	0	0	0	0	0	INS	0	0	0	0	0	INS	0	0
chr3	31169389	31169389	None	0	0	0	0	0	0	0	0	0	0	0	0	0	0	0	0	INS	0
chr3	31244297	31244297	-	0	0	0	0	0	0	0	0	0	0	0	0	0	0	0	0	INS	0
chr3	31902828	31902828	None	0	INS	INS	INS	INS	INS	0	INS	0	INS	0	INS	INS	INS	INS	INS	INS	INS
chr3	33658471	33658471	None	0	0	0	0	0	0	0	0	0	0	0	0	0	0	0	0	INS	0
chr3	33659165	33659165	None	0	0	0	0	0	0	0	0	0	0	0	0	0	0	0	INS	0	INS
chr3	35533396	35533396	None	0	0	0	0	0	0	0	0	0	0	0	0	0	0	0	INS	0	0
chr3	36757554	36757554	-	0	INS	INS	INS	0	0	0	0	0	0	0	0	INS	INS	0	0	0	0
chr3	36812804	36813308	-	1	1	1	1	DEL	DEL	1	DEL	1	DEL	DEL	DEL	1	1	1	1	DEL	DEL
chr3	39742715	39743258	-	1	1	1	1	1	DEL	1	1	1	1	1	1	1	1	1	1	DEL	1
chr3	51172525	51172525	+	0	0	0	0	0	0	0	0	0	0	0	0	0	0	0	0	INS	0
chr3	51442966	51442966	None	0	0	0	0	0	0	0	0	0	INS	0	0	0	0	0	0	0	0
chr3	56149843	56149843	-	0	0	0	0	0	0	0	0	0	0	0	0	0	0	0	0	INS	0
chr3	58362113	58362113	None	0	0	0	0	0	0	0	0	0	0	0	0	0	0	0	0	INS	0
chr3	72321585	72322148	-	1	1	1	1	1	1	1	1	1	1	1	1	1	1	1	1	DEL	1
chr3	73884841	73885350	-	1	1	1	1	1	1	1	1	1	DEL	1	1	1	1	1	DEL	DEL	1
chr3	77868763	77868763	-	0	0	0	0	0	0	0	0	0	INS	0	0	0	0	0	0	0	0
chr3	77998746	77998746	None	0	0	0	0	0	0	0	0	0	0	0	0	0	0	0	0	INS	0
chr3	81638857	81638857	-	0	0	0	0	0	0	0	0	0	0	0	0	0	0	0	0	INS	0
chr3	83672094	83672094	+	0	0	0	0	0	0	0	0	0	0	0	0	0	0	0	INS	0	0
chr3	84025672	84025672	+	0	0	0	0	0	0	0	0	0	0	0	0	0	0	0	0	INS	0
chr3	86645182	86645687	-	1	1	1	1	1	1	1	1	1	1	1	1	1	1	1	1	DEL	1
chr3	89505607	89505607	None	0	0	0	0	0	0	0	0	0	INS	0	0	0	0	0	0	INS	0
chr3	89666902	89667417	-	1	1	1	1	1	1	1	1	1	1	1	1	1	1	1	1	DEL	1
chr3	93265804	93266342	+	1	DEL	DEL	DEL	DEL	DEL	1	DEL	1	DEL	DEL	DEL	DEL	DEL	1	DEL	1	DEL
chr3	93403001	93403545	-	1	1	1	1	1	1	1	1	1	1	1	1	1	1	1	1	DEL	1
chr3	96167117	96167117	-	0	0	0	0	0	0	0	0	0	0	0	0	0	0	0	0	INS	0
chr3	96902249	96902249	-	0	0	0	0	0	0	0	0	0	0	0	0	0	0	0	0	INS	0
chr3	117608580	117608580	+	0	0	0	0	0	0	0	0	0	0	0	0	0	0	0	0	INS	0
chr3	121458118	121458118	-	0	0	0	0	0	0	0	0	0	INS	0	0	0	0	0	0	0	0
chr3	123575232	123575232	-	0	0	0	0	0	0	0	0	0	0	0	0	0	0	0	0	INS	0
chr3	127234969	127234969	None	0	INS	INS	0	0	INS	INS	INS	0	0	INS	0	INS	0	0	INS	0	0
chr3	130023328	130023328	-	0	0	0	0	0	0	0	0	0	0	0	0	0	0	0	INS	0	0
chr3	130652430	130652430	+	0	0	0	0	0	0	0	0	0	0	0	0	0	0	0	0	INS	0
chr3	137368855	137368855	+	0	0	0	0	0	0	0	0	0	0	0	0	0	0	0	0	INS	0
chr3	138287828	138288334	-	1	DEL	DEL	DEL	DEL	1	1	1	1	DEL	1	DEL	DEL	DEL	DEL	DEL	DEL	1
chr3	138838003	138838553	-	1	1	1	1	1	1	1	1	1	DEL	1	1	1	1	1	DEL	DEL	1
chr3	144328892	144328892	-	0	0	0	0	0	0	0	0	0	0	0	0	0	0	0	0	INS	0
chr3	146036654	146036654	-	0	0	0	0	0	0	0	0	0	0	0	0	0	0	0	0	INS	0
chr3	153838910	153839422	+	1	1	1	1	1	1	1	1	1	DEL	1	1	1	1	1	DEL	DEL	DEL
chr3	155408585	155409121	-	1	1	1	1	1	1	1	1	1	DEL	1	1	1	1	1	1	DEL	1
chr4	6565723	6566284	-	1	1	1	1	1	1	1	1	1	1	1	1	1	1	1	1	DEL	1
chr4	7955041	7955041	-	0	0	0	0	0	0	0	0	0	INS	0	0	0	0	0	0	0	0
chr4	8053231	8053231	+	0	0	0	0	0	0	0	0	0	0	0	0	0	0	0	INS	0	0
chr4	10443982	10443982	-	0	0	0	0	0	0	0	0	0	INS	0	0	0	0	0	0	0	0
chr4	10676647	10676647	-	0	INS	INS	INS	0	0	INS	0	0	0	0	0	INS	0	INS	0	0	0
chr4	10686986	10687538	+	1	1	1	1	1	1	1	1	1	1	1	1	1	1	1	1	DEL	1
chr4	10971947	10972453	-	1	1	1	1	1	1	1	1	1	DEL	1	1	1	1	1	DEL	DEL	1
chr4	12683209	12683758	-	1	1	1	1	1	1	1	1	1	1	1	1	1	1	1	1	1	DEL
chr4	16355724	16355724	+	0	0	0	0	0	0	0	0	0	0	0	0	0	0	0	0	INS	0
chr4	16558820	16559358	+	1	1	1	1	1	1	1	1	1	DEL	1	1	1	1	1	DEL	DEL	1
chr4	17618255	17618255	None	0	0	0	0	0	0	0	0	0	0	0	0	0	0	0	INS	0	0
chr4	18333555	18333555	+	0	0	0	0	0	0	0	0	0	0	0	0	0	0	0	0	INS	0
chr4	20495006	20495542	-	1	1	1	1	1	1	1	1	1	DEL	1	1	1	1	1	DEL	DEL	1
chr4	20816064	20816064	None	0	0	0	0	0	0	0	0	0	0	0	0	0	0	0	INS	INS	0
chr4	23769718	23769718	None	0	0	0	0	0	0	0	0	0	0	0	0	0	0	0	0	INS	0
chr4	26875464	26875464	None	0	0	0	0	0	0	0	0	0	0	0	0	0	0	0	0	INS	0
chr4	28248404	28248916	-	1	1	1	1	1	1	1	1	1	1	1	1	1	1	1	1	DEL	1
chr4	28584325	28584863	-	1	1	1	1	1	1	1	1	1	DEL	1	1	1	1	1	DEL	DEL	1
chr4	33356849	33357387	-	1	1	1	1	1	1	1	1	1	DEL	1	1	1	1	1	DEL	DEL	1
chr4	35937726	35938275	+	1	1	1	1	1	1	1	1	1	1	1	1	1	1	1	DEL	DEL	1
chr4	37943382	37943382	None	0	0	0	0	0	0	0	0	0	0	0	0	INS	0	0	0	INS	0
chr4	39173126	39173126	None	0	0	0	0	0	0	0	0	0	0	0	0	0	0	0	INS	0	0
chr4	39997805	39997805	+	0	0	0	0	0	0	0	0	0	0	0	0	0	0	0	0	0	INS
chr4	48700443	48701001	-	1	1	1	1	1	1	1	1	1	1	1	1	1	1	1	1	DEL	1
chr4	52074145	52074145	None	0	0	0	0	0	0	0	0	0	INS	0	0	0	0	0	0	INS	0
chr4	52864827	52864827	-	0	0	0	0	0	0	0	0	0	INS	0	0	0	0	0	0	0	0
chr4	54028376	54028376	None	0	INS	INS	INS	INS	INS	INS	0	INS	INS	0	0	INS	0	0	INS	0	0
chr4	56404901	56405447	-	1	1	1	1	1	1	1	1	1	DEL	1	1	1	1	1	1	DEL	1
chr4	66563095	66568736	+	1	1	1	1	1	1	1	1	1	DEL	1	1	1	1	1	DEL	1	1
chr4	69488252	69488806	-	1	1	1	1	1	1	1	1	1	1	1	1	1	1	1	1	DEL	1
chr4	69621881	69621881	-	0	0	0	0	0	0	0	0	0	INS	0	0	0	0	0	0	INS	0
chr4	69839063	69839063	-	0	0	0	0	0	0	0	0	0	0	0	0	0	0	0	0	INS	0
chr4	70402017	70402017	+	0	0	0	0	0	0	0	0	0	0	0	0	0	0	0	0	0	INS
chr4	71596550	71596550	+	0	0	0	0	0	0	0	0	0	0	0	0	0	0	0	0	INS	0
chr4	73672924	73672924	-	0	0	0	0	0	0	0	0	0	0	0	0	0	0	0	INS	0	0
chr4	76260367	76260911	+	1	DEL	DEL	DEL	1	DEL	1	1	1	1	1	DEL	DEL	1	1	DEL	DEL	1
chr4	79296213	79296213	None	0	0	0	0	0	0	0	0	0	0	0	0	0	0	0	0	INS	0
chr4	80399887	80399887	+	0	0	0	0	0	0	0	0	0	0	0	0	0	0	0	0	INS	0
chr4	83212891	83212891	-	0	0	0	0	0	0	0	0	0	0	0	0	0	0	0	INS	0	0
chr4	83358233	83359079	-	1	DEL	DEL	DEL	1	1	1	1	1	DEL	1	1	DEL	1	DEL	DEL	1	DEL
chr4	83706811	83706811	None	0	0	0	0	0	INS	INS	0	0	0	0	INS	0	0	0	0	INS	0
chr4	84934710	84935217	-	1	1	1	1	1	1	1	1	1	1	1	1	1	1	1	1	DEL	1
chr4	86587964	86587964	+	0	0	0	0	0	0	0	0	0	0	0	0	0	0	0	INS	0	0
chr4	98579420	98579420	None	0	0	0	0	0	INS	INS	INS	0	0	INS	0	0	0	0	0	INS	0
chr4	100479978	100479978	+	0	0	0	0	0	0	0	0	0	INS	0	0	0	0	0	0	0	0
chr4	110891896	110892454	+	1	1	1	1	1	1	1	1	1	1	1	1	1	1	1	1	DEL	1
chr4	125285741	125286291	-	1	1	1	1	1	1	1	1	1	DEL	1	1	1	1	1	DEL	1	1
chr4	127581097	127581097	-	0	INS	INS	INS	0	0	0	0	0	INS	0	0	INS	0	0	INS	0	0
chr4	130197584	130198468	-	1	1	1	1	1	1	1	1	1	1	1	1	1	1	1	1	DEL	1
chr4	130635087	130635087	None	0	0	INS	0	0	0	0	0	0	0	0	0	0	0	0	0	INS	0
chr4	132366745	132366745	-	0	0	0	0	0	0	0	0	0	0	0	0	0	0	0	0	INS	0
chr4	135410894	135410894	None	0	INS	0	INS	0	0	0	0	0	0	0	0	0	0	0	0	INS	0
chr4	137860072	137860072	None	0	0	0	0	0	INS	INS	0	0	0	0	0	0	0	0	0	INS	0
chr4	138257391	138257929	+	1	1	1	1	DEL	1	DEL	DEL	1	1	DEL	DEL	1	1	1	DEL	1	DEL
chr4	142390942	142390942	+	0	0	0	0	0	0	0	0	0	0	0	0	0	0	0	0	INS	0
chr4	143215572	143215572	-	0	0	0	0	0	0	0	0	0	0	0	INS	0	0	0	0	0	0
chr4	145106648	145106648	None	0	0	0	0	0	0	0	0	0	INS	0	0	0	0	INS	0	0	0
chr4	150184763	150184763	None	0	0	0	0	INS	0	0	0	0	0	0	0	0	INS	0	INS	0	0
chr5	6451316	6451316	+	0	0	0	0	0	0	0	0	0	0	0	0	0	0	0	0	INS	0
chr5	6639124	6639124	+	0	0	0	0	0	0	0	0	0	0	0	0	0	0	0	0	INS	0
chr5	6647648	6647648	None	0	0	0	0	0	0	0	0	0	0	0	0	0	0	0	INS	INS	0
chr5	6931587	6931587	-	0	0	0	0	0	0	0	0	0	0	0	0	0	0	0	0	INS	0
chr5	8296363	8296363	None	0	0	0	0	0	0	0	0	0	0	0	0	0	0	0	INS	0	0
chr5	9707983	9707983	+	0	0	0	0	INS	0	0	0	0	INS	0	0	0	0	0	INS	0	0
chr5	12589265	12589805	-	1	1	1	1	1	1	1	1	1	1	1	1	1	1	1	1	DEL	DEL
chr5	16473097	16473097	+	0	0	0	0	0	0	0	0	0	INS	0	0	0	0	0	0	0	0
chr5	17484891	17485466	-	1	1	1	1	1	1	1	1	1	DEL	1	1	1	1	1	1	DEL	1
chr5	18137621	18137621	-	0	0	0	0	0	0	0	0	0	0	0	0	0	0	0	INS	0	0
chr5	20201232	20201232	None	0	0	0	0	0	0	0	0	0	0	0	0	0	0	0	INS	0	0
chr5	22163866	22163866	-	0	INS	INS	INS	0	0	0	0	0	INS	0	0	INS	0	0	INS	0	INS
chr5	22166485	22166987	-	1	DEL	DEL	DEL	1	1	1	1	1	1	1	1	DEL	1	1	DEL	DEL	DEL
chr5	25223642	25223642	+	0	0	0	0	0	0	0	0	0	INS	0	0	0	0	0	INS	0	0
chr5	32883087	32883635	-	1	1	1	1	1	1	1	1	1	1	1	1	1	1	1	1	DEL	1
chr5	40480782	40481341	+	1	1	1	1	1	1	1	1	1	1	1	1	1	1	1	1	DEL	1
chr5	47044656	47044656	-	0	0	0	0	0	0	0	0	0	0	0	0	0	0	INS	INS	INS	0
chr5	47219166	47219166	+	0	0	0	0	0	0	0	0	0	0	0	0	0	0	INS	INS	0	0
chr5	48719094	48719094	+	0	0	0	0	0	0	0	0	0	0	0	0	0	0	0	0	INS	0
chr5	58424919	58424919	-	0	0	0	0	0	0	0	0	0	0	0	0	0	0	0	INS	0	0
chr5	74293403	74293403	+	0	0	0	0	0	0	0	0	0	0	0	0	0	0	0	0	INS	0
chr5	76564436	76564436	-	0	0	0	0	0	0	0	0	0	0	0	0	0	0	0	0	INS	0
chr5	77554283	77554821	+	1	1	1	1	1	DEL	DEL	1	1	DEL	1	1	1	DEL	1	DEL	DEL	DEL
chr5	82685463	82685463	+	0	0	0	0	0	0	0	0	0	0	0	0	0	0	0	INS	0	0
chr5	84962630	84962630	+	0	0	0	0	0	0	0	0	0	0	0	0	0	0	0	0	INS	0
chr5	86195675	86195675	-	0	0	0	0	0	0	0	0	0	0	0	0	0	0	0	0	INS	0
chr5	97832591	97832591	None	0	0	0	0	0	0	0	0	0	INS	0	0	0	0	0	INS	0	0
chr5	105484465	105484465	+	0	0	0	0	0	0	0	0	0	0	0	0	0	0	0	0	INS	0
chr5	106195318	106195318	-	0	0	0	0	0	0	0	0	0	0	0	0	0	0	0	0	INS	0
chr5	111556402	111556951	-	1	1	1	1	1	DEL	DEL	DEL	1	DEL	DEL	DEL	1	DEL	1	DEL	DEL	1
chr5	112198502	112198502	-	0	0	0	0	0	0	0	0	0	INS	0	0	0	0	0	0	0	0
chr5	116740619	116740619	None	0	0	0	0	0	0	0	0	0	0	0	0	0	0	0	0	INS	0
chr5	119467597	119467597	+	0	0	0	0	0	0	0	0	0	0	0	0	0	0	0	0	INS	0
chr5	119573732	119573732	-	0	0	0	0	0	0	0	INS	0	0	INS	0	0	0	0	0	0	0
chr5	127217993	127217993	None	0	INS	0	0	0	0	0	0	0	0	0	0	0	0	0	INS	INS	0
chr5	129484925	129484925	None	0	0	0	0	0	0	0	0	0	0	0	0	0	INS	0	INS	INS	0
chr5	137418265	137418265	None	0	0	0	0	0	0	0	0	0	0	0	0	0	0	0	0	INS	0
chr5	143895525	143896075	-	1	1	1	1	1	1	1	1	1	DEL	1	1	1	1	1	DEL	DEL	DEL
chr5	143969900	143969900	+	0	0	0	0	0	0	0	0	0	0	0	0	0	0	0	0	INS	0
chr5	144989857	144989857	None	0	0	0	0	0	INS	0	0	0	0	0	0	0	0	0	0	INS	0
chr5	148763764	148763764	None	0	0	0	0	INS	0	0	0	0	INS	0	0	0	0	0	INS	INS	0
chr5	148764972	148765485	+	1	1	1	1	1	1	1	1	1	DEL	1	1	1	1	1	DEL	1	1
chr6	4064702	4064702	+	0	0	0	0	0	0	0	0	0	0	0	0	0	0	0	0	INS	0
chr6	5534537	5534537	-	0	0	0	0	0	0	0	0	0	0	0	0	0	0	0	INS	0	0
chr6	5624830	5624830	None	0	0	0	0	0	0	0	0	0	INS	0	0	0	0	0	INS	0	0
chr6	5656881	5656881	+	0	0	0	0	0	0	0	0	0	INS	0	INS	INS	INS	0	INS	INS	INS
chr6	9970281	9970281	+	0	0	0	0	0	0	0	0	0	0	0	0	0	0	0	0	INS	0
chr6	12057878	12057878	None	0	0	0	0	0	0	0	0	0	INS	0	0	0	0	0	INS	INS	0
chr6	12962262	12962262	+	0	0	0	0	0	0	0	0	0	0	0	0	0	0	0	0	INS	0
chr6	12965080	12965080	-	0	0	0	0	0	0	0	0	0	0	0	0	0	0	0	0	INS	0
chr6	13425638	13425638	-	0	0	0	0	0	0	0	0	0	0	0	0	0	0	0	0	INS	0
chr6	17684883	17684883	-	0	0	0	0	0	0	0	0	0	0	0	0	0	0	0	0	INS	0
chr6	26565982	26565982	None	0	0	0	0	0	0	0	0	0	0	0	0	0	0	0	0	INS	0
chr6	26681743	26681743	+	0	0	0	0	0	0	0	0	0	0	0	0	0	0	0	0	INS	0
chr6	26684685	26684831	-	1	1	1	1	1	1	1	1	1	1	1	1	1	1	1	1	DEL	1
chr6	41979772	41979772	-	0	0	0	0	0	0	0	0	0	INS	0	0	0	0	0	INS	0	INS
chr6	45744563	45744563	-	0	0	0	0	0	0	0	0	0	0	0	0	0	0	0	0	INS	0
chr6	47244040	47244547	-	1	1	1	1	1	1	1	1	1	DEL	1	1	1	1	1	1	DEL	1
chr6	49222125	49222125	None	0	0	0	0	0	0	0	0	0	INS	0	0	0	0	0	0	INS	0
chr6	49648746	49648746	+	0	0	0	0	0	0	0	0	0	INS	0	0	0	0	0	0	0	0
chr6	53653187	53653187	-	0	INS	INS	INS	INS	INS	INS	INS	0	INS	INS	INS	INS	0	INS	INS	0	0
chr6	54969754	54969754	None	0	0	0	0	0	0	0	0	0	0	0	0	0	0	0	0	0	INS
chr6	58765155	58765155	+	0	0	0	0	0	0	0	0	0	0	0	0	0	0	0	INS	0	0
chr6	60839430	60839935	+	1	1	1	1	1	1	1	1	1	1	1	1	1	1	1	1	DEL	1
chr6	61437704	61438263	-	1	1	1	1	1	1	1	1	1	1	1	1	1	1	1	1	DEL	1
chr6	65221520	65221520	-	0	0	0	0	0	0	0	0	0	0	0	0	0	0	0	0	INS	0
chr6	67831127	67831561	-	1	1	1	1	1	1	1	1	1	1	1	1	1	1	1	1	1	DEL
chr6	68776476	68776476	-	0	0	0	0	0	0	0	0	0	INS	0	0	0	0	0	INS	0	0
chr6	71993794	71993794	+	0	0	0	0	0	0	0	INS	0	0	INS	INS	0	0	0	0	0	0
chr6	75457311	75457311	+	0	0	0	0	0	0	0	0	0	0	0	0	0	0	0	0	INS	0
chr6	78199986	78199986	None	0	0	0	0	0	0	0	0	0	INS	0	0	0	0	INS	INS	0	0
chr6	78509307	78509307	-	0	0	0	0	0	0	0	0	0	0	0	0	0	0	0	0	INS	0
chr6	79535260	79535260	-	0	0	0	0	0	0	0	0	0	0	0	0	0	0	0	0	INS	0
chr6	85915710	85916239	-	1	1	1	1	1	1	1	1	1	1	1	1	1	1	1	1	DEL	1
chr6	86757050	86757050	-	0	0	0	0	0	0	0	0	0	0	0	0	0	0	0	INS	0	0
chr6	101789996	101789996	+	0	0	0	0	0	0	0	0	0	INS	0	0	0	0	INS	INS	INS	0
chr6	103983124	103983638	-	1	1	1	1	1	1	1	1	1	1	1	1	1	1	1	1	DEL	1
chr6	105899888	105900469	+	1	1	1	1	1	1	1	1	1	1	1	1	1	1	1	1	DEL	1
chr6	109279129	109279129	+	0	0	0	0	INS	0	0	INS	0	0	INS	INS	0	0	0	INS	0	0
chr6	111959111	111959710	-	1	1	1	1	1	1	1	1	1	DEL	1	1	1	1	1	1	1	1
chr6	115712995	115712995	None	0	0	0	0	INS	0	0	INS	0	0	INS	0	0	0	0	INS	0	0
chr6	123734310	123734310	None	0	0	0	0	0	0	0	0	0	INS	0	0	0	0	INS	INS	INS	INS
chr6	127458544	127458544	-	0	0	0	0	0	0	0	0	0	0	0	0	0	0	0	0	INS	0
chr6	128588267	128588267	None	0	INS	INS	0	INS	INS	INS	INS	0	INS	0	0	INS	INS	INS	INS	INS	0
chr6	128607425	128607425	+	0	0	0	0	0	0	0	0	0	INS	0	0	0	0	0	0	0	0
chr6	132891040	132891589	-	1	1	1	1	1	1	1	1	1	1	1	1	1	1	1	1	DEL	1
chr6	133568201	133568201	-	0	0	0	0	INS	INS	INS	INS	0	INS	INS	INS	INS	0	0	INS	0	0
chr6	137492915	137493420	+	1	DEL	DEL	DEL	1	DEL	1	DEL	1	DEL	DEL	DEL	DEL	DEL	DEL	1	DEL	DEL
chr6	137657417	137657937	+	1	1	1	1	1	1	1	1	1	1	1	1	1	1	1	1	DEL	1
chr6	139509524	139509524	-	0	0	0	0	INS	INS	0	0	0	0	0	0	0	0	0	INS	INS	0
chr6	140253214	140253214	None	0	0	0	0	0	0	0	0	0	0	0	0	0	0	0	0	INS	0
chr6	142480699	142480699	None	0	0	0	0	0	0	0	0	0	0	0	0	INS	0	0	0	INS	0
chr6	147123754	147124173	+	1	DEL	DEL	DEL	1	DEL	DEL	1	1	DEL	DEL	1	DEL	DEL	1	DEL	DEL	DEL
chr6	148562599	148562599	+	0	0	0	0	0	0	0	0	0	0	0	0	0	0	0	0	INS	0
chr7	13521520	13521520	+	0	0	0	0	0	0	0	0	0	0	0	0	0	0	0	0	INS	0
chr7	13750922	13750922	-	0	0	0	0	0	0	0	0	0	0	0	0	0	0	0	0	INS	0
chr7	18573497	18573972	+	1	DEL	DEL	DEL	DEL	DEL	DEL	DEL	1	DEL	DEL	DEL	DEL	DEL	DEL	DEL	1	1
chr7	24825018	24825018	None	0	INS	0	0	0	0	0	0	0	0	0	0	0	0	0	0	0	0
chr7	27266562	27266562	-	0	0	0	0	0	0	0	0	0	0	0	0	0	0	0	0	INS	0
chr7	29492042	29492042	-	0	0	0	0	0	0	0	0	0	INS	0	0	0	0	0	0	0	0
chr7	32312283	32312759	+	1	1	1	1	1	1	1	1	1	1	1	1	1	1	1	1	DEL	1
chr7	35196261	35196261	+	0	0	0	0	0	0	0	0	0	0	0	INS	0	0	INS	0	0	0
chr7	47032492	47032492	+	0	0	0	0	0	0	0	0	0	INS	0	0	0	0	0	INS	0	0
chr7	50805534	50805534	-	0	0	0	0	0	0	0	0	0	0	0	0	0	0	0	0	INS	0
chr7	55112726	55112726	-	0	0	0	0	0	0	0	0	0	0	0	0	0	0	0	0	0	INS
chr7	57619290	57619290	-	0	0	0	0	0	0	0	0	0	0	0	0	0	0	0	0	INS	0
chr7	63276950	63276950	+	0	INS	0	0	0	0	INS	0	0	0	INS	INS	0	INS	0	INS	0	0
chr7	65212296	65212296	-	0	0	INS	INS	INS	0	INS	INS	0	0	INS	INS	INS	INS	0	0	0	0
chr7	66883296	66883296	-	0	INS	0	0	0	0	0	0	0	0	0	INS	0	0	0	0	0	0
chr7	67667577	67667577	+	0	0	0	0	0	0	0	0	0	0	0	0	0	0	0	0	INS	0
chr7	71696779	71696779	+	0	0	0	0	0	0	0	0	0	0	0	0	0	0	0	0	INS	0
chr7	79131547	79132052	+	1	1	1	1	1	1	1	1	1	DEL	1	1	1	1	DEL	DEL	DEL	1
chr7	81035042	81035042	None	0	0	0	0	INS	INS	INS	0	0	INS	0	0	INS	INS	0	0	0	0
chr7	82110564	82110564	-	0	0	0	0	0	0	0	0	0	0	0	0	0	0	0	INS	0	0
chr7	89385534	89385534	-	0	0	0	0	0	0	0	0	0	INS	0	0	0	0	0	0	0	0
chr7	90439389	90439389	+	0	0	0	0	0	0	0	0	0	INS	0	0	0	0	0	0	0	0
chr7	91902048	91902048	-	0	0	0	0	0	0	0	0	0	0	0	0	0	0	0	INS	0	0
chr7	91904243	91904243	-	0	0	0	0	0	0	0	0	0	0	0	0	0	0	0	0	INS	0
chr7	101246547	101246547	-	0	0	0	0	0	0	0	0	0	0	0	0	0	0	0	INS	0	0
chr7	101460202	101460753	-	1	1	1	1	1	1	1	DEL	1	1	DEL	DEL	DEL	1	DEL	DEL	DEL	DEL
chr7	109053160	109053160	None	0	0	0	0	0	0	0	0	0	0	0	INS	0	0	0	0	INS	0
chr7	110118718	110118718	-	0	0	0	0	0	0	0	0	0	0	0	0	0	0	0	0	INS	0
chr7	111553904	111553904	-	0	0	0	0	0	0	0	0	0	0	0	0	0	0	0	0	INS	0
chr7	115524140	115524140	None	0	0	0	0	0	0	0	0	0	0	0	0	0	INS	0	0	0	0
chr7	120407051	120407051	-	0	0	0	0	INS	0	0	0	0	0	INS	0	0	0	0	0	0	0
chr7	128311231	128311231	+	0	0	0	0	0	0	0	0	0	INS	0	0	0	0	0	0	0	0
chr7	134610682	134610682	+	0	0	0	0	0	0	0	0	0	0	0	0	0	0	0	0	INS	0
chr7	141635113	141635113	+	0	0	0	0	0	0	0	0	0	0	0	0	0	0	0	0	INS	0
chr7	147628910	147628910	-	0	0	0	0	INS	0	0	0	0	INS	0	0	0	0	0	INS	0	INS
chr7	148160836	148160836	+	0	0	0	0	0	0	0	0	0	0	0	0	0	0	0	0	INS	0
chr8	4614015	4614015	+	0	0	0	0	0	0	0	0	0	0	0	0	0	0	0	0	INS	0
chr8	5385164	5385164	+	0	INS	INS	INS	0	0	0	0	0	0	0	0	0	0	0	INS	0	INS
chr8	9562414	9562642	+	1	1	1	1	1	1	1	1	1	DEL	1	1	1	1	1	1	1	1
chr8	17888773	17889305	+	1	1	1	1	1	1	1	1	1	1	1	1	1	1	DEL	1	DEL	DEL
chr8	19434178	19434743	-	1	DEL	1	1	1	1	1	DEL	1	DEL	1	1	1	1	1	1	DEL	1
chr8	22959958	22959958	+	0	0	0	0	0	0	0	0	0	0	0	0	0	0	0	0	INS	0
chr8	25489312	25489312	-	0	0	0	0	0	0	0	0	0	0	0	0	0	0	0	INS	0	0
chr8	25672042	25672591	-	1	1	1	1	1	1	1	1	1	1	1	1	1	1	1	DEL	DEL	DEL
chr8	27164297	27164851	+	1	1	1	1	1	1	1	1	1	1	1	1	1	1	1	1	DEL	1
chr8	29495261	29495261	-	0	0	0	0	0	0	0	0	0	0	0	0	0	0	0	0	INS	0
chr8	30669984	30670523	-	1	DEL	DEL	DEL	DEL	DEL	DEL	DEL	1	1	DEL	DEL	DEL	DEL	1	1	DEL	1
chr8	34333747	34340923	-	1	1	1	1	1	1	DEL	1	1	1	DEL	DEL	1	DEL	1	DEL	1	1
chr8	34341642	34341642	None	0	INS	INS	INS	0	0	0	0	0	0	0	0	INS	0	0	0	0	INS
chr8	44431630	44431630	+	0	0	0	0	0	0	0	0	0	0	0	0	0	0	0	0	INS	0
chr8	49410641	49410641	+	0	0	0	0	0	0	0	0	0	0	0	0	0	0	0	0	INS	0
chr8	58261101	58261101	None	0	0	0	0	0	0	0	0	0	INS	0	0	0	0	0	0	0	0
chr8	59768968	59768968	-	0	0	0	0	0	0	0	INS	0	0	0	0	0	0	0	0	0	0
chr8	66011647	66011647	None	0	0	0	0	0	0	0	0	0	INS	0	0	0	0	0	INS	0	0
chr8	71651786	71651786	None	0	0	0	0	0	0	0	0	0	INS	0	0	0	0	0	0	INS	0
chr8	77769200	77769706	-	1	DEL	DEL	DEL	1	1	DEL	1	1	DEL	DEL	DEL	1	DEL	DEL	1	DEL	DEL
chr8	86921075	86921630	-	1	1	1	1	1	1	1	1	1	DEL	1	1	1	1	1	1	DEL	1
chr8	97736776	97736776	-	0	0	0	0	0	0	0	0	0	0	0	0	0	0	0	0	INS	0
chr8	102611303	102611303	+	0	0	0	0	0	0	0	0	0	0	0	0	0	0	0	INS	0	0
chr8	103618141	103618141	None	0	0	0	0	0	0	0	0	0	0	0	0	0	0	0	0	INS	0
chr8	104703194	104703194	None	0	0	0	0	0	0	0	0	0	0	0	0	0	0	0	0	INS	0
chr8	105799220	105799220	-	0	0	0	0	0	0	0	0	0	0	0	0	0	0	0	0	INS	0
chr8	109621425	109621425	+	0	0	0	0	0	0	0	0	0	0	0	0	0	0	0	0	INS	0
chr8	113488017	113488017	-	0	0	0	0	0	0	0	0	0	0	0	0	0	0	0	0	INS	0
chr8	116923601	116923601	+	0	INS	INS	INS	0	0	0	0	0	INS	0	0	INS	0	0	0	0	INS
chr8	116924444	116924444	None	0	INS	INS	0	0	0	0	0	0	0	0	0	INS	0	0	0	0	0
chr9	4676716	4676716	None	0	0	0	0	0	0	0	0	0	INS	0	0	0	0	0	0	0	0
chr9	5062676	5068242	+	1	1	1	1	1	1	1	1	1	1	1	1	1	1	1	DEL	1	1
chr9	5143009	5143009	-	0	INS	INS	INS	INS	0	0	0	0	0	0	0	0	INS	0	0	0	INS
chr9	5256399	5256399	-	0	0	0	0	0	0	0	0	0	0	0	0	0	0	0	0	INS	0
chr9	5415125	5415125	-	0	0	0	0	0	0	0	0	0	0	0	0	0	0	0	INS	0	0
chr9	5468596	5468596	None	0	0	0	0	0	0	0	0	0	0	0	0	0	INS	0	INS	0	0
chr9	5509160	5509160	+	0	INS	INS	0	INS	0	0	0	0	0	0	0	0	0	0	INS	0	0
chr9	6737204	6737204	+	0	0	0	0	0	0	0	0	0	0	0	0	0	0	0	0	INS	0
chr9	7305096	7305617	-	1	1	1	1	1	1	1	1	1	1	1	1	1	1	1	1	DEL	1
chr9	8463125	8463125	None	0	0	0	0	0	0	0	0	0	INS	0	0	0	0	0	0	0	0
chr9	8888097	8888797	+	1	1	1	1	1	1	1	1	1	1	1	1	1	1	1	1	DEL	1
chr9	11374121	11374121	None	0	0	0	0	0	0	0	0	0	0	0	0	0	0	0	0	INS	0
chr9	12618642	12618642	+	0	0	0	0	INS	0	0	0	0	INS	0	0	0	0	0	0	0	0
chr9	16923660	16923660	None	0	0	0	0	0	0	0	0	0	INS	0	0	0	0	0	INS	0	0
chr9	17124669	17124669	-	0	INS	INS	0	0	0	0	0	0	INS	0	0	INS	0	INS	0	0	0
chr9	17395025	17395025	-	0	0	0	0	0	0	0	0	0	0	0	0	0	0	0	0	INS	0
chr9	17463224	17463224	-	0	0	0	0	0	0	0	0	0	INS	0	0	0	0	0	0	0	0
chr9	18507210	18507210	+	0	0	0	0	0	0	0	0	0	0	0	0	0	0	0	0	INS	0
chr9	18528524	18528524	None	0	0	0	0	0	0	0	0	0	0	0	0	0	0	0	INS	INS	0
chr9	18664563	18665068	+	1	1	1	1	1	1	1	1	1	DEL	1	1	1	1	1	DEL	DEL	1
chr9	18899688	18899688	+	0	0	0	0	0	0	0	0	0	0	0	0	0	0	0	INS	0	0
chr9	18952993	18953531	+	1	1	1	1	1	1	1	1	1	1	1	1	1	1	1	1	DEL	1
chr9	21966159	21966664	-	1	1	1	1	1	1	1	1	1	1	1	1	1	1	1	1	DEL	1
chr9	25739067	25739067	None	0	0	0	0	0	0	0	0	0	0	0	0	0	0	0	0	INS	0
chr9	30408330	30408330	+	0	0	0	0	0	0	0	0	0	INS	0	0	0	0	0	0	0	0
chr9	33467153	33467605	-	1	1	1	1	1	1	1	1	1	1	1	1	1	1	1	1	DEL	1
chr9	37529014	37529014	None	0	0	0	0	0	0	0	0	0	0	0	0	0	0	0	INS	INS	0
chr9	37558691	37558691	-	0	INS	INS	INS	INS	INS	INS	INS	0	INS	INS	0	0	INS	0	INS	0	0
chr9	39472785	39473354	-	1	1	1	1	1	1	1	1	1	1	1	1	1	1	1	1	DEL	1
chr9	44579927	44580434	-	1	1	DEL	DEL	1	1	1	1	1	DEL	1	1	DEL	1	1	DEL	DEL	1
chr9	46283432	46283432	+	0	INS	INS	INS	INS	INS	INS	INS	0	0	INS	INS	INS	INS	INS	0	0	INS
chr9	46307854	46307854	-	0	INS	INS	INS	INS	INS	INS	INS	0	0	INS	INS	INS	INS	INS	0	INS	INS
chr9	61717358	61717863	+	1	1	1	1	1	1	1	1	1	1	1	1	1	1	1	1	DEL	1
chr9	71468846	71468846	-	0	0	0	0	0	0	0	0	0	0	0	0	0	0	0	0	INS	0
chr9	83270455	83270455	None	0	0	0	0	INS	0	0	0	0	INS	INS	0	0	0	0	INS	0	INS
chr9	85678300	85678300	None	0	0	0	0	0	0	0	0	0	0	0	0	0	0	0	INS	INS	0
chr9	85755724	85755724	-	0	INS	INS	0	0	0	0	0	0	0	0	0	INS	0	0	0	0	0
chr9	86360216	86360216	-	0	0	0	0	0	0	0	0	0	0	0	0	0	0	0	0	INS	0
chr9	92897402	92897402	-	0	0	0	0	0	0	0	0	0	0	INS	INS	0	0	0	0	0	0
chr9	104733280	104733280	None	0	INS	INS	INS	INS	INS	INS	0	0	INS	INS	INS	INS	INS	INS	0	INS	INS
chr9	105858427	105858427	None	0	0	0	0	0	0	0	0	0	0	0	0	0	0	0	0	INS	0
chr9	108655149	108655675	-	1	1	1	1	1	1	1	1	1	1	DEL	1	1	1	1	DEL	DEL	1
chr9	109813068	109813068	-	0	0	0	0	0	0	0	0	0	INS	0	0	0	0	0	0	0	0
chr9	115652750	115653255	+	1	1	1	1	1	1	1	1	1	1	1	1	1	1	1	1	DEL	1
chr9	118195332	118195332	None	0	0	0	0	0	0	0	0	0	INS	0	0	0	0	0	INS	INS	0
chr9	121473339	121473339	None	0	0	0	0	0	0	0	0	0	0	0	0	0	0	0	INS	INS	0
chrX	16517806	16518315	+	1	1	1	1	1	1	1	1	1	DEL	1	1	1	1	1	1	DEL	1
chrX	18924825	18924825	+	0	0	0	0	0	0	0	0	0	INS	0	0	0	0	0	INS	0	0
chrX	21496389	21496895	-	1	1	1	1	1	1	1	1	1	DEL	1	1	1	1	1	DEL	DEL	1
chrX	42436486	42436486	-	0	0	0	0	0	0	0	0	0	0	0	0	0	0	0	0	INS	0
chrX	44482361	44482361	+	0	0	0	0	0	0	0	0	0	0	0	0	0	0	0	0	INS	0
chrX	62186286	62191868	+	1	1	1	1	1	1	1	1	1	DEL	1	1	1	1	1	1	DEL	1
chrX	65542315	65542315	-	0	0	0	0	0	0	0	0	0	0	0	0	0	0	0	0	INS	0
chrX	81696535	81696535	-	0	0	0	0	INS	INS	INS	INS	0	0	INS	INS	0	0	0	0	0	0
chrX	105251693	105251693	None	0	0	0	0	0	0	0	0	0	0	0	0	0	0	0	0	INS	0
chrX	107734300	107734300	+	0	0	0	0	0	0	0	0	0	INS	0	0	0	INS	0	INS	0	0
chrX	111440784	111446352	-	1	1	1	1	1	DEL	DEL	DEL	1	1	DEL	1	1	1	1	DEL	DEL	1
chrX	114430464	114435653	-	1	1	1	1	1	1	DEL	DEL	1	1	DEL	1	1	1	1	DEL	1	1
chrX	115163299	115163299	-	0	0	0	0	0	INS	INS	INS	0	0	INS	0	0	0	0	INS	0	0
chrX	115671963	115671963	+	0	0	0	0	0	0	0	0	0	0	0	0	0	0	0	INS	INS	0
chrX	117533339	117533339	-	0	0	0	0	0	INS	INS	INS	0	0	INS	0	0	0	0	INS	0	0
chrX	118207640	118207640	+	0	0	0	0	0	0	0	0	0	0	0	0	0	0	0	0	INS	0
chrX	123475995	123475995	None	0	0	0	0	0	INS	INS	INS	0	0	INS	0	0	0	0	INS	0	0
chrX	128708921	128708921	-	0	0	0	0	0	0	0	0	0	0	0	0	0	0	0	INS	0	0
chrX	131207998	131208541	-	1	1	1	1	1	1	1	1	1	1	1	1	1	1	1	1	DEL	1
chrX	139062786	139062786	+	0	0	0	0	0	0	0	0	0	0	0	0	0	0	0	0	INS	0
chrX	142780302	142780302	+	0	0	0	0	0	0	0	0	0	0	0	0	0	0	0	INS	0	0
chrX	143167295	143167295	+	0	0	0	0	0	0	0	0	0	INS	0	0	0	0	0	0	0	0
chrX	150154005	150154005	+	0	0	0	0	0	0	0	0	0	0	0	0	0	0	0	0	INS	0
chrX	153234046	153234407	+	1	1	1	1	1	1	1	1	1	1	1	1	1	1	1	1	DEL	1
chrX	153350462	153350462	-	0	0	0	0	0	0	0	0	0	0	0	0	0	0	0	0	INS	0
chrX	153467729	153467729	+	0	0	0	0	0	0	0	0	0	0	0	0	0	0	0	0	INS	0
chrX	155960105	155960612	-	1	1	1	1	1	1	1	1	1	1	1	1	1	1	1	1	DEL	1
chrX	160486277	160491915	-	1	DEL	DEL	DEL	DEL	DEL	DEL	DEL	1	DEL	DEL	DEL	DEL	DEL	DEL	DEL	1	1
chrX	162970318	162970318	+	0	0	0	0	0	0	0	0	0	0	0	0	0	0	0	0	INS	0
