# Supplementary material for: The genomic landscape shaped by selection on transposable elements across 18 mouse strains
Source: Genome Biol. 2012 Jun 15;13(6):R45. doi: 10.1186/gb-2012-13-6-r45 (PMC3446317; doi:10.1186/gb-2012-13-6-r45)
Supplement: Additional file 13 — Supplementary file 1. Tab deliminated file with all the TEVs with strain distribution pattern. B6+ TEVs are denoted as the default '1' if the same as the reference and 'DEL' if called as absent in a strain. B6- TEVs are denoted as the default '0' if the same as the reference and 'INS' if called as inserted in a strain. We conservatively estimate there to be 103,798 TEVs, although 110,930 TEVs classified in these files are due to instances of TEVs being annotated as different subfamilies in different strains (for example, LINE versus LINE_frag). [file gb-2012-13-6-r45-S13.TGZ › bed_files/LINE_frag.shared.tab]

chrm	start	stop	ori	C57B6_ref	129P2	129S1	129S5	AKR	A_J	BALB	C3H	C57BL	CAST	CBA	DBA	LP_J	NOD	NZO	PWK	SPRET	WSB
chr1	3110459	3110459	-	0	0	0	0	0	0	0	0	0	0	0	0	0	0	0	0	0	INS
chr1	3113708	3113708	None	0	0	0	0	0	0	0	INS	0	0	INS	0	0	0	0	0	0	0
chr1	3238846	3238846	+	0	0	0	0	0	0	0	INS	0	0	INS	INS	0	0	0	0	0	0
chr1	3489597	3492408	-	1	DEL	DEL	DEL	DEL	1	1	DEL	1	DEL	DEL	DEL	DEL	DEL	1	DEL	DEL	DEL
chr1	3781697	3781697	-	0	0	0	0	0	0	0	0	0	INS	0	0	0	0	0	INS	INS	INS
chr1	3795422	3796172	-	1	1	1	1	1	1	1	1	1	1	1	1	1	1	1	1	DEL	1
chr1	3813927	3814779	+	1	1	1	1	1	1	1	1	1	DEL	1	DEL	1	1	1	1	1	1
chr1	3911588	3913555	-	1	1	1	1	1	1	1	1	1	1	1	1	1	1	1	1	DEL	1
chr1	3999147	3999147	+	0	0	0	0	0	0	0	0	0	INS	0	0	0	0	0	0	0	INS
chr1	4009824	4012722	+	1	1	1	1	1	1	1	1	1	1	1	1	1	1	1	1	DEL	1
chr1	4076748	4076748	+	0	0	0	0	0	0	0	0	0	0	0	0	0	0	0	INS	0	0
chr1	4219638	4220272	-	1	1	1	1	1	1	1	1	1	1	1	1	1	1	1	1	DEL	1
chr1	4238062	4238446	+	1	1	1	1	1	1	1	1	1	1	1	1	1	1	1	1	DEL	1
chr1	4473948	4477093	+	1	1	1	1	1	1	1	1	1	DEL	1	1	1	1	1	DEL	DEL	1
chr1	4717197	4717778	-	1	1	1	1	1	1	1	DEL	1	DEL	DEL	DEL	1	1	1	DEL	DEL	DEL
chr1	4894771	4894771	-	0	0	0	0	0	0	0	0	0	0	0	0	0	0	0	0	INS	0
chr1	4982085	4982190	-	1	1	1	1	1	1	1	DEL	1	1	DEL	1	1	1	1	1	1	1
chr1	4986655	4986655	+	0	0	0	0	0	0	0	0	0	INS	0	0	0	0	0	0	0	0
chr1	5021910	5021910	+	0	0	0	0	0	0	0	0	0	0	0	0	0	0	INS	0	0	0
chr1	5042333	5042434	+	1	1	1	1	1	1	1	DEL	1	1	1	DEL	1	1	1	1	1	1
chr1	5060755	5060755	+	0	0	0	0	0	0	0	0	0	0	0	0	0	0	0	0	INS	0
chr1	5283626	5284177	-	1	1	1	1	1	1	1	1	1	1	1	1	1	1	1	1	DEL	1
chr1	5541572	5544017	+	1	1	1	1	1	1	1	1	1	1	1	DEL	1	1	1	1	DEL	DEL
chr1	5617552	5618771	-	1	1	1	1	1	1	1	DEL	1	DEL	DEL	DEL	1	1	1	DEL	DEL	DEL
chr1	5728854	5732869	+	1	1	1	1	1	1	1	1	1	1	1	1	1	1	1	1	DEL	1
chr1	5756865	5757524	-	1	1	1	1	1	1	1	1	1	1	1	1	1	1	1	1	DEL	1
chr1	5778115	5778352	+	1	1	1	1	1	1	1	DEL	1	DEL	DEL	DEL	1	1	1	1	1	DEL
chr1	5851898	5853710	+	1	1	1	1	1	1	1	1	1	DEL	1	DEL	1	1	1	DEL	1	DEL
chr1	5866745	5866745	-	0	0	0	0	0	0	0	0	0	INS	0	INS	0	0	0	INS	0	INS
chr1	5910218	5911731	-	1	1	1	1	1	1	1	DEL	1	1	DEL	1	1	1	1	1	DEL	1
chr1	5928538	5930205	-	1	1	1	1	1	1	1	1	1	1	1	1	1	1	1	1	DEL	1
chr1	5946891	5946891	+	0	0	0	0	0	0	0	0	0	0	0	0	0	0	0	INS	INS	0
chr1	5969132	5969562	+	1	1	1	1	1	1	1	1	1	DEL	1	1	1	1	1	1	1	1
chr1	6031500	6031500	+	0	0	0	0	0	0	0	INS	0	0	0	0	0	0	0	0	0	0
chr1	6050698	6050879	+	1	1	1	1	1	1	1	1	1	1	1	1	1	1	1	1	DEL	1
chr1	6343286	6344290	-	1	1	1	1	1	1	1	1	1	1	1	1	1	1	1	DEL	1	1
chr1	6379316	6379316	None	0	0	0	0	0	0	0	0	0	INS	0	0	0	0	0	INS	0	0
chr1	6626106	6627618	-	1	1	1	1	1	1	1	1	1	DEL	1	1	1	1	1	DEL	DEL	1
chr1	6667002	6667772	-	1	1	1	1	1	1	1	1	1	DEL	1	DEL	1	1	1	DEL	DEL	DEL
chr1	6671074	6671074	-	0	0	0	0	0	0	0	0	0	0	0	0	0	0	0	INS	0	0
chr1	6936658	6940840	-	1	1	1	1	1	1	1	1	1	DEL	1	1	1	1	1	1	1	1
chr1	6989507	6989507	None	0	0	0	0	0	0	0	0	0	INS	0	0	0	0	0	INS	0	0
chr1	7114271	7114573	-	1	1	1	1	1	1	1	1	1	DEL	1	1	1	1	1	1	DEL	DEL
chr1	7261728	7267940	+	1	1	1	1	1	1	1	1	1	1	1	1	1	1	1	1	DEL	1
chr1	7629754	7629754	None	0	0	0	0	0	INS	0	0	0	0	0	0	0	0	0	0	0	0
chr1	7633563	7634244	+	1	DEL	DEL	DEL	DEL	DEL	DEL	1	1	DEL	1	1	DEL	DEL	DEL	1	1	1
chr1	7669676	7669676	-	0	INS	INS	INS	0	0	0	0	0	0	0	0	0	0	0	0	0	0
chr1	7702995	7703279	-	1	1	1	1	1	DEL	1	1	1	1	1	1	1	1	1	1	1	1
chr1	7708425	7711113	-	1	DEL	1	DEL	DEL	DEL	DEL	1	1	1	1	1	DEL	DEL	1	DEL	DEL	1
chr1	7758791	7758791	-	0	0	0	0	0	0	0	0	0	0	0	0	0	0	0	0	0	INS
chr1	7778020	7782612	-	1	1	1	1	1	1	1	1	1	1	1	1	1	1	1	DEL	DEL	1
chr1	7785057	7786482	-	1	1	1	1	1	1	1	1	1	1	1	1	1	1	1	DEL	1	1
chr1	7793766	7794875	-	1	1	1	1	1	1	1	1	1	1	1	1	1	1	1	DEL	DEL	1
chr1	7830660	7831980	-	1	DEL	DEL	DEL	DEL	DEL	DEL	1	1	DEL	DEL	DEL	DEL	DEL	DEL	DEL	DEL	DEL
chr1	7893417	7893417	+	0	0	0	0	0	0	0	0	0	INS	0	0	0	0	0	0	0	0
chr1	7930408	7930530	-	1	1	1	1	1	1	1	1	1	1	1	DEL	1	1	1	1	1	1
chr1	7953820	7954250	-	1	1	1	1	1	1	1	1	1	1	1	1	1	1	1	1	DEL	1
chr1	7969117	7970185	+	1	1	1	1	1	1	1	1	1	1	1	1	1	1	1	1	DEL	1
chr1	8138108	8138108	-	0	0	0	0	0	0	0	0	0	INS	0	0	0	0	0	0	0	0
chr1	8221854	8223013	-	1	1	1	1	DEL	DEL	1	1	1	1	1	1	DEL	1	1	1	1	1
chr1	8267011	8267656	-	1	DEL	DEL	1	DEL	DEL	DEL	DEL	1	DEL	DEL	DEL	DEL	DEL	DEL	DEL	DEL	1
chr1	8329391	8329391	+	0	0	0	0	0	0	0	INS	0	0	INS	0	0	0	0	0	0	0
chr1	8342292	8342406	-	1	1	1	1	1	1	1	1	1	1	1	1	1	1	1	1	DEL	1
chr1	8451854	8452639	+	1	1	1	1	1	1	1	1	1	1	1	1	1	1	1	1	DEL	1
chr1	8632851	8632964	-	1	1	1	1	1	1	1	1	1	1	1	1	1	1	1	DEL	DEL	1
chr1	8678346	8685361	+	1	1	1	DEL	1	DEL	1	1	1	1	1	1	1	1	1	DEL	1	1
chr1	8689776	8692234	-	1	DEL	DEL	DEL	DEL	DEL	DEL	1	1	1	1	1	DEL	DEL	DEL	1	DEL	1
chr1	8737394	8737596	-	1	1	1	1	1	1	1	1	1	DEL	1	1	1	1	1	1	1	1
chr1	8800191	8801865	-	1	1	1	1	1	1	1	1	1	1	1	1	1	1	1	1	DEL	1
chr1	8842553	8842881	+	1	1	1	1	1	1	1	1	1	1	1	1	1	1	1	1	DEL	1
chr1	8846751	8847322	+	1	1	1	1	1	1	1	1	1	1	1	1	1	1	1	1	DEL	1
chr1	8870778	8871240	+	1	1	1	1	1	1	1	1	1	1	1	1	1	1	1	1	DEL	1
chr1	8943535	8943535	+	0	0	0	0	0	0	0	0	0	0	0	0	0	0	0	0	INS	0
chr1	8987668	8988172	+	1	1	1	1	1	1	1	1	1	1	1	1	1	1	1	1	DEL	1
chr1	9018681	9019372	+	1	1	1	1	1	1	1	DEL	1	1	1	1	1	1	1	1	1	1
chr1	9029004	9030626	-	1	1	1	1	1	1	1	1	1	1	1	DEL	1	1	1	1	1	1
chr1	9029010	9029010	-	0	0	INS	0	0	INS	0	INS	0	INS	0	INS	0	0	0	0	0	0
chr1	9083244	9083433	+	1	1	1	1	1	1	1	1	1	1	1	1	1	1	1	DEL	1	1
chr1	9110845	9115405	+	1	DEL	DEL	DEL	DEL	1	1	DEL	1	DEL	DEL	1	DEL	DEL	1	DEL	DEL	1
chr1	9125341	9126573	-	1	1	1	1	1	1	1	1	1	DEL	1	1	1	1	1	1	DEL	1
chr1	9180429	9180813	+	1	1	1	1	1	1	1	1	1	DEL	1	1	1	1	1	1	1	1
chr1	9221671	9224607	+	1	1	1	1	1	1	1	1	1	1	1	1	1	1	1	1	DEL	1
chr1	9246049	9246049	None	0	INS	0	0	0	0	0	0	0	0	0	0	0	0	0	0	0	0
chr1	9293674	9294889	+	1	1	1	1	1	1	1	1	1	DEL	1	1	1	1	1	1	1	1
chr1	9333971	9334520	-	1	1	1	1	1	1	1	1	1	DEL	1	DEL	1	1	1	DEL	1	1
chr1	9338289	9338495	+	1	1	1	1	1	1	1	1	1	DEL	1	1	1	1	1	1	1	1
chr1	9484943	9485509	-	1	1	1	1	1	1	1	1	1	1	1	1	1	1	1	DEL	1	1
chr1	9724472	9726568	+	1	1	1	1	1	1	1	1	1	1	1	1	1	1	1	1	DEL	1
chr1	9754122	9754326	-	1	1	1	1	1	1	1	1	1	1	1	1	1	1	1	DEL	DEL	1
chr1	10298790	10298790	+	0	0	INS	0	0	0	0	INS	0	0	INS	0	0	0	0	0	0	0
chr1	10460269	10460739	-	1	1	1	1	1	1	1	1	1	DEL	1	1	1	1	1	DEL	DEL	1
chr1	10569832	10569832	None	0	0	0	0	0	0	0	0	0	INS	0	0	0	0	0	INS	INS	0
chr1	10616428	10616428	+	0	INS	0	0	0	0	0	0	0	0	0	0	0	0	0	0	0	0
chr1	10785556	10785556	+	0	0	0	0	0	0	0	0	0	0	0	0	0	0	0	0	INS	0
chr1	10982761	10982761	None	0	0	0	0	0	0	0	0	0	INS	0	0	0	0	0	0	INS	0
chr1	11139333	11139333	+	0	0	0	0	0	0	0	0	0	0	0	0	0	0	0	INS	0	0
chr1	11173961	11174330	-	1	DEL	DEL	DEL	DEL	DEL	DEL	1	1	1	1	1	DEL	DEL	DEL	1	DEL	1
chr1	11179638	11180644	+	1	1	1	1	1	1	1	1	1	1	1	1	1	1	1	1	DEL	1
chr1	11294063	11294063	+	0	0	0	0	0	0	0	0	0	0	0	0	0	0	0	0	0	INS
chr1	11340485	11340485	+	0	0	0	0	0	0	0	0	0	INS	0	0	0	0	0	0	0	0
chr1	11424243	11424243	+	0	0	0	0	0	0	0	0	0	0	0	INS	0	0	0	0	0	INS
chr1	11498124	11498124	+	0	0	0	0	0	0	0	0	0	INS	0	0	0	0	0	INS	0	0
chr1	11510744	11510744	None	0	0	0	0	0	0	0	0	0	0	INS	INS	0	INS	0	0	0	0
chr1	11565854	11565854	None	0	0	0	0	0	0	0	0	0	0	0	0	0	INS	0	0	INS	0
chr1	11590371	11590371	-	0	INS	INS	INS	0	INS	0	INS	0	0	INS	0	0	0	INS	0	0	0
chr1	11592867	11592867	None	0	INS	INS	0	0	INS	INS	0	0	INS	0	0	0	0	INS	0	0	0
chr1	11686282	11686282	None	0	0	0	0	0	0	0	INS	0	0	INS	0	0	0	0	0	0	0
chr1	11690111	11690111	-	0	0	0	0	0	0	0	0	0	0	0	0	0	0	0	INS	0	0
chr1	11699958	11701082	-	1	1	1	1	DEL	DEL	1	1	1	1	1	1	DEL	1	1	1	1	1
chr1	11712105	11712714	+	1	DEL	DEL	DEL	DEL	DEL	DEL	1	1	1	1	1	DEL	DEL	DEL	1	1	1
chr1	12043776	12043886	-	1	1	1	1	1	1	1	1	1	DEL	1	1	1	1	1	1	DEL	1
chr1	12166826	12168191	+	1	1	1	1	1	1	1	DEL	1	DEL	DEL	DEL	1	1	1	DEL	1	1
chr1	12273415	12273781	-	1	1	1	1	1	1	1	1	1	DEL	1	1	1	1	1	DEL	DEL	1
chr1	12347056	12348438	-	1	1	1	1	1	1	1	1	1	DEL	1	1	1	1	1	1	DEL	1
chr1	12892615	12893113	+	1	1	1	1	1	1	1	1	1	1	1	1	1	1	1	1	DEL	1
chr1	12920087	12920087	+	0	0	0	0	0	0	0	0	0	INS	0	0	0	0	0	0	0	0
chr1	13082838	13083258	+	1	1	1	1	1	1	1	1	1	DEL	1	1	1	1	1	DEL	DEL	1
chr1	13102535	13103131	-	1	1	1	1	1	1	1	1	1	DEL	1	1	1	1	1	1	DEL	1
chr1	13276319	13276319	+	0	0	0	0	0	0	0	0	0	0	0	0	0	0	0	0	0	INS
chr1	13324919	13325124	+	1	1	1	1	1	1	1	1	1	DEL	1	1	1	1	1	1	DEL	1
chr1	13660125	13660302	-	1	1	1	1	1	1	1	1	1	1	1	1	1	1	1	1	DEL	1
chr1	13704449	13704449	-	0	0	0	0	0	0	0	0	0	0	0	0	0	0	0	INS	0	0
chr1	13903073	13904179	+	1	1	1	1	1	1	1	1	1	1	1	1	1	1	1	1	DEL	1
chr1	13942286	13942873	+	1	1	1	1	1	1	1	1	1	1	1	1	1	1	1	DEL	1	1
chr1	13953666	13954201	-	1	1	1	1	1	1	1	1	1	1	1	1	1	1	1	DEL	1	1
chr1	14084652	14085148	-	1	DEL	DEL	1	1	1	1	1	1	DEL	1	1	DEL	1	1	DEL	DEL	1
chr1	14148894	14149761	+	1	1	1	1	1	1	1	1	1	1	1	1	1	1	1	1	DEL	1
chr1	14158000	14158278	+	1	1	1	1	1	1	1	1	1	DEL	1	1	1	1	1	DEL	DEL	1
chr1	14200313	14200959	+	1	1	1	1	1	1	1	1	1	DEL	1	1	1	1	1	DEL	DEL	1
chr1	14355265	14357374	-	1	DEL	DEL	DEL	DEL	DEL	DEL	DEL	1	DEL	DEL	DEL	DEL	DEL	DEL	1	1	DEL
chr1	14385507	14386314	+	1	1	1	1	1	1	1	1	1	DEL	1	1	1	1	1	DEL	DEL	1
chr1	14431305	14431508	+	1	1	1	1	1	1	1	1	1	1	1	DEL	1	1	1	1	1	1
chr1	14445509	14445754	+	1	1	1	1	1	1	1	1	1	DEL	1	1	1	1	1	DEL	1	1
chr1	14483823	14484455	+	1	1	1	1	1	1	1	1	1	1	1	1	1	1	1	DEL	DEL	1
chr1	14605544	14605544	None	0	0	0	0	0	0	0	0	0	0	INS	0	0	0	0	0	0	0
chr1	14649398	14649398	-	0	INS	INS	0	0	0	0	0	0	0	0	0	0	0	0	0	0	0
chr1	14654298	14654298	-	0	0	0	0	0	0	0	0	0	INS	0	0	0	0	0	0	0	0
chr1	14655901	14655901	-	0	0	0	0	0	0	0	0	0	0	0	0	0	0	0	0	INS	0
chr1	14660753	14660753	-	0	INS	INS	0	0	INS	INS	INS	0	INS	INS	INS	0	0	INS	0	0	INS
chr1	14673916	14674101	-	1	1	1	1	1	1	1	1	1	DEL	1	1	1	1	1	DEL	1	1
chr1	14701406	14701406	-	0	0	0	0	0	0	0	0	0	0	0	0	0	0	0	INS	INS	0
chr1	14773931	14774708	-	1	1	1	1	1	1	1	1	1	DEL	1	1	1	1	1	1	DEL	1
chr1	14791848	14792213	+	1	1	1	1	1	1	1	1	1	1	1	1	1	1	1	1	DEL	1
chr1	14852987	14853629	+	1	1	1	1	1	1	1	1	1	DEL	1	1	1	1	1	DEL	1	1
chr1	14949442	14950739	+	1	1	1	1	1	1	1	1	1	DEL	1	1	1	1	1	DEL	DEL	1
chr1	14959396	14966337	-	1	1	1	1	1	1	1	1	1	1	1	1	1	1	1	1	DEL	1
chr1	15023549	15024097	-	1	1	1	1	1	1	1	1	1	DEL	1	1	1	1	1	DEL	DEL	1
chr1	15025491	15026156	-	1	1	1	1	1	1	1	1	1	DEL	1	1	1	1	1	1	1	1
chr1	15026126	15026878	-	1	1	1	1	1	1	DEL	1	1	1	1	1	1	1	1	1	1	1
chr1	15039718	15039718	+	0	0	0	0	0	0	0	0	0	0	0	0	0	0	0	INS	0	0
chr1	15081000	15083000	+	1	1	1	1	1	1	1	1	1	1	1	1	1	1	1	DEL	1	1
chr1	15260479	15263346	+	1	1	1	1	1	1	1	1	1	1	1	1	1	1	1	1	DEL	1
chr1	15274211	15274386	+	1	1	1	1	1	1	1	1	1	1	1	1	1	1	1	1	DEL	1
chr1	15371211	15371211	-	0	0	0	0	0	0	0	0	0	0	0	INS	0	0	0	0	0	INS
chr1	15550014	15550014	+	0	0	0	0	0	0	0	0	0	INS	0	0	0	0	0	0	0	0
chr1	15667609	15667609	+	0	0	INS	0	0	0	0	0	0	0	0	0	0	0	0	0	0	0
chr1	15726657	15733953	-	1	1	1	1	1	1	1	1	1	1	1	1	1	1	1	1	1	DEL
chr1	15978367	15978367	-	0	0	0	0	0	0	0	0	0	0	0	0	0	0	0	0	INS	0
chr1	15979762	15979929	+	1	1	1	1	1	1	1	1	1	1	1	1	1	1	1	1	DEL	1
chr1	16015381	16015578	+	1	1	1	1	1	1	1	1	1	1	1	1	1	1	1	1	DEL	1
chr1	16179922	16180625	+	1	1	1	1	1	1	1	1	1	DEL	1	1	1	1	1	DEL	1	1
chr1	16277335	16277476	+	1	1	1	1	1	1	1	1	1	1	1	1	1	1	1	DEL	1	1
chr1	16317703	16318296	+	1	1	1	1	1	1	1	1	1	DEL	1	1	1	1	1	DEL	1	1
chr1	16417762	16418401	+	1	1	1	1	1	1	1	1	1	1	1	1	1	1	1	1	DEL	1
chr1	16518274	16519735	-	1	1	1	1	DEL	1	1	1	1	DEL	1	1	1	1	DEL	DEL	DEL	DEL
chr1	16669288	16669535	-	1	1	1	1	1	DEL	DEL	DEL	1	1	DEL	DEL	1	DEL	DEL	1	1	1
chr1	16800916	16800916	+	0	0	0	0	0	0	0	0	0	0	0	0	0	0	0	INS	0	0
chr1	16894224	16894600	+	1	1	1	1	1	1	1	1	1	1	1	1	1	1	1	DEL	DEL	1
chr1	16902948	16905658	+	1	1	1	1	DEL	1	1	1	1	DEL	1	1	1	1	1	DEL	DEL	DEL
chr1	16935641	16935867	-	1	1	1	1	1	1	1	1	1	DEL	1	1	1	1	1	DEL	DEL	1
chr1	16945360	16946566	-	1	1	1	1	1	1	1	1	1	1	1	1	1	1	1	DEL	1	1
chr1	17366803	17367124	-	1	DEL	DEL	DEL	1	1	1	1	1	DEL	1	1	DEL	1	1	DEL	DEL	1
chr1	17372832	17373299	-	1	1	1	1	1	1	1	1	1	1	1	1	1	1	1	1	DEL	1
chr1	17432168	17432168	None	0	0	0	0	0	0	0	0	0	INS	0	0	0	0	0	0	0	0
chr1	17445070	17446038	+	1	1	1	1	1	1	1	1	1	DEL	1	1	1	1	1	DEL	DEL	1
chr1	17475947	17475947	+	0	0	0	0	0	0	0	0	0	INS	0	0	0	0	0	0	0	0
chr1	17646249	17646249	+	0	0	0	0	0	0	0	0	0	INS	0	0	0	0	0	0	0	INS
chr1	17785974	17786198	+	1	1	1	1	1	1	1	1	1	1	1	1	1	1	1	DEL	DEL	1
chr1	17791503	17791907	+	1	1	1	1	1	1	1	1	1	1	1	1	1	1	1	1	DEL	1
chr1	17957875	17957875	+	0	0	0	0	0	0	0	0	0	0	0	0	0	0	0	INS	0	0
chr1	17984186	17984186	+	0	0	0	0	0	0	0	0	0	INS	0	0	0	0	0	0	0	0
chr1	18068035	18077652	+	1	1	1	1	1	1	1	1	1	DEL	1	1	1	1	1	DEL	DEL	1
chr1	18154219	18154533	+	1	1	1	1	1	1	1	1	1	1	1	DEL	1	1	DEL	1	1	1
chr1	18289011	18290007	-	1	DEL	DEL	DEL	1	1	1	1	1	DEL	1	1	DEL	1	1	DEL	DEL	DEL
chr1	18314309	18314645	+	1	1	1	1	1	1	1	1	1	1	1	1	1	1	1	DEL	1	1
chr1	18382029	18382257	-	1	1	1	1	1	1	1	1	1	DEL	1	1	1	1	1	DEL	DEL	1
chr1	18392289	18392289	+	0	0	0	0	0	0	0	0	0	INS	0	0	0	0	0	0	0	0
chr1	18427507	18428008	+	1	DEL	DEL	DEL	DEL	1	1	1	1	DEL	1	1	DEL	1	1	DEL	DEL	1
chr1	18455448	18455448	None	0	0	0	0	0	0	0	0	0	INS	0	0	0	0	0	INS	0	0
chr1	18462791	18469281	+	1	DEL	DEL	DEL	DEL	1	1	1	1	DEL	1	1	DEL	1	1	DEL	1	DEL
chr1	18535045	18535657	-	1	1	1	1	1	1	1	1	1	DEL	1	1	1	1	1	DEL	DEL	1
chr1	18608436	18608646	+	1	1	1	1	1	1	1	1	1	1	1	1	1	1	1	1	DEL	1
chr1	18616623	18617328	+	1	1	1	1	1	1	1	1	1	DEL	1	1	1	1	1	1	1	1
chr1	18717235	18717235	None	0	0	0	0	0	0	0	0	0	0	0	0	0	0	0	INS	0	0
chr1	18796105	18796405	-	1	1	1	1	1	1	1	1	1	1	1	1	1	1	1	DEL	DEL	1
chr1	18890171	18891409	-	1	1	1	1	1	1	1	1	1	DEL	1	1	1	1	1	DEL	DEL	1
chr1	18914768	18915189	+	1	1	1	1	1	1	1	1	1	1	1	1	1	1	1	DEL	1	1
chr1	18925591	18925591	+	0	0	0	0	0	0	0	0	0	0	0	0	0	0	0	INS	0	0
chr1	19023057	19023057	-	0	0	0	0	0	0	0	0	0	0	0	0	0	0	0	0	INS	0
chr1	19068295	19069442	+	1	1	1	1	1	1	1	1	1	DEL	1	1	1	1	1	DEL	DEL	1
chr1	19148174	19148631	+	1	1	1	1	1	1	1	1	1	DEL	1	DEL	1	1	DEL	DEL	DEL	DEL
chr1	19161584	19161817	+	1	1	1	1	1	1	1	1	1	1	1	1	1	1	1	1	DEL	1
chr1	19346035	19346035	-	0	0	0	0	0	0	0	0	0	INS	0	0	0	0	0	0	0	0
chr1	19371341	19372553	-	1	1	1	1	1	1	1	1	1	DEL	1	1	1	1	1	DEL	1	1
chr1	19383783	19384168	-	1	1	1	1	DEL	1	1	1	1	1	1	1	1	1	1	1	DEL	1
chr1	19410917	19410917	+	0	0	0	0	0	0	0	0	0	INS	0	0	0	0	0	0	0	0
chr1	19494273	19494440	+	1	1	1	1	DEL	1	1	1	1	1	1	1	1	1	1	DEL	1	DEL
chr1	19509373	19510999	-	0	0	0	0	0	0	0	0	0	INS	0	0	0	0	0	0	0	0
chr1	19595644	19595644	-	0	0	0	0	0	0	0	0	0	INS	0	0	0	0	0	0	0	0
chr1	19760968	19760968	-	0	0	0	0	0	0	0	0	0	0	0	0	0	0	0	0	INS	0
chr1	19824009	19824269	+	1	1	1	1	1	1	1	1	1	1	1	1	1	1	1	1	DEL	1
chr1	19876143	19876908	-	1	1	1	1	1	1	1	1	1	1	1	1	1	1	1	1	DEL	1
chr1	19953169	19953169	-	0	0	0	0	0	0	0	0	0	0	0	0	0	0	0	INS	0	0
chr1	19989240	19989663	-	1	1	1	1	DEL	DEL	DEL	DEL	1	DEL	DEL	1	1	DEL	1	DEL	DEL	1
chr1	19994597	19995101	+	1	1	1	1	DEL	DEL	DEL	DEL	1	DEL	DEL	1	1	DEL	1	1	1	1
chr1	20141254	20141660	+	1	1	1	1	1	1	1	1	1	1	1	1	1	1	1	DEL	1	1
chr1	20239222	20241286	+	1	1	1	1	1	1	1	1	1	DEL	1	1	1	1	1	DEL	DEL	1
chr1	20252203	20253009	-	1	1	1	1	1	1	1	1	1	DEL	1	1	1	1	1	1	DEL	1
chr1	20338529	20339562	+	1	1	1	1	1	1	1	1	1	DEL	1	1	1	1	1	DEL	1	1
chr1	20417130	20417341	-	1	1	1	1	1	1	1	1	1	1	1	1	1	1	1	1	DEL	1
chr1	20514772	20515660	+	1	1	1	1	DEL	1	DEL	DEL	1	DEL	DEL	1	1	1	DEL	1	DEL	1
chr1	20529509	20529509	+	0	0	0	0	0	0	0	0	0	0	0	0	0	0	0	INS	0	0
chr1	20550725	20551186	+	1	1	1	DEL	1	1	1	1	1	DEL	1	1	1	1	DEL	DEL	DEL	1
chr1	20622831	20623320	-	1	1	1	1	1	1	1	1	1	DEL	1	1	1	1	1	DEL	DEL	1
chr1	20627714	20629992	+	1	DEL	DEL	DEL	1	1	1	1	1	1	1	1	DEL	1	1	DEL	DEL	1
chr1	20670585	20670585	-	0	0	0	0	0	0	0	0	0	INS	0	0	0	0	0	0	0	0
chr1	20695497	20702584	+	1	1	1	1	1	1	1	1	1	DEL	1	1	1	1	1	DEL	DEL	1
chr1	20908831	20909448	-	1	DEL	DEL	DEL	DEL	DEL	DEL	DEL	1	1	DEL	DEL	DEL	DEL	DEL	1	DEL	1
chr1	21019156	21019156	+	0	0	0	0	0	INS	INS	INS	0	INS	0	INS	0	0	0	INS	0	0
chr1	21136498	21136498	None	0	0	0	0	0	0	0	0	0	INS	0	0	0	0	0	INS	INS	0
chr1	21471592	21471811	-	1	1	1	1	1	1	DEL	1	1	DEL	1	1	1	DEL	1	DEL	DEL	DEL
chr1	21490467	21490628	+	1	1	1	1	1	1	1	1	1	DEL	1	1	1	1	1	DEL	DEL	1
chr1	21637687	21638337	-	1	1	1	1	1	1	1	1	1	DEL	1	1	1	1	1	1	DEL	1
chr1	21647527	21648037	-	1	1	1	1	1	1	1	1	1	DEL	1	1	1	1	1	1	1	1
chr1	21682547	21683552	+	1	DEL	1	1	DEL	DEL	1	DEL	1	DEL	1	DEL	DEL	1	1	1	1	DEL
chr1	21713053	21713462	-	1	1	1	1	1	1	1	1	1	1	1	1	1	1	1	1	DEL	1
chr1	21733028	21733148	+	1	1	1	1	1	1	1	1	1	1	1	1	1	1	1	1	DEL	1
chr1	21771500	21771500	-	0	0	0	0	0	0	0	0	0	INS	0	0	0	0	0	INS	0	0
chr1	21785655	21785655	-	0	0	0	0	0	0	0	0	0	0	0	0	0	0	0	INS	0	0
chr1	21805256	21805256	-	0	0	0	0	0	0	0	0	0	INS	0	0	0	0	0	0	0	0
chr1	21863295	21864058	-	1	1	1	1	1	1	1	1	1	DEL	1	1	1	1	1	DEL	DEL	1
chr1	21885883	21885883	None	0	0	0	0	0	0	0	0	0	0	0	0	0	0	0	INS	0	0
chr1	21916480	21917217	+	1	1	1	1	1	1	1	1	1	DEL	1	1	1	1	1	1	1	1
chr1	21976157	21976157	+	0	0	0	0	0	0	0	0	0	INS	0	0	0	0	0	0	0	0
chr1	22044583	22051610	-	1	1	1	1	1	1	1	1	1	DEL	1	1	1	1	1	DEL	DEL	DEL
chr1	22096750	22096750	None	0	0	0	0	0	0	0	0	0	INS	0	0	0	0	0	INS	INS	0
chr1	22116279	22116695	+	1	1	1	1	1	1	1	1	1	1	1	1	1	1	1	1	DEL	1
chr1	22181125	22181759	+	1	1	1	1	1	1	1	1	1	1	1	1	1	1	1	1	DEL	1
chr1	22241225	22241225	-	0	0	0	0	0	0	0	0	0	0	0	0	0	0	0	0	INS	0
chr1	22272056	22272539	-	1	1	1	1	1	1	1	1	1	DEL	1	1	1	1	1	DEL	DEL	1
chr1	22318836	22319741	+	1	1	1	1	1	1	1	1	1	DEL	1	1	1	1	1	DEL	DEL	1
chr1	22511578	22512111	+	1	1	1	1	1	1	1	1	1	1	1	1	1	1	1	1	DEL	1
chr1	22573925	22574456	+	1	1	1	1	1	1	1	1	1	1	1	1	1	1	1	DEL	1	1
chr1	22610775	22611302	+	1	1	1	1	1	1	1	1	1	1	1	1	1	1	1	1	DEL	1
chr1	22639757	22639757	+	0	0	0	0	0	0	0	0	0	0	0	0	0	0	0	0	INS	0
chr1	22643846	22645095	-	1	1	1	1	DEL	DEL	1	1	1	DEL	1	1	DEL	1	DEL	1	1	DEL
chr1	22673895	22675735	+	1	1	1	1	1	1	1	DEL	1	1	1	1	1	1	1	1	1	1
chr1	22714097	22714468	-	1	1	1	1	1	1	1	1	1	1	1	1	1	1	1	1	DEL	1
chr1	22789351	22789351	-	0	0	0	0	0	0	0	0	0	0	INS	0	0	0	0	0	0	0
chr1	22815674	22815674	None	0	0	0	0	0	INS	0	0	0	INS	0	0	0	0	0	INS	0	0
chr1	22822418	22823010	-	1	1	1	1	1	1	1	1	1	1	1	1	1	1	1	1	DEL	1
chr1	22953970	22954610	-	1	1	1	1	DEL	1	1	1	1	DEL	1	1	DEL	1	1	DEL	1	DEL
chr1	22955698	22956190	+	1	1	1	1	1	1	1	1	1	DEL	1	1	DEL	1	1	DEL	1	DEL
chr1	22956632	22958514	+	1	1	1	1	DEL	1	1	1	1	DEL	1	1	DEL	1	1	DEL	DEL	DEL
chr1	23026489	23026888	+	1	1	1	1	1	1	1	1	1	1	1	1	1	1	1	1	DEL	1
chr1	23061892	23062516	+	1	1	1	1	1	1	1	1	1	1	1	1	1	1	1	DEL	DEL	1
chr1	23110696	23110999	+	1	1	1	1	1	1	1	1	1	1	1	1	1	1	1	1	DEL	1
chr1	23233790	23233790	-	0	0	0	0	0	0	0	0	0	0	0	0	0	0	0	INS	0	0
chr1	23279362	23279362	None	0	0	0	0	0	0	0	INS	0	0	0	INS	0	0	0	0	0	0
chr1	23426552	23427227	-	1	1	1	1	1	1	1	1	1	1	1	1	1	1	1	1	DEL	1
chr1	23476566	23478599	-	1	1	1	1	1	1	1	1	1	1	1	1	1	1	1	DEL	1	1
chr1	23516845	23516845	-	0	0	0	0	0	0	0	0	0	0	0	0	0	0	0	0	INS	0
chr1	23588942	23589173	+	1	1	1	1	1	1	1	1	1	1	1	1	1	1	1	DEL	1	1
chr1	23593963	23594068	-	1	1	1	1	DEL	DEL	DEL	DEL	1	DEL	1	DEL	DEL	DEL	1	1	1	DEL
chr1	23669973	23676211	+	1	1	1	1	1	1	1	1	1	1	1	1	1	1	1	1	DEL	1
chr1	23785586	23787775	-	1	1	1	1	1	DEL	1	1	1	1	1	DEL	1	DEL	DEL	1	1	1
chr1	24043156	24043895	+	1	1	1	1	1	1	1	1	1	DEL	1	1	1	1	1	DEL	DEL	1
chr1	24131330	24131330	+	0	0	0	0	0	0	0	0	0	0	0	0	0	0	0	INS	0	0
chr1	24153164	24153484	+	1	1	1	1	1	1	DEL	1	1	1	1	1	1	1	1	1	DEL	1
chr1	24273924	24273924	-	0	0	0	0	0	0	0	0	0	0	0	0	0	0	0	0	INS	0
chr1	24463731	24463731	-	0	0	0	0	0	0	0	0	0	0	0	0	0	0	0	INS	0	0
chr1	24533550	24533550	-	0	0	0	0	0	0	0	0	0	0	0	0	0	0	0	0	INS	0
chr1	24552134	24553479	-	1	1	1	1	1	DEL	1	DEL	1	DEL	DEL	DEL	DEL	DEL	DEL	DEL	DEL	1
chr1	24624452	24624452	-	0	0	0	0	0	0	0	0	0	INS	0	0	0	0	0	INS	0	0
chr1	24778160	24784697	+	1	1	1	1	DEL	1	DEL	1	1	DEL	1	1	1	1	1	DEL	DEL	1
chr1	24907719	24907719	None	0	0	0	0	0	INS	0	INS	0	0	INS	INS	0	0	INS	0	0	0
chr1	24954121	24954472	-	1	1	1	1	1	1	1	1	1	DEL	1	1	1	1	1	DEL	1	1
chr1	24965365	24966163	+	1	1	1	1	1	1	1	1	1	1	1	1	1	1	1	DEL	1	1
chr1	25331549	25332855	+	1	1	1	1	1	1	1	1	1	DEL	1	1	1	1	1	1	DEL	1
chr1	25412763	25413422	-	1	1	1	1	1	1	1	1	1	1	1	1	1	1	1	1	DEL	1
chr1	25665877	25665877	-	0	0	0	0	0	0	0	0	0	INS	0	0	0	0	0	0	0	0
chr1	25778076	25778327	+	1	1	1	1	1	1	1	1	1	1	1	1	1	1	1	1	DEL	1
chr1	25856713	25856713	+	0	0	0	0	0	0	0	0	0	0	0	0	0	0	0	0	INS	0
chr1	25919404	25919808	+	1	1	1	1	1	1	1	1	1	1	1	1	1	1	1	1	DEL	1
chr1	26049330	26049819	+	1	DEL	DEL	DEL	DEL	DEL	1	DEL	1	1	DEL	DEL	DEL	DEL	1	DEL	DEL	1
chr1	26090475	26090686	+	1	1	1	1	1	1	1	1	1	1	1	1	1	1	1	DEL	1	1
chr1	26281510	26281510	+	0	0	0	0	0	0	0	0	0	0	0	0	0	0	0	0	INS	0
chr1	26315773	26317995	-	1	DEL	DEL	1	DEL	DEL	DEL	DEL	1	DEL	DEL	DEL	DEL	DEL	DEL	DEL	DEL	1
chr1	26342707	26342707	+	0	0	0	0	0	0	0	0	0	INS	0	0	0	0	0	0	INS	0
chr1	26345679	26346088	+	1	1	1	1	1	1	1	1	1	1	1	1	1	1	1	1	DEL	1
chr1	26415351	26415520	-	1	1	1	1	1	1	1	1	1	1	1	1	1	1	1	1	DEL	1
chr1	26425785	26426371	-	1	1	1	1	1	1	1	1	1	1	1	1	1	1	1	1	DEL	1
chr1	26449952	26449952	-	0	0	0	0	0	0	0	0	0	0	0	0	0	0	0	0	INS	0
chr1	26601771	26601967	-	1	1	1	1	1	1	1	1	1	DEL	1	1	1	1	1	DEL	1	1
chr1	26675867	26675867	+	0	0	0	0	0	0	0	0	0	0	0	0	0	0	0	0	0	INS
chr1	26703598	26703598	None	0	0	0	0	0	0	0	0	0	0	0	0	0	0	INS	INS	INS	0
chr1	26767493	26768246	+	1	1	1	1	1	1	1	1	1	DEL	1	1	1	1	1	1	1	1
chr1	26791727	26791875	+	1	1	1	1	1	1	DEL	1	1	DEL	1	1	1	1	DEL	DEL	DEL	DEL
chr1	26826247	26826247	-	0	0	0	0	0	0	0	0	0	INS	0	0	0	0	0	0	0	0
chr1	26858593	26861254	+	1	1	1	1	1	1	1	1	1	DEL	1	1	1	1	1	DEL	1	1
chr1	26874815	26874815	+	0	INS	0	0	0	0	0	0	0	0	0	0	0	0	0	0	0	0
chr1	26893490	26894667	-	1	1	1	1	1	1	1	1	1	DEL	1	1	1	1	1	DEL	DEL	1
chr1	26942912	26942912	-	0	0	0	0	0	0	0	0	0	INS	0	0	0	0	0	0	0	0
chr1	26995783	26998335	-	1	DEL	DEL	DEL	1	1	DEL	1	1	DEL	1	1	DEL	1	DEL	DEL	DEL	DEL
chr1	27001461	27003319	+	1	1	1	1	1	1	1	1	1	DEL	1	1	1	1	1	DEL	DEL	1
chr1	27005872	27006303	-	1	1	1	1	1	1	1	1	1	1	1	1	1	1	1	1	DEL	1
chr1	27122001	27123228	+	1	1	1	1	1	1	1	1	1	1	1	1	1	1	1	1	DEL	1
chr1	27146030	27146506	+	1	1	1	1	1	1	1	1	1	DEL	1	1	1	1	1	DEL	DEL	1
chr1	27176270	27176270	-	0	0	INS	0	0	INS	INS	INS	0	0	0	INS	0	0	INS	0	0	INS
chr1	27357396	27357396	-	0	0	0	0	0	0	0	0	0	0	0	INS	0	0	0	0	0	0
chr1	27393370	27393370	+	0	0	0	0	0	0	0	0	0	0	0	0	0	0	0	INS	0	0
chr1	27426591	27427219	+	1	1	1	1	1	1	1	1	1	DEL	1	1	1	1	1	1	1	1
chr1	27468577	27468577	None	0	0	0	0	0	INS	0	INS	0	0	INS	INS	0	0	0	0	0	0
chr1	27806079	27806340	-	1	1	1	1	1	1	1	1	1	1	1	1	1	1	1	1	DEL	1
chr1	27944563	27944563	-	0	0	0	0	0	0	0	0	0	0	0	0	0	0	0	INS	0	0
chr1	27992385	27992385	+	0	0	0	0	0	0	0	0	0	0	0	0	0	0	0	INS	0	0
chr1	28015439	28015880	+	1	1	1	1	1	1	1	1	1	1	1	1	1	1	1	1	DEL	1
chr1	28020137	28020137	+	0	0	0	0	0	0	0	0	0	0	0	0	0	0	0	INS	0	0
chr1	28091529	28091976	-	1	1	1	1	DEL	1	DEL	1	1	1	1	1	1	1	1	DEL	DEL	DEL
chr1	28151046	28151046	+	0	0	0	0	0	0	0	0	0	0	0	0	0	0	0	0	INS	0
chr1	28189684	28190246	+	1	1	1	1	1	1	1	1	1	DEL	1	1	1	1	1	DEL	DEL	DEL
chr1	28242911	28249759	-	1	1	1	1	1	1	1	1	1	DEL	1	1	1	1	1	DEL	DEL	DEL
chr1	28267605	28267803	+	1	1	1	1	1	1	1	1	1	1	1	1	1	1	1	1	DEL	1
chr1	28418063	28419547	+	1	1	1	1	1	1	1	1	1	1	1	1	1	1	1	1	DEL	1
chr1	28472332	28472332	None	0	0	0	0	0	0	0	INS	0	0	0	0	0	0	0	INS	0	0
chr1	28481084	28481912	-	1	1	1	1	1	1	1	1	1	1	1	1	1	1	1	1	DEL	1
chr1	28555737	28556149	+	1	1	1	1	1	1	1	1	1	1	1	1	1	1	1	DEL	1	1
chr1	28589785	28590234	+	1	1	1	1	1	1	1	1	1	1	1	1	1	1	1	1	DEL	1
chr1	28615339	28615339	-	0	0	0	0	0	0	0	0	0	0	0	0	0	0	0	INS	0	0
chr1	28657703	28657862	-	1	1	1	1	1	1	1	1	1	1	1	1	1	1	1	DEL	1	1
chr1	28675346	28677829	-	1	1	1	1	1	1	1	1	1	1	1	1	1	1	1	DEL	1	1
chr1	28721302	28721596	+	1	1	1	1	1	1	1	1	1	1	1	1	1	1	1	DEL	DEL	1
chr1	28794084	28794235	+	1	1	1	1	1	1	1	1	1	1	1	1	1	1	1	1	DEL	1
chr1	28845787	28845888	-	1	DEL	DEL	DEL	DEL	DEL	DEL	DEL	1	DEL	DEL	DEL	DEL	DEL	DEL	1	1	DEL
chr1	28851972	28852459	-	1	1	1	1	1	1	1	1	1	1	1	1	1	1	1	1	DEL	1
chr1	28852555	28852762	-	1	1	1	1	1	1	1	1	1	1	1	1	1	1	1	1	DEL	1
chr1	28896973	28897320	-	1	1	1	1	1	1	1	1	1	1	1	1	1	1	1	1	DEL	1
chr1	28971433	28971433	None	0	0	0	0	0	0	0	0	0	0	0	0	0	INS	0	INS	0	0
chr1	28994370	28994370	-	0	INS	INS	INS	0	INS	0	INS	0	0	INS	INS	0	0	0	0	0	0
chr1	29023471	29023471	+	0	INS	INS	0	0	INS	0	INS	0	0	INS	INS	0	0	0	0	0	0
chr1	29154090	29154215	-	1	1	1	1	1	1	1	1	1	1	1	1	1	1	1	1	DEL	1
chr1	29182556	29182556	-	0	INS	INS	0	0	INS	0	INS	0	0	INS	INS	0	0	0	0	0	INS
chr1	29183367	29183898	-	1	DEL	DEL	DEL	1	DEL	1	DEL	1	1	DEL	DEL	DEL	DEL	1	1	1	DEL
chr1	29189069	29189650	-	1	1	1	1	1	1	1	1	1	DEL	1	1	1	1	1	1	1	1
chr1	29220153	29220279	+	1	1	1	1	1	1	1	1	1	1	1	1	1	1	1	1	DEL	1
chr1	29221464	29222357	+	1	1	1	1	1	1	1	1	1	1	1	1	1	1	1	1	DEL	1
chr1	29231799	29232516	-	1	1	1	1	1	1	1	1	1	1	1	1	1	1	1	1	DEL	1
chr1	29245446	29246045	-	1	DEL	DEL	DEL	1	DEL	1	DEL	1	DEL	DEL	DEL	DEL	DEL	1	DEL	1	DEL
chr1	29271352	29271352	-	0	0	0	0	0	0	0	0	0	0	0	0	0	0	0	0	INS	0
chr1	29362952	29362952	+	0	0	INS	0	0	0	0	0	0	0	0	0	0	0	0	0	0	INS
chr1	29565649	29565649	+	0	INS	INS	0	0	INS	0	INS	0	0	INS	INS	0	0	0	0	0	0
chr1	29608507	29608507	-	0	INS	INS	0	0	INS	0	INS	0	0	INS	INS	0	0	0	0	0	0
chr1	29820634	29820634	-	0	INS	0	0	0	0	0	INS	0	0	0	0	0	0	0	0	0	0
chr1	29919178	29919961	+	1	1	1	1	1	1	1	1	1	1	1	1	1	1	1	DEL	DEL	1
chr1	29929224	29929421	-	1	1	1	1	1	1	1	1	1	1	1	1	1	1	1	1	DEL	1
chr1	29991506	29992963	+	1	1	1	1	1	1	1	1	1	1	1	1	1	1	1	1	DEL	1
chr1	30013940	30013940	-	0	0	0	0	0	0	0	0	0	0	0	0	0	0	0	INS	INS	0
chr1	30023192	30023384	-	1	1	1	1	1	1	1	1	1	1	1	1	1	1	1	DEL	DEL	DEL
chr1	30048759	30051065	-	1	1	1	1	1	1	1	1	1	1	1	1	1	1	1	1	DEL	1
chr1	30250500	30254017	-	1	1	1	1	1	1	1	1	1	1	1	1	1	1	1	1	DEL	1
chr1	30266894	30269384	+	1	1	1	1	1	1	1	1	1	1	1	1	1	1	1	1	DEL	1
chr1	30272510	30272510	+	0	0	0	0	0	0	0	0	0	0	0	0	0	0	0	INS	0	0
chr1	30289661	30290438	+	1	1	1	1	1	1	1	1	1	1	1	1	1	1	1	1	DEL	1
chr1	30343129	30343129	None	0	0	0	0	0	0	0	0	0	0	0	0	0	0	0	0	INS	0
chr1	30385576	30385576	-	0	0	0	0	0	0	0	0	0	0	0	0	0	0	0	INS	0	0
chr1	30476027	30476206	+	1	DEL	DEL	DEL	DEL	1	DEL	1	1	DEL	1	1	DEL	1	1	DEL	DEL	DEL
chr1	30519012	30520178	+	1	1	1	1	1	1	1	1	1	1	1	1	1	1	DEL	DEL	DEL	1
chr1	30576096	30576096	+	0	0	0	0	0	0	0	0	0	0	0	0	0	0	0	INS	0	0
chr1	30595506	30596118	+	1	1	1	1	1	1	1	1	1	1	1	1	1	1	1	DEL	DEL	1
chr1	30709201	30709473	+	1	1	1	1	1	1	1	1	1	1	1	1	1	1	1	1	DEL	1
chr1	30712069	30712297	-	1	1	1	1	1	1	1	1	1	1	1	1	1	1	1	DEL	DEL	1
chr1	30798274	30798435	-	1	1	1	DEL	1	1	1	1	1	1	1	1	1	1	1	1	1	1
chr1	30908364	30908364	+	0	0	0	0	0	INS	0	0	0	0	0	0	0	0	0	0	0	0
chr1	30921039	30921358	+	1	1	1	1	1	DEL	1	DEL	1	1	DEL	DEL	1	DEL	1	DEL	DEL	1
chr1	30969854	30970338	-	1	1	1	1	DEL	DEL	DEL	1	1	DEL	DEL	DEL	1	DEL	DEL	DEL	DEL	DEL
chr1	30981749	30982321	-	1	1	1	1	1	1	1	1	1	1	1	1	1	1	1	1	DEL	1
chr1	30996149	30996509	+	1	1	1	1	1	1	1	1	1	1	1	1	1	1	1	1	DEL	1
chr1	31082723	31082723	-	0	0	0	0	0	0	0	0	0	0	0	0	0	0	0	0	INS	0
chr1	31086947	31087990	-	1	1	1	1	DEL	1	DEL	1	1	DEL	1	1	1	1	1	DEL	DEL	DEL
chr1	31098902	31099327	+	1	1	1	1	DEL	1	DEL	1	1	DEL	1	1	1	1	1	DEL	DEL	1
chr1	31110990	31110990	None	0	0	0	0	0	0	INS	0	0	0	0	0	0	0	0	0	0	0
chr1	31128535	31129183	+	1	1	1	1	1	1	1	1	1	DEL	1	DEL	1	1	1	DEL	DEL	DEL
chr1	31157973	31157973	-	0	INS	0	INS	0	0	INS	0	0	0	0	0	0	0	INS	0	0	0
chr1	31186342	31187038	-	1	1	1	1	1	1	1	1	1	DEL	1	1	1	1	1	1	DEL	1
chr1	31210646	31210646	-	0	0	0	0	0	0	0	0	0	0	0	0	0	0	0	INS	0	0
chr1	31274723	31275438	+	1	1	1	1	1	1	1	1	1	DEL	1	1	1	1	1	DEL	DEL	1
chr1	31299362	31299842	-	1	1	1	1	1	1	1	1	1	1	1	1	1	1	1	1	DEL	1
chr1	31334247	31334655	+	1	1	1	1	1	1	1	1	1	1	1	1	1	1	1	DEL	1	1
chr1	31377713	31377713	+	0	0	0	0	0	0	0	0	0	0	0	0	0	0	0	0	INS	0
chr1	31406662	31406869	+	1	1	1	1	1	1	1	1	1	1	1	1	1	1	1	DEL	DEL	1
chr1	31461551	31461551	-	0	0	0	0	0	0	0	0	0	0	0	0	0	0	0	INS	0	0
chr1	31796635	31796635	-	0	0	0	0	0	0	0	0	0	0	0	0	0	0	0	0	INS	0
chr1	31851315	31853968	+	1	1	1	1	1	1	1	1	1	1	1	1	1	1	1	1	DEL	1
chr1	32029219	32030033	+	1	1	1	1	1	1	1	1	1	1	1	1	1	1	1	1	DEL	1
chr1	32114978	32115366	-	1	1	1	1	1	1	1	1	1	1	1	1	1	1	1	1	DEL	1
chr1	32138378	32139036	+	1	1	1	1	1	1	1	1	1	DEL	1	1	1	1	DEL	DEL	DEL	1
chr1	32158087	32158087	+	0	0	0	0	0	0	0	0	0	0	0	0	0	0	INS	0	INS	0
chr1	32219356	32221338	-	1	1	1	1	1	1	1	1	1	DEL	1	1	1	1	DEL	DEL	DEL	1
chr1	32359984	32359984	-	0	0	0	0	0	INS	0	INS	0	0	INS	0	0	0	0	0	0	0
chr1	32380138	32381090	-	1	DEL	1	1	1	1	1	1	1	1	1	1	DEL	1	1	1	1	1
chr1	32458524	32459475	-	1	DEL	DEL	DEL	DEL	DEL	DEL	DEL	1	DEL	DEL	1	DEL	DEL	DEL	DEL	DEL	DEL
chr1	32462012	32462012	+	0	0	0	0	0	0	0	0	0	0	0	0	0	0	0	0	INS	0
chr1	32511201	32511201	+	0	0	0	0	0	0	0	0	0	0	0	0	0	0	0	INS	0	0
chr1	32526997	32526997	+	0	INS	INS	0	0	0	0	0	0	0	0	0	0	0	0	0	0	0
chr1	32550972	32550972	-	0	0	0	0	0	0	0	0	0	INS	0	0	0	0	0	0	0	0
chr1	32561868	32563108	-	1	1	1	1	1	1	1	1	1	1	1	1	1	1	1	1	DEL	1
chr1	32595412	32595887	+	1	1	1	1	1	1	1	1	1	1	1	1	1	1	1	DEL	DEL	1
chr1	32601352	32601563	+	1	1	1	1	1	1	1	1	1	1	1	1	1	1	1	1	DEL	1
chr1	32611443	32611443	+	0	0	0	0	0	0	0	0	0	INS	0	0	0	0	0	0	0	0
chr1	32683398	32683398	None	0	0	0	0	0	0	0	0	0	0	0	0	0	0	0	0	INS	INS
chr1	32690112	32690327	-	1	1	1	1	1	1	1	1	1	1	1	1	1	1	1	1	DEL	1
chr1	32748410	32748666	-	1	1	1	1	1	1	1	1	1	DEL	1	1	1	1	1	DEL	DEL	DEL
chr1	32758645	32758645	-	0	0	0	0	0	0	0	0	0	0	0	INS	0	0	0	0	0	0
chr1	32804434	32804434	+	0	0	0	0	0	0	0	0	0	0	0	0	0	0	0	0	0	INS
chr1	32836185	32838411	+	1	1	1	1	1	1	1	1	1	DEL	1	1	1	1	1	1	DEL	DEL
chr1	32906192	32909829	-	1	1	1	1	1	1	1	1	1	DEL	1	1	1	1	1	DEL	1	1
chr1	32931605	32931605	+	0	0	0	0	0	0	0	0	0	INS	0	0	0	0	0	0	0	0
chr1	32986741	32987211	+	1	1	1	1	1	1	1	1	1	DEL	1	1	1	1	1	DEL	DEL	1
chr1	33090877	33091584	-	1	1	1	1	1	1	1	1	1	1	1	1	1	1	1	DEL	DEL	1
chr1	33102480	33109281	+	1	1	1	1	1	1	1	1	1	1	1	1	1	1	1	1	DEL	1
chr1	33172123	33175352	+	1	1	1	1	1	1	DEL	1	1	DEL	1	DEL	1	DEL	1	DEL	DEL	DEL
chr1	33178583	33179213	+	1	1	1	1	1	1	1	1	1	DEL	1	1	1	1	1	1	DEL	1
chr1	33219387	33227620	+	1	1	1	1	1	1	DEL	1	1	1	1	1	1	1	1	1	1	1
chr1	33239348	33239528	+	1	1	1	1	1	1	1	1	1	1	1	1	1	1	1	1	DEL	1
chr1	33265689	33265689	+	0	0	0	0	0	0	0	0	0	0	0	0	0	0	0	0	0	INS
chr1	33374504	33375144	+	1	1	1	1	1	1	1	1	1	1	1	1	1	1	1	1	DEL	1
chr1	33509701	33509701	-	0	0	0	0	0	0	0	0	0	0	0	0	0	0	0	INS	0	0
chr1	33588748	33588748	+	0	INS	0	0	0	0	0	0	0	0	0	0	0	0	0	0	0	0
chr1	33623343	33623670	-	1	DEL	DEL	DEL	DEL	DEL	DEL	DEL	1	DEL	DEL	DEL	DEL	DEL	DEL	DEL	DEL	DEL
chr1	33632516	33633552	+	1	1	1	1	1	1	1	1	1	DEL	1	1	1	1	1	DEL	DEL	1
chr1	33744574	33744574	None	0	0	0	0	0	0	0	0	0	0	0	0	0	0	0	INS	0	0
chr1	33881400	33881815	-	1	DEL	DEL	DEL	DEL	DEL	DEL	DEL	1	DEL	DEL	1	DEL	1	DEL	DEL	DEL	DEL
chr1	33917503	33917503	None	0	0	0	0	0	0	0	0	0	0	0	0	0	0	0	INS	0	0
chr1	33970124	33970434	-	1	DEL	DEL	DEL	DEL	1	1	1	1	DEL	DEL	1	DEL	1	1	DEL	DEL	DEL
chr1	34007399	34009230	-	1	1	1	1	1	1	1	DEL	1	1	1	1	1	1	1	1	1	1
chr1	34027032	34027032	-	0	0	0	0	0	0	0	0	0	INS	0	0	0	0	0	0	0	0
chr1	34116864	34117032	-	1	1	1	1	1	1	1	1	1	DEL	1	1	1	DEL	1	DEL	DEL	1
chr1	34393805	34393805	+	0	0	0	0	0	0	0	0	0	0	0	0	0	0	0	0	INS	0
chr1	34397170	34397374	+	1	1	1	1	1	1	1	1	1	1	1	1	1	1	1	DEL	1	1
chr1	34446160	34446160	+	0	0	0	0	0	0	0	0	0	INS	0	0	0	0	0	INS	0	0
chr1	34474418	34481201	+	1	DEL	DEL	DEL	1	1	1	1	1	DEL	1	1	DEL	1	1	DEL	1	1
chr1	34545636	34546823	+	1	1	1	1	1	1	1	1	1	1	1	1	1	1	1	1	DEL	1
chr1	34595745	34595745	-	0	0	0	0	0	0	0	0	0	0	0	INS	0	0	0	0	0	0
chr1	34649913	34650387	+	1	1	1	1	1	1	1	1	1	1	1	1	1	1	1	1	DEL	1
chr1	34679179	34679696	+	1	1	1	1	DEL	DEL	1	DEL	1	1	DEL	1	1	1	DEL	DEL	DEL	DEL
chr1	34917316	34917316	-	0	INS	0	0	0	0	0	0	0	0	0	0	0	0	0	0	0	0
chr1	35081441	35081441	+	0	INS	INS	INS	0	0	0	0	0	0	0	0	0	0	0	0	0	0
chr1	35095493	35095493	-	0	INS	INS	0	0	0	0	0	0	0	0	0	0	0	0	0	0	0
chr1	35196346	35196346	None	0	0	INS	INS	0	0	0	0	0	INS	0	0	0	0	0	INS	INS	0
chr1	35211630	35216485	+	1	1	1	1	1	DEL	1	1	1	1	1	1	1	DEL	DEL	1	1	DEL
chr1	35247265	35247265	None	0	0	0	0	0	0	0	0	0	INS	0	INS	0	0	0	INS	INS	0
chr1	35380955	35381416	+	1	1	1	1	1	DEL	1	DEL	1	DEL	1	1	1	1	1	DEL	DEL	1
chr1	35396327	35396509	+	1	1	1	1	1	1	1	1	1	DEL	1	1	1	1	1	DEL	DEL	1
chr1	35407100	35407100	+	0	0	0	0	0	0	0	0	0	INS	0	0	0	0	0	INS	0	0
chr1	35439665	35441102	+	1	1	1	1	1	1	1	1	1	1	1	1	1	1	1	DEL	1	1
chr1	35479783	35480355	+	1	1	1	1	1	1	1	1	1	1	1	1	1	1	1	1	DEL	1
chr1	35534176	35535216	-	1	1	1	1	1	1	1	1	1	1	1	1	1	1	1	1	DEL	1
chr1	35550495	35550666	+	1	1	1	1	1	1	1	1	1	1	1	1	1	1	1	1	DEL	1
chr1	35588903	35589515	-	1	1	1	1	1	1	1	1	1	DEL	1	1	1	1	1	DEL	DEL	1
chr1	35642392	35642392	-	0	0	0	0	0	0	0	0	0	INS	0	0	0	0	0	0	0	0
chr1	35648171	35648171	None	0	0	0	0	0	0	0	0	0	0	0	0	0	0	0	INS	INS	0
chr1	35656226	35656597	+	1	1	1	1	DEL	1	1	1	1	DEL	DEL	DEL	1	1	DEL	DEL	DEL	1
chr1	35890539	35890705	+	1	1	1	1	1	1	1	1	1	1	1	1	1	1	1	1	DEL	1
chr1	35960348	35960657	+	1	1	1	1	DEL	DEL	1	DEL	1	DEL	DEL	1	1	1	1	1	DEL	1
chr1	36051642	36051642	+	0	0	0	0	0	0	0	0	0	INS	0	0	0	0	0	INS	0	0
chr1	36190956	36190956	+	0	0	0	0	0	0	0	0	0	0	0	0	0	0	0	0	INS	0
chr1	37311154	37311154	-	0	0	0	0	0	INS	0	INS	0	0	0	0	0	0	0	0	0	0
chr1	37612791	37613688	+	1	1	1	1	1	1	1	1	1	1	1	1	1	1	1	DEL	1	1
chr1	37751904	37751904	-	0	0	0	0	0	0	0	0	0	0	INS	INS	0	0	0	0	0	0
chr1	37987807	37988529	+	1	1	1	1	DEL	1	1	1	1	1	DEL	DEL	1	1	1	DEL	DEL	1
chr1	38356170	38359925	+	1	1	1	1	DEL	1	1	1	1	1	DEL	DEL	1	1	DEL	DEL	DEL	1
chr1	38382813	38383096	-	1	1	1	1	1	1	1	1	1	1	1	1	1	1	1	1	DEL	1
chr1	38528099	38528482	+	1	1	1	1	1	1	1	1	1	1	1	1	1	1	1	1	DEL	1
chr1	38896246	38896246	None	0	0	0	0	0	0	0	0	0	0	0	0	0	0	INS	0	0	0
chr1	38938540	38939178	+	1	1	1	1	1	1	1	1	1	1	1	1	1	1	1	1	DEL	1
chr1	38977537	38977537	-	0	0	0	0	0	0	0	0	0	INS	0	0	0	0	INS	0	0	0
chr1	39046971	39047260	-	1	1	1	1	1	1	1	1	1	DEL	1	1	1	1	DEL	DEL	DEL	1
chr1	39100740	39101462	-	1	1	1	1	1	1	1	1	1	1	1	1	1	1	1	DEL	1	1
chr1	39164571	39164571	-	0	0	0	0	0	0	0	0	0	0	0	0	0	0	0	0	INS	0
chr1	39288606	39288606	-	0	0	0	0	0	0	0	0	0	0	0	0	0	0	0	0	INS	0
chr1	39321583	39322126	-	1	1	1	1	1	1	1	1	1	1	1	1	1	1	1	DEL	1	1
chr1	39359578	39359918	-	1	1	1	1	1	1	1	1	1	1	1	1	1	1	1	DEL	DEL	1
chr1	39637532	39637812	-	1	1	1	1	1	1	1	1	1	1	1	1	1	1	1	1	DEL	1
chr1	39639637	39639637	-	0	0	0	0	0	0	0	0	0	0	0	0	0	0	0	0	INS	0
chr1	39859087	39859861	+	1	DEL	DEL	DEL	1	DEL	1	DEL	1	1	1	1	1	DEL	DEL	DEL	DEL	1
chr1	40199113	40205072	-	1	DEL	DEL	DEL	1	1	1	1	1	DEL	1	1	DEL	1	DEL	DEL	1	1
chr1	40225000	40225797	-	1	DEL	DEL	DEL	1	1	1	1	1	DEL	1	1	DEL	1	DEL	DEL	DEL	DEL
chr1	40273900	40273900	-	0	0	0	INS	0	0	0	0	0	0	0	0	0	0	0	0	0	0
chr1	40286454	40286454	-	0	0	0	0	0	0	0	0	0	0	0	0	0	0	0	0	INS	0
chr1	40477747	40477747	+	0	0	0	0	0	0	0	0	0	INS	0	0	0	0	0	INS	0	0
chr1	40576441	40578471	-	1	1	1	1	1	1	1	1	1	DEL	1	1	1	1	1	DEL	1	1
chr1	40593590	40593814	-	1	1	1	1	1	1	1	1	1	DEL	1	1	1	1	1	DEL	1	1
chr1	40601859	40602739	-	1	1	1	1	1	1	1	1	1	DEL	1	1	1	1	DEL	DEL	DEL	1
chr1	40604880	40604880	-	0	0	0	0	0	0	0	0	0	INS	0	0	0	0	0	0	0	0
chr1	40623679	40625886	+	1	1	1	1	1	1	1	1	1	DEL	1	1	1	1	1	1	1	1
chr1	40767885	40768291	-	1	1	1	1	1	1	1	1	1	DEL	1	1	1	1	1	DEL	1	1
chr1	41144187	41144336	+	1	1	1	1	1	1	1	1	1	1	1	1	1	1	1	1	DEL	1
chr1	41217321	41217516	-	1	1	1	1	1	1	1	1	1	1	1	1	1	1	1	1	DEL	1
chr1	41255348	41255348	-	0	0	0	0	0	0	0	0	0	INS	0	0	0	0	0	0	0	0
chr1	41512454	41513012	-	1	1	1	1	1	1	1	1	1	DEL	1	1	1	1	1	1	1	1
chr1	41540023	41540023	+	0	0	0	0	0	0	0	0	0	0	0	0	0	0	0	0	INS	0
chr1	41643371	41643371	-	0	INS	INS	INS	0	INS	0	0	0	INS	INS	INS	0	0	0	INS	0	0
chr1	41693678	41693838	+	1	1	1	1	DEL	DEL	1	DEL	1	DEL	1	1	1	1	1	DEL	1	1
chr1	41707623	41707623	None	0	0	0	0	0	0	0	0	0	INS	0	0	0	0	0	0	INS	0
chr1	41733122	41733122	-	0	0	0	0	0	0	0	0	0	0	0	0	0	0	0	INS	0	0
chr1	41794368	41794896	-	1	1	1	1	1	1	1	1	1	1	1	1	1	1	1	1	DEL	1
chr1	41909562	41909562	+	0	0	0	0	0	0	0	0	0	INS	0	0	0	0	0	INS	0	0
chr1	41916154	41916680	-	1	1	1	1	1	1	1	1	1	DEL	1	1	1	1	1	1	DEL	DEL
chr1	41997404	41998367	+	1	1	1	1	1	1	1	1	1	DEL	1	1	1	1	1	1	DEL	1
chr1	42020194	42020194	+	0	0	0	0	0	INS	0	INS	0	0	0	0	0	0	0	0	0	0
chr1	42070885	42073113	+	1	1	1	1	1	1	1	1	1	1	1	1	1	1	1	DEL	1	1
chr1	42087503	42088388	+	1	1	1	1	1	1	1	1	1	DEL	1	1	1	1	1	1	1	1
chr1	42099473	42099473	+	0	0	0	0	0	0	0	0	0	0	0	0	0	0	0	INS	0	0
chr1	42146485	42147130	+	1	1	1	1	1	1	1	1	1	1	1	1	1	1	1	1	DEL	1
chr1	42169548	42169548	+	0	0	0	0	0	0	0	0	0	INS	0	0	0	0	0	INS	0	0
chr1	42237887	42238004	+	1	DEL	DEL	DEL	1	1	1	1	1	1	DEL	DEL	DEL	DEL	1	1	DEL	DEL
chr1	42435342	42440076	-	1	1	1	1	1	1	1	1	1	DEL	1	1	1	1	1	1	DEL	1
chr1	42476796	42476796	-	0	0	0	0	0	0	0	0	0	INS	0	0	0	0	0	0	0	0
chr1	42494789	42495669	-	1	1	1	1	1	1	1	1	1	1	1	1	1	1	1	1	DEL	1
chr1	42507092	42507092	-	0	0	0	0	0	0	0	0	0	INS	0	0	0	0	0	INS	0	0
chr1	42508749	42508999	+	1	1	1	1	1	1	1	1	1	1	1	1	1	1	1	1	DEL	1
chr1	42629669	42629669	None	0	INS	0	0	0	0	0	0	0	INS	0	0	0	0	0	0	0	0
chr1	42643627	42644102	-	1	1	1	1	1	1	1	1	1	1	1	1	1	1	1	1	DEL	1
chr1	43042826	43042826	+	0	0	0	0	0	0	0	0	0	0	0	0	0	0	0	INS	0	0
chr1	43195586	43195586	-	0	0	0	0	0	0	0	0	0	INS	0	0	0	0	0	INS	0	0
chr1	43227871	43227871	+	0	0	0	0	0	0	0	0	0	INS	0	0	0	0	0	INS	0	0
chr1	43347567	43347567	-	0	0	0	0	0	0	0	0	0	INS	0	0	0	0	0	0	0	0
chr1	43400706	43400829	-	1	DEL	DEL	1	1	DEL	1	DEL	1	DEL	DEL	DEL	1	DEL	1	DEL	DEL	DEL
chr1	43426058	43427370	-	1	1	1	1	1	1	1	1	1	1	1	1	1	1	1	DEL	1	1
chr1	43433055	43433559	-	1	1	1	1	1	1	1	1	1	1	1	1	1	1	1	DEL	1	1
chr1	43439283	43441320	-	1	1	1	1	1	1	1	1	1	DEL	1	1	1	1	1	DEL	1	1
chr1	43533358	43533358	-	0	0	0	0	0	0	0	0	0	0	0	0	0	0	0	0	0	INS
chr1	43645909	43645909	+	0	0	0	0	0	0	0	0	0	0	0	0	0	0	0	INS	0	0
chr1	43734720	43735140	-	1	1	1	1	1	1	1	1	1	1	1	1	1	1	1	DEL	DEL	DEL
chr1	43790359	43790545	-	1	1	1	1	1	1	1	1	1	DEL	1	1	1	1	1	DEL	DEL	1
chr1	43859861	43859861	None	0	0	0	0	0	0	0	INS	0	0	0	0	0	INS	0	0	0	0
chr1	44147651	44147651	-	0	0	0	0	0	0	0	INS	0	0	0	0	0	0	0	0	0	0
chr1	44211335	44211690	-	1	1	1	1	1	1	1	1	1	1	1	DEL	1	1	1	1	1	1
chr1	44245303	44245303	None	0	INS	0	INS	0	INS	0	INS	0	0	INS	INS	0	0	0	0	0	0
chr1	44301830	44308095	+	1	1	1	1	1	1	1	1	1	1	1	1	1	1	1	DEL	1	1
chr1	44314389	44314822	+	1	1	1	1	1	1	1	1	1	DEL	1	1	1	1	1	DEL	1	1
chr1	44324016	44332447	+	1	1	1	1	1	1	1	1	1	1	1	1	1	1	1	1	DEL	1
chr1	44399867	44400457	+	1	1	1	1	1	1	1	1	1	1	1	1	1	1	1	1	DEL	DEL
chr1	44450850	44450850	+	0	0	0	0	0	0	0	0	0	0	0	0	0	0	0	INS	0	0
chr1	44518751	44518751	+	0	INS	0	0	0	0	0	0	0	0	0	0	0	0	0	0	0	0
chr1	44529258	44530524	+	1	1	1	1	1	1	1	1	1	DEL	1	1	1	1	1	1	1	1
chr1	44573394	44573394	None	0	INS	0	INS	0	0	0	0	0	0	0	0	0	0	0	0	0	0
chr1	44667239	44667239	-	0	0	0	0	0	0	0	0	0	0	0	0	0	0	0	0	INS	0
chr1	44690742	44690742	-	0	0	0	INS	0	0	0	0	0	0	0	0	0	0	0	0	0	0
chr1	44731482	44731677	-	1	1	1	1	1	1	1	1	1	1	1	1	1	1	1	1	DEL	1
chr1	44739806	44739999	-	1	1	1	1	1	1	1	1	1	DEL	1	1	1	1	1	DEL	DEL	1
chr1	44795615	44795615	+	0	0	0	0	0	0	0	0	0	0	0	0	0	0	0	INS	0	0
chr1	44839516	44840591	+	1	1	1	1	1	1	1	1	1	DEL	1	1	1	1	1	DEL	DEL	DEL
chr1	44974005	44974316	+	1	1	1	1	1	1	1	1	1	1	1	1	1	1	1	1	DEL	1
chr1	45049935	45053840	-	1	1	1	1	1	1	1	1	1	1	1	1	1	1	1	1	DEL	1
chr1	45058443	45059724	+	1	1	1	1	DEL	1	1	1	1	DEL	1	1	1	DEL	1	DEL	DEL	1
chr1	45093486	45093588	-	1	1	1	1	1	1	1	1	1	1	1	1	1	1	1	1	DEL	1
chr1	45198374	45199057	+	1	1	1	1	1	1	1	1	1	1	1	1	1	1	1	1	DEL	1
chr1	45298681	45298681	None	0	INS	INS	0	0	INS	INS	INS	0	0	0	0	0	0	0	INS	INS	0
chr1	45394388	45394597	+	1	1	1	1	DEL	1	1	1	1	1	1	1	1	DEL	1	1	DEL	1
chr1	45525642	45526153	+	1	1	1	1	1	1	1	1	1	1	1	1	1	1	1	1	DEL	1
chr1	45596584	45596584	None	0	INS	INS	INS	0	INS	0	INS	0	0	INS	INS	0	0	0	0	0	0
chr1	45625722	45627100	-	1	1	1	1	1	1	1	1	1	DEL	1	1	1	1	1	1	DEL	1
chr1	45687745	45688875	-	1	DEL	DEL	DEL	1	DEL	1	DEL	1	DEL	DEL	1	1	1	DEL	DEL	1	DEL
chr1	45694055	45694196	+	1	1	1	1	1	1	1	1	1	DEL	1	1	1	1	1	1	1	1
chr1	45695349	45696112	-	1	1	1	1	1	1	1	1	1	DEL	1	1	1	1	1	DEL	1	1
chr1	45707035	45707220	-	1	1	DEL	DEL	1	DEL	1	DEL	1	1	DEL	DEL	1	1	1	DEL	DEL	1
chr1	45734854	45735671	-	1	1	1	1	1	1	1	1	1	1	1	1	1	1	1	1	DEL	1
chr1	45740092	45740256	+	1	DEL	DEL	DEL	DEL	DEL	1	DEL	1	DEL	DEL	DEL	DEL	DEL	1	DEL	DEL	1
chr1	45767994	45768648	+	1	1	1	1	1	1	1	1	1	1	1	1	1	1	1	1	DEL	1
chr1	45771807	45772427	+	1	1	1	1	1	1	1	1	1	1	1	1	1	1	1	DEL	DEL	1
chr1	45823940	45823940	None	0	INS	INS	0	0	0	0	0	0	0	0	0	0	INS	0	0	INS	0
chr1	46007177	46007177	+	0	0	0	0	0	0	0	0	0	INS	0	0	0	0	0	0	0	0
chr1	46045161	46045850	-	1	1	1	1	1	1	1	1	1	1	1	1	1	1	1	1	DEL	1
chr1	46090406	46091115	+	1	DEL	DEL	DEL	DEL	DEL	1	DEL	1	DEL	DEL	DEL	1	DEL	1	DEL	1	DEL
chr1	46106166	46108928	+	1	1	1	1	1	1	1	1	1	1	1	1	1	1	1	DEL	DEL	1
chr1	46256201	46256201	None	0	0	0	0	0	0	0	0	0	INS	0	0	0	0	0	0	0	0
chr1	46383434	46384255	-	1	1	1	1	1	1	1	1	1	1	1	1	1	1	1	1	DEL	1
chr1	46439952	46446009	+	1	1	1	1	DEL	1	1	1	1	1	1	1	1	DEL	1	DEL	DEL	1
chr1	46488740	46488959	+	1	1	1	1	1	1	1	1	1	1	1	1	1	1	1	1	DEL	1
chr1	46499774	46506916	-	1	DEL	DEL	DEL	DEL	1	1	DEL	1	1	DEL	DEL	1	DEL	1	DEL	1	DEL
chr1	46857200	46857708	+	1	1	1	1	1	1	1	1	1	1	1	1	1	1	1	DEL	1	1
chr1	46871394	46871716	-	1	DEL	DEL	DEL	DEL	DEL	1	DEL	1	1	DEL	DEL	DEL	DEL	DEL	DEL	DEL	DEL
chr1	46897648	46898039	+	1	1	1	1	1	1	1	1	1	1	1	1	1	1	1	1	DEL	1
chr1	47077882	47077882	None	0	0	0	0	0	0	0	0	0	0	0	0	0	0	0	0	INS	0
chr1	47089944	47089944	-	0	0	0	0	0	0	0	0	0	INS	0	0	0	0	0	INS	INS	0
chr1	47102808	47102808	-	0	0	0	0	0	0	0	0	0	INS	0	0	0	0	0	0	0	0
chr1	47104999	47104999	+	0	0	0	0	0	0	0	0	0	0	0	0	0	0	0	0	INS	0
chr1	47179246	47179423	-	1	1	1	1	1	1	1	1	1	DEL	1	1	1	1	1	1	1	1
chr1	47307519	47307972	-	1	1	1	1	1	1	1	1	1	1	1	DEL	1	DEL	1	DEL	DEL	1
chr1	47387904	47387904	None	0	0	0	0	0	0	0	0	0	INS	0	0	0	0	0	INS	0	0
chr1	47400559	47400800	-	1	1	1	1	1	1	1	1	1	1	1	1	1	1	1	1	DEL	1
chr1	47401105	47401659	+	1	1	1	1	1	1	1	1	1	1	1	1	1	1	1	1	DEL	1
chr1	47597446	47598089	-	1	1	1	1	1	1	1	1	1	1	1	1	1	1	1	DEL	DEL	1
chr1	47666492	47666492	-	0	0	0	0	0	0	0	0	0	0	0	0	0	0	0	INS	0	0
chr1	47685801	47694668	+	1	DEL	DEL	DEL	DEL	DEL	DEL	DEL	1	DEL	DEL	DEL	1	DEL	DEL	DEL	DEL	DEL
chr1	47704243	47705439	-	1	1	1	1	1	1	1	1	1	1	1	1	1	1	1	1	DEL	1
chr1	47705666	47705837	+	1	1	1	1	1	1	1	1	1	1	1	1	1	1	1	1	DEL	1
chr1	47742461	47747289	+	1	1	1	1	1	1	1	1	1	DEL	1	1	1	1	1	DEL	DEL	1
chr1	47946000	47949000	+	1	1	1	1	1	1	1	1	1	1	1	1	1	1	1	DEL	DEL	1
chr1	47949976	47949976	None	0	0	0	0	0	0	0	0	0	0	0	0	0	0	0	INS	0	0
chr1	48017376	48017795	-	1	1	1	1	1	1	1	1	1	DEL	1	1	1	1	1	DEL	1	1
chr1	48081503	48083387	+	1	1	1	1	1	1	1	1	1	1	1	1	1	1	1	1	DEL	1
chr1	48087254	48087254	+	0	0	0	0	0	0	0	0	0	0	0	0	0	0	0	0	INS	0
chr1	48131681	48132468	+	1	1	1	1	1	1	1	1	1	DEL	1	1	1	1	1	1	DEL	1
chr1	48187772	48188309	-	1	1	1	1	1	1	1	1	1	1	1	1	1	1	1	1	DEL	1
chr1	48190864	48191300	+	1	1	1	1	1	1	1	1	1	1	1	1	1	1	1	1	DEL	1
chr1	48207409	48207975	-	1	1	1	1	1	1	1	1	1	1	1	1	1	1	1	1	DEL	1
chr1	48248003	48248003	None	0	0	0	0	0	INS	INS	INS	0	0	INS	INS	0	0	INS	0	0	INS
chr1	48259498	48260294	+	1	1	1	1	1	1	1	1	1	DEL	1	1	1	1	1	DEL	DEL	1
chr1	48280648	48281072	-	1	1	1	1	1	1	1	1	1	DEL	1	1	1	1	1	DEL	DEL	1
chr1	48312331	48312331	+	0	0	0	0	0	0	0	0	0	0	0	0	0	0	0	INS	0	0
chr1	48356080	48357508	+	1	1	1	1	1	1	1	1	1	DEL	1	1	1	1	1	DEL	DEL	1
chr1	48396634	48396879	+	1	1	1	1	1	1	1	1	1	DEL	1	1	1	1	1	1	1	1
chr1	48401840	48402089	-	1	1	1	1	1	1	1	1	1	1	1	1	1	1	1	1	DEL	1
chr1	48470263	48474016	+	1	1	1	1	DEL	DEL	DEL	DEL	1	DEL	DEL	DEL	1	DEL	DEL	DEL	DEL	1
chr1	48540909	48542053	+	1	1	1	1	1	1	1	1	1	1	1	1	1	1	1	1	DEL	1
chr1	48551620	48558012	+	1	1	1	1	1	1	1	1	1	DEL	1	1	1	1	1	DEL	DEL	1
chr1	48586038	48586038	+	0	0	0	0	0	INS	INS	INS	0	0	INS	INS	0	INS	0	0	0	0
chr1	48586384	48587157	+	1	1	1	1	1	1	1	1	1	1	1	1	1	1	1	1	DEL	1
chr1	48709171	48709323	+	1	1	1	1	1	1	1	1	1	1	1	1	1	1	1	DEL	1	1
chr1	48738401	48738510	+	1	1	1	1	DEL	1	1	1	1	1	1	1	1	1	1	1	DEL	1
chr1	48740051	48740338	-	1	1	1	1	1	1	DEL	1	1	1	1	1	1	1	1	1	DEL	1
chr1	48742191	48743740	+	1	1	1	1	DEL	1	DEL	1	1	DEL	1	1	1	1	1	DEL	DEL	1
chr1	48765200	48772230	-	1	1	1	1	DEL	1	DEL	1	1	DEL	1	1	1	1	1	DEL	DEL	1
chr1	48841478	48841999	-	1	1	1	1	1	1	1	1	1	1	1	1	1	1	1	1	DEL	1
chr1	48956426	48957166	+	1	1	1	1	1	1	1	1	1	DEL	1	1	1	1	1	DEL	1	1
chr1	49010119	49011456	+	1	1	1	1	1	1	1	1	1	1	1	1	1	1	1	1	DEL	1
chr1	49041223	49041469	+	1	1	1	1	1	1	1	1	1	DEL	1	1	1	1	1	1	DEL	1
chr1	49042379	49042379	+	0	0	0	0	0	0	0	0	0	INS	0	0	0	0	0	0	0	0
chr1	49062162	49062309	-	1	1	1	1	1	1	1	1	1	DEL	1	1	1	1	1	1	DEL	DEL
chr1	49109602	49109602	None	0	0	0	0	0	0	0	0	0	0	0	0	0	0	0	INS	0	0
chr1	49217265	49218549	-	1	1	1	1	1	1	1	1	1	1	1	1	1	1	1	1	DEL	1
chr1	49220348	49220348	None	0	0	0	0	0	0	0	0	0	0	0	0	0	INS	0	0	INS	0
chr1	49244502	49244608	+	1	1	1	1	1	1	1	1	1	DEL	1	1	1	1	1	1	1	1
chr1	49248802	49249685	+	1	1	1	1	1	1	1	1	1	DEL	1	1	1	1	1	1	1	1
chr1	49588817	49589198	-	1	1	1	1	1	1	1	1	1	DEL	1	1	1	1	1	DEL	DEL	1
chr1	49606207	49607677	+	1	1	1	1	1	1	1	1	1	DEL	1	1	1	1	1	DEL	DEL	1
chr1	49672466	49673113	+	1	1	1	1	1	1	1	1	1	1	1	1	1	1	1	1	DEL	1
chr1	49688527	49688636	-	1	1	1	1	1	1	1	1	1	1	1	1	1	1	1	1	DEL	1
chr1	49690192	49691464	+	1	1	1	1	1	1	1	1	1	1	1	1	1	1	1	1	DEL	1
chr1	49853202	49853354	-	1	1	1	1	1	1	1	1	1	DEL	1	1	1	1	1	1	DEL	1
chr1	49894320	49894320	None	0	0	0	0	0	0	0	0	0	INS	0	0	0	0	0	0	0	0
chr1	49943961	49944193	+	1	DEL	DEL	1	1	1	1	1	1	1	1	1	1	1	DEL	DEL	1	DEL
chr1	49983953	49984266	+	1	1	1	1	1	1	1	1	1	1	1	1	1	1	1	DEL	DEL	1
chr1	50011293	50011810	+	1	1	1	1	1	1	1	1	1	1	1	1	1	1	1	1	DEL	1
chr1	50134514	50135081	+	1	1	1	1	1	1	1	1	1	1	1	1	1	1	1	1	DEL	1
chr1	50143155	50143155	+	0	0	0	0	0	0	0	0	0	0	0	0	0	0	INS	0	0	INS
chr1	50279506	50279506	-	0	0	0	0	0	0	0	0	0	INS	0	0	0	0	0	INS	0	0
chr1	50280770	50280770	+	0	0	INS	0	0	INS	0	INS	0	0	INS	INS	0	0	INS	0	0	INS
chr1	50307645	50307645	None	0	INS	0	INS	0	0	0	0	0	0	0	0	0	0	0	0	0	0
chr1	50318158	50319140	+	1	1	1	1	1	1	1	1	1	DEL	1	1	1	1	1	DEL	DEL	1
chr1	50386750	50393253	+	1	1	1	DEL	1	1	1	1	1	1	1	1	1	1	1	1	1	1
chr1	50586967	50587665	+	1	1	DEL	1	1	1	1	1	1	DEL	1	1	1	1	1	1	1	1
chr1	50696799	50696799	None	0	0	0	0	0	0	0	0	0	0	0	0	0	INS	0	INS	0	0
chr1	50706589	50706589	-	0	0	0	0	0	0	0	0	0	0	0	0	0	0	0	INS	0	0
chr1	50718904	50719633	+	1	1	1	1	1	1	1	1	1	1	1	1	1	1	1	1	DEL	1
chr1	50871449	50872014	+	1	1	1	1	1	1	1	1	1	1	1	1	1	1	1	1	DEL	1
chr1	50887447	50887447	None	0	0	0	0	0	0	0	0	0	0	0	0	0	0	0	0	INS	0
chr1	50908696	50908874	+	1	1	1	1	1	1	1	1	1	1	1	1	1	1	1	1	DEL	1
chr1	50946253	50946715	-	1	1	1	1	1	1	1	1	1	DEL	1	1	1	1	1	1	1	DEL
chr1	50977328	50977328	-	0	0	0	0	0	0	0	0	0	0	0	0	0	0	0	INS	0	0
chr1	51131931	51131931	-	0	0	0	0	0	INS	0	INS	0	0	INS	INS	0	0	0	0	INS	0
chr1	51159377	51161145	+	1	1	1	1	DEL	1	DEL	1	1	1	1	1	1	1	DEL	1	1	DEL
chr1	51233777	51236321	+	1	DEL	DEL	DEL	1	DEL	1	DEL	1	DEL	DEL	DEL	1	DEL	DEL	DEL	DEL	DEL
chr1	51335472	51336037	+	1	1	1	1	1	1	1	1	1	DEL	1	1	1	1	1	DEL	DEL	1
chr1	51405253	51405253	None	0	0	0	0	0	0	0	0	0	INS	0	0	0	0	0	INS	0	INS
chr1	51512898	51513452	-	1	1	1	1	1	1	1	1	1	1	1	1	1	1	1	DEL	1	1
chr1	51708782	51711509	+	1	1	1	DEL	1	1	1	1	1	DEL	1	1	1	1	1	1	DEL	1
chr1	51717627	51717627	None	0	0	0	0	0	0	0	0	0	0	0	0	0	0	0	0	INS	0
chr1	51724955	51725167	+	1	DEL	DEL	DEL	DEL	1	DEL	1	1	DEL	1	1	1	DEL	DEL	DEL	DEL	DEL
chr1	51908648	51909179	-	1	1	1	1	1	1	1	1	1	1	1	1	1	1	1	1	DEL	1
chr1	52038397	52038833	+	1	1	1	1	1	1	1	1	1	DEL	1	1	1	1	1	DEL	1	1
chr1	52072116	52073330	-	1	1	1	1	1	1	1	1	1	DEL	1	1	1	1	1	DEL	DEL	1
chr1	52138794	52138794	-	0	0	0	0	0	0	INS	0	0	0	0	0	0	0	INS	0	0	0
chr1	52184670	52185517	-	1	1	1	1	1	1	1	1	1	1	1	1	DEL	1	1	DEL	DEL	DEL
chr1	52323578	52323578	None	0	0	0	0	0	0	0	0	0	0	0	0	0	0	0	INS	0	0
chr1	52352930	52352930	+	0	0	0	0	0	0	0	0	0	INS	0	0	0	0	0	0	0	0
chr1	52574285	52574285	None	0	0	0	0	0	0	0	0	0	INS	0	0	0	0	0	0	0	0
chr1	52599505	52599640	-	1	1	1	1	1	1	1	1	1	DEL	1	1	1	1	1	1	1	1
chr1	52631895	52631895	-	0	0	0	0	0	0	0	0	0	0	0	0	0	0	0	0	INS	0
chr1	52712396	52712946	+	1	1	1	1	1	1	1	1	1	1	1	1	1	1	1	1	DEL	1
chr1	52735035	52735035	None	0	0	0	0	0	0	0	0	0	INS	0	0	0	0	INS	0	0	INS
chr1	52759270	52759270	+	0	0	0	0	0	0	0	0	0	0	0	0	0	0	INS	0	0	INS
chr1	52800818	52801774	-	1	1	1	1	DEL	1	DEL	1	1	DEL	1	1	1	DEL	DEL	1	DEL	DEL
chr1	52918370	52918915	+	1	1	1	1	1	1	1	1	1	DEL	1	1	1	1	1	1	1	1
chr1	52937299	52937434	-	1	1	1	1	1	1	1	1	1	1	1	1	1	1	1	1	DEL	1
chr1	52965540	52965540	None	0	0	0	0	0	0	0	0	0	0	0	0	0	0	0	0	INS	0
chr1	53091754	53091754	+	0	0	0	0	0	0	0	0	0	INS	0	0	0	0	0	0	0	0
chr1	53127628	53127628	+	0	0	0	0	0	0	0	0	0	0	0	0	0	0	0	0	0	INS
chr1	53134739	53134739	-	0	0	0	0	0	0	0	0	0	0	0	0	0	0	0	0	INS	0
chr1	53135358	53136005	+	1	1	1	1	1	1	1	1	1	1	1	1	1	1	1	1	DEL	1
chr1	53195669	53195669	-	0	0	0	0	0	0	INS	0	0	0	0	0	0	0	0	0	0	0
chr1	53242426	53242426	None	0	0	0	0	0	0	INS	0	0	INS	0	0	0	0	INS	INS	0	INS
chr1	53265617	53265617	+	0	0	0	0	0	0	0	0	0	0	0	0	0	0	0	0	INS	0
chr1	53288189	53288189	None	0	0	0	0	0	0	0	0	0	0	0	0	0	0	0	INS	0	0
chr1	53475528	53475633	+	1	1	1	1	1	1	1	1	1	1	1	1	1	1	1	1	DEL	1
chr1	53576039	53577300	+	1	1	1	1	DEL	1	DEL	1	1	DEL	1	1	1	1	1	1	DEL	1
chr1	54221494	54221812	+	1	1	1	1	1	1	1	1	1	1	1	1	1	1	1	1	DEL	1
chr1	54255342	54256601	-	1	1	1	1	DEL	1	DEL	1	1	DEL	DEL	DEL	1	1	1	1	DEL	DEL
chr1	54473851	54474084	+	1	1	1	1	1	1	1	1	1	DEL	1	1	1	1	1	DEL	DEL	1
chr1	54517847	54517847	+	0	0	0	0	0	0	0	0	0	0	0	0	0	0	0	INS	0	0
chr1	54687487	54688125	-	1	1	1	1	DEL	1	DEL	1	1	DEL	1	1	1	1	DEL	DEL	DEL	1
chr1	54780423	54780423	+	0	0	0	0	0	0	0	0	0	0	0	0	0	0	INS	0	0	INS
chr1	54781042	54782196	-	1	1	1	1	1	1	1	1	1	DEL	1	1	1	1	1	DEL	DEL	1
chr1	54830131	54830131	None	0	0	0	0	0	0	0	0	0	0	0	0	0	0	INS	0	0	0
chr1	54887805	54888200	+	1	1	1	1	1	1	1	1	1	DEL	1	1	1	1	1	DEL	DEL	1
chr1	54899675	54899675	None	0	0	0	0	0	0	0	0	0	0	0	0	0	0	INS	0	0	INS
chr1	54992918	54992918	+	0	0	0	0	0	0	0	0	0	0	0	0	0	0	INS	0	0	INS
chr1	55104446	55104446	None	0	0	0	0	0	0	0	0	0	0	0	0	0	0	0	0	INS	0
chr1	55130783	55131227	-	1	1	1	1	1	1	1	1	1	1	1	1	1	1	1	1	DEL	1
chr1	55286876	55287965	-	1	1	1	1	1	1	1	1	1	1	1	1	1	1	1	1	DEL	1
chr1	55423338	55425810	-	1	1	1	1	1	1	1	1	1	DEL	1	1	1	DEL	1	DEL	DEL	DEL
chr1	55469640	55469640	+	0	0	0	0	0	0	0	0	0	0	0	0	0	0	0	0	0	INS
chr1	55522251	55524081	-	1	1	1	1	DEL	1	DEL	1	1	DEL	1	1	1	DEL	1	DEL	DEL	DEL
chr1	55527242	55529024	-	1	1	1	1	DEL	1	DEL	1	1	DEL	1	1	1	DEL	1	DEL	DEL	DEL
chr1	55542262	55542262	+	0	0	0	0	0	0	0	0	0	0	0	0	0	0	0	INS	0	0
chr1	55608272	55608663	-	1	1	1	1	1	1	1	1	1	1	1	1	1	1	1	1	DEL	1
chr1	55695401	55695797	-	1	1	1	1	1	1	1	1	1	1	1	1	1	DEL	1	1	1	DEL
chr1	55743751	55743751	+	0	0	0	0	0	0	INS	0	0	0	0	0	0	0	0	0	0	0
chr1	55860069	55860069	-	0	0	0	0	0	0	0	0	0	0	0	0	0	0	0	0	INS	0
chr1	55900376	55900654	-	1	1	1	1	1	1	1	1	1	1	1	1	1	1	1	1	DEL	1
chr1	55999562	55999961	-	1	1	1	1	1	1	1	1	1	1	1	1	1	1	1	1	DEL	1
chr1	56124495	56124955	-	1	1	1	1	1	1	1	1	1	1	1	1	1	1	1	1	DEL	1
chr1	56127587	56127587	-	0	0	0	0	0	0	0	0	0	0	0	0	0	0	0	0	INS	0
chr1	56193873	56200256	+	1	1	1	1	DEL	1	DEL	1	1	DEL	1	1	1	1	1	DEL	DEL	DEL
chr1	56212665	56212931	+	1	1	1	1	1	1	1	1	1	1	1	1	1	1	1	1	DEL	1
chr1	56291353	56291566	-	1	1	1	1	1	1	1	1	1	1	1	1	1	1	1	1	DEL	1
chr1	56331235	56334363	-	1	1	1	1	1	1	1	1	1	1	1	1	1	DEL	1	DEL	DEL	1
chr1	56337596	56339732	+	1	1	1	1	1	1	1	1	1	DEL	1	1	1	DEL	1	DEL	DEL	1
chr1	56349436	56350451	-	1	1	1	1	DEL	1	DEL	1	1	DEL	1	1	1	1	1	DEL	1	DEL
chr1	56352476	56352797	+	1	1	1	1	DEL	1	DEL	1	1	DEL	1	1	1	1	1	DEL	DEL	DEL
chr1	56355480	56356262	+	1	1	1	1	1	1	1	1	1	DEL	1	1	1	1	1	DEL	DEL	1
chr1	56357932	56357932	-	0	0	0	0	0	0	0	0	0	INS	0	0	0	0	0	0	0	0
chr1	56474689	56474987	+	1	1	1	1	DEL	1	DEL	1	1	DEL	1	1	1	1	1	1	DEL	1
chr1	56480948	56480948	-	0	0	0	0	0	0	0	0	0	0	0	0	0	0	0	0	INS	0
chr1	56508216	56509125	+	1	1	1	1	1	1	1	1	1	DEL	1	1	1	DEL	1	DEL	DEL	1
chr1	56577898	56578416	-	1	1	1	1	1	1	1	1	1	1	1	1	1	1	1	1	DEL	1
chr1	56585556	56586087	-	1	1	1	1	1	1	1	1	1	DEL	1	1	1	1	1	DEL	DEL	1
chr1	56648568	56649092	+	1	1	1	1	1	1	1	1	1	1	1	1	1	1	1	1	DEL	1
chr1	56712063	56712213	+	1	1	1	1	1	1	1	1	1	1	1	1	1	1	1	1	DEL	1
chr1	56717583	56717583	+	0	0	0	0	0	0	0	0	0	0	0	0	0	0	0	0	INS	0
chr1	56766482	56766758	+	1	1	1	1	1	1	1	1	1	1	1	1	1	1	1	1	DEL	1
chr1	57121145	57127723	-	1	1	1	1	1	1	1	1	1	DEL	1	1	1	DEL	1	DEL	DEL	1
chr1	57313140	57313777	+	1	1	1	1	1	1	1	1	1	1	1	1	1	1	1	1	DEL	1
chr1	58030808	58033442	+	1	1	1	1	1	DEL	1	1	1	DEL	1	1	1	1	1	DEL	DEL	1
chr1	58044684	58044684	-	0	0	0	0	0	0	0	0	0	0	0	0	0	0	0	INS	0	0
chr1	58139205	58139973	+	1	1	1	1	1	1	1	1	1	DEL	1	1	1	1	1	1	DEL	1
chr1	58144184	58145547	-	1	1	1	1	1	1	DEL	1	1	DEL	1	1	DEL	1	1	DEL	DEL	DEL
chr1	58211936	58212643	-	1	1	1	1	1	1	1	1	1	DEL	1	1	1	1	1	1	DEL	1
chr1	58324667	58324667	None	0	0	0	0	0	0	0	0	0	0	0	0	0	0	INS	0	0	0
chr1	58555025	58555025	-	0	0	0	0	0	0	0	0	0	INS	0	0	0	0	0	INS	0	0
chr1	58596572	58596572	-	0	0	0	0	0	0	0	0	0	0	0	0	0	0	0	0	INS	0
chr1	58650843	58651153	-	1	1	1	1	1	1	1	1	1	DEL	DEL	DEL	1	1	DEL	DEL	DEL	1
chr1	58710936	58711245	-	1	1	1	1	1	1	1	1	1	1	1	1	1	1	1	1	DEL	1
chr1	58858652	58858797	+	1	1	1	1	1	1	1	1	1	1	1	1	1	1	1	1	DEL	1
chr1	59103242	59103481	+	1	1	1	1	1	1	1	1	1	1	1	1	1	1	1	1	DEL	1
chr1	59137005	59137516	+	1	1	1	1	1	1	1	1	1	1	1	1	1	1	1	1	DEL	1
chr1	59159667	59161240	+	1	1	1	1	1	1	1	1	1	1	1	1	1	1	1	1	DEL	1
chr1	59233259	59233457	-	1	DEL	DEL	1	1	1	DEL	1	1	DEL	1	1	1	DEL	DEL	1	1	1
chr1	59267357	59267856	-	1	1	1	1	1	1	1	1	1	1	1	1	1	1	1	1	DEL	1
chr1	59474119	59474299	-	1	1	1	1	1	1	1	1	1	DEL	1	1	1	1	1	DEL	1	1
chr1	59618756	59618924	-	1	1	1	1	1	1	1	1	1	1	1	1	1	1	1	DEL	1	1
chr1	60014923	60014923	-	0	0	0	0	0	0	0	0	0	0	0	0	0	0	0	0	INS	0
chr1	60198362	60198362	None	0	0	0	0	0	0	0	0	0	0	INS	0	0	0	0	0	0	0
chr1	60376988	60384507	+	1	1	1	1	DEL	1	DEL	1	1	DEL	1	1	1	DEL	DEL	DEL	DEL	DEL
chr1	60719098	60719098	None	0	0	0	0	0	0	0	0	0	INS	0	0	0	0	0	INS	INS	0
chr1	60738756	60738924	-	1	1	1	1	1	1	1	1	1	DEL	1	1	1	1	1	DEL	DEL	1
chr1	60765972	60765972	-	0	0	0	0	0	0	INS	0	0	0	0	0	0	0	0	0	0	0
chr1	60890635	60890635	+	0	0	0	0	0	0	0	0	0	0	0	0	0	0	0	0	INS	0
chr1	60988674	60988899	-	1	1	1	1	1	1	1	1	1	1	1	1	1	1	1	1	DEL	1
chr1	61044599	61045800	-	1	1	1	1	1	1	1	1	1	1	1	1	1	1	1	1	DEL	1
chr1	61054911	61054911	None	0	0	0	0	0	0	0	0	0	0	0	0	0	0	0	0	INS	0
chr1	61310923	61310923	None	0	0	0	0	0	0	0	0	0	INS	0	0	0	0	INS	0	0	0
chr1	61345252	61345252	-	0	0	0	0	0	0	0	0	0	0	0	0	0	0	0	0	0	INS
chr1	61371752	61371752	-	0	0	0	0	0	0	0	0	0	0	0	0	0	0	0	INS	0	0
chr1	61421288	61425513	-	1	1	1	1	1	1	1	1	1	DEL	1	1	DEL	1	1	DEL	DEL	1
chr1	61488574	61489726	-	1	1	1	1	1	1	1	1	1	DEL	1	1	1	1	1	DEL	DEL	1
chr1	61492769	61492769	-	0	0	0	0	0	0	0	0	0	INS	0	0	0	0	0	0	0	0
chr1	61520781	61521302	-	1	1	1	1	1	1	1	1	1	DEL	1	1	1	1	1	1	1	1
chr1	61543676	61544231	+	1	1	1	1	1	1	1	1	1	DEL	1	1	1	1	1	1	DEL	1
chr1	61544777	61544777	-	0	0	0	0	0	0	0	0	0	INS	0	0	0	0	0	0	0	0
chr1	61591951	61591951	-	0	0	0	0	0	0	0	0	0	INS	0	0	0	0	0	0	0	0
chr1	61597298	61597298	-	0	0	0	0	0	0	0	0	0	0	0	0	0	0	0	0	INS	0
chr1	61677082	61677082	+	0	0	0	0	0	0	0	0	0	INS	0	0	0	0	0	0	0	0
chr1	61717345	61723185	+	1	1	1	1	DEL	1	DEL	1	1	DEL	1	1	1	1	1	DEL	DEL	DEL
chr1	61774861	61774861	-	0	0	0	0	0	0	0	0	0	INS	0	0	0	0	0	0	0	0
chr1	61779840	61779840	None	0	0	0	0	0	0	0	0	0	INS	0	0	0	0	0	INS	INS	0
chr1	61781670	61781851	-	1	1	1	1	DEL	1	DEL	1	1	DEL	1	1	1	1	1	DEL	DEL	DEL
chr1	61827885	61828501	+	1	1	1	1	1	1	1	1	1	1	1	1	1	1	1	1	DEL	1
chr1	61939350	61942226	+	1	1	1	1	1	1	1	1	1	DEL	1	1	1	1	1	DEL	DEL	1
chr1	61944764	61945363	-	1	1	1	1	1	1	1	1	1	1	1	1	1	1	1	1	DEL	1
chr1	61993473	61994669	-	1	1	1	1	1	1	1	1	1	1	1	1	1	1	1	1	DEL	1
chr1	62033038	62033429	+	1	1	1	1	1	1	1	1	1	DEL	1	1	1	1	1	DEL	DEL	1
chr1	62158232	62158841	+	1	1	1	1	1	1	1	1	1	1	1	1	1	1	1	1	DEL	1
chr1	62196227	62196354	-	1	1	1	1	1	1	1	1	1	DEL	1	1	1	1	1	DEL	DEL	1
chr1	62415847	62415847	None	0	0	0	0	0	0	0	0	0	0	0	0	0	0	0	INS	0	0
chr1	62423589	62423589	-	0	0	0	0	0	0	0	0	0	0	0	0	0	0	0	0	INS	0
chr1	62485789	62485789	None	0	0	0	0	0	0	0	0	0	0	0	0	0	0	0	INS	0	0
chr1	62504200	62505141	+	1	1	1	1	DEL	1	1	1	1	DEL	1	1	1	1	1	DEL	DEL	DEL
chr1	62599381	62599381	+	0	0	0	0	0	0	0	0	0	INS	0	0	0	0	0	0	0	0
chr1	63060223	63060344	+	1	1	1	1	1	1	1	1	1	1	1	1	1	1	1	DEL	1	1
chr1	63374054	63374054	+	0	0	0	0	0	0	0	0	0	INS	0	0	0	0	0	0	0	0
chr1	63497803	63497803	-	0	0	0	0	0	0	0	0	0	0	0	0	0	0	0	INS	0	0
chr1	63544090	63544456	+	1	1	1	1	1	1	1	1	1	1	1	1	1	1	1	DEL	1	1
chr1	63588365	63588636	+	1	1	1	1	1	1	1	1	1	DEL	1	1	1	1	1	DEL	DEL	1
chr1	63754705	63754705	None	0	0	0	0	0	0	0	0	0	0	0	0	0	0	0	0	INS	0
chr1	63762074	63762074	-	0	0	0	0	0	0	0	0	0	0	0	0	0	0	0	INS	0	0
chr1	63828154	63829972	+	1	1	1	1	1	1	1	1	1	DEL	1	1	1	1	1	DEL	DEL	1
chr1	63844290	63850982	-	1	1	1	1	DEL	1	1	1	1	DEL	1	1	1	1	1	DEL	DEL	1
chr1	63899002	63899150	-	1	1	1	1	DEL	1	1	1	1	DEL	1	1	1	1	1	DEL	DEL	1
chr1	63924988	63924988	+	0	0	0	0	0	0	0	0	0	0	0	0	0	0	0	INS	0	0
chr1	64005641	64006869	+	1	1	1	1	1	1	1	1	1	1	1	1	1	1	1	1	DEL	1
chr1	64056497	64056497	None	0	0	0	0	0	0	0	0	0	0	0	0	0	0	0	INS	0	0
chr1	64220744	64220744	None	0	INS	INS	0	0	INS	0	INS	0	0	0	INS	0	0	0	0	0	0
chr1	64443266	64443911	+	1	DEL	DEL	DEL	DEL	DEL	1	DEL	1	DEL	DEL	DEL	DEL	DEL	DEL	DEL	DEL	DEL
chr1	64452245	64453308	+	1	DEL	DEL	DEL	1	DEL	1	DEL	1	1	DEL	DEL	DEL	DEL	DEL	1	DEL	DEL
chr1	64473421	64474608	+	1	1	1	1	1	1	1	1	1	DEL	1	1	1	1	1	DEL	1	1
chr1	64518123	64520405	-	1	1	1	1	1	1	1	1	1	DEL	1	1	1	1	1	DEL	1	1
chr1	64521413	64521413	-	0	0	0	0	0	0	0	0	0	INS	0	0	0	0	0	INS	0	0
chr1	64583317	64583676	-	1	1	1	1	1	1	1	1	1	DEL	1	1	1	1	1	1	DEL	1
chr1	64636889	64637070	+	1	1	1	1	DEL	1	1	1	1	DEL	1	1	1	1	1	DEL	DEL	1
chr1	65083446	65083885	-	1	1	1	1	1	1	1	1	1	DEL	1	1	1	1	1	1	DEL	1
chr1	65147569	65148170	-	1	DEL	DEL	DEL	1	DEL	1	DEL	1	DEL	DEL	DEL	DEL	DEL	DEL	DEL	DEL	DEL
chr1	65247422	65247562	+	1	1	1	1	1	1	1	1	1	1	1	1	1	1	1	1	DEL	1
chr1	65280699	65280699	+	0	0	0	0	0	0	0	0	0	0	0	0	0	0	0	INS	0	0
chr1	65340464	65340464	-	0	0	0	0	0	0	0	0	0	0	0	0	0	0	0	0	INS	0
chr1	65348473	65349439	-	1	1	1	1	1	1	1	1	1	DEL	1	1	1	1	DEL	DEL	INS	1
chr1	65439367	65439367	None	0	0	0	0	0	0	0	0	0	INS	0	0	0	0	0	0	0	0
chr1	65455584	65455584	-	0	0	0	0	0	0	0	0	0	0	0	0	0	0	0	0	INS	0
chr1	65510331	65511247	-	1	1	1	1	DEL	1	1	1	1	1	1	1	1	1	1	1	DEL	DEL
chr1	65517155	65518455	-	1	1	1	1	1	1	1	1	1	DEL	1	1	1	1	DEL	DEL	DEL	1
chr1	65530761	65532245	+	1	1	1	1	DEL	1	1	1	1	1	1	1	1	1	1	1	DEL	DEL
chr1	65536966	65537137	+	1	1	1	1	1	1	1	1	1	1	1	1	1	1	DEL	DEL	DEL	1
chr1	65570713	65571890	-	1	1	1	1	1	1	1	1	1	1	1	1	1	1	1	1	DEL	1
chr1	65704680	65704680	+	0	0	0	INS	0	0	0	0	0	0	0	0	0	0	0	0	0	0
chr1	65709606	65709818	+	1	1	1	1	1	1	1	1	1	1	1	1	1	1	1	1	DEL	1
chr1	65727878	65727878	+	0	INS	INS	0	0	INS	0	INS	0	INS	INS	INS	0	0	0	0	0	INS
chr1	65745379	65746295	+	1	1	1	1	1	1	1	1	1	DEL	1	1	1	1	1	1	DEL	1
chr1	65883502	65883904	-	1	1	1	1	1	1	1	1	1	1	1	1	1	1	1	DEL	1	1
chr1	65886216	65886216	-	0	INS	INS	0	0	INS	0	0	0	INS	INS	0	0	0	0	0	0	0
chr1	65889014	65890175	-	1	1	1	1	1	1	1	1	1	1	1	1	1	1	1	1	DEL	1
chr1	65969175	65969707	+	1	DEL	DEL	DEL	DEL	DEL	1	DEL	1	DEL	DEL	DEL	DEL	DEL	1	DEL	1	DEL
chr1	66151368	66151919	-	1	DEL	DEL	DEL	DEL	DEL	1	DEL	1	1	DEL	DEL	DEL	DEL	1	1	DEL	DEL
chr1	66177649	66177649	-	0	0	0	0	0	0	0	0	0	0	0	0	0	0	0	INS	0	0
chr1	66200722	66201138	+	1	1	1	1	1	1	1	1	1	1	1	1	1	1	1	1	DEL	1
chr1	66263426	66263426	+	0	INS	INS	0	0	INS	0	INS	0	0	INS	0	0	0	0	0	0	0
chr1	66277284	66278327	-	1	DEL	DEL	DEL	DEL	DEL	1	DEL	1	DEL	DEL	DEL	DEL	DEL	1	1	DEL	DEL
chr1	66288810	66289745	-	1	1	DEL	1	1	DEL	1	DEL	1	1	DEL	DEL	DEL	DEL	1	1	DEL	1
chr1	66355447	66355447	-	0	0	0	0	0	0	0	0	0	INS	0	0	0	0	0	0	0	0
chr1	66529064	66529064	-	0	0	0	0	0	0	0	0	0	0	0	0	0	0	0	0	INS	0
chr1	66589484	66595813	-	1	DEL	DEL	DEL	DEL	DEL	1	DEL	1	DEL	DEL	DEL	DEL	DEL	1	1	DEL	DEL
chr1	66630037	66631952	-	1	1	1	1	1	1	1	1	1	1	1	1	1	1	1	1	DEL	1
chr1	66645710	66646510	-	1	DEL	DEL	DEL	DEL	DEL	1	DEL	1	DEL	DEL	DEL	DEL	DEL	1	DEL	DEL	DEL
chr1	66665659	66665659	None	0	0	0	0	0	0	0	0	0	INS	0	0	0	0	0	0	0	0
chr1	66728695	66729115	+	1	DEL	DEL	1	DEL	DEL	1	DEL	1	DEL	DEL	DEL	DEL	DEL	1	1	DEL	DEL
chr1	66919512	66919512	+	0	0	INS	0	0	0	0	0	0	0	0	0	0	0	0	0	0	0
chr1	66949787	66949787	+	0	0	INS	INS	0	0	0	0	0	INS	INS	INS	0	0	0	0	0	INS
chr1	67019239	67021681	-	1	1	1	1	1	1	1	1	1	1	1	1	1	1	1	1	DEL	1
chr1	67094233	67094233	-	0	INS	INS	INS	0	0	0	0	0	0	INS	INS	0	0	0	0	0	INS
chr1	67110317	67110317	+	0	0	0	0	0	0	0	0	0	INS	0	0	0	0	0	0	0	0
chr1	67170861	67170997	-	1	1	1	DEL	1	1	1	1	1	1	1	DEL	1	1	1	1	1	1
chr1	67284294	67284294	-	0	0	0	0	0	INS	0	0	0	0	0	0	0	0	0	0	0	0
chr1	67366382	67366530	-	1	DEL	DEL	DEL	DEL	DEL	1	DEL	1	1	DEL	DEL	DEL	DEL	DEL	1	DEL	DEL
chr1	67394823	67395970	+	1	1	1	1	1	1	1	1	1	1	1	1	1	1	1	1	DEL	1
chr1	67434564	67434564	-	0	0	0	0	0	0	0	INS	0	0	0	0	0	0	0	0	0	0
chr1	67463547	67463547	-	0	0	INS	0	0	0	0	INS	0	0	INS	0	0	0	INS	0	0	0
chr1	67471645	67471645	-	0	INS	INS	INS	0	INS	0	INS	0	0	INS	0	0	0	INS	0	0	0
chr1	67506997	67506997	None	0	INS	INS	INS	0	INS	0	INS	0	0	INS	INS	0	0	INS	0	0	INS
chr1	67535769	67535769	None	0	INS	INS	INS	0	INS	0	0	0	INS	INS	INS	0	0	INS	0	0	INS
chr1	67560080	67560190	-	1	1	1	1	1	1	1	1	1	1	1	1	1	1	1	1	DEL	1
chr1	67575405	67575561	-	1	DEL	DEL	DEL	DEL	DEL	1	DEL	1	1	DEL	DEL	DEL	DEL	DEL	1	DEL	DEL
chr1	67651726	67651726	-	0	0	INS	0	0	0	0	INS	0	0	INS	INS	0	0	INS	0	0	INS
chr1	67684169	67684169	-	0	0	0	0	0	0	0	0	0	INS	0	0	0	0	INS	0	0	0
chr1	67760262	67768015	+	1	1	1	1	1	1	1	1	1	1	1	1	1	1	1	1	DEL	1
chr1	67789788	67790392	-	1	DEL	DEL	DEL	DEL	DEL	1	DEL	1	DEL	DEL	DEL	DEL	DEL	DEL	DEL	DEL	DEL
chr1	67843997	67843997	-	0	0	INS	0	0	INS	0	INS	0	0	0	INS	0	0	0	0	0	0
chr1	67867235	67867235	+	0	INS	INS	0	0	INS	INS	0	0	0	INS	INS	0	0	INS	0	0	0
chr1	67876503	67876984	-	1	1	1	1	1	1	1	DEL	1	1	DEL	1	1	1	1	1	1	1
chr1	67882490	67882747	-	1	1	1	1	1	1	1	1	1	1	1	1	1	1	1	1	DEL	1
chr1	67907829	67907829	+	0	0	0	0	0	0	INS	0	0	0	0	0	0	0	0	0	0	0
chr1	68111772	68111772	-	0	INS	INS	INS	0	INS	INS	INS	0	0	0	INS	0	0	INS	0	0	INS
chr1	68124101	68124642	-	1	DEL	DEL	DEL	DEL	DEL	DEL	DEL	1	DEL	1	DEL	DEL	DEL	DEL	DEL	DEL	DEL
chr1	68137469	68137469	-	0	0	0	0	0	0	0	0	0	0	0	0	0	0	0	0	INS	0
chr1	68141462	68141462	None	0	0	0	0	0	INS	INS	INS	0	0	0	0	0	0	INS	0	0	0
chr1	68158535	68160442	+	1	1	1	1	1	1	1	1	1	DEL	1	1	1	1	1	1	DEL	1
chr1	68174360	68177881	+	1	1	DEL	1	DEL	DEL	DEL	DEL	1	DEL	1	DEL	DEL	DEL	DEL	1	DEL	DEL
chr1	68187004	68187276	-	1	DEL	DEL	1	DEL	1	DEL	1	1	1	1	DEL	DEL	DEL	1	1	1	DEL
chr1	68205827	68206440	-	1	DEL	DEL	DEL	DEL	DEL	DEL	DEL	1	DEL	1	DEL	DEL	DEL	DEL	DEL	DEL	DEL
chr1	68207883	68207883	+	0	0	0	0	0	0	0	0	0	0	0	0	0	0	0	INS	0	0
chr1	68229077	68229077	None	0	0	0	0	0	0	0	0	0	INS	0	0	0	0	0	0	0	0
chr1	68255929	68256590	-	1	DEL	DEL	1	DEL	DEL	DEL	DEL	1	1	1	DEL	DEL	DEL	DEL	1	1	DEL
chr1	68275607	68276038	+	1	1	1	1	1	1	1	1	1	1	1	1	1	1	1	1	DEL	1
chr1	68333760	68333760	None	0	INS	INS	INS	0	INS	INS	INS	0	0	0	INS	0	INS	INS	0	0	INS
chr1	68373115	68373115	-	0	0	0	0	0	0	0	0	0	0	0	0	0	0	0	0	INS	0
chr1	68417527	68417527	+	0	INS	INS	0	0	INS	INS	INS	0	0	0	INS	0	0	INS	0	0	INS
chr1	68471771	68472547	+	1	DEL	DEL	DEL	DEL	DEL	DEL	DEL	1	DEL	1	DEL	DEL	DEL	DEL	DEL	DEL	DEL
chr1	68476450	68476686	-	1	DEL	DEL	DEL	DEL	DEL	DEL	DEL	1	DEL	1	DEL	DEL	DEL	DEL	1	DEL	DEL
chr1	68504360	68504360	None	0	INS	0	0	0	0	0	0	0	INS	0	0	0	0	0	0	INS	0
chr1	68510809	68510809	None	0	0	0	0	0	0	0	0	0	INS	0	0	0	0	0	0	0	0
chr1	68541006	68541667	+	1	DEL	DEL	DEL	DEL	DEL	DEL	DEL	1	DEL	1	DEL	DEL	DEL	DEL	1	DEL	DEL
chr1	68565520	68566862	-	1	1	1	1	1	1	1	1	1	1	1	1	1	1	1	1	DEL	1
chr1	68700878	68700878	-	0	INS	INS	INS	0	INS	INS	INS	0	0	0	INS	0	0	INS	0	0	INS
chr1	68707645	68707645	-	0	0	0	0	0	0	0	0	0	INS	0	0	0	0	0	0	0	0
chr1	68715554	68715554	None	0	0	INS	0	0	INS	0	0	0	0	0	INS	0	0	INS	0	0	0
chr1	68722319	68722319	-	0	INS	INS	0	0	INS	INS	INS	0	INS	0	INS	0	0	INS	0	0	INS
chr1	68762045	68762045	+	0	0	INS	INS	0	INS	INS	0	0	0	0	INS	0	0	INS	0	0	0
chr1	68855509	68855509	+	0	INS	0	0	0	0	INS	0	0	0	0	INS	0	0	0	0	0	0
chr1	68949672	68952092	-	1	DEL	DEL	DEL	1	DEL	DEL	DEL	1	DEL	1	DEL	DEL	DEL	DEL	1	DEL	1
chr1	69073434	69073570	-	1	1	1	1	1	1	1	1	1	1	1	1	DEL	DEL	DEL	1	1	1
chr1	69099637	69099637	None	0	0	0	0	0	0	0	0	0	0	0	0	0	0	INS	0	INS	0
chr1	69129014	69129442	+	1	1	1	1	1	1	1	1	1	DEL	1	1	1	1	1	1	DEL	1
chr1	69329283	69329736	-	1	1	1	1	DEL	1	1	1	1	1	1	1	1	1	1	1	DEL	DEL
chr1	69417371	69418916	+	1	1	1	1	1	1	1	1	1	1	1	1	1	1	1	1	DEL	1
chr1	69420698	69420882	+	1	1	1	1	DEL	1	1	1	1	1	1	1	1	1	1	1	DEL	DEL
chr1	69473625	69474065	+	1	1	1	1	DEL	1	1	1	1	1	1	1	1	1	1	1	1	DEL
chr1	69500489	69500489	+	0	0	0	0	0	0	0	0	0	0	0	0	0	0	0	0	INS	0
chr1	69615677	69616238	+	1	1	1	1	1	1	1	1	1	1	1	1	1	1	1	1	DEL	1
chr1	69648887	69648887	-	0	0	0	0	0	0	0	0	0	0	0	0	0	0	0	0	INS	0
chr1	69665076	69665076	-	0	0	0	0	0	0	0	0	0	INS	0	0	0	0	0	0	0	0
chr1	69810723	69810723	+	0	0	0	0	0	0	0	0	0	0	0	0	0	0	0	0	INS	0
chr1	69822839	69822839	None	0	0	0	0	0	0	0	0	0	INS	0	0	0	0	0	0	0	0
chr1	69881568	69881568	None	0	0	0	0	0	0	0	0	0	0	0	0	0	0	0	0	INS	0
chr1	69883783	69883783	+	0	0	0	0	0	0	0	0	0	0	0	0	0	0	0	INS	0	0
chr1	69898591	69898836	+	1	1	1	1	DEL	1	1	1	1	1	1	1	1	1	1	1	1	1
chr1	69939516	69939516	+	0	0	0	0	0	0	0	0	0	INS	0	0	0	0	0	0	INS	0
chr1	70051546	70051962	+	1	1	1	1	1	1	1	1	1	1	1	1	1	1	1	1	DEL	1
chr1	70095196	70095985	-	1	1	1	1	1	1	1	1	1	DEL	1	1	1	1	1	DEL	DEL	1
chr1	70159887	70160044	-	1	1	1	1	1	1	1	1	1	DEL	1	1	1	1	1	DEL	1	1
chr1	70165786	70167146	+	1	1	1	1	1	1	1	1	1	DEL	1	1	1	1	1	1	1	1
chr1	70244568	70245951	-	1	1	1	1	1	1	1	1	1	1	1	1	1	1	1	DEL	1	1
chr1	70253579	70253842	+	1	1	1	1	1	1	1	1	1	DEL	1	1	1	1	1	DEL	DEL	1
chr1	70278595	70278595	-	0	0	0	0	0	0	0	0	0	0	0	0	0	0	0	INS	0	0
chr1	70294234	70294234	-	0	0	0	0	0	0	0	0	0	INS	0	0	0	0	0	0	0	0
chr1	70414823	70414823	None	0	0	0	0	0	0	0	0	0	INS	0	0	0	0	0	INS	INS	INS
chr1	70416046	70416722	+	1	1	1	1	1	1	1	1	1	DEL	1	1	1	1	1	DEL	DEL	1
chr1	70421480	70421480	+	0	0	0	0	0	0	0	0	0	0	0	0	0	0	0	INS	0	0
chr1	70457930	70457930	+	0	0	0	0	0	0	0	0	0	INS	0	0	0	0	0	0	0	0
chr1	70651459	70651655	+	1	1	1	1	1	1	1	1	1	1	1	1	1	1	1	DEL	DEL	1
chr1	70653478	70653478	-	0	0	0	0	0	0	0	0	0	INS	0	0	0	0	0	0	0	0
chr1	70661891	70662288	-	1	1	1	1	1	1	1	1	1	DEL	1	1	1	1	1	1	1	1
chr1	70717251	70718147	-	1	1	1	1	1	1	1	1	1	DEL	1	1	1	1	1	1	DEL	1
chr1	70819912	70819912	-	0	0	0	0	0	0	0	0	0	0	0	0	0	0	0	0	INS	0
chr1	70821196	70821840	-	1	1	1	1	1	1	1	1	1	DEL	1	1	1	1	1	DEL	DEL	1
chr1	70825145	70826193	-	1	1	1	1	1	1	1	1	1	1	1	1	1	1	1	1	DEL	1
chr1	70830021	70830021	-	0	0	0	0	0	0	0	0	0	0	0	0	0	0	0	0	INS	0
chr1	70862372	70863320	-	1	1	1	1	1	1	1	1	1	DEL	1	1	1	1	1	DEL	DEL	1
chr1	70919442	70923963	-	1	1	1	1	DEL	1	1	1	1	DEL	1	1	1	1	1	DEL	DEL	1
chr1	70937951	70937951	-	0	0	0	0	0	0	0	0	0	0	0	0	0	0	0	0	INS	0
chr1	70957342	70957342	+	0	0	0	0	0	0	0	0	0	INS	0	0	0	0	0	0	0	0
chr1	70989987	70990837	-	1	1	1	1	1	1	1	1	1	1	1	1	1	1	1	DEL	1	1
chr1	71271590	71271785	+	1	1	1	1	1	1	1	1	1	1	1	1	1	1	1	1	DEL	1
chr1	71272643	71273219	+	1	1	1	1	1	1	1	1	1	DEL	1	1	1	1	1	DEL	1	1
chr1	71336694	71336694	+	0	0	0	0	0	0	0	0	0	0	0	0	0	0	0	0	INS	0
chr1	71382960	71382960	+	0	0	0	0	0	0	0	0	0	0	0	0	0	0	0	0	INS	0
chr1	71510449	71510449	None	0	0	0	0	0	0	0	0	0	INS	0	0	0	0	0	0	INS	0
chr1	71545309	71545539	+	1	1	1	1	1	1	1	1	1	1	1	1	1	1	1	1	DEL	1
chr1	71904271	71904490	+	1	1	1	1	1	1	1	1	1	DEL	1	1	1	1	1	DEL	DEL	DEL
chr1	71905501	71905501	-	0	0	0	0	0	0	0	0	0	INS	0	0	0	0	0	0	0	0
chr1	71996524	71996753	-	1	1	1	1	DEL	DEL	1	DEL	1	DEL	1	1	1	1	1	DEL	DEL	DEL
chr1	72021447	72021447	-	0	0	0	0	0	0	0	0	0	0	0	0	0	0	0	0	INS	0
chr1	72117828	72117828	+	0	0	0	0	0	0	0	0	0	0	0	0	0	0	0	0	INS	0
chr1	72160392	72160392	-	0	0	0	0	0	INS	0	INS	0	INS	0	0	0	0	0	INS	INS	0
chr1	72163456	72164207	+	1	1	1	1	1	1	1	1	1	1	1	1	1	1	1	DEL	DEL	1
chr1	72296272	72296535	-	1	1	1	1	1	1	1	1	1	1	1	1	1	1	1	1	1	DEL
chr1	73005477	73005477	None	0	0	0	0	0	0	0	0	0	INS	0	0	0	0	0	INS	INS	0
chr1	73046737	73047194	-	1	1	1	1	1	1	1	1	1	1	1	1	1	1	1	DEL	DEL	1
chr1	73170782	73170782	None	0	0	0	0	0	INS	0	0	0	0	0	0	0	0	0	0	INS	0
chr1	73236274	73236274	+	0	0	0	0	0	0	0	0	0	0	0	0	0	0	0	0	INS	0
chr1	73285155	73285155	+	0	0	0	0	0	0	0	0	0	0	0	0	0	0	0	0	INS	INS
chr1	73362022	73362450	+	1	1	1	1	DEL	1	1	1	1	1	1	1	1	1	1	1	DEL	DEL
chr1	73364378	73371123	-	1	1	1	1	DEL	1	1	DEL	1	DEL	1	1	1	1	1	DEL	DEL	DEL
chr1	73374429	73374429	-	0	0	0	0	0	0	0	0	0	0	0	0	0	0	0	INS	0	0
chr1	73454839	73455372	-	1	1	1	1	DEL	DEL	1	DEL	1	DEL	1	DEL	1	1	1	DEL	DEL	DEL
chr1	73509064	73509064	+	0	0	0	0	0	0	0	0	0	INS	0	0	0	0	0	0	0	0
chr1	73513476	73516832	+	1	DEL	DEL	DEL	1	1	1	1	1	1	DEL	1	DEL	DEL	1	DEL	1	1
chr1	73537084	73537084	-	0	INS	INS	INS	0	0	0	0	0	0	0	0	0	0	0	0	0	0
chr1	73602233	73602491	+	1	1	1	1	1	1	1	1	1	1	1	1	1	1	1	DEL	1	1
chr1	73653055	73653055	-	0	0	0	0	0	0	0	0	0	0	0	0	0	0	0	0	INS	0
chr1	73670209	73671763	-	1	1	1	1	1	1	1	1	1	DEL	1	1	1	1	1	1	DEL	1
chr1	74038817	74038817	None	0	0	0	0	0	0	0	0	0	0	0	0	0	INS	0	0	0	0
chr1	74260441	74260740	+	1	1	1	1	1	1	1	1	1	1	1	1	1	1	1	1	DEL	1
chr1	74277894	74278003	-	1	1	1	1	1	1	1	1	1	DEL	1	1	1	DEL	1	DEL	1	1
chr1	74296627	74296627	-	0	0	0	0	0	0	0	0	0	0	0	0	0	0	0	0	INS	0
chr1	74895925	74895925	+	0	0	0	INS	0	INS	0	INS	0	0	0	0	0	0	INS	0	0	0
chr1	74976553	74976987	+	1	1	1	1	1	1	1	1	1	1	DEL	1	1	1	1	1	1	1
chr1	75531414	75531628	-	1	1	1	1	1	1	1	1	1	1	1	1	1	1	1	1	DEL	1
chr1	75695361	75696570	-	1	1	1	1	1	1	1	1	1	DEL	1	1	1	1	1	DEL	DEL	1
chr1	75771080	75771395	-	1	DEL	DEL	DEL	1	1	1	1	1	1	1	DEL	DEL	1	DEL	1	DEL	1
chr1	75875846	75875846	+	0	0	0	0	0	0	0	0	0	0	0	0	0	0	0	0	INS	0
chr1	76052368	76056803	+	1	1	1	1	DEL	DEL	1	DEL	1	DEL	DEL	1	1	1	1	DEL	DEL	1
chr1	76084157	76084157	+	0	0	0	0	0	0	0	0	0	0	0	0	0	0	0	0	INS	0
chr1	76180822	76180822	-	0	0	0	0	0	0	0	INS	0	0	0	0	0	0	0	0	0	0
chr1	76241667	76241667	-	0	0	0	0	0	0	0	0	0	0	0	0	0	0	0	INS	0	0
chr1	76263793	76265847	-	1	1	1	1	1	1	1	1	1	1	1	1	1	1	1	1	DEL	1
chr1	76288568	76288773	+	1	1	1	1	1	1	1	1	1	1	1	1	1	1	1	DEL	DEL	1
chr1	76308547	76308734	+	1	1	DEL	1	DEL	DEL	1	1	1	DEL	1	1	DEL	1	DEL	DEL	1	DEL
chr1	76689322	76689322	None	0	0	0	0	0	0	0	0	0	0	0	0	0	0	0	0	INS	0
chr1	76749128	76749602	+	1	1	1	1	1	1	1	1	1	1	1	1	1	1	1	1	DEL	1
chr1	76763303	76763705	-	1	1	1	1	1	1	1	1	1	1	1	1	1	1	1	1	DEL	1
chr1	76781888	76781888	-	0	0	0	0	0	0	0	0	0	0	0	0	0	0	0	0	INS	0
chr1	76877477	76877477	+	0	0	0	0	0	0	0	0	0	INS	0	0	0	0	0	INS	0	0
chr1	76888435	76888435	+	0	0	0	0	0	0	0	0	0	0	0	0	0	0	0	0	INS	0
chr1	76890742	76890742	+	0	0	0	0	0	0	0	0	0	0	0	0	0	0	0	INS	0	0
chr1	76949476	76949767	+	1	1	1	1	1	1	1	1	1	DEL	1	1	1	1	1	1	1	1
chr1	77040462	77040462	+	0	INS	INS	INS	0	INS	0	0	0	0	INS	0	0	0	0	INS	0	0
chr1	77074757	77074909	+	1	1	1	1	1	1	1	1	1	1	1	1	1	1	1	DEL	1	1
chr1	77167299	77167449	+	1	1	DEL	DEL	1	1	DEL	DEL	1	1	1	1	DEL	1	1	DEL	1	1
chr1	77296629	77296869	-	1	1	1	1	1	DEL	DEL	DEL	1	DEL	1	1	1	DEL	1	DEL	DEL	DEL
chr1	77646624	77646624	-	0	0	0	0	0	0	0	0	0	0	INS	0	0	0	INS	0	0	0
chr1	77695847	77695847	-	0	0	0	0	0	INS	INS	INS	0	0	0	0	0	0	0	0	0	0
chr1	77758429	77759004	-	1	1	1	1	1	DEL	DEL	DEL	1	DEL	1	1	1	1	DEL	DEL	DEL	DEL
chr1	77793555	77794360	-	1	1	1	1	1	1	1	1	1	DEL	1	1	1	1	1	DEL	DEL	1
chr1	77911136	77911261	+	1	1	1	1	1	1	1	1	1	DEL	DEL	1	1	1	1	1	1	1
chr1	77958552	77959923	+	1	1	1	1	1	1	1	1	1	1	1	1	1	1	1	DEL	DEL	1
chr1	77986021	77987922	-	1	1	1	1	1	1	1	1	1	1	1	1	1	1	1	DEL	DEL	1
chr1	78043538	78044791	+	1	DEL	DEL	DEL	DEL	DEL	DEL	DEL	1	DEL	DEL	1	DEL	1	1	DEL	DEL	1
chr1	78081255	78081905	+	1	1	1	1	1	1	1	1	1	DEL	1	1	1	1	1	1	DEL	1
chr1	78121301	78121301	-	0	0	0	0	0	0	0	0	0	0	0	0	0	0	0	0	INS	0
chr1	78227659	78227779	-	1	1	1	1	1	1	1	1	1	1	1	1	1	1	1	1	DEL	1
chr1	78478121	78478121	+	0	INS	INS	0	0	0	0	0	0	0	0	0	0	0	INS	0	0	0
chr1	78501276	78501276	+	0	0	0	0	0	0	0	0	0	0	0	0	0	0	0	0	0	INS
chr1	78746615	78747008	+	1	1	1	1	1	1	1	1	1	1	1	1	1	1	1	1	DEL	1
chr1	78763216	78763720	-	1	1	1	1	1	1	1	1	1	1	1	1	1	1	1	1	DEL	1
chr1	78768054	78769271	-	1	1	1	1	1	DEL	DEL	DEL	1	DEL	1	1	1	1	1	DEL	DEL	DEL
chr1	78820089	78820089	+	0	INS	INS	0	0	INS	INS	INS	0	0	0	0	0	0	INS	INS	INS	INS
chr1	78822260	78822260	-	0	0	0	0	0	0	0	0	0	0	0	0	0	0	INS	0	0	0
chr1	78914951	78914951	None	0	0	0	0	0	0	0	0	0	0	0	0	0	0	0	INS	0	0
chr1	78991363	78994753	-	1	1	1	1	1	1	1	1	1	DEL	1	1	1	1	1	1	1	1
chr1	79023315	79024405	+	1	1	1	1	1	1	1	1	1	1	1	1	1	1	1	1	DEL	1
chr1	79030855	79034349	-	1	1	1	1	1	DEL	DEL	DEL	1	DEL	1	DEL	1	DEL	1	1	1	DEL
chr1	79090680	79090680	-	0	0	0	0	0	0	0	0	0	0	0	0	0	0	0	0	0	INS
chr1	79116788	79123385	-	1	1	1	1	1	DEL	DEL	DEL	1	DEL	DEL	DEL	1	DEL	1	DEL	DEL	DEL
chr1	79136981	79136981	+	0	0	0	0	0	0	0	0	0	0	0	0	0	0	0	0	INS	0
chr1	79146212	79146435	-	1	1	1	1	1	DEL	DEL	DEL	1	1	1	1	1	1	1	DEL	1	1
chr1	79147836	79147836	+	0	0	0	0	0	0	INS	INS	0	INS	INS	0	0	0	0	0	0	0
chr1	79165538	79165538	-	0	0	0	0	0	0	0	0	0	0	0	0	0	0	0	0	INS	0
chr1	79178481	79180174	+	1	1	1	1	1	1	1	1	1	1	1	1	1	1	1	DEL	DEL	1
chr1	79197685	79197685	+	0	0	0	0	0	0	0	0	0	INS	0	0	0	0	0	0	0	0
chr1	79242116	79242116	-	0	0	0	0	0	0	0	0	0	0	0	0	0	0	0	0	0	INS
chr1	79269102	79269266	-	1	1	1	1	1	1	1	1	1	1	1	1	1	1	1	1	DEL	1
chr1	79270306	79270306	+	0	0	0	0	0	INS	INS	0	0	0	0	0	0	0	0	0	0	0
chr1	79474106	79474638	+	1	DEL	DEL	DEL	1	DEL	DEL	DEL	1	DEL	1	1	DEL	1	DEL	DEL	DEL	1
chr1	79518306	79518306	-	0	0	0	0	0	0	0	0	0	INS	0	0	0	0	0	0	0	0
chr1	79524584	79525810	+	1	1	1	1	1	1	1	1	1	DEL	1	1	1	1	1	1	DEL	1
chr1	79603714	79604031	+	1	DEL	DEL	DEL	1	DEL	DEL	DEL	1	DEL	DEL	DEL	DEL	DEL	DEL	DEL	1	DEL
chr1	79649060	79651554	+	1	DEL	DEL	DEL	1	DEL	DEL	DEL	1	DEL	DEL	DEL	DEL	DEL	DEL	DEL	DEL	1
chr1	79685302	79687047	+	1	1	1	1	1	1	1	1	1	DEL	1	1	1	1	1	1	1	1
chr1	79815021	79815021	None	0	INS	INS	0	0	0	0	0	0	0	0	0	0	0	INS	0	0	0
chr1	79822748	79824732	-	1	DEL	DEL	DEL	1	1	1	1	1	DEL	1	1	DEL	1	DEL	DEL	DEL	1
chr1	80013670	80013670	None	0	0	0	0	0	0	0	0	0	0	0	0	0	0	0	0	INS	0
chr1	80019348	80019696	+	1	1	1	1	1	1	1	1	1	1	1	1	1	1	1	1	DEL	1
chr1	80081097	80083452	+	1	1	1	1	1	1	1	1	1	DEL	1	1	1	1	1	1	1	1
chr1	80121109	80124312	-	1	1	1	1	1	1	1	1	1	1	1	1	1	1	1	DEL	1	1
chr1	80149990	80149990	-	0	0	0	0	0	0	0	0	0	INS	0	0	0	0	0	INS	0	0
chr1	80353985	80354731	+	1	1	1	1	1	1	1	1	1	1	1	1	1	1	1	1	DEL	1
chr1	80391411	80391553	-	1	1	1	1	1	1	1	1	1	1	1	1	1	1	1	1	DEL	1
chr1	80403476	80403652	+	1	1	1	1	1	1	1	1	1	1	1	1	1	1	1	1	DEL	1
chr1	80427429	80428550	-	1	1	1	1	1	1	1	1	1	1	1	1	1	1	1	1	DEL	1
chr1	80476792	80477848	-	1	1	1	1	1	1	1	1	1	DEL	1	1	1	1	DEL	DEL	DEL	DEL
chr1	80514205	80514205	+	0	0	0	0	0	0	0	0	0	0	0	0	0	0	0	INS	0	0
chr1	80523339	80523623	+	1	DEL	DEL	DEL	1	DEL	1	DEL	1	DEL	DEL	DEL	DEL	DEL	DEL	DEL	DEL	DEL
chr1	80534588	80535001	+	1	1	1	1	1	1	1	1	1	1	1	1	1	1	1	1	DEL	1
chr1	80541165	80541331	+	1	DEL	DEL	DEL	1	1	1	1	1	DEL	DEL	DEL	DEL	DEL	DEL	DEL	DEL	1
chr1	80575443	80576449	-	1	1	1	1	1	1	1	1	1	1	1	1	1	1	1	1	DEL	1
chr1	80603438	80604097	-	1	1	1	1	1	1	1	1	1	1	1	1	1	1	1	1	DEL	1
chr1	80675621	80676059	+	1	DEL	DEL	1	1	DEL	1	1	1	1	DEL	DEL	DEL	DEL	DEL	DEL	1	DEL
chr1	80727819	80727819	+	0	0	0	0	0	0	0	0	0	0	INS	INS	0	0	0	0	0	0
chr1	80733160	80733160	-	0	0	0	0	0	0	0	0	0	0	0	0	0	0	0	INS	0	0
chr1	80782352	80782493	+	1	1	1	1	1	1	1	1	1	DEL	1	1	1	1	1	DEL	DEL	1
chr1	80908076	80908076	-	0	0	0	0	0	0	0	0	0	INS	0	0	0	0	0	0	0	0
chr1	80919273	80919273	+	0	0	0	0	0	0	0	0	0	0	0	0	0	0	0	0	0	INS
chr1	80940050	80940159	-	1	DEL	DEL	DEL	1	DEL	1	DEL	1	DEL	DEL	1	DEL	1	1	DEL	DEL	1
chr1	81019383	81019606	+	1	1	1	1	1	1	1	1	1	1	1	1	1	1	1	DEL	1	1
chr1	81041618	81042303	-	1	1	1	1	1	1	1	1	1	1	1	1	1	1	1	1	DEL	1
chr1	81052577	81053003	+	1	1	1	1	1	1	1	1	1	1	1	1	1	1	1	DEL	DEL	1
chr1	81063809	81063809	None	0	0	0	0	0	0	0	0	0	0	0	0	0	0	0	INS	0	0
chr1	81119425	81120042	+	1	1	1	1	1	1	1	1	1	1	1	1	1	1	1	1	DEL	1
chr1	81201550	81202316	-	1	1	1	DEL	1	1	1	1	1	1	1	1	DEL	1	1	1	1	1
chr1	81233693	81234404	+	1	1	1	1	1	1	1	1	1	1	1	1	1	1	1	1	DEL	1
chr1	81273452	81273808	+	1	1	1	1	1	1	1	1	1	1	1	1	1	1	1	1	DEL	1
chr1	81280018	81280318	+	1	1	1	1	1	1	1	1	1	1	1	1	1	1	1	DEL	DEL	1
chr1	81411857	81411857	+	0	INS	INS	INS	0	INS	0	INS	0	0	0	0	0	0	0	0	0	0
chr1	81476848	81476848	+	0	0	0	0	0	0	0	0	0	0	0	0	0	0	0	0	INS	0
chr1	81555147	81556901	-	1	1	1	1	1	1	1	1	1	1	1	1	1	1	1	1	DEL	1
chr1	81612537	81612537	+	0	0	INS	INS	0	INS	0	INS	0	0	0	0	0	0	0	INS	0	0
chr1	81665122	81665740	-	1	DEL	DEL	1	1	1	1	DEL	1	1	1	1	1	1	1	1	DEL	1
chr1	81748259	81748841	-	1	1	1	DEL	1	1	1	1	1	1	1	1	1	1	1	1	1	1
chr1	81777720	81778087	-	1	1	1	1	1	1	1	1	1	1	1	1	1	1	1	1	DEL	1
chr1	81809748	81811028	+	1	1	1	1	1	1	1	1	1	1	1	1	1	1	1	DEL	DEL	1
chr1	81860536	81860536	+	0	0	0	0	0	0	0	0	0	0	0	0	0	0	0	INS	0	0
chr1	81869462	81869740	+	1	1	1	1	1	1	1	1	1	1	1	1	1	1	1	DEL	DEL	1
chr1	81915936	81916466	-	1	1	1	1	1	1	1	1	1	1	1	1	1	1	1	DEL	DEL	1
chr1	81920149	81921126	+	1	DEL	DEL	DEL	1	DEL	1	DEL	1	DEL	1	1	DEL	1	1	DEL	DEL	DEL
chr1	81957628	81957743	-	1	1	1	1	1	1	1	1	1	1	1	1	1	1	1	DEL	DEL	1
chr1	82030768	82031989	-	1	1	1	1	1	1	1	1	1	1	1	1	1	1	1	1	DEL	1
chr1	82046248	82046553	+	1	1	1	1	1	1	1	1	1	1	1	1	1	1	1	DEL	DEL	1
chr1	82055603	82055973	-	1	1	1	1	1	DEL	1	DEL	1	1	1	1	1	1	1	DEL	DEL	DEL
chr1	82058138	82059988	-	1	1	1	1	1	1	1	1	1	1	1	1	1	1	1	DEL	DEL	1
chr1	82068190	82068764	-	1	1	1	1	1	1	1	1	1	1	1	1	1	1	1	1	DEL	1
chr1	82121330	82121330	-	0	0	0	0	0	0	0	0	0	0	0	0	0	0	INS	0	0	0
chr1	82225956	82226403	+	1	1	1	1	1	1	1	1	1	DEL	1	1	1	1	1	DEL	DEL	1
chr1	82481309	82481309	-	0	0	0	0	0	0	0	0	0	INS	0	0	0	0	0	0	0	0
chr1	82535956	82535956	None	0	0	0	0	0	0	0	0	0	INS	0	0	0	0	0	0	0	0
chr1	82558561	82559329	-	1	1	1	1	1	1	1	1	1	1	1	1	1	1	1	1	DEL	1
chr1	82565297	82565542	+	1	1	1	1	1	1	1	1	1	1	1	1	1	1	1	1	DEL	1
chr1	82567024	82567024	+	0	0	0	0	0	0	0	0	0	0	0	0	0	0	0	0	INS	0
chr1	82599283	82599283	+	0	0	0	0	0	0	0	0	0	0	0	0	0	0	0	0	INS	0
chr1	82687667	82688135	-	1	1	1	1	1	1	1	1	1	1	1	1	1	1	1	DEL	1	1
chr1	82699648	82703491	+	1	1	1	1	1	1	1	1	1	1	1	1	1	1	1	1	DEL	1
chr1	82721302	82721302	None	0	0	0	0	0	0	0	INS	0	0	0	0	0	0	0	0	0	0
chr1	82953574	82955391	+	1	1	1	1	1	1	1	1	1	DEL	1	1	1	1	1	1	DEL	1
chr1	83142357	83142750	+	1	1	1	1	1	1	1	1	1	1	1	1	1	1	1	DEL	DEL	1
chr1	83170941	83171120	-	0	0	0	0	0	0	0	0	0	0	0	0	0	0	0	0	INS	0
chr1	83174220	83174375	-	1	1	1	1	1	1	1	1	1	1	1	1	1	1	1	1	DEL	1
chr1	83241913	83243258	+	1	1	1	1	1	1	1	1	1	1	1	1	1	1	1	1	DEL	1
chr1	83362304	83362772	-	1	1	1	1	1	1	1	1	1	DEL	1	1	1	1	1	1	DEL	1
chr1	83401624	83401771	+	1	1	1	1	1	1	1	1	1	1	1	1	1	1	1	DEL	DEL	1
chr1	83428750	83428750	-	0	0	0	0	0	0	0	0	0	INS	0	0	0	0	0	INS	0	0
chr1	83431139	83431884	-	1	1	1	1	1	1	1	1	1	DEL	1	1	1	1	1	DEL	1	1
chr1	83463363	83464634	+	1	1	1	1	1	1	1	1	1	1	1	1	1	1	1	1	DEL	1
chr1	83490426	83490426	-	0	0	0	0	0	0	0	0	0	INS	0	0	0	0	0	0	0	0
chr1	83846529	83847040	-	1	1	1	1	DEL	1	1	1	1	1	DEL	1	1	DEL	1	DEL	1	1
chr1	83847964	83847964	+	0	0	0	0	0	0	0	0	0	INS	0	0	0	0	0	0	0	0
chr1	83882379	83882937	-	1	1	1	1	DEL	1	1	1	1	DEL	DEL	1	1	DEL	1	DEL	DEL	1
chr1	83932511	83933612	-	1	1	1	1	1	1	1	1	1	1	1	1	1	1	1	1	DEL	1
chr1	84047278	84047519	-	1	1	1	1	1	1	1	1	1	1	1	1	1	1	1	1	DEL	1
chr1	84090738	84090738	+	0	0	0	0	0	0	0	0	0	INS	0	0	0	0	0	INS	0	0
chr1	84100527	84100527	+	0	0	0	0	0	0	0	0	0	INS	0	0	0	0	0	INS	0	0
chr1	84182144	84182144	+	0	0	0	0	0	0	0	0	0	INS	0	0	0	0	0	0	0	0
chr1	84290676	84290901	-	1	1	1	1	1	1	1	1	1	1	1	1	1	1	1	1	DEL	1
chr1	84326168	84326168	+	0	0	0	0	0	0	0	0	0	0	INS	0	0	0	0	0	0	INS
chr1	84440511	84440511	-	0	0	0	0	0	0	0	0	0	INS	0	0	0	0	0	0	0	0
chr1	84442887	84443482	-	1	1	1	1	1	1	1	1	1	1	1	1	1	1	1	1	DEL	1
chr1	84478064	84478933	-	1	1	1	1	1	1	1	1	1	1	1	1	1	1	1	1	DEL	1
chr1	84628627	84628741	+	1	1	1	1	1	1	1	1	1	1	1	1	1	1	1	1	1	DEL
chr1	84802819	84803242	-	1	1	1	1	1	1	1	1	1	1	1	1	1	1	1	1	DEL	1
chr1	87416146	87416643	+	1	1	1	DEL	1	DEL	1	DEL	1	1	DEL	1	DEL	1	1	1	1	1
chr1	87808864	87809464	+	1	1	1	1	1	1	1	1	1	1	1	1	1	1	1	DEL	1	1
chr1	87900660	87900982	+	1	1	1	1	1	1	1	1	1	DEL	1	1	1	1	1	DEL	1	1
chr1	88605894	88606207	-	1	1	1	1	1	1	1	1	1	1	1	1	1	1	1	1	DEL	1
chr1	88725237	88725440	+	1	1	1	1	1	1	1	1	1	1	1	1	1	1	1	1	DEL	1
chr1	88763946	88764590	-	1	1	1	1	1	1	1	1	1	DEL	1	1	1	1	1	DEL	DEL	1
chr1	88774433	88774743	+	1	1	1	1	1	1	1	1	1	1	1	1	1	1	1	DEL	DEL	1
chr1	88775610	88775610	-	0	0	0	0	0	0	0	0	0	0	0	0	0	0	0	INS	0	0
chr1	89409350	89409350	+	0	0	0	0	0	0	0	0	0	INS	0	0	0	0	0	0	0	0
chr1	89426070	89428298	+	1	1	1	1	1	1	1	1	1	DEL	1	1	1	1	1	DEL	DEL	1
chr1	89981571	89981571	-	0	0	0	0	0	0	0	0	0	0	0	0	0	0	0	0	0	INS
chr1	90008308	90009274	-	1	1	1	1	1	1	1	1	1	1	1	1	1	DEL	1	1	1	1
chr1	90468163	90468461	-	1	1	1	1	1	1	1	1	1	1	1	1	1	1	1	1	DEL	1
chr1	90508163	90508518	+	1	1	1	1	1	1	1	1	1	1	1	1	1	1	1	DEL	1	1
chr1	90628525	90628525	+	0	0	0	0	0	0	0	0	0	INS	0	0	0	0	0	INS	0	0
chr1	90692961	90693066	-	1	1	1	1	1	1	1	1	1	DEL	1	1	1	1	1	DEL	DEL	1
chr1	90895100	90895100	+	0	0	0	0	0	0	0	0	0	INS	0	0	0	0	0	0	0	0
chr1	91057666	91058271	-	1	1	1	1	1	1	1	1	1	1	1	1	1	1	1	DEL	DEL	1
chr1	91069170	91069575	+	1	1	1	1	1	1	1	1	1	DEL	1	1	1	1	1	DEL	1	1
chr1	91408876	91408876	+	0	0	0	0	0	0	0	0	0	0	0	0	0	0	0	0	INS	0
chr1	91458224	91458479	-	1	1	1	1	1	1	1	1	1	1	1	1	1	1	1	1	DEL	1
chr1	92222276	92222276	-	0	0	0	0	0	0	0	0	0	0	0	0	0	0	0	0	INS	0
chr1	92257965	92258196	-	1	1	1	1	1	1	1	1	1	1	1	1	1	1	1	1	DEL	1
chr1	92356063	92356063	-	0	0	0	0	0	0	0	0	0	0	0	0	0	0	0	INS	0	0
chr1	92383862	92383862	+	0	0	0	0	0	0	0	0	0	INS	0	0	0	0	0	0	INS	0
chr1	92584305	92584305	None	0	0	0	0	0	0	0	0	0	INS	0	0	0	0	0	INS	0	0
chr1	92746818	92746818	+	0	0	0	0	0	0	0	0	0	0	0	0	0	0	0	INS	0	0
chr1	92828343	92828512	-	1	1	1	1	1	1	1	1	1	1	1	1	1	1	1	1	DEL	1
chr1	92862025	92862137	+	1	DEL	DEL	DEL	DEL	DEL	1	1	1	DEL	1	1	DEL	1	1	1	DEL	1
chr1	93276138	93276634	-	1	1	1	1	1	1	1	1	1	1	1	1	1	1	1	1	DEL	1
chr1	93518339	93519410	-	1	1	1	1	1	1	DEL	1	1	DEL	1	DEL	1	DEL	1	DEL	DEL	DEL
chr1	93561818	93563368	-	1	1	1	1	1	1	1	1	1	1	1	1	1	1	1	DEL	DEL	1
chr1	93613097	93613097	+	0	0	0	0	0	0	0	0	0	0	0	0	0	0	0	INS	0	0
chr1	93921244	93922340	+	1	1	1	1	1	1	1	1	1	1	1	1	1	1	1	1	DEL	1
chr1	93989587	93993183	+	1	1	1	1	1	1	1	1	1	1	1	1	1	1	1	1	DEL	1
chr1	94016707	94017596	+	1	1	1	1	1	1	1	1	1	1	1	1	1	1	1	1	DEL	1
chr1	94022149	94023273	+	1	1	1	1	1	1	1	1	1	1	1	1	1	1	1	1	DEL	1
chr1	94461256	94464851	+	1	1	1	1	1	1	1	1	1	1	1	1	1	1	1	DEL	DEL	1
chr1	94554181	94554181	-	0	0	0	0	0	0	0	0	0	0	0	0	0	0	0	INS	0	0
chr1	94581294	94581465	+	1	1	1	1	1	1	1	1	1	1	1	1	1	1	1	1	DEL	1
chr1	94619117	94619632	+	1	1	1	1	1	1	1	1	1	DEL	1	1	1	1	1	1	DEL	1
chr1	94642446	94642446	+	0	0	0	0	0	0	0	0	0	0	0	0	0	0	0	INS	INS	0
chr1	94664647	94664863	+	1	1	1	1	1	1	1	1	1	1	1	1	1	1	1	1	DEL	1
chr1	95009816	95009816	-	0	0	0	0	0	0	0	0	0	0	0	0	0	0	0	INS	0	0
chr1	95332242	95332242	+	0	INS	INS	0	0	INS	INS	0	0	0	INS	INS	0	0	0	0	0	0
chr1	95956755	95957270	-	1	1	1	1	1	1	1	1	1	1	1	1	1	1	1	DEL	1	1
chr1	95965207	95966299	-	1	1	1	1	1	1	1	1	1	DEL	1	1	1	1	1	DEL	DEL	1
chr1	95997513	96006185	+	1	1	1	1	1	1	1	1	1	1	1	1	1	1	DEL	DEL	DEL	1
chr1	96012742	96013316	+	1	1	1	1	1	1	1	1	1	1	1	1	1	1	1	DEL	1	1
chr1	96038337	96039603	-	1	1	1	1	1	1	1	1	1	DEL	1	1	1	1	DEL	DEL	1	1
chr1	96218760	96218760	None	0	0	0	0	0	0	0	0	0	INS	0	0	0	0	0	INS	INS	0
chr1	96273874	96274040	+	1	1	1	1	1	1	1	1	1	1	1	1	1	1	1	1	DEL	1
chr1	96275024	96275203	+	1	1	1	1	1	1	1	1	1	1	1	1	1	1	1	1	DEL	1
chr1	96325944	96326168	+	1	1	1	1	1	1	1	1	1	1	1	1	1	1	1	1	DEL	1
chr1	96376092	96376315	-	1	DEL	1	1	1	1	1	1	1	DEL	1	1	1	1	1	DEL	DEL	1
chr1	96425853	96426405	-	1	1	1	1	1	1	1	1	1	DEL	1	1	1	1	1	1	DEL	1
chr1	96464874	96464874	None	0	0	0	0	0	0	0	0	0	0	0	0	0	0	0	0	0	INS
chr1	96549845	96550936	-	1	1	1	1	1	1	1	1	1	DEL	1	1	1	1	1	1	DEL	1
chr1	96639203	96639407	-	1	1	1	1	1	1	1	1	1	1	1	1	1	1	1	1	DEL	1
chr1	96646844	96647552	-	1	1	1	1	1	1	1	1	1	1	1	1	1	1	1	DEL	1	1
chr1	96650901	96651395	-	1	1	1	1	1	1	1	1	1	DEL	1	1	1	1	1	DEL	1	1
chr1	96662322	96662322	None	0	0	0	0	0	0	0	0	0	0	0	0	0	0	0	0	INS	0
chr1	96726296	96726424	+	1	1	1	1	1	1	1	1	1	1	1	1	1	1	1	1	DEL	1
chr1	96731197	96731197	-	0	0	0	0	0	0	0	0	0	INS	0	0	0	0	0	0	INS	0
chr1	96734881	96735339	-	1	1	1	1	1	1	1	1	1	1	1	1	1	1	1	DEL	DEL	1
chr1	96749869	96752829	-	1	1	1	1	1	1	1	1	1	DEL	1	1	1	1	1	DEL	DEL	1
chr1	96782353	96782576	+	1	1	1	1	DEL	1	1	1	1	DEL	1	1	1	1	1	1	DEL	1
chr1	96836196	96838770	-	1	1	1	1	1	1	1	1	1	DEL	1	1	1	1	1	1	DEL	1
chr1	96842010	96843186	-	1	1	1	1	DEL	1	1	1	1	1	1	1	1	1	1	1	1	DEL
chr1	96912898	96912898	+	0	0	0	0	0	0	0	0	0	0	0	0	0	0	0	0	INS	0
chr1	97010849	97011498	+	1	1	1	1	1	1	1	1	1	1	1	1	1	1	1	1	DEL	1
chr1	97011632	97011948	+	1	1	1	1	1	1	1	1	1	1	1	1	1	1	1	1	DEL	1
chr1	97079872	97080726	-	1	1	1	1	1	1	1	1	1	1	1	1	1	1	1	1	DEL	1
chr1	97099483	97099674	+	1	1	1	1	1	1	1	1	1	1	1	1	1	1	1	DEL	DEL	1
chr1	97122055	97126256	+	1	DEL	DEL	DEL	DEL	1	1	1	1	DEL	1	DEL	DEL	DEL	DEL	DEL	DEL	DEL
chr1	97156821	97157028	+	1	1	1	1	1	1	1	1	1	DEL	1	1	1	1	1	1	1	1
chr1	97251239	97251400	+	1	1	1	1	1	1	1	1	1	1	1	1	1	1	1	1	DEL	1
chr1	97278747	97280266	-	1	1	1	1	1	1	1	1	1	1	1	1	1	1	1	1	DEL	1
chr1	97373947	97374267	+	1	1	1	1	1	1	1	1	1	1	1	1	1	1	1	1	DEL	1
chr1	97438842	97438842	+	0	0	0	0	0	0	0	0	0	0	0	0	0	0	0	0	0	INS
chr1	97454724	97455338	+	1	1	1	1	1	1	1	1	1	1	1	1	1	1	1	1	DEL	1
chr1	97492866	97493086	+	1	1	1	1	1	1	1	1	1	DEL	1	1	1	1	1	1	1	1
chr1	97496782	97497353	-	1	1	1	1	1	1	1	1	1	1	1	1	1	1	1	1	DEL	1
chr1	97501366	97501821	+	1	1	1	1	1	1	1	1	1	1	1	1	1	1	1	1	DEL	1
chr1	97531799	97533254	-	1	DEL	DEL	DEL	DEL	1	1	1	1	DEL	1	DEL	DEL	DEL	1	DEL	DEL	DEL
chr1	97629115	97629115	+	0	0	0	0	0	0	0	0	0	0	0	0	0	0	0	0	INS	0
chr1	97706319	97711208	+	1	DEL	DEL	DEL	DEL	1	1	1	1	DEL	1	DEL	DEL	DEL	1	DEL	DEL	DEL
chr1	97717167	97717683	-	1	DEL	DEL	DEL	DEL	1	1	1	1	1	1	DEL	DEL	DEL	DEL	DEL	1	DEL
chr1	97779503	97779886	+	1	1	1	1	1	1	1	1	1	1	1	1	1	1	1	1	DEL	1
chr1	97855495	97858653	+	1	1	1	1	1	1	1	1	1	1	1	1	1	1	1	DEL	1	1
chr1	97861326	97861326	-	0	0	0	0	0	0	0	0	0	0	0	0	0	0	0	INS	0	0
chr1	97883090	97884304	-	1	1	1	1	1	1	1	1	1	DEL	1	1	1	1	1	DEL	DEL	1
chr1	97968839	97969112	+	1	1	1	1	1	1	1	1	1	1	1	1	1	1	1	1	DEL	1
chr1	97975659	97976349	+	1	1	1	1	1	1	1	1	1	DEL	1	1	1	1	DEL	DEL	DEL	1
chr1	97978993	97979408	+	1	1	1	1	1	1	1	1	1	1	1	1	1	1	1	1	DEL	1
chr1	98020878	98021046	+	1	1	1	1	1	1	1	1	1	DEL	1	1	1	1	DEL	DEL	DEL	1
chr1	98120513	98121040	-	1	1	1	1	1	1	1	1	1	DEL	1	1	1	1	1	1	DEL	1
chr1	98173927	98174208	+	1	1	1	1	1	1	1	1	1	DEL	1	1	1	1	1	DEL	DEL	1
chr1	98252884	98253001	-	1	1	1	1	1	1	1	1	1	1	1	1	1	1	1	1	DEL	1
chr1	98262546	98262951	+	1	1	1	1	1	1	1	1	1	1	1	1	1	1	1	1	DEL	1
chr1	98331868	98332243	+	1	1	1	1	1	1	1	1	1	1	1	1	1	1	1	1	DEL	1
chr1	98383747	98384183	+	1	DEL	DEL	DEL	DEL	1	1	1	1	DEL	1	DEL	DEL	DEL	1	DEL	DEL	1
chr1	98391209	98392803	+	1	DEL	DEL	DEL	DEL	1	1	1	1	1	1	DEL	DEL	DEL	1	1	DEL	1
chr1	98403884	98404949	-	1	1	1	1	1	1	1	1	1	1	1	1	1	1	1	DEL	1	1
chr1	98469004	98475420	+	1	1	1	1	DEL	1	1	1	1	DEL	1	1	1	1	1	1	DEL	1
chr1	98540894	98541438	-	1	1	1	1	1	1	1	1	1	1	1	1	1	1	1	1	DEL	1
chr1	98614552	98615693	-	1	1	1	1	1	1	1	1	1	DEL	1	1	1	1	1	DEL	DEL	1
chr1	98637584	98641362	+	1	1	1	1	1	1	1	1	1	1	1	1	1	1	1	DEL	1	1
chr1	98707266	98707995	+	1	1	1	1	1	1	1	1	1	1	1	1	1	1	1	1	DEL	1
chr1	98754624	98755532	+	1	1	1	1	1	1	1	1	1	1	1	1	1	1	1	1	DEL	1
chr1	98823583	98823583	None	0	0	0	0	0	0	0	0	0	0	0	0	0	0	0	0	INS	0
chr1	98829936	98829936	-	0	0	0	0	0	0	0	0	0	0	0	0	0	0	0	0	INS	0
chr1	98848468	98849019	+	1	1	1	1	1	1	1	1	1	1	1	1	1	1	1	1	DEL	1
chr1	98872813	98877621	+	1	1	1	1	1	1	1	1	1	1	1	1	1	1	1	1	DEL	1
chr1	98879238	98883585	-	1	1	1	1	1	1	1	1	1	1	1	1	1	1	1	1	DEL	1
chr1	98944435	98944684	-	1	1	1	1	1	1	1	1	1	1	1	1	1	1	1	1	DEL	1
chr1	98987303	98987502	-	1	1	1	1	1	1	1	1	1	1	1	1	1	1	1	1	DEL	1
chr1	99239604	99239604	-	0	0	0	0	0	0	0	0	0	INS	0	0	0	0	0	0	0	0
chr1	99271801	99272593	+	1	1	1	1	1	1	1	1	1	1	1	1	1	1	1	1	DEL	1
chr1	99395795	99395988	+	1	1	1	1	1	1	1	1	1	1	1	1	1	1	1	1	1	DEL
chr1	99488759	99489034	-	1	1	1	1	1	1	1	1	1	1	1	1	1	1	1	DEL	DEL	1
chr1	99562025	99563046	+	1	1	1	1	1	1	1	1	1	1	1	1	1	1	1	DEL	DEL	1
chr1	99752179	99752179	+	0	0	0	0	0	0	0	0	0	0	0	0	0	0	0	0	0	INS
chr1	99895808	99895974	+	1	1	1	1	1	1	1	1	1	DEL	1	1	1	1	1	DEL	DEL	1
chr1	99919631	99920208	-	1	1	1	1	1	1	1	1	1	1	1	1	1	1	1	1	DEL	1
chr1	99927567	99927567	None	0	0	0	0	0	0	0	0	0	INS	0	0	0	0	0	0	0	0
chr1	99930887	99931163	+	1	1	1	1	1	1	1	1	1	1	1	1	1	1	1	1	DEL	1
chr1	99937545	99938361	-	1	1	1	1	1	1	1	1	1	1	1	1	1	1	1	1	DEL	1
chr1	100006634	100013012	+	1	1	1	1	1	1	1	1	1	1	1	1	1	1	1	1	DEL	1
chr1	100058344	100058467	+	1	1	1	1	1	1	1	1	1	1	1	1	1	1	1	DEL	DEL	1
chr1	100139484	100140211	+	1	1	1	1	1	1	1	1	1	1	1	1	1	1	1	DEL	1	1
chr1	100209234	100209234	+	0	0	0	0	0	0	0	0	0	0	0	0	0	0	0	0	INS	0
chr1	100210432	100210980	+	1	1	1	1	1	1	1	1	1	DEL	1	1	1	1	1	DEL	DEL	1
chr1	100426032	100426440	+	1	1	1	1	1	1	1	1	1	DEL	1	1	1	1	1	DEL	1	1
chr1	100430266	100430446	-	1	1	1	1	1	1	1	1	1	DEL	1	1	1	1	1	1	1	1
chr1	100433030	100433030	-	0	0	0	0	0	0	0	0	0	0	0	0	0	0	0	0	0	INS
chr1	100462942	100463119	-	1	1	1	1	1	1	1	1	1	1	1	1	1	1	1	1	DEL	1
chr1	100465127	100465471	-	1	1	1	1	1	1	1	1	1	1	1	1	1	1	1	1	DEL	1
chr1	100510192	100510954	+	1	1	1	1	1	1	1	1	1	1	1	1	1	1	1	DEL	DEL	DEL
chr1	100524473	100524917	+	1	1	1	1	1	1	1	1	1	1	1	1	1	1	1	1	DEL	1
chr1	100525812	100525812	None	0	0	0	0	0	0	0	0	0	0	0	0	0	INS	0	0	0	0
chr1	100561067	100561429	+	1	1	1	1	1	1	1	1	1	DEL	1	1	1	1	1	1	DEL	1
chr1	100691870	100692517	-	1	1	1	1	1	1	1	1	1	1	1	1	1	1	1	1	DEL	1
chr1	100698298	100698298	None	0	0	0	0	0	0	0	0	0	INS	0	0	0	0	0	INS	0	0
chr1	100787394	100788074	+	1	1	1	1	1	1	1	1	1	1	1	1	1	1	1	DEL	DEL	1
chr1	100865164	100866819	-	1	DEL	DEL	DEL	DEL	1	1	1	1	DEL	1	DEL	DEL	DEL	1	DEL	DEL	DEL
chr1	100881394	100881657	+	1	1	1	1	1	1	1	1	1	DEL	1	1	1	1	1	DEL	DEL	1
chr1	100916013	100916013	+	0	0	0	0	0	0	0	0	0	INS	0	0	0	0	0	INS	INS	0
chr1	100949234	100949234	None	0	0	0	0	0	0	0	0	0	0	0	0	0	0	0	0	INS	0
chr1	100967703	100967703	+	0	0	0	0	0	0	0	0	0	0	0	0	0	0	0	0	INS	0
chr1	100971745	100973059	-	1	1	1	1	1	1	1	1	1	1	1	1	1	1	1	DEL	DEL	1
chr1	100999790	101000232	+	1	1	1	1	1	1	1	1	1	DEL	1	1	1	1	1	DEL	1	1
chr1	101032052	101032265	+	1	1	1	1	1	1	1	1	1	DEL	1	1	1	1	1	DEL	1	1
chr1	101159132	101163232	-	1	1	DEL	1	1	1	1	1	1	1	1	DEL	1	1	1	1	DEL	1
chr1	101188460	101190030	+	1	1	1	1	1	1	1	1	1	DEL	1	1	1	1	1	1	DEL	1
chr1	101191846	101193030	-	1	DEL	DEL	1	1	1	1	1	1	1	1	1	DEL	DEL	1	DEL	DEL	DEL
chr1	101268074	101268475	+	1	1	1	1	1	1	1	1	1	1	1	1	1	1	1	DEL	DEL	1
chr1	101424640	101424913	+	1	1	1	1	1	1	1	1	1	DEL	1	1	1	1	1	DEL	1	1
chr1	101451478	101451478	None	0	0	0	0	0	0	0	0	0	INS	0	0	0	0	0	INS	0	0
chr1	101500133	101500133	-	0	0	0	0	0	0	0	0	0	0	0	0	0	0	0	0	INS	0
chr1	101568527	101568527	-	0	INS	0	0	0	0	0	0	0	0	0	0	0	0	0	0	0	0
chr1	101572538	101572538	+	0	0	0	0	0	0	0	0	0	0	0	0	0	0	0	0	INS	0
chr1	101622665	101622665	+	0	0	0	0	0	0	0	0	0	0	0	0	0	0	0	INS	0	0
chr1	101626890	101628057	+	1	DEL	DEL	DEL	1	1	1	1	1	DEL	1	DEL	DEL	DEL	1	DEL	1	1
chr1	101631387	101631602	-	1	1	1	DEL	1	1	1	1	1	1	1	DEL	DEL	1	1	1	1	1
chr1	101631430	101631617	-	1	1	1	1	1	1	1	1	1	1	1	1	1	DEL	1	1	1	1
chr1	101638975	101638975	None	0	0	0	INS	0	INS	INS	0	0	0	INS	0	0	0	0	INS	0	0
chr1	101654292	101654502	-	1	DEL	DEL	DEL	1	1	1	1	1	DEL	1	DEL	DEL	DEL	1	DEL	DEL	1
chr1	101659595	101660504	+	1	1	1	1	1	1	1	1	1	1	1	1	1	1	1	1	DEL	1
chr1	101674034	101674034	-	0	0	0	0	0	0	0	0	0	INS	0	0	0	0	0	0	0	0
chr1	101752745	101753255	+	1	1	1	1	1	1	1	1	1	1	1	1	1	1	1	1	DEL	1
chr1	101788490	101788834	-	1	1	1	1	1	1	1	1	1	1	1	1	1	1	1	DEL	DEL	1
chr1	101872340	101873808	+	1	1	1	1	1	1	1	1	1	DEL	1	1	1	1	1	1	DEL	1
chr1	101917790	101917790	-	0	0	0	0	0	0	0	0	0	0	0	0	0	0	0	0	INS	0
chr1	101959161	101959566	+	1	1	1	1	DEL	1	1	1	1	DEL	1	1	1	1	1	DEL	DEL	1
chr1	101978735	101978993	-	1	1	1	1	1	1	1	1	1	DEL	1	1	1	1	1	DEL	DEL	1
chr1	101986982	101986982	-	0	0	0	0	0	0	0	0	0	INS	0	0	0	0	0	0	0	0
chr1	102034860	102035138	-	1	1	1	1	1	1	1	1	1	1	1	1	1	1	1	DEL	1	1
chr1	102059121	102059121	+	0	0	INS	0	0	0	0	0	0	0	0	0	0	0	0	0	0	0
chr1	102084091	102084265	-	1	1	1	1	1	1	1	1	1	1	1	1	1	1	1	1	DEL	1
chr1	102173130	102173666	+	1	1	1	1	1	1	1	1	1	1	1	1	1	1	1	1	DEL	1
chr1	102203225	102204510	-	1	1	1	1	1	1	1	1	1	1	1	1	1	1	1	DEL	DEL	1
chr1	102334295	102334295	+	0	INS	0	0	0	0	0	0	0	0	0	INS	0	INS	0	0	0	0
chr1	102430932	102430932	+	0	0	0	0	0	0	0	0	0	0	0	0	0	0	0	0	INS	0
chr1	102483931	102483931	None	0	0	0	0	0	0	0	0	0	INS	0	0	0	0	0	0	0	0
chr1	102504025	102504025	-	0	0	0	0	0	0	0	0	0	INS	0	0	0	0	0	0	0	0
chr1	102519108	102519108	None	0	0	0	0	0	0	0	0	0	0	0	0	0	0	0	0	INS	0
chr1	102585926	102586561	+	1	DEL	DEL	DEL	DEL	1	1	1	1	DEL	1	DEL	DEL	DEL	1	DEL	DEL	1
chr1	102591604	102591732	-	1	1	1	1	1	1	1	1	1	1	1	1	1	1	1	1	DEL	1
chr1	102725563	102726459	+	1	1	1	1	1	1	1	1	1	1	1	1	1	1	1	1	DEL	1
chr1	102771792	102771967	+	1	1	1	1	DEL	1	1	1	1	DEL	1	1	1	1	1	DEL	DEL	1
chr1	102790929	102791214	-	1	1	1	1	DEL	1	1	1	1	1	1	1	1	1	1	1	DEL	1
chr1	102840854	102842241	-	1	1	1	1	DEL	1	1	1	1	1	1	1	1	1	1	1	DEL	1
chr1	102944240	102945184	+	1	1	1	1	1	1	1	1	1	1	1	1	1	1	1	1	DEL	1
chr1	102960545	102960778	-	1	1	1	1	DEL	1	1	1	1	DEL	1	1	1	1	1	DEL	DEL	1
chr1	102961963	102962419	+	1	1	1	1	DEL	1	1	1	1	1	1	1	1	1	1	1	1	1
chr1	102992433	102993053	+	1	1	1	1	1	1	1	1	1	DEL	1	1	1	1	1	DEL	DEL	1
chr1	103013960	103013960	-	0	0	0	0	0	0	0	0	0	INS	0	0	0	0	0	0	0	0
chr1	103028346	103029843	-	1	1	1	1	1	1	1	1	1	DEL	1	1	1	1	1	1	DEL	1
chr1	103042646	103042955	+	1	DEL	DEL	DEL	DEL	1	1	1	1	DEL	1	DEL	DEL	DEL	1	DEL	1	1
chr1	103044559	103046810	+	1	DEL	DEL	DEL	1	1	1	1	1	DEL	1	DEL	DEL	DEL	1	DEL	DEL	1
chr1	103141674	103144768	+	1	DEL	DEL	DEL	DEL	1	1	1	1	DEL	1	DEL	DEL	DEL	1	DEL	DEL	1
chr1	103173384	103173817	+	1	1	1	1	1	1	1	1	1	1	1	1	1	1	1	1	DEL	1
chr1	103227197	103233535	-	1	1	1	1	1	1	1	1	1	DEL	1	1	1	1	1	DEL	DEL	1
chr1	103280683	103281517	-	1	1	1	1	1	1	1	1	1	1	1	1	1	1	1	1	DEL	1
chr1	103301495	103303261	+	1	DEL	DEL	DEL	1	1	1	1	1	DEL	1	DEL	DEL	DEL	1	DEL	DEL	1
chr1	103335673	103335673	+	0	0	0	0	0	0	0	0	0	0	0	0	0	0	0	INS	0	0
chr1	103344802	103345566	-	1	1	1	1	1	1	1	1	1	1	1	1	1	1	1	1	DEL	1
chr1	103348514	103348514	+	0	0	0	0	0	0	0	0	0	0	0	0	0	0	0	0	INS	0
chr1	103372358	103372718	+	1	1	1	1	1	1	1	1	1	DEL	1	1	1	1	1	DEL	DEL	1
chr1	103391738	103392307	+	1	1	1	1	1	1	1	1	1	1	1	1	1	1	1	1	DEL	1
chr1	103432533	103432909	+	1	DEL	DEL	DEL	DEL	1	1	1	1	DEL	1	DEL	DEL	DEL	1	DEL	DEL	1
chr1	103464825	103465214	+	1	1	1	1	1	1	1	1	1	1	1	1	1	1	1	1	DEL	1
chr1	103555644	103555644	+	0	0	0	0	0	0	0	0	0	0	0	0	0	0	0	0	INS	0
chr1	103642518	103642518	-	0	0	0	0	0	0	0	0	0	INS	0	0	0	0	0	INS	0	0
chr1	103765172	103765172	-	0	INS	0	0	0	0	0	0	0	0	0	0	0	0	0	INS	0	0
chr1	103893933	103894281	-	1	1	1	1	1	1	1	1	1	DEL	1	1	1	1	1	1	1	1
chr1	103897352	103897352	-	0	0	0	0	0	0	0	0	0	0	0	0	0	0	0	INS	0	0
chr1	103906432	103915353	+	1	1	1	1	1	1	1	1	1	DEL	1	1	1	1	1	DEL	1	1
chr1	104026880	104026880	+	0	0	0	0	0	0	0	0	0	INS	0	0	0	0	0	INS	0	0
chr1	104128659	104130257	-	1	1	1	1	1	1	1	1	1	1	1	1	1	1	1	1	DEL	1
chr1	104140457	104153193	-	1	1	1	1	1	1	1	1	1	DEL	1	1	1	1	1	DEL	DEL	1
chr1	104281200	104282256	-	1	1	1	1	1	1	1	1	1	1	1	1	1	1	1	1	DEL	1
chr1	104379245	104379245	+	0	0	0	0	0	0	0	0	0	INS	0	0	0	0	0	0	0	0
chr1	104440842	104440842	+	0	0	0	0	0	0	0	0	0	0	0	0	0	0	0	0	INS	0
chr1	104443053	104444509	-	1	1	1	1	1	1	1	1	1	1	1	1	1	1	1	1	DEL	1
chr1	104451158	104451158	-	0	0	0	0	0	0	0	0	0	0	0	0	0	0	0	0	INS	0
chr1	104507270	104507270	-	0	0	0	0	0	0	0	0	0	0	0	0	0	0	0	INS	0	0
chr1	104515456	104515456	-	0	0	0	0	0	0	0	0	0	INS	0	0	0	0	0	0	0	0
chr1	104526734	104527189	+	1	1	1	1	1	1	1	1	1	1	1	1	1	1	1	1	DEL	1
chr1	104547937	104547937	+	0	0	0	0	0	0	0	0	0	0	0	0	0	0	0	0	INS	0
chr1	104626517	104627963	-	1	1	1	1	1	1	1	1	1	1	1	1	1	1	1	1	DEL	1
chr1	104632720	104632720	-	0	0	0	0	0	0	0	0	0	0	0	0	0	0	0	INS	0	0
chr1	104659090	104659474	+	1	1	1	1	1	1	1	1	1	DEL	1	1	1	1	1	DEL	DEL	1
chr1	104661422	104661987	-	1	1	1	1	1	1	1	1	1	DEL	1	1	DEL	1	1	DEL	DEL	DEL
chr1	104750756	104750756	+	0	0	0	0	0	0	0	0	0	0	0	0	0	0	0	INS	0	0
chr1	104780965	104780965	None	0	0	0	0	0	0	0	0	0	0	0	0	0	0	0	0	INS	0
chr1	104794169	104794282	-	1	1	1	1	1	1	1	1	1	DEL	1	1	1	1	1	DEL	DEL	1
chr1	104827922	104828835	-	1	1	1	1	1	1	1	1	1	1	1	1	1	1	1	DEL	DEL	1
chr1	104831821	104831821	+	0	0	0	0	0	0	0	0	0	INS	0	0	0	0	0	0	0	0
chr1	104888953	104888953	-	0	0	0	0	0	0	0	0	0	INS	0	0	0	0	0	INS	0	0
chr1	104988775	104988775	None	0	0	0	0	0	0	0	0	0	0	0	0	0	0	0	INS	0	0
chr1	105084868	105084868	+	0	0	0	0	0	0	0	0	0	0	0	0	0	0	0	0	0	INS
chr1	105120758	105121330	-	1	1	1	1	1	1	1	1	1	DEL	1	1	1	1	1	1	1	1
chr1	105202271	105202405	+	1	1	1	1	1	1	1	1	1	DEL	1	1	1	1	1	1	1	1
chr1	105272290	105272736	+	1	1	1	1	1	1	1	1	1	DEL	1	1	1	1	1	1	1	DEL
chr1	105276020	105276721	+	1	DEL	DEL	DEL	1	DEL	DEL	DEL	1	1	DEL	DEL	DEL	1	DEL	1	1	1
chr1	105409830	105411368	-	1	1	1	1	1	1	1	1	1	1	1	1	1	1	1	1	DEL	1
chr1	105573852	105573852	+	0	0	0	0	0	0	0	0	0	0	0	0	0	0	0	0	0	INS
chr1	105609210	105609914	+	1	1	1	1	1	1	1	1	1	1	1	1	1	1	1	1	DEL	1
chr1	105620806	105621020	+	1	1	1	1	1	1	1	1	1	DEL	1	1	1	1	1	DEL	DEL	1
chr1	105802638	105802925	-	1	1	1	1	1	1	1	1	1	DEL	1	1	1	1	1	1	DEL	DEL
chr1	105805500	105805635	+	1	1	1	1	1	1	1	1	1	DEL	1	1	1	1	1	1	1	1
chr1	105834039	105834831	+	1	1	1	1	1	1	1	1	1	1	1	1	1	1	1	1	1	DEL
chr1	105989388	105991262	+	1	1	1	1	1	1	1	1	1	1	1	1	1	1	1	1	DEL	1
chr1	105991648	105992227	-	1	1	1	1	1	1	1	1	1	1	1	1	1	1	1	1	DEL	1
chr1	106006685	106007568	-	1	1	1	1	1	1	1	1	1	1	1	1	1	1	1	1	DEL	1
chr1	106048198	106048958	-	1	1	1	1	1	1	1	1	1	1	1	1	1	1	1	1	DEL	1
chr1	106075870	106076426	+	1	1	1	1	1	1	1	1	1	1	1	1	1	1	1	1	DEL	1
chr1	106102517	106104309	+	1	1	1	1	1	1	1	1	1	DEL	1	1	1	1	1	DEL	DEL	1
chr1	106124573	106124573	+	0	0	0	0	0	0	0	0	0	0	0	0	0	0	0	0	INS	0
chr1	106129166	106129166	+	0	0	0	0	0	0	0	0	0	INS	0	0	0	0	0	0	0	0
chr1	106165009	106169917	-	1	1	1	1	1	1	1	1	1	1	1	1	1	1	1	1	DEL	1
chr1	106230751	106230751	None	0	INS	INS	0	0	0	0	0	0	0	0	INS	0	0	0	0	INS	INS
chr1	106238238	106243198	-	1	1	1	1	1	1	1	1	1	1	1	1	1	1	1	1	DEL	1
chr1	106265233	106265437	-	1	1	1	1	1	1	1	1	1	1	1	1	1	1	1	1	1	DEL
chr1	106339251	106339403	+	1	DEL	DEL	DEL	1	1	1	1	1	1	1	1	DEL	DEL	1	DEL	1	1
chr1	106538945	106539921	+	1	DEL	DEL	DEL	1	1	1	1	1	DEL	1	DEL	DEL	DEL	1	DEL	DEL	DEL
chr1	106570583	106570965	+	1	1	1	1	1	1	1	1	1	DEL	1	1	1	1	1	DEL	DEL	1
chr1	106663223	106663223	-	0	0	0	0	0	0	0	0	0	0	0	0	0	0	0	0	INS	0
chr1	106718048	106718048	-	0	0	0	0	0	0	0	0	0	0	0	0	0	0	0	0	INS	0
chr1	106729998	106729998	-	0	INS	INS	INS	0	INS	0	INS	0	0	INS	0	0	0	INS	0	0	0
chr1	106730620	106730779	-	1	1	1	1	1	1	1	1	1	1	1	1	DEL	1	1	1	DEL	1
chr1	106759327	106761207	-	1	1	1	1	1	1	1	1	1	1	1	1	1	1	1	1	DEL	1
chr1	106767374	106767518	-	1	1	1	1	1	1	1	1	1	1	1	1	1	1	1	1	DEL	1
chr1	106872894	106872894	-	0	0	0	0	0	0	0	0	0	0	0	0	0	0	0	0	INS	0
chr1	106882960	106882960	+	0	0	0	0	0	0	0	0	0	0	0	0	0	0	0	0	0	INS
chr1	106910265	106917605	-	1	1	DEL	1	1	1	1	1	1	DEL	1	DEL	DEL	1	1	DEL	1	1
chr1	106939659	106944531	-	1	1	1	1	1	1	1	1	1	DEL	1	1	1	1	1	1	DEL	1
chr1	106976349	106976349	None	0	0	0	INS	0	0	0	0	0	0	0	0	0	0	0	INS	0	0
chr1	107103561	107103741	-	1	1	1	1	1	1	1	1	1	1	1	1	1	1	1	1	DEL	1
chr1	107123305	107127302	+	1	1	1	1	1	1	1	1	1	1	1	1	1	1	1	DEL	1	1
chr1	107336571	107336571	+	0	0	0	0	0	0	0	0	0	0	0	0	0	0	0	0	INS	0
chr1	107425914	107426495	-	1	1	1	1	DEL	DEL	DEL	DEL	1	DEL	DEL	1	1	1	DEL	DEL	DEL	DEL
chr1	107459581	107459846	+	1	1	1	1	1	1	1	1	1	1	1	1	1	1	1	1	1	DEL
chr1	107541891	107542143	-	1	1	1	1	DEL	DEL	DEL	DEL	1	1	DEL	1	1	1	DEL	1	1	DEL
chr1	107566038	107566249	-	1	1	1	1	1	1	1	1	1	DEL	1	1	1	1	1	1	DEL	1
chr1	107601934	107602706	+	1	1	1	1	1	1	1	1	1	DEL	1	1	1	1	1	DEL	DEL	1
chr1	107756847	107757958	-	1	1	1	1	1	1	1	1	1	DEL	1	1	1	1	1	DEL	DEL	1
chr1	107791242	107791242	-	0	0	0	0	0	0	0	0	0	0	0	0	0	0	0	INS	0	0
chr1	107833925	107833925	None	0	0	0	0	0	0	INS	0	0	0	0	0	0	0	0	0	0	0
chr1	107842381	107842596	+	1	1	1	1	1	1	1	1	1	1	1	1	1	1	1	DEL	DEL	1
chr1	108030548	108030548	+	0	0	0	0	0	0	0	0	0	0	0	0	0	0	0	INS	0	0
chr1	108036667	108037053	-	1	1	1	1	1	1	1	1	1	1	1	1	1	1	1	1	DEL	1
chr1	108159101	108159101	+	0	0	0	0	0	0	0	0	0	0	0	0	0	0	0	0	INS	0
chr1	108220215	108220857	-	1	1	1	1	1	1	1	1	1	DEL	1	1	1	1	1	DEL	DEL	1
chr1	108279066	108279356	-	1	1	1	1	1	1	1	1	1	DEL	1	1	1	1	1	1	1	1
chr1	108333928	108333928	-	0	INS	0	0	0	0	0	INS	0	INS	0	0	0	0	0	INS	0	0
chr1	108340799	108341636	-	1	1	1	1	1	1	1	1	1	DEL	1	1	1	1	1	DEL	DEL	1
chr1	108347371	108347371	-	0	INS	INS	INS	0	INS	INS	INS	0	0	INS	INS	0	0	INS	0	0	0
chr1	108538530	108538806	+	1	1	1	1	1	1	1	1	1	DEL	1	1	1	1	1	1	DEL	1
chr1	108539696	108539696	-	0	0	INS	INS	0	0	0	0	0	0	0	INS	0	0	0	0	0	0
chr1	108588926	108589248	-	1	1	1	1	1	1	1	1	1	DEL	1	1	1	1	1	DEL	DEL	1
chr1	108720624	108721032	-	1	1	1	1	1	1	1	1	1	DEL	1	1	1	1	1	1	DEL	1
chr1	108759731	108760048	-	1	1	1	1	1	1	1	1	1	1	1	1	1	1	1	1	DEL	1
chr1	108815386	108815667	+	1	1	1	1	1	1	1	1	1	1	1	1	1	1	1	DEL	DEL	1
chr1	108954988	108956141	-	1	1	1	1	1	1	1	1	1	1	1	1	1	1	1	1	DEL	1
chr1	109089029	109089029	+	0	0	0	0	0	0	0	0	0	INS	0	0	0	0	0	0	0	0
chr1	109304243	109304243	-	0	0	0	0	0	0	0	0	0	0	0	0	0	0	0	0	INS	0
chr1	109316004	109316004	None	0	0	0	0	0	0	0	0	0	0	0	0	0	0	0	0	INS	0
chr1	109358192	109359188	+	1	1	1	1	1	1	1	1	1	1	1	1	1	1	DEL	1	DEL	1
chr1	109360489	109361087	-	1	1	1	1	1	1	1	1	1	1	1	1	1	1	DEL	1	DEL	1
chr1	109371643	109371825	-	1	1	1	1	1	1	1	1	1	1	1	1	1	1	DEL	DEL	1	1
chr1	109446541	109446541	-	0	0	0	0	0	0	0	0	0	0	0	0	0	0	0	0	INS	0
chr1	109470757	109470757	None	0	0	0	0	0	0	0	0	0	0	INS	0	0	0	0	0	0	0
chr1	109476844	109476844	None	0	INS	INS	INS	0	0	0	0	0	INS	0	INS	0	0	0	INS	INS	0
chr1	109524847	109529199	+	1	DEL	DEL	DEL	1	1	1	1	1	DEL	1	DEL	DEL	1	DEL	DEL	DEL	1
chr1	109545409	109545409	+	0	INS	INS	INS	0	0	0	0	0	0	0	INS	0	0	0	0	0	0
chr1	109587461	109587461	+	0	0	0	0	0	0	0	0	0	0	0	0	0	0	0	0	INS	0
chr1	109592572	109592572	None	0	0	0	0	0	0	0	0	0	INS	0	0	0	0	INS	0	INS	0
chr1	109600173	109600173	None	0	0	0	0	0	0	0	0	0	INS	0	0	0	0	0	0	0	0
chr1	109686348	109686538	-	1	1	1	1	1	1	1	1	1	1	1	1	1	1	1	1	DEL	1
chr1	109687609	109688574	-	1	DEL	DEL	DEL	1	1	1	1	1	DEL	1	DEL	DEL	1	DEL	DEL	DEL	DEL
chr1	109711200	109711200	+	0	0	0	0	0	0	0	0	0	0	0	0	0	0	0	INS	0	0
chr1	109736739	109736862	-	1	1	1	1	1	1	1	1	1	DEL	1	1	1	1	1	1	1	1
chr1	109739916	109739916	+	0	0	0	0	0	0	0	0	0	0	0	0	0	0	0	INS	0	0
chr1	109860029	109860029	+	0	0	0	0	0	0	0	0	0	0	0	0	0	0	0	0	INS	0
chr1	109869842	109870525	-	1	1	1	1	1	1	1	1	1	DEL	1	1	1	1	1	DEL	DEL	1
chr1	109921253	109921253	+	0	0	0	0	0	0	0	0	0	0	0	0	0	0	0	0	INS	0
chr1	109938456	109938456	-	0	0	INS	0	0	0	0	0	0	INS	0	INS	0	0	INS	0	0	0
chr1	109959901	109960419	-	1	DEL	DEL	DEL	1	1	1	1	1	DEL	1	DEL	DEL	1	DEL	DEL	DEL	DEL
chr1	109968257	109969595	-	1	1	1	1	1	1	1	1	1	1	1	1	1	1	1	1	DEL	1
chr1	109975630	109976344	+	1	1	1	1	1	1	1	1	1	1	1	1	1	1	1	1	DEL	1
chr1	110132703	110132703	-	0	0	0	0	0	0	0	INS	0	0	0	0	0	0	0	0	0	0
chr1	110385646	110385646	+	0	0	0	0	0	0	0	0	0	0	0	0	0	0	0	INS	0	0
chr1	110554651	110554651	+	0	0	0	0	0	0	0	0	0	0	0	0	0	0	0	INS	0	0
chr1	110596708	110596892	+	1	1	1	1	1	1	1	1	1	1	1	1	1	1	1	1	DEL	1
chr1	110644943	110645179	-	1	1	1	1	1	1	1	1	1	DEL	1	1	1	1	1	1	1	1
chr1	110684544	110684947	-	1	1	1	1	1	1	1	1	1	1	1	1	1	1	1	1	DEL	1
chr1	110689583	110690060	-	1	1	1	1	1	1	1	1	1	DEL	1	1	1	1	1	DEL	DEL	1
chr1	110721969	110721969	None	0	0	0	0	0	0	0	0	0	0	0	0	0	0	0	INS	0	0
chr1	110780470	110780470	None	0	0	0	0	0	0	0	0	0	INS	0	0	0	INS	0	0	0	0
chr1	110834016	110834536	-	1	1	1	1	1	1	1	1	1	1	1	1	1	DEL	1	1	DEL	1
chr1	110836623	110837251	+	1	1	1	1	1	1	1	1	1	1	1	1	1	DEL	1	1	1	1
chr1	110941824	110942098	-	1	1	1	1	1	1	1	1	1	1	1	1	1	1	1	1	DEL	1
chr1	110961469	110962183	+	1	1	1	1	1	1	1	1	1	DEL	1	1	1	DEL	1	1	DEL	1
chr1	110997696	110998824	-	1	1	1	1	1	1	1	1	1	1	1	1	1	DEL	1	1	1	1
chr1	111040530	111041058	+	1	1	1	1	1	1	1	1	1	DEL	1	1	1	1	1	DEL	DEL	1
chr1	111054439	111055258	+	1	1	1	1	1	1	1	1	1	DEL	1	1	1	DEL	1	DEL	DEL	1
chr1	111063861	111064295	+	1	1	1	1	1	1	1	1	1	1	1	1	1	1	1	DEL	DEL	1
chr1	111096536	111102723	+	1	1	1	1	1	1	1	1	1	DEL	1	1	1	1	1	1	DEL	1
chr1	111180631	111180631	-	0	INS	INS	0	0	0	0	INS	0	0	INS	0	0	0	0	0	0	0
chr1	111267411	111267780	-	1	DEL	DEL	1	DEL	DEL	DEL	DEL	1	DEL	DEL	DEL	DEL	1	1	DEL	DEL	DEL
chr1	111323475	111323704	+	1	DEL	1	1	1	1	1	DEL	1	1	DEL	1	DEL	1	1	1	DEL	1
chr1	111355433	111356622	+	1	1	1	1	DEL	DEL	DEL	1	1	1	1	DEL	1	DEL	1	1	1	1
chr1	111430826	111430826	None	0	0	0	0	0	INS	0	0	0	0	0	0	0	0	0	0	0	0
chr1	111480146	111480146	None	0	0	INS	0	0	0	0	INS	0	0	0	0	0	0	0	0	0	0
chr1	111527927	111527927	-	0	0	0	0	0	0	0	0	0	0	0	0	0	0	0	INS	0	0
chr1	111548718	111548718	-	0	0	0	0	0	0	0	0	0	0	0	0	0	0	0	0	INS	0
chr1	111722304	111723303	+	1	1	1	1	1	1	1	1	1	DEL	1	1	1	1	1	1	1	1
chr1	111740151	111741957	-	1	1	1	1	1	1	1	1	1	DEL	1	1	1	1	1	1	1	1
chr1	111756602	111757651	+	1	1	1	1	1	1	1	1	1	1	1	1	1	1	1	1	DEL	1
chr1	111789502	111789791	-	1	1	1	1	DEL	1	1	1	1	1	1	1	1	1	1	1	1	1
chr1	111921001	111921001	-	0	0	0	0	0	0	0	0	0	INS	0	0	0	0	0	INS	INS	0
chr1	111971606	111971606	-	0	INS	INS	0	0	INS	INS	0	0	0	INS	INS	0	0	0	0	0	INS
chr1	112011401	112011557	+	1	1	1	1	1	1	1	1	1	1	1	1	1	1	1	1	DEL	1
chr1	112017080	112017080	+	0	0	0	0	0	0	0	0	0	0	0	0	0	0	0	0	INS	0
chr1	112199500	112199500	None	0	INS	0	0	0	0	0	0	0	0	0	0	0	0	0	0	0	0
chr1	112324536	112324767	+	1	1	1	1	DEL	1	1	1	1	1	1	1	1	1	1	DEL	1	1
chr1	112354567	112354684	-	1	1	1	1	1	1	1	1	1	1	1	1	1	1	1	1	DEL	1
chr1	112429030	112429920	-	1	1	1	1	1	1	1	1	1	1	1	1	1	1	1	1	DEL	1
chr1	112486425	112486655	+	1	1	1	1	1	1	1	1	1	1	1	1	1	1	DEL	1	DEL	1
chr1	112782953	112783166	+	1	1	1	1	1	1	1	1	1	1	1	1	1	1	1	1	DEL	1
chr1	112873653	112873777	-	1	1	1	1	1	1	1	1	1	1	1	1	1	1	1	1	DEL	1
chr1	112881719	112882376	+	1	1	1	1	1	1	1	1	1	1	1	1	1	1	1	1	DEL	1
chr1	112886242	112886242	+	0	0	0	0	0	0	0	0	0	0	0	0	0	0	0	INS	INS	0
chr1	112909088	112909088	-	0	0	0	0	0	0	0	0	0	INS	0	0	0	0	0	0	0	0
chr1	113004096	113005682	+	1	1	1	1	1	1	1	1	1	1	1	1	1	1	1	DEL	DEL	1
chr1	113324452	113324569	+	1	1	1	1	DEL	1	1	1	1	DEL	1	1	1	1	1	1	1	1
chr1	113402047	113402602	+	1	1	1	1	DEL	1	1	1	1	DEL	1	DEL	1	1	DEL	DEL	DEL	1
chr1	113443699	113443699	-	0	0	0	0	0	0	0	0	0	0	0	0	0	0	0	INS	0	0
chr1	113497527	113497527	None	0	0	0	0	0	0	0	0	0	INS	0	0	0	0	0	0	0	0
chr1	113510016	113510565	+	1	1	1	1	DEL	1	1	1	1	DEL	1	DEL	1	1	DEL	1	DEL	1
chr1	113530960	113530960	-	0	INS	INS	0	0	INS	0	0	0	0	0	0	0	0	0	0	0	0
chr1	113640796	113640796	+	0	0	0	0	0	0	0	0	0	INS	0	0	0	0	0	0	0	0
chr1	113644564	113645202	+	1	1	1	1	DEL	1	1	1	1	DEL	1	DEL	1	1	DEL	DEL	DEL	1
chr1	113645640	113646426	-	1	1	1	1	1	1	1	1	1	1	1	1	1	1	1	1	DEL	1
chr1	113776059	113776059	None	0	0	0	0	0	0	0	0	0	0	0	INS	0	0	0	0	0	0
chr1	113791484	113791864	+	1	1	DEL	DEL	1	DEL	DEL	DEL	1	1	DEL	1	DEL	DEL	1	DEL	1	1
chr1	113826364	113827169	-	1	1	1	1	1	1	1	1	1	1	1	1	1	1	1	1	DEL	1
chr1	113852029	113852029	+	0	INS	INS	INS	0	INS	INS	INS	0	INS	0	INS	0	0	INS	INS	INS	0
chr1	114035404	114035404	None	0	0	INS	0	0	0	0	0	0	0	0	0	0	0	0	0	0	0
chr1	114049910	114049910	-	0	INS	0	0	0	0	0	0	0	0	0	0	0	0	0	0	0	0
chr1	114070692	114072395	+	1	1	1	1	1	1	1	1	1	1	1	DEL	1	1	1	1	1	1
chr1	114093767	114093767	+	0	0	0	0	0	0	0	0	0	0	0	0	0	0	INS	0	0	0
chr1	114094323	114094872	-	1	1	1	1	1	1	1	1	1	1	1	1	1	1	1	1	DEL	1
chr1	114108645	114108759	-	1	1	1	1	1	1	1	1	1	1	1	1	1	1	1	DEL	1	1
chr1	114118922	114118922	None	0	0	0	0	0	0	0	0	0	INS	0	0	0	0	0	0	0	0
chr1	114226171	114227705	-	1	1	1	1	DEL	1	1	1	1	1	1	DEL	1	1	1	DEL	1	1
chr1	114298632	114299551	-	1	1	1	1	1	1	1	1	1	DEL	1	1	1	1	1	DEL	DEL	1
chr1	114304508	114304508	-	0	0	0	0	0	0	0	0	0	INS	0	0	0	0	0	0	0	0
chr1	114359197	114360381	-	1	1	1	1	1	1	1	1	1	1	1	1	1	1	1	1	DEL	1
chr1	114369393	114369393	-	0	0	0	0	0	0	0	0	0	0	0	0	0	0	0	0	INS	0
chr1	114373468	114374285	+	1	1	1	1	1	1	1	1	1	1	1	1	1	1	1	1	DEL	1
chr1	114414057	114414057	-	0	0	0	0	0	0	0	0	0	0	0	0	0	0	0	INS	0	0
chr1	114468182	114468182	-	0	0	0	0	0	0	0	0	0	0	0	0	0	0	INS	INS	0	0
chr1	114470398	114470398	+	0	0	0	0	0	0	0	0	0	0	0	0	0	0	0	0	INS	0
chr1	114548756	114555107	+	1	1	1	1	1	1	1	1	1	DEL	1	1	1	1	1	DEL	DEL	1
chr1	114563881	114563881	-	0	0	0	0	0	0	0	0	0	0	0	INS	0	INS	0	0	0	0
chr1	114643582	114643582	-	0	0	0	0	0	0	0	0	0	0	0	INS	0	0	0	0	0	INS
chr1	114646335	114646521	+	1	1	1	1	1	1	1	1	1	DEL	1	1	1	1	1	DEL	1	1
chr1	114659340	114659553	+	1	1	1	1	1	1	1	1	1	1	1	1	1	1	1	1	DEL	1
chr1	114660963	114662613	+	1	1	1	1	1	1	1	1	1	1	1	1	1	DEL	1	DEL	DEL	1
chr1	114690840	114690840	+	0	0	0	0	0	0	0	0	0	0	0	0	0	0	0	INS	0	0
chr1	114927781	114927781	None	0	0	0	0	0	0	0	0	0	0	0	INS	0	0	0	0	0	0
chr1	114929058	114932452	-	1	1	1	1	1	1	1	1	1	1	1	1	1	1	1	1	DEL	1
chr1	114947658	114954268	+	1	1	1	1	DEL	1	1	1	1	DEL	1	DEL	1	DEL	1	DEL	1	1
chr1	114986909	114988606	-	1	1	1	1	1	1	1	1	1	1	1	1	1	1	1	1	DEL	1
chr1	115034048	115034306	-	1	1	1	1	1	1	1	1	1	DEL	1	1	1	1	1	DEL	DEL	1
chr1	115060590	115060590	None	0	0	0	0	0	0	0	0	0	0	0	0	0	0	0	0	INS	0
chr1	115068801	115069878	-	1	1	1	1	DEL	1	1	1	1	DEL	1	DEL	1	DEL	1	DEL	DEL	1
chr1	115138829	115139638	+	1	1	1	1	1	1	1	1	1	DEL	1	1	1	DEL	1	1	DEL	1
chr1	115191123	115191394	-	1	1	1	1	DEL	1	1	1	1	DEL	1	DEL	1	DEL	DEL	DEL	DEL	1
chr1	115208534	115208991	+	1	1	1	1	1	1	1	1	1	DEL	1	1	1	1	1	1	1	1
chr1	115299658	115300487	-	1	1	1	1	DEL	1	1	1	1	DEL	1	DEL	1	DEL	DEL	DEL	DEL	1
chr1	115310552	115310552	None	0	0	0	0	0	0	0	0	0	0	0	0	0	0	0	0	INS	0
chr1	115325852	115326934	-	1	1	1	1	DEL	1	1	1	1	1	1	DEL	1	DEL	1	DEL	DEL	1
chr1	115374256	115375063	-	1	1	1	1	1	1	1	1	1	DEL	1	1	1	DEL	1	1	1	1
chr1	115379875	115381425	-	1	1	1	1	1	1	1	1	1	1	1	1	1	DEL	1	1	DEL	1
chr1	115397991	115398117	-	1	1	1	1	1	1	1	1	1	1	1	1	1	1	1	1	DEL	1
chr1	115499241	115501457	+	1	DEL	DEL	DEL	1	DEL	DEL	1	1	DEL	DEL	1	DEL	DEL	DEL	DEL	DEL	1
chr1	115530229	115530229	+	0	0	0	0	0	0	0	0	0	INS	0	0	0	0	0	0	0	0
chr1	115573477	115573477	+	0	INS	0	0	0	0	0	0	0	0	0	0	0	0	0	0	0	0
chr1	115592998	115594961	-	1	DEL	DEL	DEL	1	DEL	DEL	DEL	1	DEL	DEL	1	DEL	DEL	DEL	DEL	1	1
chr1	115740785	115741339	-	1	1	1	1	1	1	1	1	1	DEL	1	1	1	1	1	1	DEL	1
chr1	115792106	115794639	+	1	DEL	DEL	DEL	1	DEL	DEL	1	1	DEL	1	1	DEL	1	DEL	DEL	1	DEL
chr1	115803532	115804211	+	1	1	1	1	1	1	1	1	1	1	1	1	1	1	1	1	DEL	1
chr1	115821522	115821828	+	1	DEL	DEL	DEL	1	DEL	DEL	1	1	DEL	1	1	DEL	1	DEL	1	1	1
chr1	115838385	115838385	+	0	0	0	0	0	0	0	0	0	0	0	0	0	0	0	0	INS	0
chr1	115885402	115885402	+	0	0	0	0	0	0	0	0	0	0	0	0	0	0	0	0	INS	0
chr1	115901129	115901692	-	1	1	1	1	1	1	1	1	1	1	1	1	1	1	1	1	DEL	1
chr1	115994417	115995184	-	1	1	1	1	1	1	1	1	1	DEL	1	1	1	1	1	1	DEL	1
chr1	116066727	116067849	+	1	1	1	1	1	1	1	1	1	1	1	1	1	1	1	1	DEL	1
chr1	116147643	116147643	+	0	0	0	0	0	0	0	0	0	0	0	0	0	0	0	0	INS	0
chr1	116206669	116207105	+	1	1	1	1	1	1	1	1	1	1	1	1	1	1	1	1	DEL	1
chr1	116221094	116221564	+	1	1	1	1	1	1	1	1	1	1	1	1	1	1	1	1	DEL	1
chr1	116258596	116259057	+	1	1	1	1	1	1	1	1	1	1	1	1	1	1	1	DEL	DEL	1
chr1	116297584	116297584	-	0	0	0	0	0	0	0	0	0	0	0	0	0	0	0	INS	0	0
chr1	116316851	116317013	+	1	1	1	1	1	1	1	1	1	DEL	1	1	1	1	1	1	1	1
chr1	116317713	116318940	-	1	1	1	1	DEL	1	1	DEL	1	DEL	DEL	DEL	1	DEL	1	DEL	DEL	DEL
chr1	116431727	116431727	+	0	0	0	0	0	0	0	0	0	0	0	0	0	0	0	0	INS	0
chr1	116498701	116498919	+	1	1	1	1	1	1	1	1	1	DEL	1	1	1	1	1	1	1	1
chr1	116521737	116521737	+	0	0	0	0	0	0	0	INS	0	0	INS	INS	0	0	0	0	0	0
chr1	116573086	116574313	+	1	1	1	1	1	1	1	1	1	1	1	1	1	1	1	DEL	DEL	1
chr1	116605621	116605621	-	0	0	0	0	0	0	0	0	0	0	INS	0	0	0	0	0	0	0
chr1	116608516	116609479	-	1	1	1	1	1	1	1	1	1	1	DEL	1	1	1	1	1	1	1
chr1	116656970	116658962	-	1	1	1	1	1	1	1	1	1	1	1	1	1	1	1	DEL	DEL	DEL
chr1	116672289	116672711	+	1	1	1	1	1	1	1	1	1	1	1	1	1	1	1	1	DEL	1
chr1	116711314	116711314	-	0	0	0	0	0	0	0	0	0	0	0	0	0	0	0	0	INS	0
chr1	116766247	116766247	-	0	0	0	0	0	0	0	0	0	0	0	0	0	0	0	0	0	INS
chr1	116771412	116772420	+	1	1	1	1	1	1	1	1	1	DEL	1	1	1	1	1	DEL	DEL	DEL
chr1	116881090	116883070	-	1	1	1	1	DEL	1	1	1	1	DEL	DEL	DEL	1	DEL	1	DEL	1	1
chr1	116899549	116900167	-	1	1	1	1	1	1	1	1	1	DEL	1	1	1	1	1	1	DEL	DEL
chr1	116964402	116965232	+	1	1	1	1	1	1	1	1	1	1	1	1	1	1	1	1	DEL	1
chr1	117005128	117005554	+	1	DEL	DEL	DEL	DEL	DEL	DEL	DEL	1	1	DEL	DEL	DEL	DEL	DEL	DEL	1	DEL
chr1	117009228	117010693	+	1	1	1	1	DEL	1	1	DEL	1	1	DEL	DEL	1	DEL	1	1	1	1
chr1	117025460	117026409	+	1	1	1	1	1	1	1	1	1	1	1	1	1	1	1	1	DEL	1
chr1	117042301	117042793	+	1	DEL	DEL	DEL	DEL	DEL	DEL	DEL	1	DEL	DEL	DEL	DEL	DEL	1	DEL	DEL	DEL
chr1	117115248	117115656	-	1	1	1	1	1	1	1	1	1	1	1	1	1	1	1	1	DEL	1
chr1	117134516	117134955	+	1	1	1	1	1	1	1	1	1	1	1	1	1	1	1	1	DEL	1
chr1	117146334	117146334	-	0	0	0	0	0	0	0	0	0	0	0	0	0	0	0	INS	0	0
chr1	117175297	117176118	-	1	DEL	DEL	DEL	1	DEL	DEL	1	1	DEL	1	1	DEL	1	DEL	DEL	1	DEL
chr1	117260876	117261532	+	1	1	1	1	1	1	1	1	1	DEL	1	1	1	1	1	1	DEL	1
chr1	117313126	117313126	-	0	0	0	0	0	0	0	0	0	INS	0	0	0	0	0	0	0	0
chr1	117329168	117330634	+	1	1	1	1	1	1	1	1	1	DEL	1	1	1	1	1	1	1	1
chr1	117335383	117336037	+	1	1	1	1	1	1	1	1	1	DEL	1	1	1	1	1	1	DEL	1
chr1	117360312	117360312	+	0	0	0	0	0	0	0	0	0	0	0	0	0	0	0	INS	INS	0
chr1	117449402	117450188	+	1	1	1	1	1	1	1	1	1	1	1	1	1	1	1	1	DEL	1
chr1	117472160	117472605	-	1	1	1	1	1	1	1	1	1	1	1	1	1	1	1	1	DEL	1
chr1	117505206	117511496	+	1	1	1	1	1	1	1	1	1	1	1	1	1	1	1	DEL	1	1
chr1	117537515	117537515	+	0	0	0	0	0	0	0	INS	0	0	0	INS	0	0	INS	0	0	0
chr1	117537900	117538963	+	1	1	1	1	1	1	1	1	1	1	1	1	1	1	1	DEL	1	1
chr1	117646885	117647628	+	1	1	1	1	1	1	1	1	1	DEL	1	1	1	1	1	DEL	DEL	1
chr1	117668490	117668490	-	0	0	0	0	0	0	0	0	0	0	0	0	0	0	0	0	INS	0
chr1	117678247	117678247	-	0	0	0	0	0	0	0	0	0	0	0	0	0	0	0	INS	0	0
chr1	117696012	117703197	+	1	DEL	DEL	DEL	DEL	DEL	DEL	DEL	1	DEL	DEL	DEL	DEL	DEL	DEL	DEL	DEL	DEL
chr1	117714085	117714602	-	1	1	1	1	1	1	1	1	1	1	1	1	1	1	1	1	DEL	1
chr1	117801794	117801794	+	0	INS	INS	INS	0	INS	0	INS	0	0	INS	0	0	0	0	INS	0	0
chr1	117864743	117865969	-	1	1	1	1	1	1	1	1	1	1	1	1	1	1	1	1	DEL	1
chr1	117894343	117894897	-	1	1	1	1	1	1	1	1	1	1	1	1	1	1	1	DEL	DEL	1
chr1	117902572	117902753	+	1	1	1	1	1	1	1	1	1	DEL	1	1	1	1	1	DEL	DEL	1
chr1	118058097	118058988	+	1	1	1	1	1	1	1	1	1	1	1	1	1	1	1	1	DEL	1
chr1	118067650	118067650	None	0	0	0	0	0	0	0	0	0	0	0	0	0	0	0	INS	INS	0
chr1	118139923	118139923	+	0	0	0	0	0	0	0	0	0	INS	0	0	0	0	0	0	0	0
chr1	118239957	118241120	-	1	1	1	1	1	DEL	1	DEL	1	1	DEL	DEL	1	DEL	DEL	1	1	DEL
chr1	118388383	118390809	-	1	1	1	1	1	1	1	1	1	DEL	1	1	1	1	1	1	DEL	1
chr1	118424165	118424165	+	0	0	0	0	0	INS	0	INS	0	0	INS	INS	0	0	INS	0	0	0
chr1	118429217	118429217	-	0	0	0	0	0	INS	0	INS	0	0	INS	INS	0	0	INS	0	0	0
chr1	118430323	118432063	-	1	1	1	1	1	1	1	1	1	DEL	1	1	1	1	1	DEL	DEL	1
chr1	118444169	118444590	+	1	1	1	1	1	1	1	1	1	1	1	1	1	1	1	DEL	DEL	1
chr1	118534072	118534072	+	0	0	0	0	0	0	0	0	0	0	INS	0	0	0	INS	0	0	0
chr1	118577956	118578381	-	1	1	1	1	1	1	1	1	1	1	1	1	1	1	1	1	DEL	1
chr1	118612854	118613411	-	1	1	1	1	1	DEL	1	DEL	1	1	DEL	DEL	1	DEL	DEL	DEL	DEL	DEL
chr1	118614896	118615042	-	1	1	1	1	1	1	1	1	1	1	1	1	1	1	1	1	DEL	1
chr1	118946853	118947095	+	1	1	1	1	1	1	1	1	1	1	1	1	1	1	1	1	DEL	1
chr1	118993052	118994292	+	1	1	1	1	1	1	1	1	1	1	1	1	1	1	1	1	DEL	1
chr1	119004130	119004130	-	0	0	0	0	0	0	0	0	0	0	0	0	0	0	0	INS	0	0
chr1	119018133	119018133	+	0	0	0	0	0	0	0	0	0	INS	0	0	0	0	0	0	0	0
chr1	119113792	119113931	-	1	1	DEL	DEL	1	1	DEL	1	1	1	1	1	DEL	1	1	1	1	1
chr1	119124890	119125928	+	1	1	1	1	1	1	1	1	1	1	1	1	1	1	1	1	DEL	1
chr1	119181997	119182281	-	1	1	1	1	1	1	1	1	1	1	1	1	1	1	1	DEL	DEL	1
chr1	119199290	119199290	+	0	0	0	0	0	0	0	0	0	0	0	0	0	0	0	0	INS	0
chr1	119221393	119221726	-	1	1	1	1	1	1	1	1	1	1	1	1	1	1	1	DEL	DEL	1
chr1	119247779	119247885	+	1	1	1	1	1	1	1	1	1	DEL	1	1	1	1	1	1	1	1
chr1	119278403	119278403	-	0	0	0	0	0	0	0	0	0	0	0	0	0	0	0	INS	0	0
chr1	119283407	119283407	None	0	INS	0	0	0	0	0	0	0	0	0	0	0	0	0	INS	0	0
chr1	119293958	119294429	-	1	1	1	1	1	1	1	1	1	1	1	1	1	1	1	1	DEL	1
chr1	119361764	119361959	-	1	1	1	1	1	1	1	1	1	1	1	1	1	1	1	DEL	1	1
chr1	119693901	119694341	-	1	DEL	DEL	DEL	DEL	1	DEL	1	1	1	1	1	DEL	1	1	1	1	DEL
chr1	120084715	120084986	-	1	1	1	1	1	1	1	1	1	1	1	1	1	1	1	1	DEL	1
chr1	120190282	120190426	-	1	1	1	1	1	1	1	1	1	1	1	1	1	1	1	1	DEL	1
chr1	120354289	120354438	-	1	1	1	1	1	1	1	1	1	1	1	1	1	1	1	DEL	1	1
chr1	120509436	120510030	-	1	DEL	1	DEL	DEL	DEL	1	1	1	1	1	1	1	1	1	1	1	1
chr1	121021807	121021952	-	1	1	1	1	DEL	1	DEL	1	1	1	1	1	1	1	1	1	DEL	1
chr1	121051309	121052362	+	1	DEL	DEL	DEL	DEL	DEL	DEL	DEL	1	DEL	DEL	DEL	DEL	DEL	DEL	DEL	1	1
chr1	121330527	121330728	-	1	1	DEL	1	DEL	DEL	1	DEL	1	DEL	DEL	DEL	DEL	DEL	1	DEL	DEL	DEL
chr1	121586027	121586167	-	1	DEL	DEL	DEL	DEL	DEL	DEL	DEL	1	1	DEL	DEL	DEL	DEL	DEL	DEL	1	DEL
chr1	121820733	121820883	-	1	1	1	1	1	1	1	1	1	DEL	1	1	1	1	1	DEL	1	1
chr1	122004007	122004677	-	1	1	1	1	1	1	1	1	1	DEL	1	1	1	1	1	1	1	1
chr1	122213733	122213733	+	0	INS	INS	0	0	INS	INS	INS	0	0	INS	INS	0	0	INS	0	0	INS
chr1	122268829	122268829	-	0	0	0	0	0	0	0	0	0	0	0	0	0	0	0	INS	0	0
chr1	122391852	122392202	+	1	1	1	1	1	1	1	1	1	1	1	1	1	1	1	1	DEL	1
chr1	122825339	122825733	-	1	1	1	1	1	1	1	1	1	1	1	1	1	1	1	1	DEL	1
chr1	123058011	123059341	-	1	DEL	DEL	DEL	DEL	DEL	1	DEL	1	DEL	DEL	DEL	DEL	DEL	1	DEL	DEL	DEL
chr1	123141236	123141719	+	1	1	1	1	1	1	1	1	1	DEL	1	1	1	1	1	1	1	1
chr1	123179281	123179281	+	0	0	0	0	0	0	0	0	0	0	0	0	0	0	0	INS	0	0
chr1	123257562	123257562	-	0	0	0	0	0	0	0	0	0	INS	0	0	0	0	0	0	INS	0
chr1	123273378	123273830	-	1	1	1	1	1	1	1	1	1	1	1	1	1	1	1	1	DEL	1
chr1	123277738	123277871	+	1	1	1	1	1	1	1	1	1	DEL	1	1	1	1	1	1	DEL	DEL
chr1	123412007	123413428	+	1	1	1	1	1	1	1	1	1	DEL	1	1	1	1	1	DEL	1	1
chr1	123487194	123487460	-	1	DEL	DEL	DEL	DEL	DEL	1	DEL	1	1	DEL	DEL	DEL	DEL	DEL	1	DEL	1
chr1	123534723	123535092	-	1	1	1	1	1	1	1	1	1	DEL	1	1	1	1	1	DEL	1	1
chr1	123554586	123555060	+	1	1	1	1	1	1	1	1	1	DEL	1	1	1	1	1	DEL	DEL	1
chr1	123574803	123574803	-	0	0	0	0	0	0	0	0	0	INS	0	0	0	0	0	0	INS	0
chr1	123657944	123660324	-	1	1	1	1	1	1	1	1	1	1	1	1	1	1	1	1	DEL	1
chr1	123717793	123718871	-	1	1	1	1	1	1	1	1	1	DEL	1	1	1	1	1	DEL	DEL	1
chr1	123734520	123735808	-	1	1	1	1	1	1	1	1	1	DEL	1	1	1	1	1	DEL	DEL	1
chr1	123739983	123740167	-	1	1	1	1	1	1	1	1	1	1	1	1	1	1	1	DEL	DEL	1
chr1	123812488	123812488	-	0	0	0	0	0	0	0	0	0	0	0	0	0	0	0	INS	0	0
chr1	123942503	123943398	+	1	1	1	1	1	1	1	1	1	1	1	1	1	1	1	1	DEL	1
chr1	123998611	123998611	-	0	0	0	INS	0	0	0	0	0	0	0	0	0	0	0	INS	0	0
chr1	124187862	124188387	+	1	1	1	1	1	1	1	1	1	1	1	1	1	1	1	1	DEL	1
chr1	124237901	124238326	-	1	1	1	1	1	1	1	1	1	DEL	1	1	1	1	1	1	DEL	1
chr1	124272666	124272666	+	0	0	0	0	0	0	0	0	0	INS	0	0	0	0	0	0	0	0
chr1	124281727	124282603	+	1	1	1	1	1	1	1	1	1	1	1	1	1	1	1	DEL	DEL	DEL
chr1	124307317	124307565	-	1	1	1	1	1	1	1	1	1	1	1	1	1	1	1	1	DEL	1
chr1	124317544	124318807	-	1	1	1	1	1	1	1	1	1	1	1	1	1	1	1	1	DEL	1
chr1	124353676	124353839	+	1	1	1	1	1	1	1	1	1	DEL	1	1	1	1	1	1	DEL	1
chr1	124426938	124426938	+	0	0	0	0	0	0	0	0	0	INS	0	0	0	0	0	0	0	0
chr1	124454179	124454738	+	1	1	1	1	1	1	1	1	1	1	1	1	1	1	1	1	DEL	1
chr1	124475733	124476086	-	1	1	1	1	1	1	1	1	1	DEL	1	1	1	1	1	DEL	DEL	1
chr1	124477678	124478321	+	1	1	1	1	1	1	1	1	1	DEL	1	1	1	1	1	DEL	1	1
chr1	124559793	124559793	None	0	0	0	0	0	0	0	0	0	0	0	0	0	0	0	0	INS	0
chr1	124588028	124588028	+	0	0	0	0	0	0	0	0	0	0	0	0	0	0	0	0	INS	0
chr1	124592491	124593942	+	1	1	1	1	1	1	1	1	1	DEL	1	1	1	1	1	1	1	1
chr1	124662454	124670390	-	1	1	1	1	1	1	1	DEL	1	1	1	1	1	1	1	DEL	1	1
chr1	124706381	124706629	-	1	1	1	1	1	DEL	1	DEL	1	1	DEL	1	1	1	1	DEL	DEL	1
chr1	124778187	124778187	-	0	0	0	0	0	0	0	0	0	INS	0	0	0	0	0	0	0	0
chr1	124804790	124805029	-	1	1	1	1	1	1	1	1	1	1	1	1	1	1	1	1	DEL	1
chr1	124943112	124943112	-	0	0	0	0	0	0	0	0	0	0	0	0	0	0	0	0	INS	0
chr1	124963424	124963424	+	0	INS	INS	0	0	0	INS	0	0	0	0	0	0	0	0	0	0	0
chr1	124969175	124970082	+	1	1	1	1	1	1	1	1	1	DEL	1	1	1	1	1	1	DEL	1
chr1	125099951	125100117	+	1	1	1	1	1	1	1	1	1	1	1	1	1	1	1	1	1	DEL
chr1	125101684	125101864	-	1	1	1	1	1	1	1	1	1	1	1	1	1	1	1	1	DEL	1
chr1	125195639	125195815	-	1	1	1	1	1	1	1	1	1	1	1	1	1	1	1	1	DEL	1
chr1	125215576	125216021	-	1	DEL	1	1	1	1	1	DEL	1	1	1	1	1	1	1	1	1	1
chr1	125223252	125223252	-	0	0	0	0	0	0	0	0	0	0	0	0	0	0	0	0	INS	0
chr1	125353218	125353415	-	1	1	1	1	1	1	1	1	1	1	1	1	1	1	1	1	DEL	1
chr1	125366048	125366295	-	1	1	1	1	1	1	1	1	1	1	1	1	1	1	1	1	DEL	1
chr1	125368703	125368703	+	0	0	0	0	0	0	0	0	0	INS	0	0	0	0	0	0	0	0
chr1	125410981	125413326	+	1	1	1	1	1	1	1	1	1	1	1	1	1	1	1	1	DEL	1
chr1	125464098	125465318	-	1	1	1	1	1	1	1	1	1	1	1	1	1	1	1	DEL	1	1
chr1	125496875	125497466	-	1	1	1	1	1	1	1	1	1	1	1	1	1	1	1	1	DEL	1
chr1	125511318	125511318	+	0	0	0	0	0	0	0	0	0	0	0	0	0	0	0	0	INS	0
chr1	125520620	125520620	None	0	INS	0	INS	0	0	0	0	0	0	0	0	0	0	0	0	INS	0
chr1	125559123	125559658	-	1	1	1	1	1	1	1	1	1	DEL	1	1	1	1	1	DEL	DEL	1
chr1	125581960	125582664	+	1	DEL	DEL	DEL	1	DEL	DEL	DEL	1	DEL	DEL	1	DEL	1	DEL	DEL	DEL	DEL
chr1	125731935	125731935	+	0	0	0	0	0	0	0	0	0	0	0	0	0	0	0	0	INS	0
chr1	125753571	125760163	+	1	1	1	DEL	1	1	1	1	1	1	1	1	1	1	1	1	1	1
chr1	125903616	125905067	-	1	1	1	1	1	1	1	1	1	DEL	1	1	1	1	1	DEL	DEL	1
chr1	125982127	125988369	+	1	1	1	1	1	1	1	1	1	DEL	1	1	1	1	1	DEL	DEL	1
chr1	126033554	126033805	-	1	1	1	1	1	1	1	1	1	DEL	1	1	1	1	1	DEL	DEL	1
chr1	126109301	126109301	+	0	0	0	0	0	0	0	0	0	0	0	0	0	0	0	0	INS	0
chr1	126153355	126154092	+	1	1	1	1	1	1	1	1	1	1	1	1	1	1	1	1	DEL	1
chr1	126166502	126168060	-	1	1	1	1	1	1	1	1	1	DEL	1	1	1	1	1	DEL	1	1
chr1	126343331	126343752	-	1	1	1	1	1	1	1	1	1	DEL	1	1	1	1	1	1	DEL	1
chr1	126351900	126351900	+	0	0	0	0	0	0	0	0	0	0	0	0	0	0	0	0	INS	0
chr1	126365728	126365845	+	1	1	1	1	1	1	1	1	1	1	1	1	1	1	1	1	DEL	1
chr1	126455833	126456127	+	1	1	1	1	1	1	1	1	1	1	1	1	1	1	1	1	DEL	1
chr1	126528947	126529720	-	1	1	1	1	1	1	1	1	1	DEL	1	1	1	1	1	1	DEL	1
chr1	126557135	126557669	+	1	DEL	DEL	DEL	1	1	DEL	1	1	1	1	DEL	DEL	DEL	DEL	DEL	1	DEL
chr1	126561614	126561614	+	0	INS	0	0	0	0	0	0	0	0	0	0	0	0	0	0	0	0
chr1	126577182	126578446	+	1	1	1	1	1	1	1	1	1	1	1	1	1	1	1	1	DEL	1
chr1	126595941	126595941	-	0	0	0	0	0	0	0	0	0	0	0	0	0	0	0	0	INS	0
chr1	126612050	126612192	-	1	1	1	1	1	1	1	1	1	DEL	1	1	1	1	1	1	DEL	1
chr1	126777328	126777739	+	1	DEL	DEL	DEL	1	1	DEL	1	1	1	1	1	DEL	1	1	1	1	DEL
chr1	126851903	126851903	+	0	0	0	0	0	0	0	0	0	INS	0	0	0	0	INS	0	0	0
chr1	126904014	126904593	-	1	1	1	1	DEL	DEL	1	DEL	1	DEL	DEL	DEL	1	DEL	DEL	DEL	DEL	DEL
chr1	126966985	126966985	None	0	0	0	0	0	INS	0	INS	0	INS	INS	INS	0	0	INS	0	0	0
chr1	127010293	127011428	-	1	1	1	1	1	1	1	1	1	DEL	1	1	1	1	1	DEL	DEL	1
chr1	127026836	127026836	+	0	0	0	0	0	0	0	0	0	0	0	0	0	0	0	INS	0	0
chr1	127053524	127053770	-	1	1	1	1	1	1	1	1	1	DEL	1	1	1	1	1	1	DEL	1
chr1	127068526	127069145	+	1	1	1	1	1	1	1	1	1	1	1	1	1	1	1	1	DEL	1
chr1	127089305	127090611	-	1	1	1	1	1	1	1	1	1	DEL	1	1	1	1	1	DEL	DEL	1
chr1	127120598	127122067	-	1	1	1	1	1	1	1	1	1	1	1	1	1	1	1	1	DEL	1
chr1	127172723	127175231	-	1	DEL	DEL	DEL	DEL	DEL	DEL	DEL	1	DEL	DEL	DEL	DEL	DEL	DEL	DEL	DEL	DEL
chr1	127261012	127261581	-	1	1	1	1	1	1	1	1	1	1	1	1	1	1	1	1	DEL	1
chr1	127320472	127320729	-	1	1	1	1	1	1	1	1	1	1	1	1	1	1	1	1	DEL	1
chr1	127357211	127357211	None	0	0	0	0	0	0	0	0	0	INS	0	0	0	0	0	0	0	0
chr1	127407414	127410183	+	1	1	1	1	DEL	DEL	1	DEL	1	DEL	DEL	DEL	1	1	DEL	DEL	1	1
chr1	127449262	127452446	-	1	1	1	1	DEL	DEL	1	DEL	1	DEL	DEL	DEL	1	1	DEL	1	DEL	1
chr1	127592448	127592448	+	0	0	0	0	0	0	0	0	0	INS	0	0	0	0	0	0	0	0
chr1	127820681	127820681	+	0	0	0	0	0	0	0	0	0	INS	0	0	0	0	0	0	0	0
chr1	127905959	127905959	+	0	0	0	0	0	0	0	0	0	INS	0	0	0	0	0	0	0	0
chr1	127938543	127938781	+	1	1	1	1	1	1	1	1	1	DEL	1	1	1	1	1	1	1	1
chr1	128000227	128000833	+	1	DEL	DEL	DEL	DEL	DEL	DEL	DEL	1	DEL	DEL	DEL	DEL	1	1	DEL	DEL	DEL
chr1	128045713	128045713	+	0	0	0	0	0	0	0	0	0	0	INS	0	0	0	0	0	0	0
chr1	128060618	128061871	-	1	1	1	1	1	1	1	1	1	1	1	1	1	1	1	DEL	DEL	1
chr1	128127006	128127006	+	0	0	0	0	0	0	0	0	0	0	0	0	0	0	0	0	INS	0
chr1	128255198	128255383	-	1	1	1	1	1	1	1	1	1	1	1	1	1	1	1	1	DEL	1
chr1	128285353	128285353	-	0	0	0	0	0	0	0	0	0	0	0	0	0	0	0	INS	0	0
chr1	128312821	128314144	+	1	DEL	DEL	DEL	DEL	DEL	DEL	DEL	1	DEL	DEL	DEL	DEL	1	DEL	DEL	DEL	1
chr1	128356702	128356702	+	0	0	0	0	0	0	0	0	0	0	0	0	0	0	0	INS	0	0
chr1	128482049	128482497	-	1	1	1	1	1	1	1	1	1	DEL	1	1	1	1	1	1	DEL	1
chr1	128631249	128631710	+	1	1	1	1	1	1	1	1	1	DEL	1	1	1	1	1	DEL	DEL	1
chr1	128767629	128767629	-	0	0	0	0	0	0	0	0	0	0	0	0	0	0	0	0	INS	0
chr1	129030331	129030513	+	1	1	1	DEL	DEL	1	DEL	DEL	1	DEL	1	DEL	1	1	1	DEL	1	1
chr1	129133628	129134349	-	1	1	1	1	1	1	1	1	1	1	1	1	1	1	1	DEL	1	1
chr1	129422633	129423280	-	1	1	1	1	1	1	1	1	1	DEL	1	1	1	1	1	1	DEL	1
chr1	129606161	129607098	-	1	1	1	1	1	1	1	1	1	1	1	1	1	1	1	1	DEL	1
chr1	129615882	129616625	+	1	1	1	1	1	1	1	1	1	DEL	1	1	1	1	1	DEL	DEL	DEL
chr1	129676220	129676220	+	0	0	0	0	0	0	0	0	0	0	0	0	0	0	0	0	INS	0
chr1	129860487	129860487	+	0	0	0	0	0	0	0	0	0	INS	0	0	0	0	0	0	0	0
chr1	130242017	130242165	+	1	1	1	1	1	1	1	1	1	1	1	1	1	1	1	1	1	DEL
chr1	130376278	130376278	+	0	0	0	0	0	0	0	0	0	INS	0	0	0	0	0	0	0	0
chr1	130397459	130400574	-	1	1	1	1	1	DEL	1	DEL	1	1	1	1	1	1	1	DEL	DEL	1
chr1	130680639	130680742	-	1	DEL	DEL	DEL	DEL	DEL	DEL	DEL	1	DEL	1	DEL	DEL	DEL	DEL	1	1	DEL
chr1	130761233	130761233	-	0	0	0	0	0	0	0	0	0	0	0	0	0	0	0	0	INS	0
chr1	130815925	130816750	+	1	1	1	1	1	1	1	1	1	DEL	1	1	1	1	1	DEL	1	1
chr1	130883495	130884290	-	1	1	1	1	1	1	1	1	1	1	1	1	1	1	1	DEL	DEL	1
chr1	131193475	131193475	+	0	0	0	0	0	0	0	0	0	0	0	0	0	0	0	0	INS	0
chr1	131226297	131234002	-	1	1	1	1	1	1	1	1	1	1	1	1	1	1	1	1	DEL	1
chr1	131281056	131281056	+	0	0	0	0	0	0	0	0	0	0	0	0	0	0	0	0	INS	0
chr1	131309056	131309056	None	0	0	0	0	0	0	0	0	0	0	0	0	0	0	0	INS	0	0
chr1	131458972	131458972	+	0	0	0	0	0	0	0	0	0	INS	0	0	0	0	0	0	0	0
chr1	131673916	131673916	+	0	0	0	0	0	0	0	0	0	0	0	0	0	0	0	INS	0	INS
chr1	131778460	131778460	+	0	0	0	0	0	0	0	0	0	0	0	0	0	0	0	0	INS	0
chr1	131818570	131819044	+	1	1	1	1	1	1	1	1	1	1	1	1	1	1	1	1	DEL	1
chr1	131889924	131889924	+	0	0	0	0	0	0	0	0	0	0	0	0	0	0	0	0	INS	0
chr1	131894291	131894532	+	1	1	1	1	1	1	1	1	1	DEL	1	1	1	1	1	1	1	1
chr1	131928402	131936638	-	1	1	1	1	1	1	1	1	1	DEL	1	1	1	1	1	1	1	1
chr1	132072545	132072545	+	0	0	0	0	0	0	0	0	0	0	0	0	0	0	0	0	0	INS
chr1	132175763	132175763	-	0	0	0	0	0	0	0	0	0	INS	INS	0	0	0	0	INS	0	0
chr1	132257135	132257241	-	1	1	1	1	1	1	1	1	1	DEL	1	1	1	1	1	1	1	1
chr1	132377858	132378091	-	1	1	1	1	1	1	1	1	1	1	1	1	1	1	1	1	DEL	1
chr1	132489920	132490863	+	1	1	1	1	DEL	1	1	1	1	1	DEL	1	1	DEL	1	DEL	DEL	DEL
chr1	132496475	132503997	+	1	1	1	1	DEL	1	1	1	1	DEL	DEL	1	1	DEL	1	DEL	1	DEL
chr1	132801277	132801277	-	0	0	0	0	0	0	0	0	0	0	0	0	0	0	0	0	INS	0
chr1	132854009	132854210	+	1	1	1	1	1	1	1	1	1	1	1	1	1	1	1	DEL	1	1
chr1	132867117	132867632	+	1	1	1	1	1	1	1	1	1	DEL	1	1	1	1	1	DEL	DEL	DEL
chr1	132913307	132913576	-	1	1	1	1	1	1	1	1	1	1	1	1	1	1	1	1	DEL	1
chr1	132962096	132962876	+	1	1	1	1	1	1	1	1	1	1	1	1	1	1	1	1	DEL	1
chr1	132973350	132973350	+	0	0	0	0	0	0	0	0	0	INS	0	0	0	0	0	INS	0	0
chr1	132987416	132987416	+	0	0	0	0	0	0	0	0	0	0	0	0	0	0	0	INS	0	0
chr1	133894847	133894847	-	0	0	0	0	0	0	0	0	0	INS	0	0	0	0	0	INS	INS	0
chr1	133983488	133983673	+	1	1	1	1	1	1	1	1	1	1	1	1	1	1	1	1	DEL	1
chr1	134120178	134121271	-	1	1	1	1	1	1	1	1	1	DEL	1	1	1	1	1	1	1	1
chr1	134450237	134450620	-	1	1	1	1	1	1	1	1	1	1	1	1	1	1	1	DEL	DEL	1
chr1	135335648	135335898	+	1	DEL	DEL	DEL	DEL	1	1	1	1	1	DEL	DEL	1	1	1	DEL	DEL	1
chr1	135461872	135461997	+	1	1	1	1	1	1	1	1	1	1	1	1	1	1	1	1	DEL	1
chr1	135986139	135986792	-	1	1	1	1	1	1	1	1	1	1	1	1	1	1	1	1	DEL	1
chr1	136363374	136363923	+	1	1	1	1	1	1	1	1	1	1	1	1	1	1	1	1	DEL	1
chr1	136818277	136818277	-	0	INS	INS	INS	0	INS	0	INS	0	INS	INS	0	0	0	INS	0	0	INS
chr1	137438428	137438645	+	1	DEL	DEL	DEL	DEL	DEL	1	DEL	1	DEL	DEL	DEL	1	DEL	1	1	DEL	DEL
chr1	137649835	137650031	-	1	1	DEL	1	1	1	1	1	1	1	1	1	1	1	1	1	1	DEL
chr1	137956655	137956655	-	0	0	0	0	0	0	0	0	0	0	0	0	0	0	0	0	INS	0
chr1	138545256	138545793	-	1	1	1	1	1	1	1	1	1	1	1	1	1	1	1	1	DEL	1
chr1	138609347	138610112	-	1	1	1	1	1	1	1	1	1	1	1	1	1	1	1	DEL	1	1
chr1	138729756	138730306	-	1	DEL	DEL	DEL	1	1	1	1	1	DEL	1	DEL	1	1	1	DEL	DEL	DEL
chr1	138788310	138788310	None	0	INS	INS	INS	0	0	0	0	0	0	0	0	0	0	0	0	0	0
chr1	138908514	138909111	+	1	1	1	1	1	1	1	1	1	DEL	1	1	1	1	1	1	DEL	1
chr1	138990090	138990471	-	1	1	1	1	1	1	1	1	1	1	1	1	1	1	1	1	DEL	1
chr1	139062880	139062880	-	0	0	0	0	0	0	0	0	0	0	0	0	0	0	0	0	INS	0
chr1	139105472	139105735	+	1	1	1	1	1	1	1	1	1	1	1	1	1	1	1	1	DEL	1
chr1	139234008	139247142	-	1	DEL	DEL	DEL	1	1	1	1	1	DEL	1	DEL	1	1	1	DEL	DEL	DEL
chr1	139352016	139352631	+	1	1	1	1	1	1	1	1	1	1	1	1	1	1	1	1	DEL	1
chr1	139380578	139380578	-	0	0	0	0	0	0	0	0	0	0	0	0	0	0	0	INS	0	0
chr1	139419629	139419629	+	0	0	0	0	0	0	0	0	0	0	0	0	0	0	0	0	INS	0
chr1	139436039	139436039	+	0	0	0	0	0	0	0	0	0	0	0	0	0	0	0	0	INS	0
chr1	139443429	139443944	-	1	1	1	1	1	1	1	1	1	1	1	1	1	1	1	1	DEL	1
chr1	139453605	139453973	-	1	1	1	DEL	1	1	1	1	1	1	1	1	1	1	1	1	1	1
chr1	139525474	139525474	-	0	0	0	0	0	INS	0	INS	0	0	INS	0	0	0	0	0	0	0
chr1	139574120	139574365	-	1	DEL	DEL	DEL	1	DEL	1	DEL	1	1	DEL	DEL	1	DEL	1	1	DEL	DEL
chr1	139660815	139660815	+	0	0	0	0	0	0	0	0	0	0	0	0	0	0	0	INS	0	0
chr1	139727541	139727541	+	0	0	0	0	0	0	0	0	0	INS	0	0	0	0	0	0	0	0
chr1	139737944	139737944	None	0	0	0	0	0	0	0	0	0	0	0	0	0	0	0	INS	0	0
chr1	139772570	139772570	None	0	0	0	0	0	0	0	0	0	INS	0	0	0	0	0	0	0	0
chr1	139822195	139822195	-	0	0	0	0	0	0	0	INS	0	0	0	0	0	0	0	0	0	0
chr1	139848533	139848533	+	0	0	0	0	0	0	0	0	0	0	0	0	0	0	0	0	INS	0
chr1	139851372	139851372	-	0	0	0	0	0	0	0	0	0	0	0	0	0	0	0	INS	0	0
chr1	139923949	139924412	+	1	1	1	1	1	1	1	1	1	1	1	1	1	1	1	DEL	DEL	1
chr1	140138169	140140452	+	1	1	1	1	1	1	1	1	1	DEL	1	1	1	1	1	DEL	DEL	1
chr1	140235901	140237112	+	1	1	1	1	1	1	1	1	1	DEL	1	1	1	1	1	DEL	1	1
chr1	140498185	140498808	-	1	1	1	1	1	1	1	1	1	DEL	1	1	1	1	1	1	DEL	1
chr1	140607471	140607471	-	0	0	0	0	0	0	0	0	0	INS	0	0	0	0	0	0	0	0
chr1	140653059	140653059	-	0	0	0	0	0	INS	0	INS	0	0	0	0	0	0	0	0	0	0
chr1	141176735	141176735	-	0	0	0	0	0	0	0	0	0	INS	0	0	0	0	0	INS	0	0
chr1	141194891	141197646	+	1	1	1	1	1	1	1	1	1	1	1	1	1	1	1	1	DEL	1
chr1	141211554	141211554	None	0	0	0	0	0	INS	0	0	0	0	INS	0	0	0	0	0	0	0
chr1	141260605	141260942	+	1	1	1	1	1	1	1	1	1	1	1	1	1	1	1	1	DEL	1
chr1	141408436	141408976	+	1	1	1	1	1	1	1	1	1	1	1	1	1	1	1	1	DEL	1
chr1	141509986	141517587	+	1	1	1	1	1	DEL	1	1	1	DEL	DEL	DEL	1	DEL	1	1	1	DEL
chr1	141589470	141589808	-	1	1	1	1	1	DEL	1	DEL	1	DEL	DEL	DEL	1	DEL	1	DEL	DEL	DEL
chr1	141656755	141657475	+	1	1	1	1	1	1	1	DEL	1	1	DEL	DEL	1	1	1	1	1	1
chr1	141887877	141888016	-	1	1	1	1	1	DEL	1	DEL	1	1	DEL	DEL	1	1	1	1	1	1
chr1	141939764	141944870	-	1	1	1	1	1	DEL	1	DEL	1	DEL	DEL	DEL	1	1	1	1	DEL	1
chr1	142111989	142113582	-	1	1	1	1	1	1	1	1	1	DEL	1	1	1	1	1	DEL	DEL	1
chr1	142182493	142183298	+	1	1	1	1	1	1	1	1	1	1	1	1	1	1	1	1	DEL	1
chr1	142248690	142249148	-	1	1	1	1	1	1	1	1	1	DEL	1	1	1	1	1	DEL	DEL	1
chr1	142344164	142344568	-	1	1	1	1	1	1	1	1	1	1	1	1	1	1	1	1	DEL	1
chr1	142371275	142371445	+	1	1	1	1	1	1	1	1	1	1	1	1	1	1	1	1	DEL	1
chr1	142411242	142414896	+	1	DEL	DEL	DEL	1	DEL	1	DEL	1	DEL	DEL	1	1	DEL	DEL	DEL	DEL	DEL
chr1	142458412	142458625	-	1	1	1	1	1	1	1	1	1	1	1	1	1	1	1	1	DEL	1
chr1	142530149	142530803	+	1	1	1	1	1	1	1	1	1	DEL	1	1	1	1	1	DEL	DEL	DEL
chr1	142594777	142595741	-	1	1	1	1	1	1	1	1	1	1	1	1	1	1	1	1	DEL	1
chr1	142659273	142660523	+	1	1	1	1	1	1	1	1	1	1	1	1	1	DEL	DEL	1	DEL	1
chr1	142721395	142721793	+	1	1	1	1	1	1	1	1	1	1	1	1	1	1	1	1	DEL	1
chr1	142815237	142815437	+	1	1	DEL	1	1	1	1	1	1	DEL	1	1	1	1	DEL	DEL	DEL	1
chr1	142844599	142844861	+	1	1	1	1	1	1	1	1	1	1	1	1	1	1	DEL	1	1	1
chr1	142902476	142902875	-	1	1	1	1	1	1	1	1	1	DEL	1	1	1	1	1	DEL	DEL	1
chr1	142990464	142991077	-	1	1	1	1	1	1	1	1	1	1	1	1	1	1	1	1	1	DEL
chr1	143032047	143032278	-	1	1	1	1	1	1	1	1	1	DEL	1	1	1	1	1	DEL	DEL	1
chr1	143045755	143046417	+	1	1	1	1	1	1	1	1	1	1	1	1	1	1	1	1	DEL	1
chr1	143047749	143048067	-	1	1	1	1	1	1	1	1	1	1	1	1	1	1	1	1	DEL	1
chr1	143083278	143096867	+	1	1	1	1	1	1	1	1	1	DEL	1	1	1	1	1	DEL	1	1
chr1	143121507	143121960	+	1	1	1	1	1	1	1	1	1	1	1	1	1	1	1	1	DEL	1
chr1	143149351	143149509	+	1	1	1	1	1	1	1	1	1	1	1	1	1	1	1	1	DEL	1
chr1	143198246	143198759	-	1	1	1	1	1	1	1	1	1	DEL	1	1	1	1	1	1	DEL	1
chr1	143222999	143223277	-	1	1	1	1	1	1	1	1	1	1	1	1	1	1	1	1	DEL	1
chr1	143280790	143281157	-	1	1	1	1	1	1	1	1	1	1	1	1	1	1	1	DEL	1	1
chr1	143333045	143333319	-	1	1	1	1	1	1	1	1	1	1	1	1	1	1	1	DEL	DEL	1
chr1	143497036	143497445	+	1	1	1	1	1	1	1	1	1	DEL	1	1	1	1	1	DEL	DEL	1
chr1	143601242	143601473	-	1	1	1	1	1	1	1	1	1	1	1	1	1	1	1	1	DEL	1
chr1	143643794	143644251	-	1	1	1	1	1	1	1	1	1	1	1	1	1	1	1	1	DEL	1
chr1	143797023	143797506	+	1	1	1	1	1	1	1	1	1	1	1	1	1	1	1	1	DEL	1
chr1	143806272	143806942	-	1	1	1	1	1	1	1	1	1	1	1	1	1	1	1	DEL	1	1
chr1	143884724	143885026	+	1	1	1	1	1	1	1	1	1	1	1	1	1	1	1	1	DEL	1
chr1	143891140	143891833	+	1	DEL	DEL	DEL	1	DEL	1	DEL	1	DEL	DEL	1	1	DEL	1	DEL	DEL	DEL
chr1	144041586	144041957	+	1	1	1	1	1	DEL	1	DEL	1	DEL	DEL	1	1	1	1	1	DEL	DEL
chr1	144119293	144119848	+	1	1	1	1	1	1	1	1	1	1	1	1	1	1	1	1	DEL	1
chr1	144129231	144129723	+	1	1	1	1	1	1	1	1	1	1	1	1	1	1	1	1	DEL	1
chr1	144239338	144239771	-	1	DEL	DEL	DEL	1	DEL	1	DEL	1	1	1	1	1	1	DEL	1	1	1
chr1	144320814	144320917	+	1	1	1	1	1	1	1	1	1	1	1	1	1	1	1	1	DEL	1
chr1	144373183	144373761	+	1	1	1	1	1	1	1	1	1	1	1	1	1	1	1	1	DEL	1
chr1	144382716	144384420	-	1	1	1	1	1	1	1	1	1	1	1	1	1	1	1	1	DEL	1
chr1	144428082	144428651	-	1	1	1	1	1	1	1	1	1	1	1	1	1	1	1	1	DEL	1
chr1	144586840	144587750	-	1	1	1	1	1	1	1	1	1	1	1	1	1	1	1	1	DEL	1
chr1	144590487	144590703	-	1	1	1	1	1	1	1	1	1	1	1	1	1	1	1	1	DEL	1
chr1	144692971	144693340	+	1	1	1	1	1	1	1	1	1	1	1	1	1	1	1	DEL	1	1
chr1	144725622	144726002	-	1	1	1	1	1	1	1	1	1	1	1	1	1	1	1	1	DEL	1
chr1	144910662	144911617	+	1	DEL	1	DEL	1	1	1	1	1	1	1	1	1	1	DEL	1	DEL	1
chr1	145039810	145040477	+	1	DEL	DEL	DEL	1	DEL	1	DEL	1	DEL	DEL	1	1	1	DEL	DEL	DEL	DEL
chr1	145057136	145065639	+	1	DEL	DEL	DEL	1	DEL	1	DEL	1	1	DEL	1	1	1	DEL	DEL	1	DEL
chr1	145137572	145140578	+	1	1	1	1	1	1	1	1	1	1	1	1	1	1	1	DEL	DEL	1
chr1	145144144	145145448	+	1	1	1	1	1	1	1	DEL	1	1	DEL	1	1	1	1	1	1	1
chr1	145148892	145149928	+	1	1	1	1	1	1	1	1	1	1	1	1	1	1	1	DEL	DEL	1
chr1	145267323	145268132	+	1	DEL	DEL	DEL	1	DEL	1	DEL	1	DEL	DEL	1	1	1	DEL	DEL	DEL	DEL
chr1	145346118	145346561	+	1	1	1	1	1	1	1	1	1	1	1	1	1	1	1	1	DEL	1
chr1	145392394	145395744	+	1	1	1	1	1	1	1	1	1	1	1	1	1	1	1	1	DEL	1
chr1	145434923	145435421	-	1	1	1	1	1	1	1	1	1	DEL	1	1	1	1	1	DEL	DEL	DEL
chr1	145489306	145489472	+	1	DEL	DEL	DEL	1	1	1	1	1	DEL	1	1	1	1	DEL	DEL	DEL	DEL
chr1	145717409	145718044	+	1	1	1	1	1	1	1	1	1	DEL	1	1	1	1	1	1	1	1
chr1	145765846	145766083	-	1	1	1	1	DEL	DEL	1	DEL	1	DEL	DEL	1	1	1	1	DEL	DEL	1
chr1	145818212	145818715	-	1	1	DEL	1	1	1	1	1	1	1	1	1	1	1	1	1	DEL	1
chr1	145903612	145903850	+	1	1	1	1	DEL	1	1	1	1	DEL	1	1	1	1	1	1	DEL	1
chr1	145938248	145940009	+	1	1	1	1	1	1	1	1	1	1	1	1	1	1	1	1	DEL	1
chr1	146002560	146004144	+	1	1	1	1	DEL	DEL	1	DEL	1	DEL	DEL	1	1	1	1	DEL	DEL	1
chr1	146015473	146015996	+	1	1	1	1	1	1	1	1	1	DEL	1	1	1	1	1	DEL	DEL	1
chr1	146043522	146043948	+	1	1	1	1	1	1	1	1	1	1	1	1	1	1	1	1	DEL	1
chr1	146141487	146141748	+	1	1	1	1	1	1	1	1	1	DEL	1	1	1	1	1	DEL	DEL	DEL
chr1	146249259	146251104	-	1	1	1	1	1	1	1	1	1	DEL	1	1	1	1	1	1	1	1
chr1	146371618	146371860	-	1	1	1	1	1	1	1	1	1	1	1	1	1	1	1	1	DEL	1
chr1	146446102	146447310	-	1	1	1	1	1	1	1	1	1	1	1	1	1	1	1	1	DEL	1
chr1	146462294	146462934	+	1	1	1	1	1	1	1	1	1	1	1	1	1	1	1	1	DEL	1
chr1	146569921	146570513	+	1	1	1	1	1	1	1	1	1	1	1	1	1	1	1	1	DEL	1
chr1	146573594	146573828	+	1	1	1	1	1	1	1	1	1	DEL	1	1	1	1	1	DEL	DEL	1
chr1	146670522	146671488	-	1	DEL	DEL	DEL	1	DEL	1	DEL	1	DEL	DEL	1	1	1	DEL	DEL	DEL	DEL
chr1	146713094	146714654	-	1	DEL	DEL	DEL	1	1	1	1	1	1	1	1	1	1	1	1	1	DEL
chr1	146728958	146730082	+	1	1	1	1	1	DEL	1	1	1	1	DEL	1	1	1	1	DEL	DEL	1
chr1	146896550	146897693	+	1	1	1	1	1	1	1	1	1	1	1	1	1	1	1	1	DEL	1
chr1	146948182	146952224	-	1	1	1	1	1	1	1	1	1	DEL	1	1	1	1	1	DEL	DEL	DEL
chr1	147152650	147153455	+	1	1	1	1	1	1	1	1	1	1	1	1	1	1	1	1	DEL	1
chr1	147400504	147401061	-	1	DEL	DEL	DEL	DEL	1	1	1	1	1	1	DEL	DEL	1	DEL	DEL	DEL	1
chr1	147408937	147409459	+	1	1	1	1	1	1	1	1	1	DEL	1	1	1	1	1	1	DEL	1
chr1	147429224	147429732	+	1	DEL	DEL	DEL	DEL	DEL	1	DEL	1	DEL	DEL	DEL	DEL	DEL	DEL	DEL	DEL	DEL
chr1	147437084	147438388	+	1	1	1	1	1	1	1	1	1	DEL	1	1	1	1	1	1	DEL	1
chr1	147596797	147597179	+	1	1	1	1	1	1	1	1	1	DEL	1	1	1	1	1	1	1	DEL
chr1	147605100	147605470	+	1	1	1	1	1	1	1	1	1	DEL	1	1	1	1	1	DEL	1	1
chr1	147815779	147816318	-	1	DEL	DEL	1	DEL	1	1	1	1	DEL	1	DEL	DEL	1	DEL	DEL	DEL	1
chr1	147879772	147880204	-	1	DEL	DEL	DEL	DEL	1	1	1	1	DEL	1	DEL	DEL	1	DEL	DEL	DEL	1
chr1	147887045	147887247	-	1	1	1	1	1	1	1	1	1	1	1	1	1	1	1	1	DEL	1
chr1	148017933	148019399	+	1	1	1	1	1	1	1	1	1	1	1	1	1	1	1	DEL	1	1
chr1	148109331	148109982	+	1	1	1	1	1	1	1	1	1	1	1	1	1	1	1	1	DEL	1
chr1	148189364	148189529	-	1	1	1	1	1	1	1	1	1	DEL	1	1	1	1	1	DEL	DEL	1
chr1	148191660	148192056	-	1	1	1	1	1	1	1	1	1	1	1	1	1	1	1	1	DEL	1
chr1	148208496	148209894	-	1	1	1	1	1	1	1	1	1	1	1	1	1	1	1	1	DEL	1
chr1	148234546	148235151	+	1	1	1	1	1	1	1	1	1	1	1	1	1	1	1	DEL	DEL	1
chr1	148292403	148298995	+	1	DEL	DEL	DEL	DEL	1	1	1	1	DEL	1	DEL	DEL	1	DEL	1	DEL	1
chr1	148336078	148336305	-	1	1	1	1	1	1	1	1	1	1	1	1	1	1	1	1	DEL	1
chr1	148408523	148408866	+	1	1	1	1	1	1	1	1	1	1	1	1	1	1	1	DEL	1	1
chr1	148705718	148706311	-	1	1	1	1	1	1	1	1	1	1	1	1	1	1	1	1	DEL	1
chr1	148986307	148986475	+	1	1	1	1	1	1	1	1	1	1	1	1	1	1	1	DEL	1	1
chr1	149146161	149146634	+	1	1	1	1	1	1	1	1	1	DEL	1	1	1	1	1	1	DEL	1
chr1	149171835	149172911	+	1	1	1	1	1	1	1	1	1	1	1	1	1	1	1	1	DEL	1
chr1	149259847	149260641	-	1	1	1	1	1	1	1	1	1	1	1	1	1	1	1	1	DEL	1
chr1	149271316	149271596	-	1	1	1	1	1	1	1	1	1	1	1	1	1	1	1	1	DEL	1
chr1	149424416	149425033	-	1	1	1	1	1	1	1	1	1	1	1	1	1	1	1	1	DEL	1
chr1	149575218	149576910	+	1	DEL	DEL	1	DEL	1	1	1	1	1	1	DEL	DEL	1	1	1	1	1
chr1	149602221	149602880	-	1	1	1	1	1	1	1	1	1	1	1	1	1	1	1	DEL	DEL	1
chr1	149761479	149761763	+	1	1	1	1	1	1	1	1	1	1	1	1	1	1	1	1	DEL	1
chr1	149800028	149800311	+	1	1	1	1	1	1	1	1	1	1	1	1	1	1	1	1	DEL	1
chr1	149832181	149836749	-	1	1	1	1	1	1	1	1	1	DEL	1	1	1	1	1	DEL	DEL	1
chr1	149844325	149845707	+	1	1	1	1	1	1	1	1	1	DEL	1	1	1	1	1	DEL	1	1
chr1	149911212	149911401	+	1	1	1	1	1	1	1	1	1	1	1	1	1	1	1	1	DEL	1
chr1	150037198	150037587	-	1	1	1	1	1	1	1	1	1	1	1	1	1	1	1	1	DEL	1
chr1	150067443	150069131	-	1	DEL	DEL	DEL	DEL	1	1	1	1	DEL	1	DEL	DEL	1	DEL	DEL	DEL	1
chr1	150109661	150109946	-	1	1	1	1	1	1	1	1	1	1	1	1	1	1	1	1	DEL	1
chr1	150242214	150243384	-	1	1	1	1	1	1	1	1	1	1	1	1	1	1	1	1	DEL	1
chr1	150343666	150343802	+	1	1	1	1	1	1	1	1	1	DEL	1	1	1	1	1	1	1	1
chr1	150389226	150395445	-	1	DEL	DEL	DEL	DEL	1	1	1	1	1	1	DEL	DEL	1	DEL	1	1	1
chr1	150425357	150426188	+	1	DEL	DEL	DEL	DEL	1	1	1	1	1	1	DEL	DEL	1	DEL	1	DEL	1
chr1	150431974	150433045	+	1	1	1	1	1	1	1	1	1	1	1	1	1	1	1	1	DEL	1
chr1	150448226	150448842	-	1	1	1	1	1	1	1	1	1	DEL	1	1	1	1	1	DEL	1	1
chr1	150451913	150453006	+	1	1	1	1	1	1	1	1	1	1	1	1	1	1	1	1	DEL	1
chr1	150458238	150460884	-	1	1	1	1	1	1	1	1	1	1	1	1	1	1	1	1	DEL	1
chr1	150483616	150484989	-	1	1	1	1	1	1	1	1	1	DEL	1	1	1	1	1	DEL	1	1
chr1	150618975	150619551	+	1	1	1	1	1	1	1	1	1	DEL	1	1	1	1	1	1	1	1
chr1	150708011	150709613	-	1	1	1	1	1	1	1	1	1	1	1	1	1	1	1	1	DEL	1
chr1	150722927	150723162	-	1	1	1	1	1	1	1	1	1	1	1	1	1	1	1	1	DEL	1
chr1	150818283	150818818	+	1	1	1	1	1	1	1	1	1	DEL	1	1	1	1	1	1	1	1
chr1	150859978	150861188	+	1	1	1	1	1	1	1	1	1	1	1	1	1	1	1	DEL	DEL	1
chr1	151129380	151130131	+	1	1	1	1	1	DEL	1	DEL	1	DEL	DEL	1	1	1	1	DEL	DEL	1
[truncated: 26,235 more rows]
