# Supplementary material for: The genomic landscape shaped by selection on transposable elements across 18 mouse strains
Source: Genome Biol. 2012 Jun 15;13(6):R45. doi: 10.1186/gb-2012-13-6-r45 (PMC3446317; doi:10.1186/gb-2012-13-6-r45)
Supplement: Additional file 13 — Supplementary file 1. Tab deliminated file with all the TEVs with strain distribution pattern. B6+ TEVs are denoted as the default '1' if the same as the reference and 'DEL' if called as absent in a strain. B6- TEVs are denoted as the default '0' if the same as the reference and 'INS' if called as inserted in a strain. We conservatively estimate there to be 103,798 TEVs, although 110,930 TEVs classified in these files are due to instances of TEVs being annotated as different subfamilies in different strains (for example, LINE versus LINE_frag). [file gb-2012-13-6-r45-S13.TGZ › bed_files/LINE.shared.tab]

chrm	start	stop	ori	C57B6_ref	129P2	129S1	129S5	AKR	A_J	BALB	C3H	C57BL	CAST	CBA	DBA	LP_J	NOD	NZO	PWK	SPRET	WSB
chr1	3027808	3034146	+	1	1	1	1	1	1	1	1	1	1	1	1	1	1	1	1	DEL	1
chr1	3155528	3155528	None	0	0	0	0	0	0	0	0	0	0	0	0	0	0	0	0	INS	0
chr1	3213569	3213569	None	0	0	0	0	0	INS	INS	0	0	0	0	0	0	0	INS	0	0	0
chr1	3227962	3233934	-	1	1	1	1	1	1	1	1	1	1	1	1	1	1	1	1	DEL	1
chr1	3370624	3370624	-	0	0	0	0	0	0	0	0	0	0	0	0	0	0	0	INS	INS	0
chr1	3518206	3518206	+	0	0	0	0	0	0	0	0	0	0	0	0	0	0	0	0	INS	0
chr1	3528127	3528127	-	0	0	0	0	0	0	0	0	0	0	0	0	0	0	0	0	INS	0
chr1	3534652	3534652	+	0	0	0	0	0	0	0	INS	0	0	INS	0	0	0	0	0	0	0
chr1	3844127	3844127	-	0	0	0	0	0	0	0	0	0	INS	0	0	0	0	0	0	0	0
chr1	3962275	3962275	+	0	0	0	0	0	0	0	0	0	0	0	0	0	0	0	0	INS	0
chr1	4017311	4017311	-	0	0	0	0	0	0	0	0	0	INS	0	0	0	0	0	INS	0	0
chr1	4152992	4152992	+	0	0	0	0	0	0	0	0	0	INS	0	0	0	0	0	0	0	0
chr1	4584694	4584694	+	0	0	0	0	0	0	0	0	0	0	0	INS	0	0	0	0	0	0
chr1	5019017	5019017	+	0	0	0	0	0	0	0	0	0	0	0	0	0	0	0	0	INS	0
chr1	5021910	5021910	+	0	INS	INS	INS	INS	INS	INS	0	0	0	0	0	INS	0	0	INS	0	INS
chr1	5024819	5031030	-	1	1	1	1	1	1	1	1	1	1	1	1	1	1	1	1	DEL	1
chr1	5177369	5177369	+	0	0	0	0	0	0	0	0	0	0	0	0	0	0	0	0	INS	0
chr1	5179239	5185820	+	1	1	1	1	1	1	1	1	1	DEL	1	1	1	1	1	1	DEL	1
chr1	5231186	5231186	-	0	0	0	0	0	0	0	0	0	0	0	0	0	0	0	0	INS	0
chr1	5256822	5263156	-	1	DEL	DEL	DEL	DEL	DEL	DEL	1	1	DEL	1	DEL	DEL	1	DEL	DEL	DEL	DEL
chr1	5340475	5347360	+	1	DEL	DEL	DEL	DEL	DEL	DEL	DEL	1	DEL	DEL	DEL	DEL	1	DEL	DEL	DEL	DEL
chr1	5409407	5409407	+	0	0	0	0	0	0	0	0	0	0	0	0	0	0	0	0	INS	0
chr1	5413516	5419643	+	1	1	1	1	1	1	1	1	1	1	1	1	1	1	1	1	DEL	1
chr1	5419918	5426736	+	1	1	1	1	1	1	1	DEL	1	1	DEL	1	1	1	1	1	DEL	1
chr1	5550143	5550143	+	0	0	0	0	0	0	0	0	0	0	0	0	0	0	0	0	INS	0
chr1	5633991	5633991	+	0	0	0	0	0	0	0	0	0	0	0	0	0	0	0	0	INS	0
chr1	5810076	5816688	+	1	1	1	1	1	1	1	DEL	1	DEL	DEL	DEL	1	1	1	DEL	DEL	DEL
chr1	5840081	5840277	+	1	1	1	1	1	1	1	1	1	1	1	DEL	1	1	1	1	1	DEL
chr1	5946891	5946891	None	0	0	0	0	0	0	0	0	0	INS	0	0	0	0	0	0	0	0
chr1	5983176	5989445	+	1	1	1	1	1	1	1	1	1	1	1	1	1	1	1	1	DEL	1
chr1	6031500	6031500	None	0	0	0	0	0	INS	INS	0	0	0	INS	INS	0	0	INS	0	0	0
chr1	6135071	6141314	-	1	1	1	1	1	DEL	1	1	1	1	1	DEL	1	1	DEL	DEL	1	1
chr1	6379316	6379316	+	0	0	0	0	0	0	0	0	0	0	0	0	0	0	0	0	INS	0
chr1	6514280	6514280	+	0	0	0	0	0	0	0	0	0	0	0	0	0	0	0	0	INS	0
chr1	7629754	7629754	+	0	INS	0	0	INS	0	INS	0	0	0	0	0	INS	INS	INS	0	0	0
chr1	7636343	7636343	-	0	0	0	0	0	0	0	0	0	0	0	0	0	0	0	INS	0	0
chr1	7669676	7669676	-	0	0	0	0	INS	0	0	0	0	0	0	0	INS	INS	0	0	0	0
chr1	7703924	7703924	-	0	INS	INS	0	INS	INS	INS	0	0	0	0	0	INS	INS	INS	0	0	0
chr1	7863745	7863745	None	0	0	0	0	0	0	0	0	0	0	0	0	0	0	0	0	INS	0
chr1	7928309	7928309	None	0	0	0	0	INS	0	0	0	0	0	0	0	0	0	0	0	INS	0
chr1	8016281	8016281	+	0	0	0	0	0	0	0	0	0	0	0	0	0	0	0	0	INS	0
chr1	8055244	8055244	+	0	0	0	0	0	0	0	INS	0	0	0	0	0	0	0	0	0	0
chr1	8095405	8095405	-	0	0	0	0	INS	0	0	0	0	0	0	0	0	0	0	0	0	0
chr1	8138108	8138108	None	0	0	0	0	0	0	0	0	0	0	0	0	0	INS	0	0	0	0
chr1	8202544	8209144	-	1	1	1	1	1	1	1	1	1	1	1	1	1	1	1	DEL	1	1
chr1	8654189	8660409	+	1	1	1	1	1	1	1	DEL	1	1	DEL	1	1	1	1	1	1	1
chr1	8678346	8685343	+	1	DEL	DEL	1	DEL	1	DEL	1	1	DEL	1	1	DEL	DEL	DEL	1	DEL	1
chr1	8943535	8943535	None	0	0	0	0	0	0	0	0	0	0	0	0	0	INS	0	0	0	0
chr1	9029010	9029010	-	0	INS	0	0	INS	0	0	0	0	0	0	0	INS	INS	0	0	0	0
chr1	9034912	9041289	-	1	DEL	DEL	DEL	DEL	DEL	DEL	1	1	DEL	DEL	1	DEL	DEL	DEL	DEL	DEL	1
chr1	9048237	9054643	+	1	DEL	DEL	DEL	DEL	1	1	DEL	1	DEL	DEL	DEL	DEL	DEL	1	DEL	1	1
chr1	9083795	9083992	+	1	1	DEL	DEL	DEL	1	1	DEL	1	1	DEL	1	DEL	DEL	1	1	1	1
chr1	9165479	9172069	+	1	1	1	1	1	1	1	1	1	1	1	1	1	1	1	1	1	DEL
chr1	9199426	9199426	+	0	0	0	0	0	0	0	INS	0	0	INS	0	0	0	0	0	0	0
chr1	9201735	9201735	None	0	0	0	0	0	INS	INS	0	0	0	INS	0	0	0	INS	0	0	INS
chr1	9230694	9230946	+	1	1	1	DEL	DEL	1	1	1	1	DEL	1	1	1	1	1	DEL	1	1
chr1	9246049	9246049	None	0	0	0	0	INS	0	0	0	0	0	0	0	0	0	0	0	INS	0
chr1	9491397	9491397	+	0	0	0	0	0	0	0	0	0	0	0	0	0	0	0	0	INS	0
chr1	9871733	9871733	+	0	0	0	0	0	0	0	0	0	0	0	0	0	0	0	0	INS	0
chr1	10298790	10298790	+	0	0	0	0	0	0	0	0	0	0	0	0	INS	0	0	0	0	0
chr1	10372679	10372880	+	1	1	1	1	1	1	1	1	1	DEL	1	1	1	1	1	1	1	1
chr1	10399033	10399033	-	0	0	0	0	0	0	0	0	0	0	0	0	0	0	0	0	INS	0
chr1	10510573	10510573	+	0	0	0	0	0	0	0	INS	0	0	INS	0	0	0	0	0	0	0
chr1	10519032	10525456	-	1	1	1	1	1	1	1	DEL	1	DEL	DEL	1	1	1	1	DEL	DEL	1
chr1	10616428	10616428	+	0	0	INS	INS	INS	INS	INS	0	0	INS	0	0	INS	INS	INS	0	0	0
chr1	10617936	10617936	-	0	0	0	0	0	0	0	0	0	0	0	0	0	0	0	0	INS	0
chr1	10776937	10783099	-	1	1	1	1	1	1	1	DEL	1	1	DEL	1	1	1	1	1	1	1
chr1	10862331	10862331	-	0	0	0	0	0	0	0	0	0	0	0	0	0	0	0	0	INS	0
chr1	10954955	10954955	+	0	0	0	0	0	0	0	0	0	0	0	0	0	0	0	INS	0	0
chr1	10982761	10982761	+	0	0	0	0	INS	INS	0	0	0	0	0	0	INS	0	0	0	0	0
chr1	11103407	11103407	+	0	0	0	0	0	0	0	0	0	INS	0	0	0	0	0	0	0	0
chr1	11139333	11139333	+	0	0	0	0	0	0	0	0	0	0	0	0	0	0	0	0	INS	0
chr1	11168820	11168820	+	0	0	0	0	0	0	0	0	0	0	0	0	0	0	0	0	INS	0
chr1	11242046	11242046	+	0	0	0	0	0	0	0	0	0	0	0	INS	0	0	0	0	0	INS
chr1	11257400	11257400	None	0	0	0	0	0	0	0	INS	0	0	0	INS	0	0	0	0	0	INS
chr1	11294063	11294063	None	0	0	0	0	0	0	0	0	0	0	0	INS	0	0	0	0	0	0
chr1	11590371	11590371	-	0	0	0	0	INS	0	0	0	0	0	0	0	INS	INS	0	0	0	0
chr1	11592867	11592867	None	0	0	0	0	0	0	0	0	0	0	0	0	INS	INS	0	0	0	0
chr1	11630474	11630474	None	0	0	0	0	0	0	0	0	0	0	0	0	0	0	0	0	INS	0
chr1	11686282	11686282	+	0	0	0	0	0	0	0	0	0	INS	0	0	0	0	0	0	0	0
chr1	11704487	11710807	-	1	DEL	DEL	DEL	DEL	DEL	DEL	1	1	DEL	1	1	DEL	DEL	DEL	DEL	DEL	1
chr1	11713325	11719962	-	1	DEL	DEL	DEL	DEL	DEL	DEL	DEL	1	DEL	DEL	1	DEL	DEL	DEL	DEL	DEL	1
chr1	11766886	11773866	-	1	DEL	DEL	DEL	DEL	DEL	DEL	1	1	DEL	1	DEL	DEL	DEL	DEL	DEL	DEL	DEL
chr1	11775216	11775216	+	0	0	0	0	0	0	0	0	0	0	0	0	0	0	0	0	INS	0
chr1	11795428	11801709	+	1	1	1	1	1	1	1	1	1	1	1	1	1	1	1	1	DEL	1
chr1	11874075	11874075	-	0	0	0	0	0	0	0	0	0	0	0	0	0	0	0	0	INS	0
chr1	12006088	12006088	+	0	0	0	0	0	0	0	0	0	INS	0	0	0	0	0	0	0	0
chr1	12254050	12260212	-	1	1	1	1	1	1	1	1	1	DEL	1	1	1	1	1	DEL	1	1
chr1	12331387	12331387	+	0	0	0	0	0	0	0	0	0	0	0	0	0	0	0	0	INS	0
chr1	12652946	12658641	-	1	1	1	1	1	1	1	1	1	DEL	1	1	1	1	1	DEL	DEL	DEL
chr1	13462589	13468933	+	1	1	1	1	1	1	1	1	1	DEL	1	1	1	1	1	1	1	1
chr1	13720988	13727438	-	1	DEL	DEL	DEL	DEL	DEL	DEL	DEL	1	DEL	DEL	DEL	DEL	DEL	DEL	DEL	DEL	DEL
chr1	13859194	13859194	-	0	0	0	0	0	0	0	0	0	0	0	0	0	0	0	0	INS	0
chr1	14103330	14110181	+	1	DEL	DEL	DEL	1	1	1	DEL	1	DEL	1	1	DEL	1	1	DEL	DEL	1
chr1	14161316	14161316	+	0	0	0	0	0	0	0	0	0	0	0	0	0	0	0	0	INS	0
chr1	14466289	14472573	-	1	1	1	1	1	1	1	1	1	DEL	1	1	1	1	1	DEL	DEL	1
chr1	14579434	14579434	-	0	0	0	0	0	0	0	0	0	0	0	0	INS	0	0	0	0	0
chr1	14605544	14605544	-	0	0	0	0	0	0	0	0	0	0	0	0	0	0	0	0	INS	0
chr1	14649398	14649398	-	0	0	0	0	0	0	0	0	0	0	0	0	INS	0	0	0	0	0
chr1	14660753	14660753	-	0	0	0	0	INS	0	0	0	0	0	0	0	INS	INS	0	0	0	0
chr1	14978647	14985054	-	1	1	1	1	1	1	1	1	1	DEL	1	1	1	1	1	DEL	1	1
chr1	15010385	15016579	+	1	1	1	1	1	1	1	1	1	DEL	1	1	1	1	1	DEL	DEL	1
chr1	15039718	15039718	+	0	0	0	0	0	0	0	0	0	INS	0	0	0	0	0	0	0	0
chr1	15134016	15134016	None	0	0	0	0	0	0	0	0	0	0	0	INS	0	0	0	0	0	0
chr1	15218527	15224521	+	1	1	1	1	1	1	1	1	1	DEL	1	1	1	1	1	1	1	1
chr1	15247971	15254456	-	1	DEL	DEL	DEL	DEL	1	1	1	1	DEL	1	DEL	DEL	1	1	DEL	DEL	DEL
chr1	15440846	15440846	+	0	0	0	0	0	0	0	0	0	0	0	0	0	0	0	0	INS	0
chr1	15481578	15487772	-	1	1	1	1	DEL	1	1	1	1	DEL	1	1	1	1	1	DEL	DEL	1
chr1	15667609	15667609	+	0	INS	0	0	INS	INS	INS	INS	0	0	INS	INS	INS	INS	INS	0	0	0
chr1	15726657	15730072	-	1	1	1	1	1	1	1	1	1	DEL	1	1	1	1	1	1	1	1
chr1	15726673	15733668	-	1	DEL	DEL	DEL	DEL	DEL	DEL	DEL	1	1	DEL	DEL	DEL	1	1	1	1	1
chr1	16020514	16026683	-	1	DEL	DEL	DEL	DEL	DEL	DEL	DEL	1	DEL	DEL	DEL	DEL	DEL	DEL	1	1	DEL
chr1	16153767	16160109	-	1	1	1	1	1	1	1	1	1	1	1	1	1	1	1	1	DEL	1
chr1	16937105	16944011	-	1	1	1	1	DEL	1	1	1	1	DEL	1	1	1	1	DEL	DEL	DEL	DEL
chr1	17319010	17325183	-	1	1	1	1	1	1	1	1	1	DEL	1	1	1	1	1	DEL	DEL	1
chr1	17646249	17646249	+	0	0	0	0	INS	0	0	0	0	0	0	0	0	0	0	0	0	0
chr1	17669936	17676305	-	1	1	1	1	1	1	1	1	1	DEL	1	1	1	1	1	DEL	DEL	1
chr1	17689009	17695628	-	1	1	1	1	1	1	1	1	1	DEL	1	1	1	1	1	1	1	1
chr1	17887715	17894199	-	1	1	1	1	1	1	1	1	1	DEL	1	1	1	1	1	DEL	DEL	DEL
chr1	17906216	17912685	-	1	DEL	DEL	1	1	1	1	1	1	DEL	1	1	DEL	1	1	1	1	DEL
chr1	17957875	17957875	None	0	0	0	0	0	0	0	0	0	0	0	0	0	0	0	0	INS	0
chr1	18255434	18255434	+	0	0	0	0	0	0	0	0	0	0	0	0	0	0	0	0	INS	0
chr1	18306632	18306632	+	0	0	0	0	0	0	0	0	0	0	0	INS	0	0	0	0	0	0
chr1	18527111	18534641	+	1	1	1	1	DEL	1	1	1	1	DEL	1	DEL	1	1	DEL	DEL	DEL	DEL
chr1	18648706	18655367	+	1	1	1	1	1	1	1	1	1	DEL	1	DEL	1	1	DEL	DEL	DEL	1
chr1	18658205	18658205	-	0	0	0	0	0	0	0	0	0	0	0	0	0	0	0	0	INS	0
chr1	18717235	18717235	None	0	0	0	0	0	0	0	0	0	0	0	0	0	0	0	0	INS	0
chr1	18805034	18811204	+	1	1	1	1	1	1	1	1	1	1	1	1	1	1	1	DEL	DEL	1
chr1	18862516	18868756	+	1	DEL	DEL	DEL	DEL	1	1	1	1	DEL	1	DEL	DEL	1	DEL	DEL	DEL	DEL
chr1	18925591	18925591	None	0	0	0	0	0	0	0	0	0	0	0	0	0	0	0	0	INS	0
chr1	19010212	19010212	+	0	0	0	0	0	0	0	0	0	0	0	0	0	0	0	0	INS	0
chr1	19011740	19011740	+	0	0	0	0	0	0	0	0	0	0	0	0	0	0	0	INS	0	0
chr1	19115815	19122349	-	1	DEL	DEL	DEL	1	1	1	1	1	DEL	1	1	DEL	1	1	DEL	DEL	1
chr1	19168474	19168474	-	0	0	0	0	0	0	0	0	0	0	0	0	0	0	0	0	INS	0
chr1	19346035	19346035	-	0	0	0	0	INS	0	0	0	0	0	0	0	0	0	0	INS	INS	0
chr1	19346573	19346573	-	0	0	0	0	0	0	0	0	0	0	0	0	0	0	0	0	0	INS
chr1	19358239	19358239	-	0	0	0	0	0	0	0	0	0	0	0	0	0	0	0	0	INS	0
chr1	19424857	19430988	-	1	1	1	1	DEL	1	1	1	1	DEL	1	1	1	1	1	DEL	DEL	1
chr1	19433897	19440360	-	1	1	1	1	DEL	1	1	1	1	DEL	1	1	1	1	1	DEL	DEL	1
chr1	19632534	19632534	None	0	0	0	0	0	0	0	0	0	0	0	0	0	0	0	0	INS	0
chr1	19634582	19634582	+	0	0	0	0	0	0	0	0	0	0	0	0	0	0	0	INS	0	0
chr1	19675234	19675234	+	0	0	0	0	0	0	0	0	0	0	0	0	0	0	0	0	0	INS
chr1	19677249	19683648	-	1	DEL	DEL	DEL	DEL	DEL	DEL	DEL	1	DEL	DEL	1	DEL	DEL	1	DEL	1	DEL
chr1	19696983	19703336	+	1	1	1	1	1	1	1	1	1	DEL	1	1	1	1	1	DEL	1	1
chr1	19828958	19835800	+	1	1	1	1	DEL	DEL	DEL	DEL	1	DEL	DEL	1	1	DEL	1	DEL	DEL	DEL
chr1	19841563	19841563	+	0	0	0	0	INS	0	0	0	0	0	0	0	0	0	0	0	0	0
chr1	20005093	20005093	+	0	0	0	0	0	0	0	0	0	0	0	0	0	0	0	0	INS	0
chr1	20219054	20225188	-	1	1	1	1	1	1	1	1	1	DEL	1	1	1	1	1	DEL	1	1
chr1	20268025	20274897	-	1	DEL	DEL	DEL	DEL	DEL	DEL	DEL	1	DEL	DEL	1	DEL	DEL	1	DEL	DEL	DEL
chr1	20396230	20396230	None	0	0	0	0	0	0	0	0	0	0	0	0	0	0	0	0	0	INS
chr1	20515641	20516653	+	1	1	1	1	1	DEL	1	1	1	1	1	1	1	1	1	1	1	1
chr1	20564585	20571166	+	1	1	1	1	DEL	DEL	DEL	DEL	1	DEL	DEL	DEL	1	DEL	DEL	DEL	DEL	DEL
chr1	20576868	20576868	+	0	0	0	0	0	0	0	0	0	0	0	0	0	0	0	0	INS	0
chr1	20632449	20638626	-	1	1	1	1	1	1	1	1	1	DEL	1	1	1	1	1	1	DEL	1
chr1	21019156	21019156	+	0	0	0	0	INS	0	0	0	0	0	0	0	0	INS	0	0	0	0
chr1	21185431	21192310	-	1	1	1	1	1	1	1	1	1	DEL	DEL	DEL	1	1	1	DEL	1	1
chr1	21783142	21783142	-	0	0	0	0	0	0	0	0	0	0	0	0	0	0	0	0	INS	0
chr1	21785655	21785655	None	0	0	0	0	0	0	0	0	0	0	0	0	0	INS	0	0	0	0
chr1	21940945	21940945	-	0	0	0	0	0	0	0	0	0	0	0	0	0	0	0	0	INS	0
chr1	22082372	22088593	+	1	1	1	1	1	1	1	1	1	DEL	1	1	1	1	1	1	DEL	1
chr1	22126048	22126048	+	0	0	0	0	0	0	0	0	0	0	0	0	0	0	0	0	INS	0
chr1	22186896	22186896	+	0	0	0	0	0	0	0	0	0	0	0	0	0	0	0	INS	0	0
chr1	22189267	22189267	-	0	0	0	0	0	0	0	0	0	INS	0	0	0	0	0	0	INS	0
chr1	22220945	22227109	-	1	1	1	1	1	1	1	1	1	DEL	1	1	1	1	1	1	DEL	1
chr1	22589329	22589329	+	0	0	0	0	0	0	0	0	0	0	0	0	0	0	0	0	INS	0
chr1	22639757	22639757	-	0	0	0	0	INS	INS	INS	INS	0	0	0	INS	INS	INS	INS	0	0	0
chr1	22726277	22726277	-	0	0	0	0	0	0	0	0	0	0	0	0	0	0	0	0	INS	0
chr1	22749585	22749585	+	0	0	0	0	0	0	0	0	0	0	0	0	0	0	0	0	INS	0
chr1	22789351	22789351	-	0	0	0	0	INS	INS	0	0	0	0	0	INS	INS	INS	INS	0	0	0
chr1	22815674	22815674	-	0	0	0	0	INS	0	0	0	0	0	0	0	INS	INS	0	0	0	0
chr1	22874793	22881426	-	1	1	1	1	1	1	1	1	1	DEL	1	1	1	1	1	DEL	DEL	1
chr1	22923123	22929417	-	1	1	1	1	DEL	1	1	1	1	DEL	1	1	1	1	1	DEL	DEL	DEL
chr1	22959486	22959486	-	0	0	0	0	INS	0	0	0	0	0	0	0	0	0	0	0	0	0
chr1	23241291	23241291	-	0	0	0	0	0	0	0	0	0	0	0	0	0	0	0	0	INS	0
chr1	23251993	23251993	-	0	0	0	0	0	0	0	0	0	0	0	0	0	0	0	0	INS	0
chr1	23279362	23279362	None	0	0	0	0	0	INS	0	0	0	0	INS	0	0	INS	0	0	0	0
chr1	23290543	23290543	+	0	0	0	0	0	0	0	0	0	0	0	0	0	0	0	0	INS	0
chr1	23636195	23636195	+	0	0	0	0	0	0	0	0	0	0	0	0	INS	0	0	0	0	0
chr1	23731083	23737246	+	1	1	1	1	1	1	1	1	1	1	1	1	1	1	1	1	DEL	1
chr1	24280523	24280523	None	0	0	0	0	0	0	0	0	0	0	0	0	0	0	0	0	INS	0
chr1	24544609	24544609	-	0	0	0	0	0	0	0	0	0	0	0	0	0	0	0	0	INS	0
chr1	24646579	24653039	-	1	1	1	1	1	1	1	1	1	DEL	1	1	1	1	1	DEL	DEL	DEL
chr1	24849750	24849750	+	0	0	0	0	0	0	0	0	0	INS	0	0	0	0	0	0	0	0
chr1	24894204	24900193	+	1	1	1	1	1	1	1	1	1	DEL	1	1	1	1	1	DEL	1	DEL
chr1	24907719	24907719	+	0	0	0	0	0	0	0	0	0	0	0	0	INS	INS	0	0	0	0
chr1	24974793	24974793	-	0	0	0	0	0	0	0	0	0	0	0	0	0	0	0	0	INS	0
chr1	25049984	25049984	+	0	0	0	0	0	0	0	0	0	0	0	0	0	0	0	0	0	INS
chr1	25324798	25324798	+	0	0	0	0	0	0	0	0	0	0	0	0	0	0	0	0	INS	0
chr1	25460068	25466301	+	1	1	1	1	1	1	1	1	1	1	1	1	1	1	1	1	DEL	1
chr1	25577189	25583405	-	1	DEL	DEL	1	1	DEL	1	DEL	1	DEL	DEL	DEL	DEL	DEL	1	DEL	DEL	DEL
chr1	25647707	25654151	+	1	DEL	DEL	1	DEL	DEL	DEL	DEL	1	1	DEL	DEL	DEL	DEL	DEL	1	DEL	DEL
chr1	25697262	25697262	-	0	0	0	0	0	0	0	0	0	0	0	0	0	0	0	0	INS	0
chr1	25718902	25726164	+	1	DEL	DEL	DEL	1	1	DEL	1	1	DEL	1	1	DEL	1	DEL	DEL	DEL	1
chr1	25817509	25817509	None	0	0	0	0	0	0	0	0	0	0	0	0	0	0	0	0	INS	0
chr1	26176588	26176588	-	0	0	0	0	0	0	0	0	0	0	0	0	0	0	0	INS	0	0
chr1	26334929	26334929	+	0	0	0	0	0	0	0	0	0	0	0	0	0	0	0	0	INS	0
chr1	26497808	26504003	-	1	1	1	1	1	1	1	1	1	DEL	1	1	1	1	1	1	DEL	1
chr1	26561887	26562131	-	1	1	1	1	1	1	1	1	1	1	1	1	1	1	1	1	DEL	1
chr1	26616988	26617104	+	1	1	1	1	1	1	1	1	1	1	1	1	1	1	1	1	1	DEL
chr1	26664539	26664539	-	0	0	0	0	0	0	0	0	0	0	0	0	0	0	0	0	INS	0
chr1	26800775	26800775	+	0	0	0	0	0	0	0	0	0	0	0	0	0	0	0	0	INS	0
chr1	26826247	26826247	-	0	0	0	0	0	0	0	0	0	0	0	0	0	0	0	0	INS	0
chr1	26874815	26874815	+	0	0	INS	0	0	0	0	0	0	0	0	0	0	0	0	0	0	0
chr1	26942912	26942912	-	0	0	0	0	0	0	0	0	0	0	0	0	0	0	0	0	INS	0
chr1	27015573	27015573	-	0	0	0	0	0	0	0	0	0	0	0	0	0	0	0	0	INS	0
chr1	27149613	27155815	+	1	1	1	1	1	1	1	1	1	DEL	1	1	1	1	1	DEL	DEL	1
chr1	27176270	27176270	None	0	0	0	0	INS	0	0	0	0	0	INS	0	INS	INS	0	0	0	0
chr1	27196613	27202540	+	1	1	1	1	1	1	1	1	1	DEL	1	1	1	1	1	DEL	DEL	1
chr1	27216256	27223072	+	1	DEL	DEL	DEL	DEL	DEL	DEL	DEL	1	DEL	DEL	DEL	DEL	DEL	DEL	DEL	DEL	DEL
chr1	27250913	27257850	+	1	1	1	1	1	1	1	1	1	DEL	1	1	1	1	1	DEL	DEL	1
chr1	27357396	27357396	-	0	0	0	0	INS	0	0	0	0	0	0	0	0	INS	0	0	0	0
chr1	27451898	27451898	-	0	0	0	0	0	0	0	0	0	0	0	0	0	0	0	0	INS	0
chr1	27468577	27468577	-	0	0	0	0	INS	0	0	0	0	0	0	0	0	INS	0	0	0	0
chr1	27526334	27526334	+	0	0	0	0	0	0	0	0	0	0	0	0	0	0	0	0	INS	0
chr1	27531955	27531955	-	0	0	0	0	0	0	0	0	0	0	0	0	0	0	0	0	INS	0
chr1	27684963	27684963	-	0	0	0	0	0	0	0	0	0	0	0	0	0	0	0	0	INS	0
chr1	27811938	27818182	+	1	DEL	DEL	DEL	DEL	DEL	DEL	DEL	1	DEL	DEL	DEL	DEL	DEL	1	DEL	1	DEL
chr1	27879239	27879239	None	0	0	0	0	0	0	0	0	0	0	0	0	0	INS	0	0	INS	0
chr1	27985009	27985009	None	0	0	0	0	0	0	0	0	0	0	0	0	0	0	0	0	0	INS
chr1	27992385	27992385	None	0	0	0	0	0	0	0	0	0	0	0	0	0	INS	0	0	0	0
chr1	28054098	28054098	+	0	0	0	0	0	0	0	0	0	0	0	0	0	0	0	0	INS	0
chr1	28344430	28351711	+	1	1	1	1	1	1	1	1	1	1	1	1	1	1	1	DEL	DEL	DEL
chr1	28454366	28454366	-	0	0	0	0	0	0	0	0	0	0	0	0	0	0	0	INS	0	0
chr1	28455751	28462000	+	1	1	1	1	1	1	1	1	1	1	1	1	1	1	1	DEL	1	1
chr1	28472332	28472332	-	0	0	0	0	0	0	0	0	0	INS	0	0	0	0	0	0	0	0
chr1	28639695	28639695	-	0	0	0	0	0	0	0	0	0	0	0	0	0	0	0	INS	0	0
chr1	28784000	28784000	+	0	0	0	0	0	0	0	0	0	0	0	0	0	0	0	0	INS	0
chr1	28865999	28865999	None	0	0	0	0	0	0	0	0	0	0	0	0	0	0	0	0	INS	0
chr1	28994370	28994370	-	0	0	0	0	0	0	0	0	0	0	0	0	INS	INS	0	0	0	0
chr1	29005647	29005647	+	0	0	0	0	0	0	0	0	0	0	0	0	0	0	0	0	INS	0
chr1	29023471	29023471	-	0	0	0	0	0	0	0	0	0	0	0	0	INS	INS	0	0	0	0
chr1	29098606	29099822	-	1	1	1	1	1	1	1	1	1	1	1	1	1	1	1	1	DEL	1
chr1	29113879	29113879	+	0	0	0	0	0	0	0	0	0	0	0	0	0	0	0	0	INS	0
chr1	29182556	29182556	None	0	0	0	0	0	0	0	0	0	0	0	0	0	INS	0	0	0	0
chr1	29362952	29362952	+	0	INS	0	INS	0	INS	0	INS	0	INS	0	INS	INS	INS	0	0	0	0
chr1	29389709	29395864	+	1	1	1	1	1	1	1	1	1	1	1	1	1	1	1	1	DEL	1
chr1	29425073	29431685	+	1	1	1	1	1	1	1	1	1	DEL	1	1	1	1	DEL	DEL	1	1
chr1	29463827	29470377	-	1	1	1	1	1	1	1	1	1	1	1	1	1	1	1	DEL	DEL	1
chr1	29565649	29565649	+	0	0	0	0	0	0	0	0	0	0	0	0	INS	INS	0	0	0	0
chr1	29595455	29595455	+	0	0	0	0	0	0	0	0	0	0	0	0	0	0	0	0	INS	0
chr1	29608507	29608507	-	0	0	0	0	0	0	0	0	0	0	0	0	INS	INS	0	0	0	0
chr1	29637065	29643470	-	1	1	1	1	1	1	1	1	1	1	1	1	1	1	1	DEL	DEL	1
chr1	29643161	29643359	-	1	DEL	DEL	DEL	1	1	1	DEL	1	1	1	1	DEL	1	1	1	1	1
chr1	29745050	29745050	-	0	0	0	0	0	0	0	0	0	0	0	0	0	0	0	0	INS	0
chr1	29760269	29766737	+	1	1	DEL	DEL	DEL	DEL	DEL	DEL	1	DEL	DEL	DEL	DEL	DEL	DEL	1	1	DEL
chr1	29773604	29773604	None	0	0	0	0	0	0	0	0	0	INS	0	0	0	0	INS	0	0	0
chr1	29820634	29820634	-	0	0	0	0	0	0	0	0	0	0	0	INS	INS	INS	0	0	0	0
chr1	29880662	29880662	-	0	0	0	0	0	0	0	0	0	0	0	0	0	0	0	0	INS	0
chr1	29941078	29941078	-	0	0	0	0	0	0	0	0	0	0	0	0	0	0	0	0	INS	0
chr1	30081512	30081512	-	0	0	0	0	0	0	0	0	0	0	0	0	0	0	0	0	INS	0
chr1	30123586	30130305	+	1	DEL	DEL	DEL	DEL	DEL	DEL	DEL	1	DEL	DEL	DEL	DEL	DEL	DEL	DEL	DEL	DEL
chr1	30213118	30213118	-	0	0	0	0	0	0	0	0	0	0	0	0	0	0	0	INS	INS	0
chr1	30297655	30297655	+	0	0	0	0	0	0	0	0	0	0	0	0	0	0	0	0	INS	0
chr1	30348319	30348488	+	1	1	1	1	1	1	1	1	1	1	1	1	1	1	1	DEL	DEL	1
chr1	30372573	30372573	-	0	0	0	0	0	0	0	0	0	0	0	0	0	0	0	0	INS	0
chr1	30427643	30434694	+	1	1	1	1	1	1	1	1	1	1	1	1	1	1	1	DEL	DEL	1
chr1	30653748	30653748	-	0	0	0	0	0	0	0	0	0	0	0	0	0	0	0	INS	0	0
chr1	30717422	30723920	-	1	DEL	DEL	DEL	DEL	DEL	DEL	DEL	1	DEL	DEL	DEL	DEL	DEL	DEL	DEL	DEL	DEL
chr1	30787241	30787660	+	1	1	1	1	1	1	1	1	1	1	1	1	1	1	DEL	DEL	DEL	1
chr1	30817378	30823769	+	1	1	1	1	1	1	1	1	1	1	1	1	1	1	1	DEL	DEL	1
chr1	30824954	30824954	-	0	0	0	0	0	0	0	0	0	0	0	0	0	0	0	0	INS	0
chr1	30840658	30840658	-	0	0	0	0	0	0	0	0	0	0	0	0	0	0	0	0	INS	0
chr1	30908364	30908364	+	0	0	0	0	0	0	0	INS	0	0	INS	INS	0	0	0	0	0	0
chr1	30910523	30916805	+	1	1	1	1	1	DEL	1	DEL	1	1	DEL	DEL	1	DEL	1	DEL	DEL	1
chr1	31110990	31110990	-	0	0	0	0	INS	0	0	0	0	0	0	0	0	0	0	0	0	0
chr1	31126232	31126232	-	0	INS	0	0	0	0	0	0	0	0	0	0	0	0	0	0	0	0
chr1	31131966	31138838	+	1	1	1	1	1	1	1	1	1	1	1	1	1	1	1	1	DEL	1
chr1	31157973	31157973	-	0	0	INS	0	INS	0	0	0	0	0	0	0	INS	0	0	0	0	0
chr1	31232527	31232527	-	0	0	0	0	0	0	0	0	0	0	0	0	0	0	0	INS	0	0
chr1	31467210	31473569	-	1	1	1	1	1	1	1	1	1	1	1	1	1	1	1	DEL	1	1
chr1	31500191	31500191	-	0	0	0	0	0	0	0	0	0	0	0	0	0	0	0	0	INS	0
chr1	31511340	31517514	+	1	1	1	1	1	1	1	1	1	1	1	1	1	1	1	DEL	DEL	1
chr1	31543161	31549553	-	1	1	1	1	1	1	1	1	1	1	1	1	1	1	1	DEL	DEL	1
chr1	31697075	31697075	-	0	0	0	0	0	0	0	0	0	0	0	0	0	0	0	INS	0	0
chr1	31751691	31758371	-	1	1	1	1	1	1	1	1	1	DEL	1	1	1	1	DEL	DEL	DEL	1
chr1	31871107	31877315	-	1	1	1	1	1	1	1	1	1	1	1	1	1	1	1	DEL	DEL	1
chr1	31879698	31879698	+	0	0	0	0	0	0	0	0	0	0	0	0	0	0	0	0	INS	0
chr1	31936460	31936460	None	0	0	0	0	0	0	0	0	0	0	0	0	0	INS	0	0	INS	0
chr1	32013422	32013422	+	0	0	0	0	0	0	0	0	0	0	0	0	0	0	0	0	INS	0
chr1	32082414	32082414	+	0	0	0	0	0	0	0	0	0	0	0	0	0	0	0	0	INS	0
chr1	32258543	32258543	-	0	0	0	0	0	0	0	0	0	0	0	0	0	0	0	0	INS	0
chr1	32359984	32359984	-	0	0	0	0	0	0	0	0	0	0	0	0	0	INS	0	0	0	0
chr1	32429217	32435584	-	1	1	1	1	1	DEL	1	DEL	1	1	DEL	DEL	1	1	DEL	DEL	DEL	1
chr1	32493165	32499696	+	1	1	1	1	1	1	1	1	1	1	1	1	1	1	1	DEL	DEL	1
chr1	32526997	32526997	+	0	0	0	0	INS	0	0	0	0	0	0	0	INS	0	0	0	0	0
chr1	32564198	32564198	None	0	0	0	0	0	0	0	0	0	0	0	0	0	0	0	0	INS	0
chr1	32611443	32611443	+	0	0	0	0	0	0	0	0	0	0	0	0	0	0	0	INS	0	0
chr1	32722508	32728943	+	1	DEL	DEL	DEL	DEL	DEL	DEL	DEL	1	DEL	DEL	DEL	DEL	DEL	DEL	DEL	DEL	DEL
chr1	32758645	32758645	+	0	0	0	0	0	0	INS	0	0	0	0	0	0	0	0	0	0	0
chr1	33015731	33015731	+	0	0	0	0	0	0	0	0	0	INS	0	0	0	0	0	INS	0	0
chr1	33070198	33077101	-	1	DEL	DEL	DEL	DEL	1	DEL	1	1	DEL	DEL	DEL	DEL	DEL	1	DEL	DEL	DEL
chr1	33102821	33109260	+	1	1	1	1	DEL	DEL	1	DEL	1	1	DEL	1	1	1	1	DEL	1	DEL
chr1	33253698	33253698	-	0	0	0	0	0	0	INS	0	0	0	0	INS	0	0	0	0	0	0
chr1	33259743	33259743	-	0	0	0	0	0	0	0	0	0	0	0	0	0	INS	0	0	0	INS
chr1	33263561	33263561	None	0	0	0	0	0	0	0	0	0	0	0	0	0	INS	0	0	INS	0
chr1	33265689	33265689	+	0	0	0	0	0	0	0	0	0	0	0	0	0	INS	0	0	0	0
chr1	33303754	33303754	None	0	0	0	0	0	INS	0	INS	0	0	0	0	0	0	INS	0	0	0
chr1	33334612	33334612	+	0	0	0	0	INS	0	0	0	0	0	INS	0	0	0	0	0	0	0
chr1	33356449	33362839	-	1	1	1	1	1	DEL	DEL	DEL	1	DEL	1	DEL	1	1	DEL	DEL	DEL	1
chr1	33509701	33509701	None	0	0	0	0	0	0	0	0	0	0	0	0	0	INS	0	0	0	0
chr1	33558258	33558258	+	0	0	0	0	0	0	0	0	0	0	0	0	0	0	0	0	0	INS
chr1	33588748	33588748	+	0	0	INS	INS	0	0	INS	0	0	0	0	0	INS	0	0	0	0	0
chr1	33744574	33744574	-	0	0	0	0	0	0	0	0	0	INS	0	0	0	0	0	0	0	0
chr1	33917503	33917503	-	0	0	0	0	0	0	0	0	0	0	0	0	0	0	0	0	INS	0
chr1	34446160	34446160	+	0	0	0	0	0	0	0	0	0	0	0	0	0	INS	0	0	0	0
chr1	34595745	34595745	-	0	0	0	0	0	0	0	0	0	0	0	0	0	INS	0	0	0	0
chr1	34917316	34917316	-	0	0	INS	0	INS	0	0	0	0	0	INS	0	INS	0	0	0	0	0
chr1	35081441	35081441	+	0	0	0	0	0	0	0	0	0	0	0	0	INS	0	0	0	INS	0
chr1	35095493	35095493	-	0	0	0	0	0	0	0	0	0	0	0	0	INS	0	0	0	INS	0
chr1	35099060	35099060	+	0	0	0	0	0	0	0	0	0	0	0	0	0	0	0	0	INS	0
chr1	35099589	35105948	-	1	1	1	1	1	1	1	1	1	1	1	1	1	1	1	DEL	1	1
chr1	35177045	35177045	-	0	0	0	0	0	0	0	0	0	0	0	0	0	0	0	0	INS	0
chr1	35247265	35247265	None	0	0	0	0	0	0	0	0	0	0	0	0	0	INS	0	0	0	0
chr1	35294670	35294670	+	0	0	0	0	0	0	0	0	0	INS	0	0	0	0	0	0	INS	0
chr1	35458842	35458842	-	0	0	0	0	0	0	0	0	0	0	0	0	0	0	0	0	INS	0
chr1	35465057	35471395	-	1	1	1	1	1	DEL	1	DEL	1	DEL	1	1	1	1	1	DEL	DEL	DEL
chr1	35478341	35478341	-	0	0	0	0	0	0	0	0	0	0	0	0	0	0	0	0	INS	0
chr1	35597164	35597164	-	0	0	0	0	0	0	0	0	0	0	0	0	0	0	0	0	INS	0
chr1	35806211	35806211	+	0	0	0	0	0	0	0	0	0	0	0	0	0	0	0	0	INS	0
chr1	37008050	37014345	-	1	1	1	1	1	DEL	1	DEL	1	DEL	1	1	1	DEL	1	DEL	DEL	DEL
chr1	37311154	37311154	-	0	0	0	0	0	0	0	0	0	INS	0	0	0	INS	0	INS	0	0
chr1	37558395	37558395	+	0	0	0	0	0	0	0	0	0	0	0	0	0	0	0	0	INS	0
chr1	37722914	37722914	-	0	0	0	0	0	0	0	0	0	0	0	0	0	0	0	0	INS	0
chr1	37751904	37751904	-	0	0	0	0	INS	0	0	0	0	0	0	0	0	0	0	0	0	0
chr1	37806057	37806057	+	0	0	0	0	0	0	0	0	0	0	0	0	0	0	0	0	INS	0
chr1	38227441	38227441	-	0	0	0	0	0	INS	0	INS	0	0	0	0	0	INS	0	0	0	INS
chr1	38858646	38858646	+	0	0	0	0	0	0	0	0	0	0	0	0	0	0	0	0	INS	0
chr1	39778804	39785054	-	1	1	1	1	1	1	1	1	1	DEL	1	1	1	1	1	DEL	1	1
chr1	40251959	40258475	+	1	DEL	DEL	DEL	1	1	1	1	1	DEL	1	1	DEL	1	DEL	DEL	DEL	DEL
chr1	40273900	40273900	-	0	INS	INS	0	0	0	0	0	0	0	0	0	INS	0	INS	0	0	INS
chr1	40337170	40337170	+	0	0	0	0	0	0	0	0	0	0	0	0	0	0	0	0	INS	0
chr1	40400256	40400256	+	0	0	0	0	0	0	0	0	0	0	0	0	0	0	0	0	INS	0
chr1	40604880	40604880	-	0	0	0	0	0	0	0	0	0	0	0	0	0	0	0	INS	0	0
chr1	40694340	40694340	+	0	0	0	0	0	0	0	0	0	INS	0	0	0	0	0	0	0	0
chr1	40726761	40726761	-	0	0	0	0	0	0	0	0	0	0	0	0	0	0	0	0	INS	0
chr1	40920231	40920231	-	0	0	0	0	0	0	0	0	0	0	0	0	0	0	0	0	INS	0
chr1	41109961	41109961	None	0	0	0	0	0	0	0	0	0	0	0	0	0	0	0	0	INS	0
chr1	41590432	41590432	-	0	0	0	0	0	0	0	0	0	INS	0	0	0	0	0	INS	0	0
chr1	41643371	41643371	None	0	0	0	0	INS	0	0	INS	0	0	0	0	INS	INS	0	0	0	0
chr1	41676002	41676002	-	0	0	0	0	INS	INS	0	0	0	0	0	0	0	0	0	0	0	0
chr1	41929029	41929029	+	0	0	0	0	0	0	0	0	0	INS	0	0	0	0	0	0	0	0
chr1	42020194	42020194	+	0	0	0	0	INS	0	0	0	0	0	0	0	0	0	0	0	0	0
chr1	42194272	42200659	+	1	DEL	DEL	DEL	DEL	DEL	1	DEL	1	DEL	DEL	DEL	1	DEL	1	DEL	DEL	DEL
chr1	42539006	42539006	None	0	0	0	0	0	0	0	0	0	0	0	0	INS	0	0	0	0	0
chr1	42569485	42569485	-	0	INS	INS	INS	0	0	0	0	0	0	0	0	0	0	0	0	0	0
chr1	42629669	42629669	+	0	0	0	0	INS	0	0	0	0	0	0	0	0	0	0	0	INS	0
chr1	42728375	42728375	+	0	0	0	0	0	0	0	0	0	0	0	0	0	0	0	0	INS	0
chr1	43195586	43195586	None	0	0	0	0	0	0	0	0	0	0	0	0	0	0	0	0	INS	0
chr1	43283029	43289310	+	1	1	1	1	1	1	1	1	1	DEL	1	1	1	1	1	DEL	DEL	1
chr1	43533358	43533358	-	0	0	0	0	INS	0	0	0	0	0	0	0	0	INS	0	0	0	0
chr1	43859861	43859861	None	0	0	0	0	0	0	0	0	0	0	0	0	0	0	0	0	INS	0
chr1	43961356	43967289	+	1	1	1	1	1	1	1	1	1	DEL	1	1	1	1	1	DEL	DEL	1
chr1	44147651	44147651	-	0	0	0	0	0	INS	0	0	0	0	INS	INS	0	0	0	0	0	0
chr1	44245303	44245303	+	0	0	INS	0	0	0	0	0	0	0	0	0	0	0	0	0	0	0
chr1	44301065	44301065	None	0	0	0	0	0	0	0	0	0	0	0	0	0	0	0	0	INS	0
chr1	44301899	44308095	+	1	1	1	1	1	1	1	1	1	DEL	1	1	1	1	1	1	1	1
chr1	44336121	44342504	-	1	DEL	DEL	DEL	DEL	1	1	1	1	DEL	1	1	1	DEL	1	DEL	DEL	DEL
chr1	44450850	44450850	None	0	0	0	0	0	0	0	0	0	0	0	0	0	0	0	0	INS	0
chr1	44518751	44518751	+	0	0	INS	0	0	INS	0	INS	0	0	INS	INS	0	0	0	0	0	0
chr1	44573394	44573394	None	0	0	0	0	0	0	0	0	0	0	0	0	0	0	0	0	INS	0
chr1	44658957	44666123	-	1	DEL	DEL	DEL	DEL	DEL	1	DEL	1	DEL	DEL	DEL	1	DEL	1	DEL	1	DEL
chr1	44690742	44690742	-	0	INS	INS	0	0	INS	0	INS	0	INS	INS	INS	0	0	0	0	0	0
chr1	44749417	44756194	+	1	DEL	DEL	DEL	DEL	DEL	1	DEL	1	DEL	DEL	DEL	1	DEL	1	DEL	DEL	DEL
chr1	44900675	44900675	None	0	0	0	0	0	0	0	0	0	INS	0	0	0	0	0	0	0	0
chr1	44953170	44953170	-	0	0	0	0	0	0	0	0	0	0	0	0	0	0	0	0	INS	0
chr1	44960182	44966176	+	1	DEL	DEL	DEL	1	1	1	1	1	DEL	1	1	1	1	1	DEL	DEL	1
chr1	45016104	45023425	+	1	1	DEL	1	DEL	1	1	1	1	DEL	1	1	1	DEL	1	DEL	DEL	DEL
chr1	45162508	45168458	-	1	1	1	1	1	1	1	1	1	1	1	1	1	1	1	1	DEL	1
chr1	45255891	45262853	-	1	DEL	DEL	DEL	DEL	DEL	1	DEL	1	DEL	DEL	DEL	1	DEL	1	DEL	DEL	1
chr1	45287815	45294072	-	1	DEL	DEL	DEL	DEL	DEL	1	DEL	1	DEL	DEL	DEL	1	DEL	1	DEL	DEL	1
chr1	45298681	45298681	None	0	0	0	0	INS	0	0	0	0	0	0	0	0	0	0	0	0	0
chr1	45303720	45309933	-	1	1	1	1	1	1	1	1	1	1	1	1	1	1	1	1	DEL	1
chr1	45596584	45596584	-	0	0	0	0	INS	0	0	0	0	0	0	0	0	INS	0	0	0	0
chr1	45623616	45623616	+	0	INS	INS	INS	0	INS	0	INS	0	0	INS	0	0	INS	0	0	0	INS
chr1	45778219	45778219	-	0	0	0	0	0	0	0	0	0	0	0	0	0	0	0	0	INS	0
chr1	45823940	45823940	-	0	0	0	0	INS	0	0	0	0	0	0	0	0	0	0	0	0	0
chr1	45842838	45843039	+	1	1	1	1	1	1	1	1	1	DEL	1	1	1	1	1	1	DEL	1
chr1	46256201	46256201	-	0	0	0	0	0	0	0	0	0	0	0	0	0	0	0	0	INS	0
chr1	46402547	46408791	-	1	1	1	1	1	1	1	1	1	DEL	1	1	1	1	1	DEL	DEL	1
chr1	46499823	46506924	-	1	1	1	1	1	1	1	1	1	DEL	1	1	1	1	1	1	1	1
chr1	46619663	46626043	+	1	DEL	DEL	1	DEL	DEL	1	DEL	1	DEL	DEL	DEL	1	DEL	1	DEL	DEL	DEL
chr1	46637607	46637607	+	0	INS	0	0	0	0	0	0	0	0	0	0	0	0	0	0	0	0
chr1	46640205	46646462	+	1	DEL	DEL	DEL	DEL	DEL	1	DEL	1	DEL	DEL	DEL	1	DEL	1	DEL	1	DEL
chr1	46808327	46808526	+	1	1	1	1	1	1	1	1	1	DEL	1	1	1	1	1	1	1	1
chr1	47008008	47014233	-	1	1	1	1	DEL	1	1	1	1	DEL	1	1	1	1	1	DEL	DEL	1
chr1	47048142	47054966	-	1	1	1	1	DEL	1	1	1	1	DEL	1	1	1	1	1	DEL	DEL	1
chr1	47089944	47089944	+	0	0	0	0	0	INS	INS	0	0	0	INS	INS	0	INS	0	0	0	0
chr1	47137472	47143830	-	1	1	1	1	DEL	1	1	DEL	1	DEL	DEL	DEL	1	1	1	1	1	DEL
chr1	47162681	47169125	+	1	1	1	1	1	DEL	1	DEL	1	DEL	DEL	DEL	1	DEL	DEL	DEL	DEL	DEL
chr1	47162754	47169103	+	1	1	1	1	DEL	1	DEL	1	1	1	1	1	1	1	1	1	1	1
chr1	47249195	47249195	-	0	0	0	0	INS	INS	INS	INS	0	0	INS	INS	0	INS	INS	0	0	INS
chr1	47277146	47277146	-	0	0	0	0	0	0	0	0	0	0	0	0	0	0	0	0	INS	0
chr1	47313863	47313863	-	0	0	0	0	0	0	0	0	0	0	0	0	0	0	0	INS	0	0
chr1	47471992	47471992	+	0	0	0	0	0	0	0	0	0	0	0	0	0	0	0	0	INS	0
chr1	47506882	47506882	-	0	0	0	0	INS	0	0	0	0	0	0	0	0	0	0	0	0	0
chr1	47575199	47581380	-	1	DEL	DEL	1	DEL	1	1	1	1	DEL	1	1	1	1	1	DEL	1	1
chr1	47598700	47598700	-	0	0	0	0	0	0	0	0	0	0	0	0	0	0	0	0	INS	0
chr1	47644555	47650771	+	1	DEL	DEL	1	DEL	1	1	1	1	1	1	1	1	1	1	1	1	1
chr1	47732079	47738282	-	1	1	1	1	1	1	1	1	1	DEL	1	1	1	1	1	DEL	DEL	1
chr1	47778072	47778292	-	1	1	1	1	DEL	1	1	1	1	DEL	1	1	1	1	1	DEL	DEL	1
chr1	47866502	47866502	+	0	INS	INS	0	0	0	0	0	0	0	0	0	0	0	0	0	0	0
chr1	47930735	47930938	-	1	1	1	1	1	1	1	1	1	1	1	1	1	1	1	1	DEL	1
chr1	47949976	47949976	None	0	0	0	0	0	0	0	0	0	0	0	0	0	INS	0	0	0	0
chr1	48100665	48106660	+	1	1	1	1	1	1	1	1	1	1	1	1	1	1	1	1	DEL	1
chr1	48156938	48156938	None	0	0	0	0	0	0	0	0	0	0	0	0	0	0	0	0	INS	0
chr1	48248003	48248003	-	0	0	0	0	INS	0	0	0	0	0	0	0	0	INS	0	0	0	0
chr1	48282056	48288745	-	1	DEL	DEL	1	DEL	DEL	DEL	DEL	1	1	DEL	DEL	1	DEL	1	DEL	DEL	DEL
chr1	48312331	48312331	None	0	0	0	0	0	0	0	0	0	0	0	0	0	0	0	0	INS	0
chr1	48474567	48481199	-	1	1	1	1	1	1	1	DEL	1	DEL	1	1	1	DEL	1	DEL	1	1
chr1	48586038	48586038	+	0	0	0	0	INS	0	0	0	0	0	0	0	0	0	0	0	0	0
chr1	48588442	48588442	None	0	0	0	0	0	0	0	0	0	0	0	0	0	0	0	0	INS	0
chr1	48601107	48601107	None	0	0	0	0	0	0	0	0	0	0	0	0	0	INS	0	0	INS	0
chr1	48602390	48610099	+	1	1	1	1	DEL	DEL	DEL	DEL	1	DEL	DEL	DEL	1	DEL	1	DEL	DEL	DEL
chr1	48871833	48878314	+	1	1	1	1	1	1	1	1	1	DEL	1	1	1	1	1	DEL	1	1
chr1	48879568	48885791	+	1	1	1	1	1	1	1	1	1	1	1	1	1	1	1	DEL	DEL	1
chr1	49089791	49089791	+	0	0	0	0	0	0	0	0	0	INS	0	0	0	0	0	INS	0	0
chr1	49158534	49158534	None	0	INS	INS	0	0	0	0	0	0	0	0	0	0	0	0	0	0	0
chr1	49174769	49174769	+	0	0	0	0	0	0	0	0	0	0	0	0	0	0	0	INS	0	0
chr1	49417864	49417864	+	0	0	0	0	0	0	0	0	0	INS	0	0	0	0	0	0	0	0
chr1	49667733	49667871	-	1	1	1	1	1	1	1	1	1	1	1	1	1	1	1	DEL	1	1
chr1	49885338	49885338	+	0	0	0	0	0	0	0	0	0	INS	0	0	0	0	0	0	0	0
chr1	49894320	49894320	None	0	0	0	0	0	0	0	0	0	0	0	0	0	INS	0	0	0	0
chr1	49991478	49997250	+	1	1	1	1	1	1	1	1	1	DEL	1	1	1	1	1	1	DEL	1
chr1	50056993	50056993	+	0	0	0	0	0	0	0	0	0	INS	0	0	0	0	0	0	0	0
chr1	50104805	50104805	+	0	0	0	0	0	0	0	0	0	0	0	0	0	0	0	0	INS	0
chr1	50143155	50143155	None	0	0	0	0	0	0	0	0	0	0	0	0	0	INS	0	0	0	0
chr1	50158063	50158063	+	0	0	0	0	0	0	0	0	0	0	0	0	0	0	0	0	INS	0
chr1	50270102	50276244	+	1	1	1	1	1	1	1	1	1	1	1	1	1	1	1	1	DEL	1
chr1	50280770	50280770	+	0	0	0	0	0	0	0	0	0	0	0	0	0	INS	0	0	0	0
chr1	50386826	50393233	+	1	DEL	DEL	1	DEL	1	DEL	1	1	DEL	1	1	1	1	DEL	DEL	DEL	DEL
chr1	50401264	50401264	+	0	0	0	0	0	0	0	0	0	0	0	0	0	0	0	0	INS	0
chr1	50678718	50678718	+	0	INS	INS	0	0	0	0	0	0	0	0	0	0	0	0	0	0	0
chr1	50741372	50741372	-	0	0	0	0	0	0	0	0	0	0	0	0	0	0	0	0	INS	0
chr1	50862992	50862992	None	0	0	0	0	INS	0	INS	0	0	0	0	0	0	0	0	0	0	0
chr1	50874131	50874131	+	0	0	0	0	0	0	0	0	0	0	0	0	0	0	0	INS	0	0
chr1	50932585	50938799	-	1	1	1	1	1	1	1	1	1	DEL	1	1	1	1	1	DEL	1	1
chr1	50992454	50992454	+	0	0	0	0	0	0	0	0	0	0	0	0	0	0	0	0	INS	0
chr1	51018044	51018044	None	0	0	0	0	0	0	0	0	0	0	0	0	0	0	0	0	INS	0
chr1	51131931	51131931	-	0	0	0	0	0	0	0	0	0	0	0	0	0	INS	0	0	0	0
chr1	51136947	51136947	+	0	0	0	0	0	0	0	0	0	0	0	0	0	0	0	0	INS	0
chr1	51308620	51314330	-	1	DEL	DEL	DEL	DEL	DEL	DEL	DEL	1	DEL	DEL	DEL	1	DEL	DEL	DEL	DEL	DEL
chr1	51338242	51338242	+	0	0	0	0	0	0	0	0	0	0	0	0	0	0	0	0	INS	0
chr1	51768084	51774529	-	1	1	1	1	1	1	DEL	1	1	DEL	1	1	1	1	DEL	DEL	DEL	1
chr1	52044893	52044893	-	0	0	0	0	0	0	0	0	0	0	0	0	0	0	0	0	INS	0
chr1	52138794	52138794	-	0	0	0	0	INS	0	0	0	0	0	0	0	0	0	0	0	0	0
chr1	52352930	52352930	+	0	0	0	0	0	0	0	0	0	0	0	0	INS	0	0	0	0	0
chr1	52513081	52513081	+	0	0	0	0	0	0	0	0	0	0	0	0	0	0	0	INS	0	INS
chr1	52567547	52567547	+	0	0	0	0	0	0	0	0	0	INS	0	0	INS	0	0	0	0	0
chr1	52574285	52574285	None	0	0	0	0	0	0	0	0	0	0	0	0	0	0	0	0	INS	0
chr1	52711852	52711852	None	0	0	0	0	0	0	0	0	0	0	0	0	0	0	INS	0	0	0
chr1	52735035	52735035	-	0	0	0	0	INS	0	INS	0	0	0	0	0	0	INS	0	0	0	0
chr1	52759270	52759270	+	0	0	0	0	0	0	0	0	0	0	0	0	0	INS	0	0	0	0
chr1	52779259	52779259	+	0	0	0	0	0	0	0	0	0	0	0	0	0	0	0	0	INS	0
chr1	52944592	52950992	-	1	1	1	1	1	1	1	1	1	1	1	1	1	1	1	DEL	DEL	1
chr1	52954534	52954534	None	0	0	0	0	0	0	0	0	0	0	0	0	0	0	0	0	INS	0
chr1	52996355	53003260	+	1	1	1	1	DEL	1	DEL	1	1	1	1	1	1	1	DEL	DEL	DEL	DEL
chr1	53126170	53126170	None	0	0	0	0	0	0	0	0	0	0	0	0	0	0	INS	0	0	0
chr1	53199521	53199521	+	0	0	0	0	0	0	0	0	0	0	0	0	0	0	0	0	INS	0
chr1	53242426	53242426	None	0	0	0	0	INS	0	0	0	0	0	0	0	0	0	0	0	INS	0
chr1	53288189	53288189	+	0	0	0	0	0	0	0	0	0	0	0	0	0	0	0	0	INS	0
chr1	53347681	53347681	None	0	0	0	0	0	0	0	0	0	0	0	0	0	0	0	0	INS	0
chr1	53584743	53584743	None	0	0	0	0	0	0	0	0	0	0	0	0	0	0	0	0	INS	0
chr1	54012336	54018422	+	1	1	1	1	1	1	1	1	1	DEL	1	1	1	1	1	DEL	1	1
chr1	54083047	54089278	+	1	1	1	1	DEL	1	DEL	1	1	DEL	1	1	1	1	1	DEL	DEL	DEL
chr1	54337437	54337437	None	0	0	0	0	0	0	0	0	0	0	0	0	0	0	0	0	INS	0
chr1	54366917	54366917	None	0	0	0	0	0	0	0	0	0	0	0	0	0	0	0	0	INS	0
chr1	54444021	54450608	+	1	1	1	1	DEL	1	DEL	1	1	DEL	DEL	DEL	1	1	DEL	DEL	DEL	DEL
chr1	54598739	54598739	+	0	0	0	0	0	0	0	0	0	0	0	0	0	0	0	0	INS	0
chr1	55380803	55380803	+	0	0	0	0	0	0	0	0	0	0	0	0	0	0	0	INS	0	0
chr1	55525195	55525195	-	0	0	0	0	0	0	0	0	0	0	0	0	0	0	0	0	INS	0
chr1	55533110	55539588	-	1	1	1	1	DEL	1	DEL	1	1	DEL	1	1	1	DEL	1	DEL	1	DEL
chr1	55542262	55542262	+	0	0	0	0	0	0	0	0	0	0	0	0	0	INS	0	0	0	0
chr1	55551480	55551480	-	0	0	0	0	0	0	0	0	0	0	0	0	0	0	0	0	INS	0
chr1	55743751	55743751	+	0	0	0	0	INS	0	0	0	0	0	0	0	0	0	0	0	0	0
chr1	55842930	55842930	None	0	0	0	0	0	0	0	0	0	0	0	0	0	INS	INS	0	0	INS
chr1	56211189	56211189	None	0	0	0	0	0	0	0	0	0	0	0	0	0	INS	0	0	INS	0
chr1	56399265	56399265	+	0	0	0	0	0	0	0	0	0	0	0	0	0	INS	0	0	0	0
chr1	56431643	56431643	-	0	0	0	0	0	0	0	0	0	0	0	0	0	0	0	0	INS	0
chr1	56433024	56433024	-	0	0	0	0	INS	0	INS	0	0	0	0	0	0	INS	0	0	0	0
chr1	56437180	56443626	+	1	1	1	1	DEL	1	DEL	1	1	DEL	1	1	1	1	1	DEL	DEL	DEL
chr1	56515483	56521710	-	1	1	1	1	1	1	1	1	1	DEL	1	1	1	DEL	1	DEL	DEL	1
chr1	56612053	56612053	+	0	0	0	0	0	0	0	0	0	0	0	0	0	INS	0	0	0	0
chr1	56664315	56664315	+	0	0	0	0	0	0	0	0	0	0	0	0	0	0	0	0	INS	0
chr1	56682032	56682032	None	0	0	0	0	0	0	0	0	0	0	0	0	0	0	0	0	INS	0
chr1	56771230	56778050	+	1	1	1	1	DEL	1	DEL	1	1	DEL	1	1	1	DEL	1	DEL	1	DEL
chr1	57529193	57529193	-	0	0	0	0	0	0	0	0	0	0	0	0	0	0	0	0	INS	0
chr1	57689774	57689774	+	0	0	0	0	0	0	0	0	0	0	0	0	0	0	0	0	INS	0
chr1	58112908	58112908	+	0	0	0	0	0	0	0	0	0	0	0	0	0	0	0	0	INS	0
chr1	58324667	58324667	+	0	0	0	0	0	0	0	0	0	0	INS	INS	0	0	0	0	0	0
chr1	58373295	58379426	-	1	1	1	1	1	1	1	1	1	DEL	1	1	1	1	1	DEL	1	1
chr1	60294868	60294868	+	0	0	0	0	0	0	0	0	0	0	0	0	0	0	0	0	INS	0
chr1	60687455	60693676	-	1	1	1	1	1	1	1	1	1	DEL	1	1	1	1	1	DEL	1	1
chr1	60719098	60719098	+	0	0	0	0	0	0	0	0	0	0	0	0	0	0	INS	0	0	0
chr1	60728169	60728169	-	0	0	0	0	0	0	0	0	0	INS	0	0	0	0	0	0	0	0
chr1	60765972	60765972	+	0	0	0	0	INS	0	0	0	0	0	0	0	0	INS	0	0	0	0
chr1	61018593	61018593	None	0	0	0	0	0	0	0	0	0	0	0	0	0	INS	0	0	INS	0
chr1	61130747	61130747	None	0	0	0	0	0	0	0	0	0	0	0	0	0	INS	0	0	INS	0
chr1	61212274	61212274	+	0	0	0	0	0	0	0	0	0	0	0	0	0	0	0	0	INS	0
chr1	61266401	61272778	+	1	1	1	1	DEL	1	DEL	1	1	DEL	1	1	1	DEL	DEL	DEL	DEL	1
chr1	61546637	61546637	-	0	0	0	0	0	0	0	0	0	0	0	0	0	0	0	0	INS	0
chr1	61623905	61623905	+	0	0	0	0	0	0	INS	0	0	0	0	0	0	0	0	0	0	0
chr1	61628890	61633891	-	1	1	1	1	DEL	1	DEL	1	1	DEL	1	1	1	1	1	DEL	DEL	1
chr1	61645587	61645587	-	0	0	0	0	INS	0	INS	0	0	0	0	0	0	0	0	0	0	0
chr1	61671464	61671464	+	0	0	0	0	0	0	0	0	0	0	0	0	0	0	0	INS	0	0
chr1	61779840	61779840	-	0	0	0	0	INS	0	INS	0	0	0	0	0	0	0	0	0	0	INS
chr1	61998057	61998057	-	0	0	0	0	0	0	0	0	0	INS	0	0	0	0	0	0	INS	0
chr1	62146514	62152265	-	1	1	1	1	1	1	1	1	1	DEL	1	1	1	1	1	DEL	DEL	1
chr1	62155136	62155136	None	0	0	0	0	0	0	0	0	0	0	0	0	0	0	0	INS	0	0
chr1	62209776	62209776	+	0	0	0	0	0	0	0	0	0	INS	0	0	0	0	0	0	0	0
chr1	62231227	62231227	+	0	0	0	0	0	0	0	0	0	0	0	0	0	0	0	0	INS	0
chr1	62266785	62272988	+	1	1	1	1	1	1	1	1	1	DEL	1	1	1	1	1	DEL	DEL	1
chr1	62341968	62348925	+	1	1	1	1	1	1	1	1	1	DEL	1	1	1	1	1	DEL	DEL	1
chr1	62485789	62485789	+	0	0	0	0	0	0	0	0	0	0	0	0	0	0	0	0	INS	0
chr1	62561290	62561290	+	0	0	0	0	0	0	0	0	0	0	0	0	0	0	0	0	INS	0
chr1	62911484	62917558	-	1	1	1	1	1	1	1	1	1	DEL	1	1	1	1	1	DEL	DEL	DEL
chr1	63876528	63883124	-	1	1	1	1	DEL	1	1	1	1	DEL	1	1	1	1	1	DEL	DEL	1
chr1	63905794	63905981	+	1	1	1	1	DEL	1	1	1	1	DEL	1	1	1	1	1	DEL	DEL	1
chr1	63932789	63939919	+	1	DEL	DEL	DEL	DEL	DEL	1	DEL	1	DEL	DEL	DEL	DEL	DEL	DEL	DEL	DEL	DEL
chr1	63966699	63966699	+	0	0	0	0	0	0	0	0	0	0	0	0	0	0	0	0	INS	0
chr1	63969608	63969608	-	0	0	0	0	0	0	0	0	0	0	0	0	0	0	0	0	INS	0
chr1	63975958	63975958	+	0	0	0	0	INS	0	0	0	0	0	0	0	0	0	0	0	0	0
chr1	64056497	64056497	-	0	0	0	0	0	0	0	0	0	0	INS	INS	0	0	0	0	0	0
chr1	64205684	64205684	+	0	0	0	0	0	0	0	0	0	INS	0	0	0	0	0	0	0	0
chr1	64220744	64220744	+	0	0	0	0	0	0	0	0	0	0	0	0	INS	INS	0	0	0	0
chr1	64513947	64513947	-	0	0	0	0	0	0	0	0	0	0	0	0	0	0	0	INS	0	0
chr1	64521413	64521413	None	0	0	0	0	0	0	0	0	0	0	0	0	0	0	0	0	INS	0
chr1	65268002	65268002	+	0	0	0	0	0	0	0	0	0	0	0	0	0	0	0	0	INS	0
chr1	65442863	65442863	-	0	0	0	0	0	0	0	0	0	0	0	0	0	0	0	0	INS	0
chr1	65470427	65476586	-	1	1	1	1	1	1	1	1	1	DEL	1	1	1	1	DEL	DEL	1	1
chr1	65509441	65509441	+	0	0	0	0	INS	0	0	0	0	0	0	0	0	0	0	0	0	0
chr1	65521768	65521768	-	0	0	0	0	INS	0	0	0	0	0	0	0	0	0	0	0	0	0
chr1	65572926	65578267	+	1	1	1	1	1	1	1	1	1	1	1	1	1	1	1	1	DEL	1
chr1	65689747	65689747	+	0	0	0	0	0	0	0	0	0	0	0	0	0	0	0	0	INS	0
chr1	65704680	65704680	+	0	0	INS	0	0	INS	0	INS	0	0	INS	INS	INS	INS	0	0	0	INS
chr1	65727878	65727878	+	0	0	0	0	INS	0	0	0	0	0	0	0	INS	INS	0	0	0	0
chr1	65795603	65801806	+	1	DEL	DEL	DEL	DEL	DEL	1	DEL	1	1	DEL	DEL	DEL	DEL	1	1	DEL	DEL
chr1	65826431	65833022	+	1	1	1	1	1	1	1	1	1	1	1	1	1	1	1	1	DEL	DEL
chr1	65886216	65886216	-	0	0	0	0	INS	0	0	INS	0	0	0	0	INS	INS	0	0	0	0
chr1	65927189	65927189	-	0	0	0	0	0	0	0	0	0	0	0	0	0	0	0	0	INS	0
chr1	65977132	65977132	+	0	0	0	0	0	0	0	0	0	0	0	0	0	0	0	0	INS	0
chr1	66020022	66026737	-	1	DEL	DEL	DEL	DEL	DEL	1	DEL	1	DEL	DEL	DEL	DEL	DEL	1	DEL	DEL	DEL
chr1	66035690	66035690	+	0	0	0	0	INS	0	0	0	0	0	0	0	0	0	0	0	0	0
chr1	66083496	66089738	+	1	DEL	DEL	DEL	DEL	DEL	1	DEL	1	1	DEL	DEL	DEL	DEL	1	1	DEL	DEL
chr1	66095118	66101283	+	1	DEL	DEL	DEL	DEL	DEL	1	DEL	1	DEL	DEL	DEL	DEL	DEL	1	1	1	DEL
chr1	66263426	66263426	+	0	0	0	0	0	0	0	0	0	0	0	0	INS	INS	0	0	0	0
chr1	66317645	66324326	-	1	DEL	DEL	DEL	DEL	DEL	1	DEL	1	DEL	DEL	DEL	DEL	DEL	1	DEL	DEL	DEL
chr1	66505016	66505016	+	0	0	0	0	0	0	0	0	0	0	0	0	0	0	0	0	0	INS
chr1	66561599	66567801	-	1	DEL	DEL	DEL	DEL	DEL	1	DEL	1	DEL	DEL	DEL	DEL	DEL	1	1	DEL	DEL
chr1	66665659	66665659	-	0	INS	INS	0	INS	INS	0	INS	0	0	0	0	INS	INS	0	0	0	0
chr1	66815199	66815199	+	0	0	0	0	0	0	0	0	0	INS	0	0	0	0	0	0	0	0
chr1	66919512	66919512	+	0	0	0	INS	INS	0	0	INS	0	0	INS	INS	INS	0	0	0	INS	0
chr1	66949787	66949787	+	0	0	0	0	INS	0	0	0	0	0	0	0	INS	0	0	0	0	0
chr1	67094233	67094233	-	0	0	0	0	0	0	0	0	0	0	0	0	INS	0	0	0	0	0
chr1	67097044	67097044	-	0	0	0	0	0	0	0	0	0	0	0	0	0	0	0	INS	0	0
chr1	67284294	67284294	-	0	0	INS	0	INS	0	0	INS	0	0	0	INS	INS	INS	INS	0	0	0
chr1	67286743	67286894	+	1	DEL	DEL	DEL	DEL	DEL	1	DEL	1	DEL	DEL	DEL	DEL	DEL	DEL	1	1	1
chr1	67323703	67329900	+	1	DEL	DEL	DEL	DEL	DEL	1	DEL	1	DEL	DEL	DEL	DEL	DEL	DEL	1	DEL	DEL
chr1	67434564	67434564	-	0	0	0	0	0	INS	0	0	0	0	0	0	0	INS	0	0	0	0
chr1	67463547	67463547	None	0	0	0	0	INS	0	0	0	0	0	0	0	INS	INS	0	0	INS	0
chr1	67471645	67471645	-	0	0	0	0	INS	0	0	0	0	0	0	0	INS	INS	0	0	0	0
chr1	67506997	67506997	None	0	0	0	0	INS	0	0	0	0	0	0	0	INS	INS	0	0	0	0
chr1	67526189	67526189	-	0	0	0	0	0	0	0	0	0	0	0	0	0	0	0	0	INS	0
chr1	67535769	67535769	+	0	0	0	0	INS	0	0	INS	0	0	0	0	INS	INS	0	0	0	0
chr1	67583245	67589651	-	1	1	1	1	1	1	1	1	1	1	1	1	1	1	1	1	DEL	1
chr1	67634002	67640210	+	1	DEL	DEL	DEL	DEL	DEL	1	DEL	1	1	DEL	DEL	DEL	DEL	DEL	1	1	DEL
chr1	67651726	67651726	-	0	INS	0	0	INS	INS	0	0	0	0	0	0	INS	INS	0	0	0	0
chr1	67666228	67672451	-	1	1	1	1	1	1	1	1	1	DEL	1	1	1	1	1	1	DEL	1
chr1	67729101	67735359	-	1	DEL	DEL	DEL	DEL	DEL	1	DEL	1	DEL	DEL	DEL	DEL	DEL	DEL	DEL	DEL	DEL
chr1	67774890	67774890	-	0	0	0	0	0	0	0	0	0	0	0	0	0	0	0	INS	INS	0
chr1	67843997	67843997	-	0	0	0	0	INS	0	0	0	0	0	INS	0	INS	INS	0	0	0	0
chr1	67867235	67867235	+	0	0	0	0	INS	0	0	0	0	0	0	0	INS	INS	0	0	0	0
chr1	67907829	67907829	+	0	INS	INS	0	INS	INS	0	0	0	0	0	INS	INS	INS	INS	0	0	0
chr1	68111772	68111772	-	0	0	0	0	INS	0	0	0	0	0	0	0	INS	INS	0	0	0	0
chr1	68141462	68141462	None	0	0	0	0	0	0	0	0	0	0	0	0	0	INS	0	0	0	0
chr1	68207883	68207883	+	0	0	0	0	0	0	0	0	0	0	0	0	0	0	0	0	0	INS
chr1	68228302	68228302	+	0	0	0	0	0	0	0	0	0	0	0	0	0	0	0	0	INS	0
chr1	68314702	68321079	+	1	DEL	DEL	1	DEL	DEL	DEL	DEL	1	1	1	DEL	DEL	DEL	DEL	1	DEL	DEL
chr1	68333760	68333760	None	0	0	0	0	INS	0	0	0	0	0	0	0	INS	0	0	0	0	0
chr1	68417527	68417527	+	0	0	0	0	INS	0	0	0	0	0	0	0	INS	INS	0	0	0	0
chr1	68452425	68458651	+	1	DEL	DEL	DEL	DEL	DEL	DEL	DEL	1	DEL	1	DEL	DEL	DEL	DEL	1	DEL	DEL
chr1	68473360	68473360	-	0	INS	INS	0	0	INS	INS	INS	0	0	0	INS	INS	INS	INS	0	0	0
chr1	68503844	68503844	+	0	INS	0	0	0	INS	INS	0	0	0	0	INS	INS	INS	0	0	0	0
chr1	68504360	68504360	None	0	0	0	0	0	0	INS	0	0	0	0	0	INS	INS	0	0	0	0
chr1	68510809	68510809	-	0	INS	INS	0	INS	INS	0	0	0	0	0	INS	INS	INS	INS	0	0	0
chr1	68515533	68522143	+	1	DEL	DEL	DEL	DEL	1	DEL	DEL	1	DEL	1	DEL	DEL	DEL	1	1	DEL	DEL
chr1	68635566	68635979	-	1	DEL	DEL	DEL	DEL	DEL	DEL	DEL	1	DEL	1	DEL	DEL	DEL	DEL	1	DEL	DEL
chr1	68644844	68651451	+	1	DEL	DEL	1	DEL	DEL	DEL	DEL	1	DEL	1	DEL	DEL	DEL	DEL	1	DEL	DEL
chr1	68671490	68678099	+	1	DEL	DEL	DEL	DEL	DEL	DEL	DEL	1	DEL	1	DEL	DEL	DEL	DEL	DEL	DEL	DEL
chr1	68700878	68700878	-	0	0	0	0	INS	0	0	0	0	0	0	0	INS	INS	0	0	0	0
chr1	68707645	68707645	+	0	0	0	0	INS	0	0	0	0	0	0	0	0	0	0	0	0	0
chr1	68715554	68715554	-	0	0	0	0	0	0	0	0	0	0	0	0	INS	INS	0	0	0	0
chr1	68722319	68722319	-	0	0	0	0	INS	0	0	0	0	0	0	0	INS	INS	0	0	0	0
chr1	68762045	68762045	+	0	0	0	0	0	0	0	0	0	0	0	0	INS	INS	0	0	0	0
chr1	68855509	68855509	None	0	0	0	0	0	0	0	0	0	0	0	0	0	INS	0	0	0	0
chr1	69218822	69218822	+	0	0	0	0	0	0	0	0	0	0	0	0	0	0	0	0	INS	0
chr1	69238081	69244505	+	1	DEL	DEL	DEL	DEL	DEL	1	DEL	1	1	1	DEL	DEL	DEL	DEL	1	DEL	DEL
chr1	69277906	69285060	+	1	DEL	DEL	DEL	DEL	DEL	DEL	DEL	DEL	DEL	DEL	DEL	DEL	DEL	1	DEL	DEL	DEL
chr1	69350470	69350470	-	0	0	0	0	0	0	0	0	0	0	0	0	0	0	0	0	INS	0
chr1	69534208	69534208	+	0	0	0	0	0	0	0	0	0	0	0	0	0	0	0	0	INS	0
chr1	69754496	69754496	+	0	0	0	0	0	0	0	0	0	INS	0	0	0	0	0	INS	0	0
chr1	69780337	69780337	None	0	0	0	0	0	0	0	0	0	0	0	0	0	INS	0	0	INS	0
chr1	69822839	69822839	None	0	0	0	0	0	0	0	0	0	0	0	0	0	0	0	0	0	INS
chr1	69916466	69916466	-	0	0	0	0	0	0	0	0	0	0	0	0	0	0	0	0	INS	0
chr1	69986918	69993299	+	1	1	1	1	DEL	1	1	1	1	DEL	1	1	1	1	1	DEL	DEL	DEL
chr1	70093566	70093566	-	0	0	0	0	0	0	0	0	0	0	0	0	0	0	0	0	INS	0
chr1	70111370	70111370	-	0	0	0	0	0	0	0	0	0	0	0	0	0	0	0	0	INS	0
chr1	70209190	70209190	-	0	0	0	0	INS	0	0	0	0	0	0	0	0	0	0	0	0	0
chr1	70217338	70217338	+	0	0	0	0	0	0	0	0	0	INS	0	0	0	0	0	0	INS	0
chr1	70279809	70279809	-	0	0	0	0	0	0	0	0	0	0	0	0	0	0	0	0	INS	0
chr1	70421480	70421480	+	0	0	0	0	0	0	0	0	0	0	0	0	0	0	0	0	INS	0
chr1	70457239	70457239	-	0	0	0	0	0	0	0	0	0	0	0	0	0	0	0	0	INS	0
chr1	70546785	70546785	None	0	0	0	0	0	0	0	0	0	0	0	0	0	0	0	0	INS	0
chr1	70551837	70551837	+	0	0	0	0	0	0	0	0	0	0	0	0	0	0	0	INS	0	0
chr1	70675516	70682151	-	1	1	1	1	1	1	1	1	1	DEL	1	1	1	1	1	1	DEL	1
chr1	70697761	70697761	-	0	0	0	0	INS	0	0	0	0	0	0	0	0	0	0	0	0	INS
chr1	71011830	71011830	-	0	0	0	0	0	0	0	0	0	0	0	0	0	0	0	INS	0	0
chr1	71026662	71033463	-	1	1	1	1	DEL	1	1	1	1	1	1	1	1	1	1	DEL	1	1
chr1	71095395	71095395	+	0	0	0	0	0	0	0	0	0	0	0	0	0	0	0	0	INS	0
chr1	71126232	71132950	-	1	1	1	1	DEL	1	1	1	1	DEL	1	1	1	1	1	DEL	DEL	1
chr1	71231935	71231935	-	0	0	0	0	0	0	0	0	0	0	0	0	0	0	0	0	INS	0
chr1	71297133	71303354	+	1	1	1	1	DEL	1	1	1	1	DEL	1	1	1	1	1	DEL	DEL	1
chr1	71899595	71899595	+	0	0	0	0	0	0	0	0	0	0	0	0	0	0	0	0	INS	0
chr1	72588666	72595012	-	1	1	1	1	1	1	1	1	1	DEL	1	1	1	1	1	DEL	DEL	DEL
chr1	73097374	73097374	-	0	0	0	0	0	0	0	0	0	0	0	0	0	0	0	0	INS	0
chr1	73143847	73143847	-	0	0	0	0	0	0	0	0	0	0	0	0	0	0	0	INS	0	0
chr1	73152216	73152216	None	0	0	0	0	0	0	0	0	0	0	0	0	0	0	0	0	INS	0
chr1	73285155	73285155	+	0	0	0	0	INS	0	0	0	0	0	0	0	0	INS	0	0	0	0
chr1	73338486	73344706	+	1	1	1	1	1	1	1	1	1	1	1	1	1	1	1	DEL	1	1
chr1	73519277	73525464	-	1	1	1	1	1	1	1	1	1	DEL	1	1	1	1	1	DEL	DEL	1
chr1	73527989	73527989	+	0	0	0	0	0	0	0	0	0	0	0	0	0	0	0	0	INS	0
chr1	73537084	73537084	-	0	0	0	0	0	0	0	0	0	0	0	0	INS	0	0	0	0	0
chr1	73693522	73699911	+	1	DEL	DEL	DEL	1	DEL	1	DEL	1	DEL	DEL	DEL	DEL	DEL	1	1	DEL	DEL
chr1	73931912	73932421	+	1	1	1	1	DEL	1	1	1	1	1	1	1	1	1	1	DEL	DEL	1
chr1	74895925	74895925	+	0	0	0	0	0	0	0	0	0	0	0	0	0	INS	0	0	0	0
chr1	75704349	75712083	-	1	1	1	1	DEL	1	1	1	1	DEL	DEL	1	1	DEL	1	DEL	1	1
chr1	75845951	75845951	-	0	0	0	0	0	0	0	0	0	0	0	0	0	0	0	0	0	INS
chr1	76067406	76067406	+	0	0	0	0	0	0	0	0	0	0	0	0	0	0	0	0	INS	0
chr1	76180822	76180822	-	0	INS	INS	INS	INS	INS	0	0	0	0	INS	INS	INS	INS	INS	0	0	0
chr1	76368940	76368940	None	0	0	0	0	0	0	0	0	0	0	0	0	0	0	0	0	INS	0
chr1	76405042	76405042	-	0	0	0	0	0	0	0	0	0	0	0	0	0	0	0	0	INS	0
chr1	76456572	76463020	+	1	DEL	DEL	DEL	DEL	DEL	DEL	DEL	1	DEL	DEL	DEL	DEL	1	DEL	DEL	DEL	DEL
chr1	76481181	76481181	+	0	0	0	0	0	0	0	0	0	0	0	0	0	0	0	0	INS	0
chr1	76531219	76531219	+	0	0	0	0	0	0	0	0	0	0	0	0	0	0	0	0	INS	0
chr1	76576604	76576604	-	0	0	0	0	0	0	0	0	0	0	0	0	0	0	0	0	INS	0
chr1	76689322	76689322	-	0	INS	INS	INS	0	0	0	0	0	0	0	0	INS	0	0	0	0	0
chr1	76877477	76877477	None	0	0	0	0	INS	0	0	0	0	0	0	0	0	0	0	0	0	0
chr1	77040462	77040462	None	0	0	0	0	INS	0	0	0	0	0	0	0	0	0	0	0	INS	0
chr1	77117048	77117048	-	0	0	0	0	0	0	0	0	0	0	0	0	0	0	0	INS	0	0
chr1	77464456	77464456	-	0	0	0	0	INS	0	0	0	0	0	INS	0	0	0	INS	0	0	0
chr1	77681784	77681784	+	0	0	0	0	0	INS	INS	0	0	0	0	0	0	0	0	0	0	0
chr1	77719934	77719934	-	0	0	0	0	0	0	0	0	0	INS	0	0	0	0	0	0	0	0
chr1	77733701	77733701	-	0	0	0	0	0	0	0	0	0	0	0	0	0	0	0	INS	0	0
chr1	77780065	77786311	+	1	1	1	1	1	1	1	1	1	DEL	1	1	1	1	1	DEL	DEL	1
chr1	77933219	77939177	-	1	1	1	1	1	1	1	1	1	1	1	1	1	1	1	DEL	DEL	1
chr1	78037517	78037517	-	0	0	0	0	0	0	0	0	0	0	0	0	0	0	0	0	INS	0
chr1	78077330	78077330	+	0	0	0	0	0	INS	INS	INS	0	0	0	0	0	0	0	0	INS	0
chr1	78478121	78478121	+	0	0	0	0	0	0	0	0	0	0	0	0	INS	0	0	0	0	0
chr1	78793138	78793138	-	0	0	0	0	0	0	0	0	0	0	0	0	0	0	0	0	INS	0
chr1	78820089	78820089	+	0	0	0	0	0	0	0	0	0	0	0	0	INS	0	0	0	0	0
chr1	78889046	78889046	-	0	0	0	0	0	0	0	0	0	0	0	0	0	0	0	0	INS	0
chr1	78914951	78914951	-	0	INS	INS	INS	0	0	0	0	0	0	0	0	INS	0	0	0	0	0
chr1	78945679	78952041	-	1	1	1	1	1	DEL	DEL	DEL	1	DEL	DEL	DEL	1	DEL	1	DEL	DEL	1
chr1	78965561	78965561	-	0	0	0	0	0	0	0	0	0	0	INS	INS	0	INS	0	0	0	0
chr1	78980398	78987017	-	1	1	1	1	1	1	1	1	1	DEL	1	1	1	1	1	DEL	DEL	1
chr1	79035311	79042049	-	1	1	1	1	1	DEL	DEL	DEL	1	DEL	DEL	DEL	1	DEL	1	1	DEL	DEL
chr1	79094977	79095306	+	1	1	1	1	1	1	1	1	1	1	1	1	1	1	1	DEL	1	1
chr1	79094987	79101563	+	1	1	1	1	1	1	1	1	1	DEL	1	1	1	1	1	1	DEL	1
chr1	79130535	79130535	+	0	0	0	0	0	INS	INS	INS	0	0	0	0	0	0	0	0	0	0
chr1	79147836	79147836	-	0	0	0	0	0	0	0	0	0	0	0	INS	0	INS	0	0	0	INS
chr1	79197685	79197685	None	0	0	0	0	0	0	0	0	0	0	0	0	0	0	0	0	INS	0
chr1	79242116	79242116	-	0	0	0	0	0	0	0	0	0	0	0	0	0	0	0	0	INS	0
chr1	79270306	79270306	None	0	0	0	0	0	0	0	INS	0	0	0	0	0	0	0	0	0	0
chr1	79283434	79283434	+	0	0	0	0	0	0	0	0	0	0	0	0	0	0	0	0	0	INS
chr1	79484939	79491116	+	1	1	1	1	1	1	1	1	1	DEL	1	1	1	1	1	DEL	DEL	1
chr1	79593933	79593933	None	0	0	0	0	0	0	0	0	0	0	0	0	0	0	0	0	INS	0
chr1	79815021	79815021	-	0	0	0	0	0	0	0	0	0	0	0	0	INS	0	0	0	0	0
chr1	79890672	79890672	-	0	0	0	0	0	0	0	0	0	0	0	0	0	0	0	0	INS	0
chr1	79980323	79980323	None	0	0	0	0	0	0	0	0	0	0	0	0	0	0	0	0	INS	0
chr1	79991040	79991040	None	0	0	0	0	0	INS	INS	INS	0	0	0	0	0	0	0	0	0	0
chr1	79998311	80004779	-	1	1	1	1	1	1	1	1	1	1	1	1	1	1	1	DEL	1	1
chr1	80009574	80009574	+	0	0	0	0	0	0	0	0	0	0	0	0	0	0	0	0	INS	0
chr1	80013670	80013670	-	0	0	0	0	0	0	0	0	0	0	0	0	0	0	0	INS	0	0
chr1	80041956	80048144	+	1	1	1	1	1	1	1	1	1	1	1	1	1	1	1	1	DEL	1
chr1	80096395	80096395	+	0	0	0	0	0	0	0	0	0	0	0	0	0	0	0	0	INS	0
chr1	80465569	80465569	-	0	0	0	0	0	0	0	0	0	0	0	0	0	0	0	0	INS	0
chr1	80514205	80514205	None	0	0	0	0	0	0	0	0	0	0	0	0	0	0	0	0	INS	0
chr1	80727819	80727819	+	0	0	0	0	0	0	0	0	0	0	0	0	0	INS	0	0	0	0
chr1	80761899	80761899	-	0	INS	INS	0	0	INS	0	INS	0	0	0	0	INS	0	0	0	0	INS
chr1	80762729	80762729	+	0	0	0	0	0	0	0	0	0	INS	0	0	0	0	0	0	0	0
chr1	80869877	80869877	+	0	0	0	0	0	0	0	0	0	0	0	0	0	0	0	0	INS	0
chr1	80908076	80908076	-	0	0	0	0	0	0	0	0	0	0	INS	0	0	INS	0	0	0	0
chr1	80980363	80986994	+	1	DEL	DEL	DEL	1	DEL	1	DEL	1	1	DEL	1	DEL	DEL	1	DEL	1	1
chr1	81090544	81090544	-	0	0	0	0	0	0	0	0	0	INS	0	0	0	0	0	0	0	0
chr1	81369980	81369980	-	0	0	0	0	0	0	0	0	0	0	0	0	0	0	0	0	0	INS
chr1	81411857	81411857	+	0	0	0	0	0	0	0	0	0	0	0	0	INS	0	0	0	0	0
chr1	81416248	81423213	+	1	DEL	DEL	DEL	1	DEL	1	DEL	1	1	1	1	DEL	1	1	DEL	DEL	1
chr1	81612537	81612537	+	0	INS	0	0	0	0	0	0	0	0	0	0	INS	0	0	0	0	0
chr1	81671602	81671602	+	0	0	0	0	0	0	0	0	0	0	0	0	0	0	0	0	INS	0
chr1	82008349	82008349	-	0	INS	INS	0	0	0	0	0	0	0	0	0	INS	0	0	0	0	INS
chr1	82183250	82183250	None	0	0	0	0	0	0	0	0	0	0	0	0	0	0	0	0	INS	0
chr1	82340917	82340917	-	0	0	0	0	INS	0	0	0	0	0	INS	0	0	INS	0	0	0	INS
chr1	82481309	82481309	+	0	0	0	0	0	0	0	0	0	0	0	0	0	0	0	0	INS	0
chr1	82534107	82534107	+	0	0	0	0	0	0	0	0	0	0	0	0	0	0	0	0	INS	0
chr1	82721302	82721302	+	0	0	0	0	INS	0	0	0	0	0	0	0	0	INS	0	0	0	0
chr1	83290839	83290839	+	0	0	0	0	0	0	0	0	0	0	0	0	0	0	0	INS	0	0
chr1	83366260	83372494	+	1	1	1	1	1	1	1	1	1	DEL	1	1	1	1	1	1	DEL	1
chr1	83453391	83460008	-	1	1	1	1	DEL	1	1	1	1	DEL	DEL	1	1	DEL	1	DEL	DEL	1
chr1	83498942	83498942	+	0	0	0	0	INS	0	0	0	0	INS	0	0	0	INS	0	0	0	0
chr1	83611877	83618087	+	1	1	1	1	DEL	1	1	1	1	1	DEL	1	1	DEL	1	DEL	DEL	DEL
chr1	83649562	83649562	-	0	0	0	0	0	0	0	0	0	0	0	0	0	0	0	INS	0	0
chr1	83661513	83661513	-	0	0	0	0	0	0	0	0	0	0	0	0	0	0	0	0	INS	0
chr1	83681684	83681684	+	0	0	0	0	0	0	0	0	0	INS	0	0	0	0	0	0	INS	0
chr1	83690214	83690214	-	0	0	0	0	0	0	0	0	0	0	0	0	0	0	0	0	INS	0
chr1	83774911	83774911	+	0	0	0	0	0	0	0	0	0	0	0	0	0	0	0	0	INS	0
chr1	83785023	83785023	+	0	0	0	0	0	0	0	0	0	0	0	0	0	0	0	0	INS	0
chr1	83857762	83857762	+	0	0	0	0	0	0	0	0	0	0	0	0	0	0	0	0	INS	0
chr1	83904618	83904618	+	0	0	0	0	INS	0	0	0	0	0	INS	0	0	INS	0	0	0	0
chr1	84118281	84124744	+	1	1	1	1	1	1	1	1	1	DEL	1	1	1	1	1	DEL	1	1
chr1	84260074	84267301	+	1	1	1	1	DEL	1	1	1	1	DEL	DEL	1	1	DEL	1	DEL	DEL	DEL
chr1	84321714	84321714	None	0	0	0	0	0	0	0	0	0	0	0	0	0	0	0	0	INS	0
chr1	84326168	84326168	+	0	0	0	0	INS	0	0	0	0	0	0	0	0	INS	0	0	0	0
chr1	84369973	84376261	-	1	1	1	1	1	1	1	1	1	DEL	1	1	1	1	1	DEL	DEL	1
chr1	84448254	84454793	+	1	1	1	1	DEL	1	1	1	1	DEL	DEL	1	1	DEL	1	DEL	1	DEL
chr1	84555748	84555748	+	0	0	0	0	0	0	0	0	0	0	0	0	0	0	0	0	INS	0
chr1	84697264	84697740	+	1	1	1	1	DEL	1	1	1	1	DEL	DEL	1	1	1	1	DEL	DEL	1
chr1	87642315	87642315	-	0	0	0	0	0	0	0	0	0	0	0	0	0	0	0	0	INS	0
chr1	88644795	88644795	None	0	0	0	0	0	0	0	0	0	0	0	0	0	0	0	0	INS	0
chr1	88657175	88657175	-	0	0	0	0	0	0	0	0	0	0	0	0	0	0	0	0	INS	0
chr1	89921729	89921729	None	0	0	0	0	0	0	0	0	0	INS	0	0	0	0	0	0	0	0
chr1	89925216	89932022	-	1	DEL	DEL	DEL	1	DEL	1	1	1	DEL	1	DEL	DEL	DEL	DEL	DEL	DEL	DEL
chr1	89973971	89973971	+	0	0	0	0	0	0	0	0	0	0	0	0	0	0	0	0	INS	0
chr1	90709397	90709397	None	0	0	0	0	0	0	0	0	0	0	0	0	0	0	0	0	INS	0
chr1	90785468	90785468	+	0	0	0	0	0	0	0	0	0	INS	0	0	0	0	0	0	0	0
chr1	91113209	91120204	+	1	1	1	1	1	1	1	1	1	DEL	1	1	1	1	1	DEL	DEL	1
chr1	91991713	91991713	None	0	0	0	0	0	0	0	0	0	0	0	0	0	0	0	0	INS	0
chr1	92356063	92356063	-	0	0	0	0	0	0	0	0	0	0	0	0	0	0	0	0	INS	0
chr1	92584305	92584305	+	0	INS	INS	0	INS	0	0	0	0	0	0	0	INS	0	INS	0	INS	0
chr1	92746818	92746818	+	0	0	0	0	0	0	0	0	0	0	0	0	0	0	0	0	INS	0
chr1	93962202	93962202	+	0	0	0	0	0	0	0	0	0	0	0	0	0	0	0	0	INS	0
chr1	94308796	94315185	-	1	1	1	1	1	1	1	DEL	1	DEL	DEL	1	1	1	DEL	DEL	DEL	DEL
chr1	95332242	95332242	+	0	0	0	0	INS	0	0	0	0	0	0	0	INS	INS	0	0	0	0
chr1	96124855	96130532	+	1	1	1	1	1	1	1	1	1	DEL	1	1	1	1	1	DEL	DEL	1
chr1	96151061	96151175	-	1	1	1	1	1	1	1	1	1	1	1	1	1	1	DEL	1	1	1
chr1	96284680	96291294	-	1	1	1	1	1	1	1	1	1	DEL	1	1	1	1	1	DEL	DEL	1
chr1	96296002	96302251	+	1	1	1	1	1	1	1	1	1	DEL	1	1	1	1	1	DEL	DEL	1
chr1	96483588	96483588	-	0	0	0	0	INS	0	0	0	0	0	0	0	0	0	0	0	0	0
chr1	96535722	96535722	+	0	0	0	0	INS	0	0	0	0	0	0	0	0	0	0	0	0	0
chr1	96601562	96601562	None	0	0	0	0	0	0	0	0	0	0	0	0	0	0	0	0	INS	0
chr1	96619475	96626333	-	1	1	1	1	DEL	1	1	1	1	DEL	1	1	1	1	1	1	DEL	1
chr1	96630845	96630845	-	0	0	0	0	INS	0	0	0	0	0	0	0	0	0	0	0	0	0
chr1	96662322	96662322	+	0	0	0	0	INS	0	0	0	0	0	0	0	0	0	0	INS	0	0
chr1	96689808	96689808	+	0	0	0	0	INS	0	0	0	0	0	0	0	0	0	0	0	0	0
chr1	96731197	96731197	None	0	0	0	0	INS	0	0	0	0	0	0	0	0	0	0	0	0	0
chr1	96818050	96824385	+	1	1	1	1	1	1	1	1	1	DEL	1	1	1	1	1	1	DEL	1
chr1	96844970	96844970	None	0	0	0	0	0	0	0	0	0	0	0	0	0	0	0	0	0	INS
chr1	97096073	97096073	-	0	0	0	0	0	0	0	0	0	0	0	0	0	0	0	0	INS	0
chr1	97112472	97112472	+	0	0	0	0	INS	0	0	0	0	0	0	0	0	0	0	0	0	0
chr1	97128962	97135966	-	1	DEL	DEL	1	DEL	1	1	1	1	DEL	1	DEL	DEL	DEL	DEL	1	DEL	DEL
chr1	97171021	97171021	-	0	0	0	0	INS	0	0	0	0	0	0	0	0	0	0	0	0	0
chr1	97212980	97212980	None	0	0	0	0	0	0	0	0	0	0	0	0	0	0	0	0	INS	0
chr1	97408001	97414717	-	1	1	1	1	DEL	1	1	1	1	DEL	1	1	1	1	1	DEL	1	DEL
chr1	97438842	97438842	+	0	0	0	0	INS	0	0	0	0	0	0	0	0	0	0	0	0	0
chr1	97528412	97528412	-	0	0	0	0	0	0	0	0	0	0	0	0	0	0	0	0	INS	0
chr1	97641095	97641095	+	0	0	0	0	0	0	0	0	0	0	0	0	0	0	0	INS	0	0
chr1	97679926	97686335	+	1	DEL	DEL	DEL	DEL	1	1	1	1	DEL	1	DEL	DEL	DEL	1	DEL	DEL	DEL
chr1	97747097	97753287	-	1	1	1	1	1	1	1	1	1	1	1	1	1	1	1	1	DEL	1
chr1	97760334	97760531	-	1	1	1	1	DEL	1	1	1	1	1	1	1	1	1	1	1	1	DEL
chr1	97802661	97802661	None	0	0	0	0	0	0	0	0	0	INS	0	0	0	0	0	0	0	0
chr1	97895756	97895756	-	0	0	0	0	0	0	0	0	0	INS	0	0	0	INS	0	0	0	0
chr1	97990053	97996271	+	1	1	1	1	1	1	1	1	1	1	1	1	1	1	1	1	DEL	1
chr1	98087870	98094228	+	1	1	1	1	1	1	1	1	1	DEL	1	1	1	1	DEL	DEL	DEL	1
chr1	98137392	98143716	+	1	1	1	1	1	1	1	1	1	1	1	1	1	1	1	1	DEL	1
chr1	98230292	98231000	-	1	1	1	1	1	1	1	1	1	1	1	1	1	1	1	DEL	1	1
chr1	98284663	98284663	-	0	0	0	0	0	0	0	0	0	0	0	0	0	0	0	INS	0	0
chr1	98292539	98292539	None	0	0	0	0	0	0	0	0	0	0	0	0	0	0	0	0	INS	0
chr1	98335331	98341510	+	1	1	1	1	1	1	1	1	1	1	1	1	1	1	1	1	DEL	1
chr1	98385529	98385529	-	0	0	0	0	0	0	0	0	0	0	0	0	0	0	0	INS	0	0
chr1	98429833	98435439	+	1	1	DEL	DEL	1	1	1	1	1	1	1	DEL	DEL	1	1	DEL	1	1
chr1	98453799	98453799	-	0	0	0	0	INS	0	0	0	0	0	0	0	0	0	0	0	INS	0
chr1	98494475	98494475	-	0	0	0	0	0	0	0	0	0	0	0	0	0	0	0	0	INS	0
chr1	98528899	98528899	-	0	0	0	0	0	0	0	0	0	INS	0	0	0	0	0	0	0	0
chr1	98534033	98534033	None	0	0	0	0	0	0	0	0	0	0	0	0	0	0	INS	0	0	0
chr1	98556401	98556401	-	0	0	0	0	0	0	0	0	0	0	0	0	0	0	0	0	INS	0
chr1	98823583	98823583	-	0	0	0	0	0	0	0	0	0	INS	0	0	0	0	0	0	0	0
chr1	98972253	98972253	None	0	0	0	0	0	0	0	0	0	0	0	0	0	0	0	0	INS	0
chr1	99288908	99295104	-	1	1	1	1	1	1	1	1	1	1	1	1	1	1	1	1	DEL	1
chr1	99414531	99414531	+	0	INS	0	0	0	0	0	0	0	0	0	0	0	0	0	0	0	0
chr1	99448950	99448950	-	0	0	0	0	0	0	0	0	0	0	0	0	0	0	0	0	INS	0
chr1	99762271	99768671	+	1	1	1	1	1	1	1	1	1	DEL	1	1	1	1	1	DEL	DEL	DEL
chr1	99957445	99957445	-	0	0	0	0	0	0	0	0	0	0	0	0	0	0	0	INS	0	0
chr1	100006814	100013013	+	1	1	1	1	1	1	1	1	1	1	1	1	1	1	1	DEL	1	1
chr1	100097719	100104117	+	1	1	1	1	1	1	1	1	1	DEL	1	1	1	1	1	DEL	DEL	1
chr1	100205194	100205194	-	0	0	0	0	0	0	0	0	0	0	0	0	0	0	0	INS	0	0
chr1	100263029	100263453	+	1	1	1	1	1	1	1	1	1	1	1	1	1	1	1	1	1	DEL
chr1	100263103	100263487	+	1	DEL	DEL	1	1	1	1	1	1	DEL	1	1	1	DEL	1	DEL	DEL	1
chr1	100511182	100517578	-	1	1	1	1	1	1	1	1	1	1	1	1	1	1	1	DEL	DEL	1
chr1	100525812	100525812	+	0	0	0	0	0	0	0	0	0	INS	0	0	0	0	0	0	0	0
chr1	100541569	100547981	-	1	1	1	1	1	1	1	1	1	DEL	1	1	1	1	1	DEL	DEL	DEL
chr1	100643544	100643544	-	0	0	0	0	0	0	0	0	0	0	0	0	0	0	0	0	INS	0
chr1	100654436	100654436	+	0	0	0	0	0	0	0	0	0	0	0	0	0	0	0	0	INS	0
chr1	100730908	100730908	-	0	0	0	0	0	0	0	0	0	0	0	0	0	0	0	0	INS	0
chr1	100736727	100742939	-	1	1	1	1	1	1	1	1	1	DEL	1	1	1	1	1	DEL	DEL	1
chr1	100792205	100798412	+	1	1	1	1	1	1	1	1	1	DEL	1	1	1	1	1	DEL	DEL	DEL
chr1	100843363	100849551	+	1	DEL	DEL	DEL	DEL	1	1	1	1	DEL	1	DEL	DEL	DEL	1	DEL	DEL	DEL
chr1	100935321	100936866	+	1	1	1	1	1	1	1	1	1	1	1	1	1	1	1	DEL	1	1
chr1	101051653	101051653	+	0	0	0	0	0	0	0	0	0	0	0	0	0	0	0	INS	0	0
chr1	101150047	101156219	-	1	1	1	1	1	1	1	1	1	1	1	1	1	1	1	1	DEL	1
chr1	101168954	101168954	-	0	0	0	0	INS	0	0	0	0	0	0	0	0	0	0	0	0	0
chr1	101308049	101314294	-	1	1	1	1	1	1	1	1	1	1	1	1	1	1	1	1	DEL	1
chr1	101438958	101443134	-	1	1	1	1	1	1	1	1	1	DEL	1	1	1	1	1	DEL	1	1
chr1	101568527	101568527	-	0	0	INS	0	0	0	0	0	0	0	0	INS	INS	INS	0	0	0	0
chr1	101638975	101638975	None	0	0	0	0	INS	0	0	0	0	0	0	0	0	INS	0	0	0	0
chr1	101714500	101720898	-	1	1	1	1	1	1	1	1	1	DEL	1	1	1	1	1	DEL	DEL	1
chr1	101935482	101935482	None	0	0	0	0	INS	0	0	0	0	0	0	0	0	0	0	0	0	0
chr1	102059121	102059121	+	0	INS	0	0	0	0	0	0	0	0	0	INS	INS	INS	0	0	0	0
chr1	102151395	102151395	-	0	0	0	0	0	0	0	0	0	0	0	0	0	0	0	0	INS	0
chr1	102210872	102217310	-	1	DEL	DEL	1	DEL	1	1	1	1	DEL	1	DEL	DEL	1	1	1	DEL	1
chr1	102334295	102334295	+	0	0	0	0	0	0	0	0	0	0	0	0	INS	0	0	0	0	0
chr1	102404965	102404965	None	0	0	0	0	0	0	0	0	0	0	0	0	0	0	0	0	INS	0
chr1	102456170	102462357	+	1	1	1	1	1	1	1	1	1	1	1	1	1	1	1	1	DEL	1
chr1	102483931	102483931	+	0	0	0	0	0	0	0	0	0	0	0	0	INS	INS	0	0	0	0
chr1	102504025	102504025	-	0	0	0	0	0	0	0	0	0	0	0	0	0	0	0	INS	0	0
chr1	102529652	102529652	-	0	0	0	0	0	0	0	0	0	INS	0	0	0	0	0	INS	0	0
chr1	102641071	102641071	+	0	0	0	0	0	0	0	0	0	0	0	0	0	0	0	0	INS	0
chr1	102642798	102649185	-	1	1	1	1	DEL	1	1	1	1	DEL	1	1	1	1	1	DEL	1	1
chr1	102650880	102657909	+	1	DEL	DEL	DEL	DEL	1	1	1	1	DEL	1	DEL	DEL	DEL	1	DEL	DEL	1
chr1	102883083	102883492	-	1	1	1	1	1	1	1	1	1	1	1	1	DEL	1	1	1	1	1
chr1	102889272	102891340	-	1	1	1	1	1	1	1	1	1	DEL	1	1	1	1	1	DEL	DEL	1
chr1	102936681	102942852	+	1	1	1	1	DEL	1	1	1	1	DEL	1	1	1	1	1	DEL	1	1
chr1	103198996	103205462	+	1	DEL	DEL	DEL	DEL	1	1	1	1	DEL	1	DEL	DEL	DEL	1	DEL	1	1
chr1	103248940	103248940	+	0	0	0	0	INS	0	0	0	0	0	0	0	0	0	0	0	INS	0
chr1	103256068	103262325	-	1	1	1	1	1	1	1	1	1	1	1	DEL	1	DEL	1	1	1	1
chr1	103339510	103339510	-	0	0	0	0	INS	0	0	0	0	0	0	0	0	0	0	0	0	0
chr1	103352209	103358381	+	1	1	1	1	1	1	1	1	1	DEL	1	1	1	1	1	DEL	DEL	1
chr1	103497353	103503953	-	1	DEL	DEL	1	DEL	1	1	1	1	1	1	DEL	DEL	DEL	1	1	DEL	1
chr1	103592812	103592812	-	0	0	0	0	0	0	0	0	0	INS	0	0	0	0	0	INS	0	0
chr1	103654942	103661363	-	1	DEL	DEL	DEL	1	1	1	1	1	DEL	1	DEL	DEL	DEL	1	DEL	DEL	1
chr1	103765172	103765172	-	0	0	INS	INS	0	0	0	0	0	0	0	INS	INS	INS	0	0	0	0
chr1	103898655	103904792	+	1	1	1	1	1	1	1	1	1	DEL	1	1	1	1	1	DEL	1	1
chr1	103976224	103982313	+	1	1	1	1	1	1	1	1	1	1	1	1	1	1	1	1	DEL	1
chr1	103982749	103989513	-	1	1	1	1	1	1	1	1	1	DEL	1	1	1	1	1	DEL	DEL	DEL
chr1	104057133	104057133	+	0	0	0	0	0	0	0	0	0	0	0	0	0	0	0	INS	INS	0
chr1	104096824	104096824	-	0	0	0	0	0	0	0	0	0	0	0	0	0	0	0	0	INS	0
chr1	104192385	104193099	-	1	1	1	1	1	1	1	1	1	1	1	1	1	1	1	1	DEL	1
chr1	104228832	104228832	-	0	0	0	0	0	0	0	0	0	0	0	0	0	0	0	0	INS	0
chr1	104285273	104291451	+	1	1	1	1	1	1	1	1	1	DEL	1	1	1	1	1	1	1	DEL
chr1	104632720	104632720	None	0	0	0	0	0	0	0	0	0	0	0	0	0	INS	0	0	0	0
chr1	104633486	104633486	-	0	0	0	0	0	0	0	0	0	0	0	0	0	0	0	0	INS	0
chr1	104847435	104847435	+	0	0	0	0	0	0	0	0	0	0	0	0	0	0	0	0	INS	0
chr1	104890894	104897059	+	1	1	1	1	1	1	1	1	1	DEL	1	1	1	1	1	DEL	1	1
chr1	104897197	104903691	+	1	1	1	1	1	1	1	1	1	DEL	1	1	1	1	1	1	DEL	1
chr1	105007773	105014584	-	1	1	1	1	1	1	1	1	1	1	1	1	1	1	1	1	1	DEL
chr1	105165586	105165586	None	0	0	0	0	0	0	0	0	0	0	0	0	0	0	0	0	INS	0
chr1	105309820	105316492	-	1	1	1	1	1	1	1	1	1	1	1	1	1	1	1	DEL	DEL	DEL
chr1	105516138	105516138	None	0	0	0	0	0	0	0	0	0	0	0	0	0	0	0	INS	0	0
chr1	105720879	105720879	+	0	0	0	0	0	0	0	0	0	0	0	0	0	0	0	0	INS	0
chr1	105766938	105766938	-	0	0	0	0	0	0	0	0	0	0	0	0	0	0	0	0	INS	0
chr1	105816484	105823104	-	1	1	1	1	1	1	1	1	1	DEL	1	1	1	1	1	DEL	1	DEL
chr1	106163436	106169622	-	1	DEL	DEL	DEL	1	1	1	1	1	DEL	1	DEL	DEL	DEL	1	DEL	1	DEL
chr1	106230751	106230751	None	0	0	0	0	0	0	0	0	0	0	0	0	INS	INS	0	0	0	0
chr1	106488401	106488401	None	0	0	0	0	0	0	0	0	0	0	0	0	0	0	0	0	INS	0
chr1	106567517	106567517	-	0	0	0	0	0	0	0	0	0	0	0	0	0	0	0	0	INS	0
chr1	106729998	106729998	-	0	0	0	0	0	0	INS	0	0	0	0	INS	INS	INS	0	0	0	INS
chr1	106859220	106866181	-	1	DEL	DEL	DEL	DEL	DEL	DEL	DEL	1	DEL	DEL	DEL	DEL	DEL	DEL	DEL	DEL	DEL
chr1	106976349	106976349	+	0	0	0	0	INS	INS	INS	INS	0	0	0	0	INS	0	INS	0	0	INS
chr1	107031181	107031181	-	0	0	0	0	0	0	0	0	0	0	0	0	0	0	0	0	INS	0
chr1	107036483	107042644	+	1	1	1	1	1	1	1	1	1	1	1	1	1	1	1	1	DEL	1
chr1	107220910	107220910	+	0	0	0	0	0	0	0	0	0	0	0	0	0	0	0	INS	0	0
chr1	107319173	107319173	-	0	0	0	0	0	0	0	0	0	0	0	0	0	0	0	0	INS	0
chr1	107464618	107471026	+	1	1	1	1	1	1	1	1	1	DEL	1	1	1	1	1	DEL	1	1
chr1	107729936	107736212	-	1	1	1	1	1	1	1	1	1	DEL	1	1	1	1	1	DEL	DEL	1
chr1	107791242	107791242	None	0	0	0	0	0	0	0	0	0	0	0	0	0	0	0	0	INS	0
chr1	107833925	107833925	None	0	0	0	0	INS	0	0	0	0	0	0	0	0	0	0	INS	0	0
chr1	108009563	108016252	-	1	1	1	1	1	1	1	1	1	DEL	1	1	1	1	1	DEL	DEL	1
chr1	108333928	108333928	-	0	0	INS	INS	INS	INS	INS	0	0	0	INS	INS	INS	0	INS	0	0	0
chr1	108347371	108347371	-	0	0	0	0	INS	0	0	0	0	0	0	0	INS	0	0	0	0	0
chr1	108394517	108394517	-	0	0	0	0	0	0	0	0	0	INS	0	0	0	0	0	0	0	0
chr1	108539696	108539696	-	0	0	0	0	0	0	0	0	0	0	0	0	INS	0	0	0	0	0
chr1	108900050	108900050	-	0	0	0	0	INS	INS	0	0	0	0	0	0	0	0	0	0	0	0
chr1	109287933	109293946	+	1	1	1	1	1	1	1	1	1	1	1	1	1	1	1	1	DEL	1
chr1	109470757	109470757	-	0	0	0	0	0	INS	INS	INS	0	0	0	0	0	0	0	0	0	0
chr1	109476844	109476844	None	0	0	0	0	0	0	0	0	0	0	0	0	INS	0	0	0	0	0
chr1	109545409	109545409	+	0	0	0	0	0	0	0	0	0	0	0	0	INS	0	0	0	0	0
chr1	109840612	109840612	-	0	0	0	0	0	0	0	0	0	0	0	0	0	0	0	0	INS	0
chr1	109938456	109938456	-	0	INS	0	INS	0	0	0	0	0	0	0	0	INS	0	0	0	0	0
chr1	110132703	110132703	-	0	0	0	0	0	INS	INS	0	0	0	INS	0	0	INS	0	0	0	0
chr1	110156999	110156999	+	0	0	0	0	0	0	0	0	0	0	0	0	0	INS	0	0	0	INS
chr1	110183985	110190230	-	1	1	1	1	1	1	1	1	1	1	1	1	1	DEL	1	1	DEL	DEL
chr1	110247612	110253759	+	1	DEL	DEL	DEL	1	DEL	DEL	DEL	1	DEL	DEL	DEL	DEL	DEL	DEL	DEL	DEL	1
chr1	110349196	110349196	+	0	0	0	0	0	0	0	0	0	0	0	0	0	0	0	0	INS	0
chr1	110414511	110420739	-	1	DEL	DEL	DEL	1	DEL	DEL	DEL	1	DEL	DEL	DEL	DEL	DEL	1	DEL	DEL	DEL
chr1	110485554	110485554	-	0	0	0	0	0	0	0	0	0	0	0	0	0	0	0	0	INS	0
chr1	110521165	110527644	+	1	1	1	1	1	1	1	1	1	1	1	1	1	1	1	1	DEL	1
chr1	110629827	110636287	+	1	DEL	1	1	1	1	1	DEL	1	1	DEL	DEL	DEL	DEL	1	DEL	1	1
chr1	110931310	110932039	+	1	1	1	1	DEL	1	1	1	1	1	1	1	1	1	1	DEL	1	1
chr1	110963222	110969618	+	1	1	1	1	1	1	1	1	1	DEL	1	1	1	DEL	1	DEL	DEL	1
chr1	111110140	111110140	None	0	0	0	0	0	0	0	0	0	0	0	0	0	0	0	0	INS	0
chr1	111160751	111167005	-	1	1	1	1	1	1	1	1	1	1	1	1	1	1	1	1	DEL	1
chr1	111180631	111180631	+	0	0	0	0	0	0	0	0	0	0	0	0	INS	0	0	0	0	0
chr1	111240041	111240332	-	1	DEL	DEL	DEL	1	1	1	DEL	1	DEL	DEL	1	DEL	1	1	DEL	DEL	1
chr1	111430826	111430826	+	0	0	0	0	INS	0	0	0	0	0	0	0	0	0	0	0	0	0
chr1	111433580	111433580	-	0	0	0	0	0	0	0	0	0	0	0	0	0	0	0	0	INS	0
chr1	111480146	111480146	+	0	INS	0	0	INS	0	INS	0	0	0	INS	INS	INS	0	0	0	0	INS
chr1	111527927	111527927	-	0	0	0	0	INS	0	0	0	0	0	0	INS	0	0	0	0	0	0
chr1	111620655	111627043	-	1	1	1	1	1	1	1	1	1	DEL	1	1	1	1	1	1	DEL	1
chr1	111971606	111971606	-	0	0	0	0	INS	0	0	0	0	0	0	0	0	0	0	0	0	0
chr1	112017080	112017080	None	0	0	0	0	0	0	0	0	0	0	0	0	0	INS	0	0	0	0
chr1	112171583	112171583	+	0	0	0	0	0	0	0	0	0	0	0	0	0	0	0	0	INS	0
chr1	112178527	112178527	-	0	0	0	0	0	0	0	0	0	0	0	0	0	0	0	0	INS	0
chr1	112199500	112199500	-	0	0	0	0	0	0	0	0	0	0	0	0	0	0	0	0	INS	0
chr1	112338700	112338700	-	0	0	0	0	INS	0	0	0	0	0	0	INS	0	0	0	0	0	0
chr1	112384263	112384263	-	0	0	0	0	0	0	0	0	0	0	0	0	0	0	0	0	INS	0
chr1	112407129	112413115	+	1	1	1	1	1	1	1	1	1	1	1	1	1	1	1	1	DEL	1
chr1	112495782	112495782	+	0	0	0	0	0	0	0	0	0	0	0	0	0	0	0	0	INS	0
chr1	112498765	112498765	-	0	0	0	0	0	0	0	0	0	0	0	0	0	0	0	0	INS	0
chr1	112574601	112580747	-	1	1	1	1	1	1	1	1	1	1	1	1	1	1	1	1	DEL	1
chr1	112593952	112593952	+	0	INS	INS	INS	0	INS	INS	INS	0	0	0	0	INS	0	0	0	0	0
chr1	112700703	112700703	-	0	0	0	0	0	0	0	0	0	0	0	0	0	0	0	INS	0	0
chr1	112704197	112709976	-	1	1	1	1	1	1	1	1	1	1	1	1	1	1	1	1	DEL	1
chr1	112909088	112909088	-	0	0	0	0	0	0	0	0	0	0	0	0	0	0	0	0	INS	0
chr1	112958246	112958246	None	0	0	0	0	0	0	0	0	0	0	0	0	0	0	0	0	INS	0
chr1	113096939	113096939	+	0	INS	INS	0	0	INS	INS	INS	0	0	INS	0	0	0	INS	0	0	0
chr1	113209531	113214681	-	1	1	1	1	1	1	1	1	1	1	1	1	1	1	1	1	DEL	1
chr1	113357294	113363571	+	1	1	1	1	DEL	1	1	1	1	1	1	DEL	1	1	1	1	1	1
chr1	113451310	113451310	+	0	0	0	0	0	0	0	0	0	INS	0	0	0	0	0	0	0	0
chr1	113496294	113496294	+	0	0	0	0	0	0	0	0	0	0	0	0	0	0	0	0	INS	0
chr1	113522924	113529380	+	1	1	1	1	DEL	1	1	1	1	DEL	1	DEL	1	1	DEL	DEL	DEL	1
chr1	113530960	113530960	-	0	0	0	0	0	0	INS	INS	0	0	INS	0	INS	0	0	0	0	0
chr1	113563997	113563997	None	0	0	0	0	0	0	0	0	0	0	0	0	0	0	0	0	INS	0
chr1	113575228	113580962	+	1	1	1	1	1	1	1	1	1	1	1	1	1	1	1	1	DEL	1
chr1	113776059	113776059	+	0	0	0	0	INS	0	0	0	0	0	0	0	0	0	0	0	0	0
chr1	113790238	113790238	-	0	0	0	0	INS	0	0	0	0	0	0	INS	0	0	0	0	0	0
chr1	113800086	113800086	+	0	0	0	0	0	0	0	0	0	0	0	0	0	0	0	0	INS	0
chr1	113852029	113852029	None	0	0	0	0	INS	0	0	0	0	0	INS	0	INS	INS	0	0	0	0
chr1	113862657	113862657	-	0	0	0	0	INS	0	0	0	0	0	0	INS	0	0	0	0	0	0
chr1	113934640	113934640	None	0	0	0	0	INS	0	0	0	0	0	0	INS	0	0	INS	0	0	0
chr1	114035404	114035404	None	0	0	0	0	0	0	0	0	0	0	0	0	0	0	0	0	INS	0
chr1	114049910	114049910	-	0	0	INS	0	0	INS	INS	INS	0	0	0	0	INS	INS	0	0	0	0
chr1	114116759	114117254	-	1	1	1	DEL	DEL	1	1	DEL	1	DEL	DEL	DEL	1	DEL	DEL	1	DEL	1
chr1	114304508	114304508	None	0	0	0	0	0	0	0	0	0	0	0	0	0	0	0	0	INS	0
chr1	114315032	114315032	-	0	0	0	0	0	0	0	0	0	0	0	0	0	0	0	0	INS	0
chr1	114428421	114433979	+	1	1	1	1	1	1	1	1	1	DEL	1	1	1	DEL	DEL	1	DEL	1
chr1	114447068	114453709	-	1	1	1	1	DEL	1	1	1	1	DEL	1	DEL	1	DEL	DEL	DEL	DEL	1
chr1	114468182	114468182	None	0	0	0	0	0	0	0	0	0	0	0	0	0	INS	0	0	INS	0
chr1	114542294	114542294	-	0	0	0	0	0	0	0	0	0	0	0	0	0	0	0	0	INS	0
chr1	114543724	114543724	None	0	0	0	0	0	0	0	0	0	0	0	0	0	INS	0	0	0	0
chr1	114563881	114563881	-	0	0	0	0	INS	0	0	0	0	0	0	0	0	0	0	0	0	0
chr1	114643582	114643582	-	0	0	0	0	INS	0	0	0	0	0	0	0	0	0	0	0	0	0
chr1	114694458	114699556	-	1	1	1	1	1	1	1	1	1	1	1	1	1	1	1	DEL	DEL	1
chr1	114710155	114710155	-	0	0	0	0	0	0	0	0	0	0	0	0	0	0	0	INS	INS	0
chr1	114712776	114719060	-	1	1	1	1	1	1	1	1	1	DEL	1	1	1	1	1	DEL	DEL	1
chr1	114732506	114732506	None	0	0	0	0	0	0	0	0	0	0	0	0	0	INS	0	0	INS	0
chr1	114734725	114741601	+	1	1	1	1	DEL	1	1	1	1	DEL	1	DEL	1	DEL	1	DEL	DEL	DEL
chr1	114745764	114745764	+	0	0	0	0	0	0	0	0	0	0	0	0	0	0	0	0	INS	0
chr1	114761369	114767533	+	1	1	1	1	1	1	1	1	1	DEL	1	1	1	1	1	DEL	1	1
chr1	114927781	114927781	+	0	0	0	0	INS	0	0	0	0	0	0	0	0	0	0	0	0	0
chr1	115080277	115086605	-	1	1	1	1	DEL	1	1	1	1	DEL	1	DEL	1	DEL	1	1	1	1
chr1	115147662	115147662	-	0	0	0	0	0	0	0	0	0	INS	0	0	0	0	0	0	0	0
chr1	115155860	115155860	-	0	0	0	0	0	0	0	0	0	INS	0	0	0	0	0	0	0	0
chr1	115162278	115162278	-	0	0	0	0	0	0	0	0	0	0	0	0	0	0	0	0	INS	0
chr1	115203568	115203568	-	0	0	0	0	0	0	0	0	0	0	0	0	0	INS	INS	0	INS	0
chr1	115270226	115270226	+	0	0	0	0	0	0	0	0	0	0	0	0	0	0	0	0	INS	0
chr1	115310552	115310552	None	0	0	0	0	0	0	0	0	0	0	0	0	0	INS	INS	0	0	0
chr1	115352362	115352362	-	0	0	0	0	0	0	0	0	0	0	0	0	0	0	0	INS	0	0
chr1	115503686	115503686	+	0	0	0	0	0	0	0	0	0	0	0	0	0	0	0	0	INS	0
chr1	115573477	115573477	+	0	0	INS	0	0	INS	INS	INS	0	0	INS	0	INS	0	INS	0	0	0
chr1	115597617	115597617	-	0	0	0	0	0	0	0	0	0	0	0	0	0	0	INS	0	0	0
chr1	115641159	115647544	-	1	1	1	1	1	1	1	1	1	DEL	1	1	1	1	1	DEL	DEL	1
chr1	115926091	115932709	-	1	1	1	1	DEL	1	1	DEL	1	DEL	DEL	DEL	1	DEL	1	DEL	1	DEL
chr1	115960832	115966765	+	1	1	1	1	1	1	1	1	1	1	1	1	1	1	1	1	DEL	1
chr1	116024854	116031481	-	1	1	1	1	DEL	1	1	DEL	1	DEL	DEL	DEL	1	DEL	1	DEL	DEL	1
chr1	116073224	116080548	-	1	1	1	1	DEL	1	1	DEL	1	DEL	DEL	DEL	1	DEL	1	1	1	DEL
chr1	116167313	116173410	-	1	1	1	1	1	1	1	1	1	DEL	1	1	1	1	1	DEL	DEL	1
chr1	116274840	116280852	-	1	1	1	1	1	1	1	1	1	DEL	1	1	1	1	1	1	1	DEL
chr1	116297584	116297584	None	0	0	0	0	0	0	0	0	0	0	0	0	0	0	0	0	0	INS
chr1	116455110	116460991	+	1	1	1	1	DEL	1	1	DEL	1	DEL	DEL	DEL	1	DEL	1	DEL	DEL	DEL
chr1	116521737	116521737	+	0	0	0	0	INS	0	0	0	0	0	0	0	0	INS	0	0	0	0
chr1	116605621	116605621	-	0	0	0	0	INS	0	0	INS	0	0	0	INS	0	INS	0	0	0	0
chr1	116661096	116667743	-	1	1	1	1	DEL	1	1	DEL	1	1	1	DEL	1	DEL	1	1	1	1
chr1	116698945	116705967	-	1	DEL	DEL	DEL	DEL	DEL	DEL	DEL	1	DEL	DEL	DEL	DEL	DEL	DEL	DEL	DEL	DEL
chr1	116873293	116873293	-	0	0	0	0	0	0	0	0	0	0	0	0	0	0	0	0	INS	0
chr1	117061206	117061206	-	0	0	0	0	0	0	0	0	0	0	0	0	0	0	0	0	INS	0
chr1	117343829	117350678	+	1	1	1	1	DEL	1	1	DEL	1	DEL	DEL	DEL	1	DEL	DEL	DEL	DEL	DEL
chr1	117432743	117432743	-	0	0	0	0	0	0	0	0	0	0	0	0	0	0	0	0	INS	0
chr1	117505337	117511488	+	1	1	1	1	1	1	1	1	1	1	1	1	1	1	1	1	DEL	1
chr1	117537515	117537515	+	0	0	0	0	INS	0	0	0	0	0	INS	0	0	INS	0	0	0	INS
chr1	117551895	117551895	-	0	0	0	0	0	0	0	0	0	0	0	0	0	0	0	0	INS	0
chr1	117560128	117560128	+	0	0	0	0	0	0	0	0	0	0	0	0	0	0	0	0	INS	0
chr1	117597849	117597849	None	0	0	0	0	0	0	0	0	0	0	0	0	0	INS	0	0	INS	0
chr1	117704558	117704558	-	0	0	0	0	0	0	0	0	0	0	0	0	0	0	0	INS	0	0
chr1	117737656	117737656	+	0	0	0	0	0	0	0	0	0	0	0	0	0	0	0	0	0	INS
chr1	117801794	117801794	-	0	0	0	0	INS	0	0	0	0	0	0	0	INS	0	0	0	0	0
chr1	117876782	117876782	-	0	0	0	0	0	0	0	0	0	0	0	0	0	0	0	INS	0	0
chr1	117935201	117935201	+	0	0	0	0	0	0	0	0	0	0	0	0	0	0	0	INS	0	0
chr1	118139923	118139923	-	0	INS	0	INS	INS	0	INS	0	0	0	0	0	INS	0	0	0	0	0
chr1	118253271	118260178	-	1	DEL	DEL	DEL	DEL	DEL	DEL	DEL	1	DEL	DEL	DEL	DEL	DEL	DEL	DEL	DEL	DEL
chr1	118327181	118327181	None	0	0	0	0	0	0	0	0	0	0	0	0	0	0	0	INS	0	0
chr1	118373736	118373736	+	0	0	0	0	0	0	0	0	0	0	0	0	0	0	0	0	INS	0
chr1	118424165	118424165	+	0	0	0	0	0	0	0	0	0	0	0	0	0	INS	0	0	0	0
chr1	118429217	118429217	None	0	0	0	0	0	0	0	0	0	0	0	0	0	INS	0	0	0	0
chr1	118534072	118534072	+	0	0	0	0	0	INS	0	INS	0	0	0	INS	0	0	0	0	0	0
chr1	118648508	118648508	+	0	0	0	0	0	0	0	0	0	0	0	0	0	0	0	0	0	INS
chr1	118649911	118649911	+	0	0	0	0	0	0	0	0	0	0	0	0	0	0	0	0	INS	0
chr1	118752058	118759141	-	1	1	1	1	1	DEL	1	DEL	1	DEL	DEL	DEL	1	DEL	DEL	DEL	DEL	DEL
chr1	118909691	118909691	+	0	0	0	0	0	0	0	0	0	0	0	0	0	0	0	0	INS	0
chr1	118975204	118975204	None	0	0	0	0	0	0	0	0	0	0	0	0	0	0	0	INS	0	0
chr1	119095923	119095923	+	0	0	0	0	0	0	0	0	0	0	0	0	0	0	0	INS	0	0
chr1	119100538	119106879	+	1	1	1	1	1	1	1	1	1	DEL	1	1	1	1	1	1	DEL	1
chr1	119128384	119134691	+	1	1	1	1	1	1	1	1	1	1	1	1	1	1	1	1	DEL	1
chr1	119150157	119157551	+	1	DEL	DEL	DEL	DEL	DEL	DEL	DEL	1	DEL	DEL	DEL	DEL	DEL	DEL	DEL	DEL	DEL
chr1	119266375	119273245	-	1	DEL	DEL	DEL	DEL	DEL	DEL	DEL	1	DEL	DEL	DEL	DEL	DEL	DEL	DEL	DEL	DEL
chr1	119324552	119331034	-	1	DEL	DEL	DEL	DEL	DEL	DEL	DEL	1	DEL	DEL	DEL	DEL	DEL	DEL	DEL	DEL	DEL
chr1	120593728	120593728	+	0	0	0	0	0	0	0	0	0	0	0	0	0	0	0	0	INS	0
chr1	122204647	122204647	-	0	INS	INS	INS	INS	INS	INS	0	0	0	INS	INS	INS	INS	0	0	0	0
chr1	122213733	122213733	+	0	0	0	0	INS	0	0	0	0	0	0	0	INS	INS	0	0	0	0
chr1	122890569	122897032	+	1	DEL	DEL	DEL	DEL	DEL	1	DEL	1	DEL	DEL	DEL	DEL	DEL	1	DEL	DEL	1
chr1	122984209	122984209	-	0	0	0	0	0	0	0	0	0	0	0	0	0	0	0	0	INS	0
chr1	123179281	123179281	None	0	0	0	0	INS	0	0	0	0	0	0	0	0	0	0	0	0	0
chr1	123538587	123538587	+	0	0	0	0	0	0	0	0	0	INS	0	0	0	0	0	0	0	0
chr1	123634468	123640838	+	1	1	1	1	1	1	1	1	1	DEL	1	1	1	1	1	DEL	DEL	1
chr1	123812488	123812488	None	0	0	0	0	0	0	0	0	0	0	0	0	0	0	0	0	INS	0
chr1	123833809	123833809	-	0	0	0	0	0	0	0	0	0	0	0	0	0	0	0	0	INS	0
chr1	123934260	123934459	-	1	1	1	1	1	1	1	1	1	1	1	DEL	DEL	DEL	1	1	DEL	1
chr1	123998611	123998611	-	0	INS	INS	0	INS	INS	INS	INS	0	0	INS	INS	INS	0	0	0	0	0
chr1	124219101	124219101	-	0	0	0	0	0	0	0	0	0	INS	0	0	0	0	0	0	0	0
chr1	124541627	124547833	+	1	1	1	1	1	1	1	1	1	1	1	1	1	1	1	DEL	DEL	1
chr1	124548614	124554825	-	1	1	1	1	1	1	1	1	1	1	1	1	1	1	1	DEL	DEL	1
chr1	124559793	124559793	+	0	0	0	0	0	0	0	0	0	INS	0	0	0	0	0	0	0	0
chr1	124568338	124574557	-	1	1	1	1	1	1	1	1	1	1	1	1	1	1	1	1	DEL	1
chr1	124849459	124855848	+	1	1	1	1	1	1	1	1	1	DEL	1	1	1	1	1	DEL	DEL	1
chr1	124876491	124876491	-	0	0	0	0	0	INS	0	INS	0	0	INS	0	0	0	0	0	0	0
chr1	124900480	124900480	+	0	INS	INS	0	0	0	INS	0	0	0	0	0	INS	0	0	0	0	0
chr1	124916384	124916384	+	0	0	0	0	0	0	0	0	0	0	0	0	0	0	0	INS	0	0
chr1	124924688	124924688	+	0	0	0	0	0	0	0	0	0	0	0	0	0	0	0	0	INS	0
chr1	124974689	124974689	-	0	0	0	0	0	0	0	0	0	INS	0	0	0	0	0	INS	0	0
chr1	125069248	125069248	+	0	0	0	0	0	0	0	0	0	0	0	0	0	0	0	INS	0	0
chr1	125090639	125090639	+	0	0	0	0	0	0	0	0	0	0	0	0	0	0	0	0	0	INS
chr1	125414272	125414272	+	0	0	0	0	0	0	0	0	0	0	0	0	0	0	0	0	INS	0
chr1	125520620	125520620	None	0	0	INS	0	0	INS	INS	INS	0	INS	INS	0	INS	0	INS	INS	0	INS
chr1	125753619	125760084	+	1	DEL	DEL	1	1	DEL	DEL	DEL	1	DEL	DEL	1	DEL	1	DEL	1	DEL	DEL
chr1	126037919	126044380	+	1	DEL	DEL	DEL	1	1	DEL	1	1	DEL	1	1	DEL	1	1	1	1	1
chr1	126092639	126098772	+	1	1	1	1	1	1	1	1	1	DEL	1	1	1	1	1	DEL	DEL	1
chr1	126551191	126551191	+	0	0	0	0	0	0	0	0	0	0	0	0	0	0	0	0	INS	0
chr1	126561614	126561614	None	0	0	0	0	0	0	0	0	0	0	0	0	0	INS	0	0	0	0
chr1	126848739	126848739	-	0	0	0	0	0	0	0	0	0	0	0	0	0	0	0	0	INS	0
chr1	126851903	126851903	+	0	0	0	0	0	0	0	0	0	0	0	0	0	INS	0	0	0	0
chr1	126924262	126924262	None	0	0	0	0	0	0	0	0	0	0	0	0	0	INS	INS	0	0	0
chr1	126966985	126966985	None	0	0	0	0	INS	0	0	0	0	0	0	0	0	INS	0	0	0	0
chr1	126987541	126993908	-	1	1	1	1	DEL	DEL	1	DEL	1	DEL	DEL	DEL	1	1	1	DEL	DEL	DEL
chr1	127210908	127210908	+	0	0	0	0	0	0	0	0	0	0	0	0	0	0	0	0	INS	0
chr1	127252090	127259383	-	1	1	1	1	1	1	1	1	1	DEL	1	1	1	1	DEL	1	DEL	1
chr1	127357211	127357211	+	0	0	0	0	0	0	0	0	0	0	0	0	0	0	0	0	INS	0
chr1	127977693	127977693	+	0	0	0	0	0	0	0	0	0	0	0	0	0	0	0	0	INS	0
chr1	128005264	128005264	+	0	0	0	0	0	0	0	0	0	0	0	0	0	0	0	0	INS	0
chr1	128045713	128045713	+	0	0	0	INS	INS	INS	INS	INS	0	0	0	INS	INS	0	0	0	0	0
chr1	128397943	128397943	-	0	0	0	0	0	0	0	0	0	0	0	0	0	0	0	0	INS	0
chr1	128560165	128566733	-	1	DEL	DEL	DEL	DEL	DEL	DEL	1	1	DEL	1	DEL	DEL	DEL	1	DEL	DEL	DEL
chr1	128878025	128878025	None	0	0	0	0	0	0	0	0	0	0	0	0	0	0	0	0	INS	0
chr1	128964060	128969925	+	1	1	1	1	1	1	1	1	1	DEL	1	1	1	1	1	1	DEL	1
chr1	130053304	130053304	+	0	0	0	0	0	0	0	0	0	0	0	0	0	0	0	0	INS	0
chr1	130302673	130302673	-	0	0	0	0	0	0	0	0	0	0	0	0	0	0	0	0	INS	0
chr1	130362690	130362690	-	0	INS	INS	0	INS	0	INS	0	0	0	0	INS	INS	0	0	0	0	INS
chr1	130669779	130676296	+	1	DEL	DEL	DEL	DEL	DEL	DEL	DEL	1	DEL	DEL	DEL	DEL	DEL	DEL	DEL	DEL	DEL
chr1	130746071	130749917	-	1	1	1	1	1	1	1	1	1	DEL	DEL	1	1	DEL	1	DEL	DEL	DEL
chr1	130862916	130862916	-	0	0	0	0	0	0	0	0	0	0	0	0	0	0	0	0	INS	0
chr1	130875642	130875642	-	0	0	0	0	0	0	0	0	0	0	0	0	0	0	0	0	INS	0
chr1	130878939	130878939	-	0	0	0	0	0	0	0	0	0	0	0	0	0	0	0	0	INS	0
chr1	130937423	130937423	-	0	0	0	0	0	0	0	0	0	INS	0	0	0	0	0	0	0	0
chr1	131018926	131018926	None	0	0	0	0	0	0	0	0	0	0	INS	0	0	INS	0	0	0	0
chr1	131332868	131339545	+	1	1	1	1	1	1	1	1	1	DEL	1	1	1	1	1	DEL	1	1
chr1	131364785	131364785	+	0	0	0	0	0	0	0	0	0	0	0	0	0	0	0	0	INS	0
chr1	131387446	131387446	-	0	0	0	0	0	0	0	0	0	0	0	0	0	0	0	0	INS	0
chr1	131459854	131459854	-	0	0	0	0	0	0	0	0	0	0	0	0	0	0	0	0	INS	0
chr1	131553674	131553674	-	0	0	0	0	0	0	0	0	0	0	0	0	0	0	0	0	INS	0
chr1	131664461	131670683	-	1	1	1	1	1	1	1	1	1	DEL	1	1	1	1	1	1	DEL	1
chr1	131676509	131676509	-	0	0	0	0	0	0	0	0	0	0	0	0	0	0	0	0	INS	0
chr1	131685611	131685611	None	0	0	0	0	0	0	0	0	0	0	0	0	0	0	0	0	INS	0
chr1	131790198	131790198	+	0	0	0	0	0	0	0	0	0	0	0	0	0	0	0	0	0	INS
chr1	131903475	131903678	-	1	1	1	1	1	1	1	1	1	1	DEL	1	1	DEL	1	1	1	DEL
chr1	131923884	131923884	None	0	0	0	0	0	0	0	0	0	0	0	0	0	0	0	INS	0	0
chr1	131928401	131934964	-	1	1	1	1	1	1	1	1	1	1	DEL	1	1	1	1	DEL	DEL	DEL
chr1	131939134	131939134	None	0	0	0	0	0	0	0	0	0	INS	0	0	0	0	0	0	0	0
chr1	131965393	131965393	-	0	0	0	0	0	0	0	0	0	0	0	0	0	0	0	0	INS	0
chr1	132008323	132008524	-	1	1	1	1	1	1	1	1	1	1	1	1	1	1	1	DEL	1	1
chr1	132072545	132072545	None	0	0	0	0	0	0	0	0	0	0	INS	0	0	INS	0	0	0	0
chr1	132096238	132102475	+	1	1	1	1	1	1	1	1	1	1	1	1	1	1	1	DEL	DEL	1
chr1	132175763	132175763	-	0	0	0	0	0	0	0	0	0	0	0	0	0	INS	0	0	0	0
chr1	132215228	132221540	-	1	1	1	1	1	1	1	1	1	DEL	1	1	1	1	1	DEL	DEL	1
chr1	132387662	132394311	+	1	1	1	1	1	1	1	1	1	DEL	DEL	1	1	1	1	DEL	DEL	DEL
chr1	132623219	132623219	+	0	0	0	0	0	0	0	0	0	0	0	0	0	0	0	INS	0	0
chr1	133198676	133205527	-	1	DEL	DEL	DEL	1	1	DEL	1	1	DEL	DEL	DEL	DEL	1	DEL	DEL	1	DEL
chr1	133274421	133274622	-	1	1	1	1	1	1	1	1	1	1	1	1	1	1	1	DEL	1	1
chr1	133363733	133363733	None	0	0	0	0	0	0	0	0	0	0	0	0	0	0	0	0	INS	0
chr1	133577119	133583582	+	1	DEL	DEL	DEL	DEL	1	DEL	1	1	DEL	DEL	DEL	1	1	DEL	DEL	DEL	DEL
chr1	136432074	136432074	-	0	0	0	0	0	0	0	0	0	0	0	0	0	0	0	0	INS	0
chr1	136818277	136818277	-	0	0	0	0	INS	0	0	0	0	0	0	0	0	INS	0	0	0	0
chr1	138788310	138788310	None	0	0	0	0	0	0	0	0	0	0	0	0	0	0	0	0	0	INS
chr1	139012788	139012788	-	0	0	0	0	0	0	0	0	0	0	0	0	0	0	0	0	INS	0
chr1	139046211	139053029	-	1	1	1	1	1	1	1	1	1	DEL	1	1	1	1	1	DEL	DEL	1
chr1	139380578	139380578	None	0	0	0	0	0	0	0	0	0	0	0	0	0	0	0	0	INS	0
chr1	139423445	139429733	+	1	1	1	1	1	1	1	1	1	DEL	1	1	1	1	1	1	1	1
chr1	139450597	139450597	-	0	0	0	0	0	0	0	0	0	INS	0	0	0	0	0	INS	0	0
chr1	139507485	139513671	+	1	1	1	1	1	1	1	1	1	1	1	1	1	1	1	1	DEL	1
chr1	139525474	139525474	-	0	0	0	0	0	0	0	0	0	0	0	0	0	INS	0	0	0	0
chr1	139696737	139696737	-	0	0	0	0	0	0	0	0	0	0	0	0	0	0	0	0	INS	0
chr1	139772570	139772570	+	0	0	0	0	0	0	0	0	0	0	0	0	0	0	0	0	INS	0
chr1	139822195	139822195	-	0	0	0	0	0	INS	0	0	0	0	INS	0	0	0	0	0	0	0
chr1	139890806	139890806	-	0	0	0	0	0	0	0	0	0	INS	0	0	0	0	0	INS	0	0
chr1	139961810	139961810	-	0	0	0	0	0	0	0	0	0	INS	0	0	0	0	0	0	0	0
chr1	139963353	139963353	None	0	0	0	0	0	0	0	0	0	0	0	0	0	INS	0	0	0	0
chr1	140196654	140196654	-	0	0	0	0	0	0	0	0	0	0	0	0	0	0	0	0	INS	0
chr1	140202005	140208946	-	1	1	1	1	1	DEL	1	DEL	1	DEL	DEL	1	1	DEL	1	DEL	DEL	DEL
chr1	140294784	140294784	-	0	0	0	0	0	0	0	0	0	0	0	0	0	0	0	0	INS	0
chr1	140348568	140354771	+	1	1	1	1	1	1	1	1	1	DEL	1	1	1	1	1	DEL	DEL	1
chr1	140483103	140483103	None	0	0	0	0	0	0	0	0	0	0	0	0	0	0	0	0	INS	0
chr1	140685429	140692244	+	1	1	1	1	1	DEL	1	DEL	1	DEL	DEL	DEL	1	DEL	1	DEL	DEL	1
chr1	141013081	141019370	-	1	1	1	1	1	1	1	1	1	DEL	1	1	1	1	1	DEL	DEL	1
chr1	141436920	141443517	-	1	1	1	1	1	DEL	1	DEL	1	DEL	DEL	1	1	1	1	DEL	DEL	1
chr1	141483720	141489824	+	1	1	1	1	1	1	1	1	1	1	1	1	1	1	1	1	DEL	1
chr1	141560438	141566588	-	1	1	1	1	1	1	1	DEL	1	DEL	1	DEL	1	DEL	1	1	1	DEL
chr1	141612837	141619753	+	1	1	1	1	1	DEL	1	DEL	1	DEL	DEL	DEL	1	1	1	1	1	1
chr1	142208481	142214739	-	1	1	1	1	1	1	1	1	1	1	1	1	1	1	1	1	DEL	1
chr1	142539390	142545647	-	1	1	1	1	1	1	1	1	1	DEL	1	1	1	1	1	1	DEL	DEL
chr1	142800595	142806903	-	1	1	1	1	1	1	1	1	1	DEL	1	1	1	1	DEL	DEL	DEL	1
chr1	142820569	142820926	+	1	DEL	DEL	DEL	1	DEL	1	DEL	1	DEL	DEL	1	1	1	DEL	DEL	1	1
chr1	142915795	142921977	+	1	1	1	1	1	1	1	1	1	1	1	1	1	1	1	1	DEL	1
chr1	143158395	143164989	+	1	1	1	1	1	1	1	1	1	DEL	1	1	1	1	1	DEL	DEL	DEL
chr1	143926303	143932629	-	1	1	1	1	1	1	1	1	1	1	1	1	1	1	1	1	DEL	1
chr1	144619907	144626128	+	1	1	1	1	1	1	1	1	1	DEL	1	1	1	1	1	1	DEL	1
chr1	144917713	144923940	-	1	1	1	1	1	DEL	1	DEL	1	DEL	DEL	1	1	1	1	DEL	DEL	1
chr1	145002633	145007718	-	1	1	1	1	1	1	1	1	1	1	1	1	1	1	1	1	DEL	1
chr1	145222395	145229078	-	1	DEL	DEL	DEL	1	DEL	1	DEL	1	DEL	DEL	1	1	DEL	DEL	DEL	DEL	1
chr1	145277096	145283483	+	1	1	1	1	DEL	DEL	1	DEL	1	DEL	DEL	1	1	1	1	DEL	DEL	DEL
chr1	145359017	145359260	-	1	DEL	DEL	DEL	1	DEL	1	DEL	1	1	DEL	1	1	1	1	1	DEL	1
chr1	145558196	145564342	-	1	1	1	1	1	1	1	1	1	1	1	1	1	1	1	1	DEL	1
chr1	145709227	145715892	+	1	1	1	1	1	DEL	1	DEL	1	1	DEL	1	1	1	1	1	DEL	1
chr1	145737560	145743760	-	1	1	1	1	1	1	1	1	1	DEL	1	1	1	1	1	DEL	DEL	1
chr1	145912392	145918782	+	1	1	1	1	DEL	1	1	1	1	DEL	1	1	1	1	1	DEL	DEL	1
chr1	146168040	146174506	+	1	1	1	1	1	1	1	1	1	DEL	1	1	1	1	1	DEL	DEL	1
chr1	146305377	146311536	-	1	DEL	DEL	DEL	1	DEL	1	DEL	1	DEL	DEL	1	1	1	DEL	DEL	DEL	DEL
chr1	146586361	146586634	+	1	1	1	DEL	1	1	1	1	1	DEL	1	1	1	1	1	1	DEL	1
chr1	146654091	146654400	+	1	1	DEL	1	1	1	1	1	1	1	1	1	1	1	DEL	DEL	DEL	1
chr1	147077258	147083412	+	1	1	1	1	1	1	1	1	1	1	1	1	1	1	1	1	DEL	1
chr1	147096156	147102646	-	1	1	1	1	1	DEL	1	DEL	1	1	DEL	1	1	DEL	1	DEL	DEL	1
chr1	147291594	147297622	-	1	1	1	1	1	1	1	1	1	DEL	1	1	1	1	1	1	DEL	1
chr1	147640991	147646862	-	1	DEL	DEL	1	DEL	1	1	1	1	DEL	1	DEL	DEL	1	DEL	DEL	DEL	1
chr1	147666219	147672705	-	1	1	1	1	1	1	1	1	1	DEL	1	1	1	1	1	DEL	DEL	1
chr1	148451198	148457490	-	1	DEL	DEL	DEL	DEL	1	1	1	1	DEL	1	DEL	DEL	1	DEL	DEL	DEL	1
chr1	148710486	148716656	-	1	1	1	1	1	1	1	1	1	DEL	1	1	1	1	1	1	DEL	1
chr1	149129514	149135901	+	1	DEL	DEL	1	DEL	1	1	DEL	1	1	DEL	DEL	DEL	1	1	DEL	1	DEL
chr1	149180530	149186718	-	1	1	1	1	1	1	1	1	1	1	1	1	1	1	1	1	DEL	1
chr1	149195765	149201942	-	1	1	1	1	1	1	1	1	1	1	1	1	1	1	1	1	DEL	1
chr1	149518395	149524880	+	1	DEL	DEL	DEL	DEL	DEL	DEL	DEL	DEL	DEL	DEL	DEL	DEL	DEL	DEL	DEL	DEL	DEL
chr1	149922063	149929280	-	1	1	1	1	1	1	1	1	1	DEL	1	DEL	1	1	1	DEL	DEL	1
chr1	150143156	150149498	-	1	DEL	DEL	DEL	DEL	1	1	1	1	DEL	1	DEL	DEL	1	DEL	DEL	DEL	1
chr1	150225818	150232819	+	1	1	1	1	1	1	1	1	1	DEL	1	1	1	1	1	DEL	1	1
chr1	150362866	150369524	-	1	DEL	DEL	1	DEL	1	1	1	1	1	1	DEL	DEL	1	DEL	DEL	DEL	1
chr1	150400393	150406608	+	1	1	1	1	1	1	1	1	1	DEL	1	1	1	1	1	1	1	1
chr1	151143585	151150365	+	1	1	1	1	1	1	1	1	1	DEL	1	1	1	1	1	DEL	DEL	1
chr1	154089211	154089676	+	1	1	1	1	1	1	1	1	1	1	1	DEL	1	1	1	1	1	1
chr1	154089293	154089628	+	1	1	1	1	DEL	1	1	1	1	DEL	1	1	DEL	1	DEL	1	DEL	1
chr1	155979111	155985323	-	1	1	1	1	1	1	1	1	1	DEL	1	DEL	DEL	1	1	DEL	1	DEL
chr1	156090027	156096365	+	1	1	1	1	1	1	1	1	1	DEL	1	DEL	DEL	1	1	DEL	DEL	DEL
chr1	159536916	159543568	-	1	1	1	1	1	1	DEL	1	1	DEL	1	DEL	1	1	DEL	DEL	DEL	1
chr1	159807368	159814177	-	1	1	1	1	DEL	1	DEL	DEL	1	DEL	DEL	DEL	1	DEL	1	DEL	DEL	1
chr1	160261654	160268743	+	1	1	1	1	DEL	1	DEL	DEL	1	DEL	DEL	DEL	DEL	1	DEL	DEL	DEL	DEL
chr1	160512663	160518886	-	1	1	1	1	1	1	1	1	1	1	1	1	1	1	1	1	DEL	1
chr1	161638615	161644802	-	1	1	1	1	1	1	1	1	1	1	1	1	1	1	1	1	DEL	1
chr1	162351462	162358435	+	1	1	1	1	1	DEL	DEL	1	1	1	1	DEL	1	1	1	DEL	DEL	1
chr1	162568073	162573245	-	1	1	1	1	1	1	DEL	1	1	1	1	DEL	1	1	1	DEL	DEL	1
chr1	163862966	163869306	+	1	DEL	DEL	DEL	1	1	DEL	DEL	1	DEL	DEL	DEL	DEL	1	DEL	DEL	DEL	DEL
chr1	163993715	164000316	+	1	1	1	1	1	1	DEL	1	1	DEL	1	DEL	1	1	DEL	DEL	DEL	DEL
chr1	164044382	164050688	-	1	1	1	1	1	1	DEL	1	1	DEL	1	DEL	1	1	DEL	DEL	DEL	DEL
chr1	164194165	164200767	-	1	DEL	DEL	DEL	1	DEL	DEL	DEL	1	DEL	DEL	DEL	DEL	1	DEL	DEL	DEL	1
chr1	164268617	164275519	+	1	DEL	DEL	DEL	1	DEL	DEL	DEL	1	DEL	DEL	DEL	DEL	1	DEL	DEL	DEL	DEL
chr1	164419671	164426185	+	1	1	1	1	1	1	DEL	1	1	DEL	1	DEL	1	1	DEL	DEL	DEL	1
chr1	164750025	164756483	+	1	1	1	1	1	1	DEL	1	1	DEL	1	DEL	1	1	1	DEL	DEL	DEL
chr1	165701867	165708063	+	1	1	1	1	1	1	1	1	1	1	1	DEL	1	1	1	DEL	DEL	1
chr1	165713976	165720634	+	1	1	1	1	DEL	1	1	1	1	DEL	DEL	DEL	1	1	1	DEL	DEL	1
chr1	166653937	166660322	-	1	1	1	1	1	1	1	1	1	DEL	1	DEL	1	1	1	DEL	DEL	DEL
chr1	166666709	166673193	-	1	1	1	1	1	1	1	1	1	DEL	1	DEL	1	DEL	1	DEL	DEL	1
chr1	166846644	166852894	+	1	1	1	1	1	1	1	1	1	DEL	1	DEL	1	1	1	DEL	DEL	1
chr1	166956074	166962467	+	1	1	1	1	1	1	1	1	1	DEL	1	DEL	1	1	1	DEL	DEL	1
chr1	168348679	168355100	-	1	1	1	1	1	1	1	1	1	DEL	1	DEL	1	1	1	DEL	DEL	1
chr1	168457093	168486960	-	1	1	1	1	1	1	1	1	1	1	1	DEL	1	DEL	1	DEL	1	1
chr1	168842595	168849034	+	1	1	1	1	1	1	1	1	1	DEL	1	DEL	1	DEL	1	DEL	DEL	DEL
chr1	169404950	169411177	-	1	1	1	1	1	1	1	1	1	1	DEL	DEL	1	1	1	DEL	DEL	1
chr1	170553368	170559999	-	1	DEL	DEL	DEL	DEL	DEL	1	DEL	1	DEL	1	1	DEL	DEL	DEL	DEL	DEL	DEL
chr1	170650478	170656951	+	1	DEL	DEL	DEL	DEL	DEL	1	DEL	1	DEL	1	1	DEL	DEL	DEL	1	DEL	DEL
chr1	170783602	170789635	-	1	1	1	1	1	1	1	1	1	1	1	1	1	1	1	1	DEL	1
chr1	170913542	170919896	+	1	DEL	DEL	DEL	DEL	DEL	1	DEL	1	DEL	1	1	DEL	DEL	DEL	1	DEL	DEL
chr1	171037350	171043548	-	1	DEL	DEL	DEL	DEL	DEL	1	DEL	1	DEL	1	1	DEL	DEL	DEL	DEL	DEL	DEL
chr1	171214929	171221312	+	1	DEL	DEL	DEL	DEL	DEL	1	DEL	1	DEL	1	1	DEL	DEL	DEL	DEL	DEL	DEL
chr1	171356010	171362299	+	1	DEL	DEL	DEL	1	DEL	1	DEL	1	DEL	1	1	DEL	1	1	1	DEL	1
chr1	172186157	172192496	-	1	DEL	DEL	1	1	1	1	DEL	1	1	1	1	DEL	1	1	1	1	DEL
chr1	173448796	173454996	+	1	DEL	DEL	DEL	1	1	1	DEL	1	DEL	1	1	DEL	DEL	DEL	1	DEL	DEL
chr1	174646845	174653277	+	1	DEL	DEL	DEL	DEL	DEL	DEL	DEL	1	DEL	1	1	DEL	DEL	DEL	1	DEL	DEL
chr1	174809770	174815278	-	1	DEL	DEL	DEL	DEL	DEL	DEL	DEL	1	DEL	DEL	DEL	DEL	DEL	DEL	DEL	DEL	DEL
chr1	174900956	174901161	+	1	1	1	1	1	1	1	1	1	1	1	1	1	1	1	DEL	DEL	DEL
chr1	175039865	175046089	+	1	1	1	1	1	1	1	1	1	1	1	1	1	1	1	1	DEL	1
chr1	175086390	175092603	-	1	1	1	1	1	1	1	1	1	1	1	1	1	1	1	1	1	DEL
chr1	175184547	175191356	-	1	DEL	DEL	DEL	DEL	DEL	DEL	DEL	1	DEL	DEL	DEL	DEL	DEL	DEL	DEL	1	DEL
chr1	175470487	175476566	+	1	1	1	1	1	DEL	1	1	1	1	1	1	1	1	1	1	DEL	1
chr1	175717452	175723737	-	1	DEL	DEL	1	DEL	DEL	DEL	1	1	1	1	DEL	DEL	DEL	1	1	DEL	1
chr1	175763104	175769540	+	1	DEL	DEL	DEL	DEL	DEL	DEL	1	1	1	DEL	DEL	DEL	DEL	DEL	1	DEL	1
chr1	175948045	175954390	+	1	1	1	1	DEL	1	1	1	1	1	1	1	1	1	1	1	1	1
chr1	176184170	176191097	+	1	DEL	DEL	DEL	DEL	DEL	DEL	DEL	1	DEL	DEL	DEL	DEL	DEL	DEL	DEL	DEL	DEL
chr1	176205702	176211984	-	1	DEL	DEL	DEL	DEL	DEL	DEL	DEL	1	1	DEL	DEL	DEL	1	1	DEL	DEL	DEL
chr1	176236836	176243021	+	1	DEL	DEL	1	1	1	DEL	1	1	1	DEL	DEL	1	DEL	1	DEL	DEL	1
chr1	176331219	176337216	+	1	1	1	1	DEL	DEL	1	1	1	1	1	DEL	1	1	1	1	DEL	DEL
chr1	176637982	176644185	-	1	DEL	DEL	DEL	DEL	DEL	DEL	DEL	1	DEL	DEL	DEL	DEL	DEL	DEL	DEL	DEL	DEL
chr1	176873094	176879606	+	1	1	1	1	1	DEL	1	1	1	1	1	DEL	1	1	1	1	DEL	1
chr1	177269153	177275657	-	1	DEL	DEL	DEL	DEL	DEL	DEL	1	1	1	DEL	DEL	DEL	DEL	DEL	DEL	DEL	DEL
chr1	177746994	177753227	+	1	1	1	1	1	1	1	1	1	DEL	1	1	1	1	DEL	1	DEL	1
chr1	178212232	178219028	+	1	1	1	1	DEL	1	1	1	1	DEL	1	1	1	1	DEL	DEL	DEL	1
chr1	178313801	178319536	-	1	DEL	1	1	1	DEL	DEL	DEL	1	1	1	1	DEL	1	1	1	1	1
chr1	178823458	178830052	-	1	DEL	DEL	DEL	DEL	DEL	DEL	DEL	1	DEL	1	1	DEL	DEL	DEL	DEL	1	DEL
chr1	179143174	179149612	-	1	DEL	DEL	DEL	1	DEL	DEL	DEL	1	DEL	1	1	DEL	DEL	1	1	DEL	1
chr1	179859580	179865897	-	1	DEL	1	DEL	DEL	DEL	1	1	1	DEL	1	1	1	1	DEL	DEL	DEL	DEL
chr1	179934612	179941055	-	1	1	1	1	DEL	1	1	1	1	DEL	1	1	1	1	1	DEL	1	1
chr1	185972382	185979178	-	1	1	1	1	1	1	1	1	1	DEL	1	1	1	1	1	1	1	DEL
chr1	186457953	186464236	+	1	1	1	1	1	1	1	1	1	1	1	1	1	1	1	1	DEL	1
chr1	186979426	186985911	+	1	DEL	DEL	DEL	DEL	DEL	DEL	DEL	1	DEL	DEL	DEL	DEL	DEL	1	DEL	DEL	DEL
chr1	187928046	187934453	-	1	DEL	DEL	DEL	DEL	DEL	1	1	1	DEL	DEL	DEL	DEL	DEL	1	DEL	DEL	1
chr1	188415808	188422036	-	1	1	1	1	1	1	1	1	1	DEL	1	1	1	1	1	1	DEL	1
chr1	188886535	188893214	+	1	DEL	DEL	DEL	DEL	DEL	DEL	DEL	1	DEL	DEL	DEL	DEL	DEL	1	DEL	DEL	DEL
chr1	194289187	194295798	-	1	1	1	1	1	1	1	1	1	DEL	1	1	1	1	1	1	DEL	DEL
chr1	197069887	197076046	+	1	1	1	1	1	1	1	1	1	1	1	1	1	1	1	1	DEL	DEL
chr10	3032069	3032069	None	0	0	0	0	0	0	0	0	0	0	0	0	0	0	0	0	INS	0
chr10	3201002	3201002	+	0	0	0	0	INS	0	0	0	0	0	0	0	INS	0	0	0	0	0
chr10	3322180	3322180	-	0	INS	0	0	INS	INS	INS	0	0	0	INS	INS	INS	0	INS	0	0	0
chr10	3359596	3359596	+	0	INS	INS	INS	INS	INS	0	INS	0	0	0	INS	INS	INS	0	0	0	0
chr10	3619966	3619966	-	0	0	0	0	0	0	0	0	0	0	0	0	0	0	0	0	INS	0
chr10	3685417	3691957	-	1	DEL	DEL	DEL	DEL	DEL	DEL	DEL	1	DEL	DEL	DEL	DEL	DEL	DEL	DEL	DEL	1
chr10	3716703	3722912	-	1	1	1	1	1	1	1	1	1	1	1	1	1	1	1	1	DEL	1
chr10	3813820	3813820	+	0	INS	INS	0	INS	INS	INS	0	0	0	0	0	INS	0	0	0	INS	0
chr10	4367145	4367145	+	0	0	0	0	0	0	0	0	0	0	0	0	0	0	0	0	INS	0
chr10	4411701	4411701	None	0	0	0	0	0	0	0	0	0	0	0	0	0	0	0	INS	0	0
chr10	4461094	4461094	+	0	0	0	0	0	0	0	0	0	0	0	0	0	INS	0	0	0	0
chr10	4742425	4742425	+	0	0	0	0	0	0	0	0	0	0	0	0	0	0	0	0	INS	0
chr10	4901065	4901065	None	0	0	0	0	0	0	0	0	0	0	0	0	0	0	0	0	INS	0
chr10	4932666	4932666	-	0	0	0	0	0	0	0	0	0	0	0	0	0	0	0	0	INS	0
chr10	5091850	5091850	-	0	0	0	0	INS	0	0	0	0	0	0	0	INS	0	0	0	0	0
chr10	5219006	5219006	-	0	0	0	0	0	0	0	0	0	0	0	0	0	0	INS	0	INS	0
chr10	5249893	5256771	-	1	1	1	1	1	1	1	1	1	DEL	1	1	1	1	1	DEL	DEL	1
chr10	5418559	5418559	-	0	0	0	0	0	0	0	0	0	0	0	0	0	0	0	0	INS	0
chr10	5427989	5435271	-	1	1	1	1	1	1	1	1	1	1	1	1	1	1	1	DEL	DEL	1
chr10	5508610	5515029	+	1	1	1	1	1	1	1	1	1	DEL	1	1	1	1	1	DEL	DEL	1
chr10	5566428	5566428	-	0	0	0	0	0	0	0	0	0	0	0	0	0	0	0	INS	0	0
chr10	6427790	6427790	None	0	0	0	0	0	0	0	0	0	0	0	0	0	0	0	0	INS	0
chr10	6563181	6563181	None	0	0	0	0	0	0	0	0	0	0	0	0	0	0	0	0	INS	0
chr10	6572102	6572102	+	0	0	0	0	0	0	0	0	0	0	0	0	0	0	0	0	INS	0
chr10	6763447	6769711	+	1	DEL	DEL	DEL	DEL	DEL	DEL	1	1	1	1	1	DEL	1	1	DEL	DEL	DEL
chr10	7048004	7048004	None	0	0	0	0	INS	0	0	0	0	0	0	0	INS	0	0	0	0	0
chr10	7461500	7461500	+	0	0	0	0	0	0	0	0	0	INS	0	0	0	0	0	0	0	0
chr10	7617889	7617889	None	0	0	0	0	0	0	0	0	0	0	0	0	0	0	0	0	INS	0
chr10	7983157	7989319	+	1	1	1	1	1	1	1	1	1	1	1	1	1	1	1	DEL	DEL	1
chr10	7994224	7994224	-	0	0	0	0	0	0	0	0	0	0	0	0	0	0	0	0	INS	0
chr10	8420458	8427045	+	1	1	1	1	1	1	1	1	1	1	1	1	1	1	1	DEL	DEL	1
chr10	8517626	8517626	None	0	0	0	0	0	0	0	0	0	INS	0	0	0	0	0	0	0	0
chr10	8863747	8863747	None	0	0	0	0	0	0	0	0	0	INS	0	0	0	0	0	0	0	0
chr10	8900342	8900342	-	0	0	0	0	INS	0	0	0	0	0	0	0	INS	INS	0	0	0	0
chr10	9120517	9120517	+	0	0	0	0	0	0	0	0	0	0	0	0	INS	INS	0	0	0	0
chr10	9342055	9342055	+	0	0	0	0	0	0	0	0	0	0	0	0	0	0	0	0	INS	0
chr10	9347477	9347477	-	0	0	0	0	0	0	0	0	0	0	0	0	0	INS	0	0	0	0
chr10	9444385	9444385	None	0	0	0	0	0	0	0	0	0	0	0	0	0	0	0	0	0	INS
chr10	9559617	9559617	+	0	0	0	0	INS	INS	0	0	0	0	INS	0	INS	0	0	0	0	0
chr10	9705766	9711993	-	1	1	1	1	1	1	1	1	1	1	1	1	1	1	1	1	DEL	1
chr10	9746533	9753201	+	1	DEL	DEL	DEL	DEL	DEL	DEL	DEL	1	DEL	DEL	DEL	DEL	DEL	DEL	DEL	DEL	DEL
chr10	9798771	9804989	-	1	1	1	1	1	1	1	1	1	1	1	1	1	1	1	DEL	DEL	1
chr10	9860897	9867095	-	1	1	1	1	1	1	1	1	1	1	1	1	1	1	1	1	DEL	1
chr10	10047893	10047893	-	0	0	0	0	0	0	0	0	0	0	0	INS	0	0	0	0	0	0
chr10	10129823	10129823	None	0	0	0	0	0	0	0	0	0	0	0	INS	0	0	0	0	0	0
chr10	10186355	10186355	+	0	0	0	0	INS	INS	INS	INS	0	0	INS	0	INS	0	0	0	0	0
chr10	10286711	10293189	-	1	1	1	1	1	1	1	1	1	DEL	1	1	1	1	1	DEL	DEL	1
chr10	10304230	10311022	+	1	1	1	1	1	1	1	1	1	DEL	1	1	1	1	1	DEL	1	1
chr10	10340509	10346695	+	1	1	1	1	1	1	1	1	1	1	1	1	1	1	1	1	DEL	1
chr10	10386919	10393460	+	1	1	1	1	1	1	1	1	1	DEL	1	1	1	1	1	1	DEL	1
chr10	10675588	10681997	+	1	DEL	DEL	DEL	DEL	DEL	DEL	DEL	1	DEL	DEL	DEL	DEL	DEL	DEL	DEL	DEL	DEL
chr10	10757235	10757235	+	0	0	0	0	INS	0	INS	INS	0	0	INS	0	INS	INS	0	0	0	0
chr10	10986927	10986927	-	0	0	0	0	0	0	0	0	0	0	0	0	INS	0	0	0	0	0
chr10	11074842	11074842	None	0	0	0	0	0	0	0	0	0	0	0	0	0	0	0	0	0	INS
chr10	11299879	11306089	+	1	1	1	1	1	1	1	1	1	DEL	1	1	1	1	1	1	DEL	1
chr10	11790695	11796708	-	1	1	1	1	DEL	DEL	DEL	DEL	1	1	DEL	1	DEL	DEL	1	1	DEL	1
chr10	11823997	11823997	-	0	INS	INS	INS	INS	INS	INS	INS	0	0	INS	INS	INS	INS	0	0	0	0
chr10	11825310	11825310	-	0	INS	INS	INS	0	0	0	0	0	0	0	INS	0	0	INS	0	INS	0
chr10	11974780	11974780	+	0	0	0	0	0	0	0	0	0	0	0	0	0	0	0	0	INS	0
chr10	12003331	12003331	-	0	0	0	0	0	0	0	0	0	0	0	0	0	0	0	0	INS	0
chr10	12075201	12081384	+	1	1	1	1	1	1	1	1	1	1	1	1	1	1	1	1	DEL	DEL
chr10	13119232	13119232	+	0	0	0	0	0	0	0	0	0	0	0	INS	0	0	0	INS	0	0
chr10	13455134	13455134	-	0	0	0	0	0	0	0	0	0	0	0	INS	0	0	0	0	0	0
chr10	13462488	13462488	+	0	0	0	0	0	0	0	0	0	0	0	0	0	0	0	0	INS	0
chr10	13518456	13518456	+	0	0	0	0	0	0	0	0	0	0	0	INS	0	0	0	0	0	0
chr10	13908101	13908101	-	0	0	0	0	0	0	0	0	0	0	0	0	0	0	0	0	INS	0
chr10	13922736	13922736	+	0	0	INS	INS	0	0	0	0	0	0	0	0	0	0	0	0	0	0
chr10	14042648	14042648	-	0	0	0	0	INS	0	0	0	0	0	0	0	0	INS	0	0	0	INS
chr10	14073724	14073724	None	0	0	0	0	0	0	0	0	0	0	0	0	0	0	0	INS	0	0
chr10	14077723	14077723	+	0	0	0	0	0	0	0	0	0	0	0	0	0	0	0	0	INS	0
chr10	14203436	14209033	-	1	1	1	1	1	1	1	1	1	DEL	1	DEL	1	1	1	DEL	DEL	1
chr10	14340021	14340021	+	0	0	0	0	0	0	0	0	0	INS	0	0	0	0	0	0	0	0
chr10	14478744	14478744	+	0	0	0	0	INS	INS	INS	INS	0	0	0	0	INS	INS	0	0	0	INS
chr10	14542884	14542884	-	0	0	0	0	0	0	0	0	0	0	0	0	0	0	0	0	INS	0
chr10	14718391	14724603	-	1	1	1	1	1	1	1	1	1	1	1	1	1	1	1	1	DEL	1
chr10	14783612	14790524	+	1	DEL	DEL	DEL	DEL	1	1	1	1	DEL	1	DEL	1	DEL	DEL	DEL	DEL	DEL
chr10	14932170	14932170	-	0	0	0	0	0	0	0	0	0	0	0	0	0	0	0	0	INS	0
chr10	15055993	15062634	-	1	1	1	1	1	1	1	1	1	DEL	1	DEL	1	1	1	DEL	DEL	1
chr10	15082215	15082215	+	0	0	0	0	0	0	0	0	0	0	0	0	0	0	0	0	INS	0
chr10	15083311	15083311	None	0	0	0	0	0	0	0	0	0	0	0	0	0	0	0	0	INS	0
chr10	15100968	15107297	-	1	1	1	1	1	1	1	1	1	DEL	1	DEL	1	1	1	DEL	DEL	1
chr10	15146459	15146459	-	0	0	0	0	INS	0	0	0	0	0	0	0	0	INS	0	0	0	0
chr10	15184137	15190535	-	1	1	1	1	1	1	1	1	1	DEL	1	DEL	1	1	1	1	1	1
chr10	15248350	15254426	-	1	1	1	1	1	1	1	1	1	1	1	DEL	1	1	1	DEL	DEL	1
chr10	15286576	15293568	-	1	1	1	1	1	1	1	1	1	1	1	DEL	1	1	1	DEL	DEL	1
chr10	15312455	15312455	+	0	0	0	0	0	0	0	0	0	0	0	0	0	0	0	0	INS	0
chr10	15489632	15489632	None	0	INS	0	0	0	0	0	0	0	0	0	0	0	0	0	0	0	0
chr10	15494399	15500963	-	1	1	1	1	1	1	1	1	1	1	1	1	1	1	1	1	DEL	1
chr10	15501681	15501681	None	0	0	0	0	INS	0	0	0	0	0	0	0	0	0	0	0	INS	0
chr10	15850321	15856258	+	1	1	1	1	1	1	1	1	1	1	1	1	1	1	1	DEL	1	1
chr10	15876088	15876088	-	0	0	0	0	0	0	0	0	0	0	0	0	0	0	0	0	INS	0
chr10	15955207	15955207	None	0	0	0	0	0	0	0	0	0	INS	0	0	0	0	0	0	0	0
chr10	15970030	15970030	+	0	0	0	0	INS	0	0	0	0	0	0	0	0	INS	0	0	0	0
chr10	16088195	16088195	None	0	0	0	0	0	0	0	0	0	0	0	0	0	INS	0	0	INS	0
chr10	16121096	16121096	+	0	0	0	0	0	0	0	0	0	0	0	0	0	0	0	0	INS	0
chr10	16194276	16194276	+	0	0	0	0	0	0	0	0	0	0	0	0	0	0	0	INS	0	0
chr10	16308086	16308086	-	0	0	0	0	0	0	0	0	0	0	0	0	0	0	0	0	INS	0
chr10	16411919	16418451	+	1	1	1	1	1	1	1	1	1	DEL	1	1	1	1	1	DEL	1	1
chr10	16455607	16455607	+	0	0	0	0	0	0	0	0	0	0	0	0	0	0	0	0	INS	0
chr10	16491144	16497859	-	1	DEL	DEL	DEL	DEL	DEL	DEL	DEL	1	DEL	DEL	DEL	DEL	DEL	DEL	DEL	1	DEL
chr10	16499605	16499605	+	0	0	0	0	0	0	0	0	0	INS	0	0	0	0	0	INS	0	0
chr10	16540171	16546763	+	1	1	1	1	1	1	1	1	1	DEL	1	1	1	1	1	DEL	DEL	1
chr10	16562357	16562357	+	0	0	0	0	0	0	0	0	0	0	0	0	0	0	0	0	INS	0
chr10	16562990	16562990	-	0	0	0	0	0	0	0	0	0	INS	0	0	0	INS	0	0	0	0
chr10	16618566	16618566	+	0	0	0	0	0	0	0	0	0	0	0	0	0	0	0	0	INS	0
chr10	16651657	16651657	+	0	0	0	0	0	0	0	0	0	0	0	0	0	0	0	0	INS	0
chr10	16708768	16708768	-	0	0	0	0	0	0	0	0	0	0	0	0	0	0	0	0	INS	0
chr10	16724513	16724513	-	0	0	0	0	0	0	0	0	0	INS	0	0	0	0	0	0	0	0
chr10	16791343	16791343	+	0	0	0	0	0	0	0	0	0	0	0	0	0	0	0	0	INS	0
chr10	16817531	16817531	-	0	0	0	0	0	0	0	0	0	0	0	0	0	0	0	0	INS	0
chr10	16825160	16825160	None	0	0	0	0	0	0	0	0	0	0	0	0	INS	0	0	0	0	0
chr10	17093863	17093863	+	0	0	0	0	0	0	0	0	0	0	0	0	0	0	0	0	INS	0
chr10	17278169	17278169	-	0	0	0	0	INS	0	0	0	0	0	0	0	0	0	0	0	0	0
chr10	17713238	17713238	None	0	0	0	0	0	0	0	0	0	0	0	0	0	0	0	0	INS	0
chr10	17983071	17983071	-	0	0	0	0	0	0	0	0	0	0	0	0	0	0	0	0	INS	0
chr10	18586630	18586630	-	0	0	0	0	0	0	0	0	0	INS	0	0	0	0	0	0	0	0
chr10	18852623	18852623	+	0	0	0	0	0	0	0	0	0	0	0	0	0	0	0	0	INS	0
chr10	18926138	18926138	None	0	0	0	0	0	0	0	0	0	0	0	0	0	0	0	0	INS	0
chr10	19491967	19498155	-	1	1	1	1	1	1	1	1	1	DEL	1	1	1	1	1	DEL	DEL	1
chr10	19698998	19705460	-	1	1	1	1	1	1	1	1	1	DEL	1	1	1	1	1	DEL	DEL	1
chr10	20261444	20261444	+	0	0	0	0	INS	0	0	0	0	0	0	0	0	0	0	0	0	0
chr10	20363109	20369282	-	1	1	1	1	DEL	1	1	1	1	1	1	1	1	1	1	DEL	1	DEL
chr10	20414577	20414577	None	0	0	0	0	0	0	0	0	0	0	0	0	0	0	0	0	INS	0
chr10	20605238	20605238	+	0	0	0	0	0	0	0	0	0	0	0	0	0	0	0	0	INS	0
chr10	20998232	21004115	+	1	1	1	1	1	1	1	1	1	1	1	1	1	1	1	DEL	1	1
chr10	21144727	21144727	-	0	0	0	0	0	0	0	0	0	0	0	0	0	0	0	0	INS	0
chr10	21383552	21383552	+	0	0	0	0	0	0	0	0	0	0	0	0	0	0	INS	0	0	INS
chr10	22341325	22347806	+	1	1	1	1	1	1	1	1	1	1	1	1	1	1	1	DEL	DEL	1
chr10	22411097	22411097	-	0	0	0	0	0	0	0	0	0	0	0	0	0	0	0	INS	0	0
chr10	22517061	22523536	-	1	1	1	1	1	1	1	1	1	DEL	1	1	1	1	1	1	DEL	DEL
chr10	22579132	22585381	+	1	1	1	1	1	1	1	1	1	DEL	1	1	1	1	1	DEL	DEL	DEL
chr10	22611410	22611410	None	0	0	0	0	INS	0	0	0	0	0	0	0	0	INS	0	0	INS	0
chr10	22622047	22622047	+	0	0	0	0	0	0	0	0	0	0	0	0	0	0	0	0	INS	0
chr10	22629330	22629330	None	0	0	0	0	0	0	0	0	0	0	0	0	0	INS	0	0	0	0
chr10	22683315	22683315	-	0	0	0	0	0	0	0	0	0	INS	0	0	0	0	0	0	0	0
chr10	22686339	22692804	-	1	1	1	1	1	1	1	1	1	DEL	1	1	1	1	1	DEL	DEL	DEL
chr10	23145104	23145104	None	0	0	0	0	0	0	0	0	0	0	0	0	0	INS	0	0	0	0
chr10	23189394	23195805	-	1	1	1	1	1	1	1	1	1	1	1	1	1	1	1	DEL	1	1
chr10	23200777	23207170	+	1	1	1	1	1	1	1	1	1	DEL	1	1	1	1	1	DEL	DEL	1
chr10	23220823	23227327	+	1	1	1	1	1	1	1	1	1	DEL	1	1	1	1	1	DEL	DEL	DEL
chr10	23464173	23464173	-	0	0	0	0	0	0	0	0	0	0	0	0	0	0	0	0	INS	0
chr10	24095789	24095789	None	0	0	0	0	INS	0	0	0	0	0	0	0	0	0	0	0	INS	0
chr10	24200876	24200876	+	0	0	0	0	0	0	0	0	0	0	0	0	0	INS	0	0	0	INS
chr10	24721753	24721753	+	0	0	0	0	0	0	0	0	0	0	0	0	0	0	0	0	INS	0
chr10	25328307	25328307	-	0	0	0	0	INS	0	0	0	0	0	0	0	0	INS	0	0	0	0
chr10	25383697	25389874	-	1	1	1	1	DEL	DEL	DEL	DEL	1	DEL	1	1	1	1	DEL	DEL	DEL	1
chr10	25512462	25514257	-	1	1	1	1	1	1	1	1	1	DEL	1	1	1	1	1	DEL	1	1
chr10	25656102	25662935	-	1	DEL	DEL	DEL	DEL	DEL	DEL	DEL	1	DEL	1	1	DEL	DEL	DEL	DEL	DEL	DEL
chr10	25846741	25852744	+	1	1	1	1	1	1	1	1	1	1	1	1	1	1	1	DEL	DEL	1
chr10	25895310	25895310	+	0	0	0	0	0	0	0	0	0	INS	0	0	0	0	0	0	0	0
chr10	26900980	26900980	None	0	0	0	0	0	0	0	0	0	0	0	0	0	0	0	INS	0	0
chr10	26939602	26939602	None	0	0	0	0	0	0	0	0	0	0	0	0	0	0	0	0	INS	0
chr10	26941487	26941487	-	0	INS	INS	INS	INS	INS	INS	INS	0	0	0	0	INS	INS	INS	0	0	0
chr10	27073746	27080330	-	1	DEL	DEL	DEL	DEL	DEL	DEL	DEL	1	DEL	1	1	DEL	DEL	DEL	DEL	DEL	1
chr10	27122912	27127932	+	1	1	1	1	1	1	1	1	1	DEL	1	1	1	DEL	1	DEL	DEL	1
chr10	27215547	27215547	+	0	0	0	0	0	0	0	0	0	0	0	0	0	0	0	0	INS	0
chr10	27429641	27429641	+	0	0	0	0	0	0	0	0	0	0	0	0	0	0	0	0	INS	0
chr10	27623735	27629599	-	1	1	1	1	1	1	1	1	1	DEL	DEL	DEL	1	DEL	1	DEL	DEL	DEL
chr10	27660070	27660070	None	0	0	0	0	0	0	0	0	0	0	INS	INS	0	INS	0	0	0	0
chr10	27760808	27767048	+	1	1	1	1	1	1	1	1	1	DEL	DEL	DEL	1	DEL	1	DEL	DEL	DEL
chr10	27896467	27896467	-	0	0	0	0	0	0	0	0	0	0	0	0	0	0	0	0	INS	0
chr10	28246624	28253162	+	1	1	1	1	DEL	1	1	DEL	1	DEL	DEL	DEL	1	1	1	DEL	DEL	DEL
chr10	28320444	28320444	-	0	0	0	0	0	0	0	0	0	0	0	0	0	0	0	0	INS	0
chr10	28476805	28476805	-	0	0	0	0	INS	0	0	0	0	0	0	0	0	0	0	0	0	INS
chr10	28488478	28494622	+	1	1	1	1	DEL	1	1	DEL	1	1	DEL	DEL	1	1	1	DEL	DEL	1
chr10	28512670	28512670	-	0	0	0	0	0	0	0	0	0	0	0	0	0	0	0	0	INS	0
chr10	28542418	28542418	None	0	0	0	0	INS	0	0	0	0	0	0	0	0	0	0	0	INS	0
chr10	28653900	28660497	+	1	1	1	1	1	1	1	1	1	DEL	1	1	1	1	1	1	1	1
chr10	28703535	28703535	+	0	0	0	0	0	0	0	0	0	0	0	0	0	0	0	0	INS	0
chr10	28755611	28755611	+	0	0	0	0	0	0	0	0	0	0	0	0	0	0	0	0	INS	0
chr10	28898484	28898484	None	0	0	0	0	0	0	0	0	0	0	0	0	0	0	0	0	INS	0
chr10	28914214	28914214	-	0	0	0	0	INS	0	0	0	0	0	INS	INS	0	0	0	0	INS	INS
chr10	29102102	29102102	+	0	0	0	0	0	0	0	0	0	INS	0	0	0	0	0	0	0	0
chr10	29302686	29302686	+	0	0	0	0	0	0	0	0	0	0	0	0	0	0	0	0	INS	0
chr10	29339441	29345955	+	1	DEL	DEL	DEL	DEL	DEL	DEL	DEL	DEL	DEL	DEL	DEL	DEL	DEL	DEL	DEL	DEL	DEL
chr10	29487668	29493934	-	1	1	1	1	1	1	1	1	1	DEL	1	1	1	1	1	DEL	DEL	1
chr10	30188175	30190123	+	1	1	1	1	1	1	1	1	1	DEL	1	1	1	1	1	1	1	1
chr10	30319597	30319597	+	0	0	0	0	0	0	0	0	0	0	0	0	0	0	0	0	INS	0
chr10	30447590	30447590	-	0	0	0	0	0	0	0	0	0	0	0	0	0	0	0	0	INS	0
chr10	30635405	30635405	+	0	0	0	0	0	INS	INS	0	0	0	INS	INS	0	INS	0	0	0	INS
chr10	30774688	30781345	+	1	1	1	1	1	1	1	1	1	DEL	1	1	1	1	1	DEL	DEL	DEL
chr10	30852531	30852531	None	0	0	0	0	0	0	0	0	0	0	0	0	0	0	0	0	INS	0
chr10	30882739	30882739	-	0	0	0	0	0	0	0	0	0	INS	0	0	0	0	0	INS	INS	0
chr10	31077944	31077944	-	0	0	0	0	0	0	0	0	0	0	0	0	0	0	0	0	INS	0
chr10	31279097	31279097	+	0	0	0	0	0	0	0	0	0	0	0	0	0	0	0	0	INS	0
chr10	31441285	31447210	-	1	1	1	1	1	1	1	1	1	1	1	1	1	1	1	1	DEL	1
chr10	31483470	31483470	None	0	0	0	0	0	0	0	0	0	0	0	0	0	INS	0	0	0	INS
chr10	31599563	31605930	-	1	1	1	1	1	1	1	1	1	DEL	1	1	1	1	1	DEL	DEL	1
chr10	31649500	31649500	-	0	0	0	0	0	0	0	0	0	0	0	0	0	0	0	0	INS	0
chr10	31759351	31765829	-	1	1	1	1	1	1	1	1	1	DEL	1	1	1	1	1	DEL	1	1
chr10	31895798	31902262	-	1	1	1	1	1	1	1	1	1	DEL	1	1	1	1	1	DEL	DEL	1
chr10	31937730	31937730	+	0	0	0	0	0	0	0	0	0	0	0	0	0	0	0	0	INS	0
chr10	32233694	32233694	None	0	0	0	0	0	0	0	0	0	0	0	0	0	INS	0	INS	0	0
chr10	32234532	32240592	-	1	1	1	1	1	1	1	1	1	DEL	1	1	1	1	1	DEL	DEL	1
chr10	32247534	32253098	+	1	1	1	1	1	1	1	1	1	DEL	1	1	1	1	1	DEL	DEL	1
chr10	32327411	32330552	-	1	1	1	1	1	1	1	1	1	DEL	1	1	1	1	1	1	1	1
chr10	32536420	32543464	-	1	DEL	DEL	1	1	1	DEL	DEL	1	1	DEL	1	DEL	DEL	DEL	DEL	DEL	DEL
chr10	32555618	32555618	None	0	0	0	0	0	0	0	0	0	0	0	0	0	0	0	0	INS	0
chr10	32660573	32660573	-	0	0	0	0	0	0	0	0	0	0	0	0	0	0	0	INS	0	0
chr10	32682528	32682528	None	0	0	0	0	0	0	0	0	0	0	0	0	0	0	0	0	INS	0
chr10	32685779	32692526	-	1	1	1	1	1	1	1	1	1	DEL	1	1	1	1	1	DEL	DEL	1
chr10	32696740	32696740	None	0	0	0	0	0	0	0	0	0	0	0	0	0	0	0	0	INS	0
chr10	32836306	32840774	-	1	1	1	1	1	1	1	1	1	1	1	1	1	1	1	1	DEL	1
chr10	32946025	32946025	None	0	0	0	0	0	0	0	0	0	0	0	0	0	INS	0	0	0	0
chr10	33033491	33039659	+	1	1	1	1	1	1	1	1	1	DEL	1	1	1	1	1	1	DEL	1
chr10	33222596	33225152	-	1	1	1	1	1	1	1	1	1	1	1	1	1	1	1	DEL	1	1
chr10	33292085	33298448	-	1	1	1	1	1	1	1	1	1	1	1	1	1	1	1	DEL	1	DEL
chr10	33325581	33331944	+	1	1	1	1	1	1	1	1	1	DEL	1	1	1	1	1	DEL	DEL	1
chr10	33356740	33363042	-	1	1	1	1	1	1	1	1	1	DEL	1	1	1	1	1	DEL	DEL	DEL
chr10	33433838	33433838	+	0	0	0	0	0	0	0	0	0	0	0	0	0	0	0	0	INS	0
chr10	33532953	33532953	+	0	0	0	0	0	0	0	0	0	0	0	0	0	0	0	0	INS	0
chr10	33541392	33541772	+	1	1	1	1	DEL	1	1	1	1	DEL	1	1	1	1	1	DEL	DEL	1
chr10	33894006	33894006	None	0	0	0	0	0	0	0	0	0	0	0	0	0	0	0	0	0	INS
chr10	33953600	33953600	-	0	0	0	0	0	0	0	0	0	0	0	0	0	0	0	INS	0	0
chr10	34341388	34341388	+	0	0	0	0	0	0	0	0	0	0	0	0	0	0	0	0	INS	0
chr10	34550965	34550965	-	0	0	0	0	0	0	0	0	0	0	0	0	0	0	0	0	INS	0
chr10	34557827	34557827	-	0	0	0	0	0	0	0	0	0	0	0	0	0	0	0	0	INS	0
chr10	35029903	35036918	+	1	1	1	1	1	1	1	1	1	DEL	1	1	1	1	1	DEL	DEL	1
chr10	35070879	35077484	+	1	1	1	1	1	1	1	1	1	DEL	1	1	1	1	1	DEL	DEL	DEL
chr10	35178036	35178036	-	0	0	0	0	0	0	0	0	0	0	0	0	0	0	0	0	0	INS
chr10	35180832	35180832	-	0	0	0	0	0	0	0	0	0	0	0	0	0	0	0	0	INS	0
chr10	35235097	35241752	-	1	1	1	1	1	1	1	1	1	DEL	1	1	1	1	1	DEL	1	DEL
chr10	35388609	35394987	-	1	1	1	1	1	1	1	1	1	DEL	1	1	1	1	1	DEL	DEL	1
chr10	35396286	35404111	+	1	1	1	1	1	1	1	1	1	DEL	1	1	1	1	1	DEL	DEL	DEL
chr10	35624448	35624448	+	0	0	0	0	0	0	0	0	0	0	0	0	0	0	0	0	INS	0
chr10	35880482	35886681	+	1	1	1	1	1	1	1	1	1	DEL	1	1	1	1	1	DEL	DEL	1
chr10	35949595	35949595	+	0	0	0	0	0	0	0	0	0	0	0	0	0	0	0	0	INS	0
chr10	35995847	36002314	+	1	1	1	1	1	1	1	1	1	1	1	1	1	1	1	DEL	DEL	DEL
chr10	36032902	36032902	+	0	0	0	0	0	0	0	0	0	0	0	0	0	0	0	0	INS	0
chr10	36130394	36130394	-	0	0	0	0	0	0	0	0	0	0	0	0	0	0	0	0	INS	0
chr10	36186736	36186736	None	0	0	0	0	0	0	0	0	0	0	0	0	0	0	0	INS	0	0
chr10	36308853	36308853	None	0	0	0	0	0	0	0	0	0	0	0	0	0	0	0	INS	0	0
chr10	36332501	36332501	None	0	0	0	0	0	0	0	0	0	INS	0	0	0	0	0	0	0	0
chr10	36596976	36596976	+	0	0	0	0	0	0	0	0	0	0	0	0	0	0	0	0	INS	INS
chr10	36691388	36691388	+	0	0	0	0	0	0	0	0	0	0	0	0	0	0	0	INS	0	0
chr10	36742281	36742281	None	0	0	0	0	0	0	0	0	0	0	0	0	0	0	0	0	0	INS
chr10	36757647	36763666	+	1	1	1	1	1	1	1	1	1	1	1	1	1	1	1	DEL	DEL	1
chr10	36801209	36801209	-	0	0	0	0	0	0	0	0	0	0	0	0	0	0	0	0	INS	0
chr10	37039538	37039538	+	0	0	0	0	0	0	0	0	0	0	0	0	0	0	INS	0	0	0
chr10	37045968	37045968	None	0	0	0	0	0	0	0	0	0	0	0	0	0	0	0	0	INS	0
chr10	37086404	37086404	None	0	0	0	0	0	0	INS	0	0	0	0	0	0	0	0	0	0	0
chr10	37115210	37115210	-	0	0	0	0	0	0	0	0	0	0	0	0	0	0	0	0	INS	0
chr10	37295067	37295067	+	0	0	0	0	0	0	0	0	0	0	0	0	0	0	0	0	INS	0
chr10	37382927	37382927	+	0	0	0	0	0	0	0	0	0	0	0	0	0	0	0	0	0	INS
chr10	37421541	37428428	-	1	1	1	1	1	1	1	1	1	DEL	1	1	1	1	DEL	DEL	DEL	DEL
chr10	37430891	37430891	-	0	0	0	0	0	0	0	0	0	0	0	0	0	0	INS	0	0	0
chr10	37457163	37457163	-	0	0	0	0	0	0	0	0	0	0	0	0	0	0	0	0	INS	0
chr10	37506618	37506618	None	0	0	0	0	0	0	0	0	0	0	0	0	0	0	0	0	INS	0
chr10	37554801	37554801	-	0	0	0	0	0	0	0	0	0	0	0	0	0	0	INS	0	0	0
chr10	37626169	37626169	None	0	0	0	0	0	0	0	0	0	0	0	0	0	0	0	0	INS	0
chr10	37638238	37638238	-	0	0	0	0	0	0	0	0	0	0	0	0	0	0	0	0	INS	0
chr10	37655095	37661458	+	1	1	1	1	1	1	1	1	1	DEL	1	1	1	1	DEL	DEL	DEL	DEL
chr10	37817014	37817014	None	0	0	0	0	0	0	0	0	0	0	0	0	0	INS	0	0	0	0
chr10	37899454	37899454	None	0	0	0	0	0	0	0	0	0	0	0	0	0	0	0	0	INS	0
chr10	37906244	37906244	None	0	0	0	0	0	0	0	0	0	0	0	0	0	0	0	INS	0	0
chr10	37977938	37984406	-	1	1	1	1	1	1	1	1	1	1	1	1	1	1	DEL	DEL	DEL	DEL
chr10	38319602	38325990	+	1	1	1	1	1	1	1	1	1	1	1	1	1	1	1	1	DEL	1
chr10	38357662	38364076	+	1	1	1	1	1	1	1	1	1	DEL	1	1	1	1	1	1	1	1
chr10	38425435	38425435	None	0	0	0	0	0	0	0	0	0	0	0	0	0	0	0	INS	0	0
chr10	38456634	38463008	-	1	1	1	1	1	1	1	1	1	DEL	1	1	1	1	1	DEL	1	1
chr10	38560530	38566848	-	1	1	1	1	1	1	1	1	1	1	1	1	1	1	DEL	DEL	1	1
chr10	38670884	38677246	-	1	1	1	1	1	1	1	1	1	DEL	1	1	1	1	1	DEL	DEL	DEL
chr10	40663134	40663134	None	0	0	0	0	0	0	0	0	0	0	0	0	INS	0	0	0	0	0
chr10	40693003	40699168	-	1	1	1	1	1	1	1	1	1	1	1	1	1	1	1	1	DEL	1
chr10	40708318	40714500	+	1	1	1	1	1	1	1	1	1	DEL	1	1	1	1	1	DEL	1	1
chr10	41020295	41020295	+	0	0	0	0	0	0	0	0	0	0	0	0	0	0	0	0	INS	0
chr10	41868315	41868315	+	0	0	0	0	0	0	0	0	0	0	0	0	INS	0	0	0	0	0
chr10	42502011	42502011	None	0	0	0	0	0	0	0	0	0	0	0	0	INS	0	0	0	0	0
chr10	42828128	42828128	-	0	0	0	0	0	0	0	0	0	0	0	0	0	0	0	0	INS	0
chr10	42956663	42956663	None	0	0	0	0	0	0	0	0	0	0	0	0	0	0	0	0	INS	0
chr10	43213759	43213759	-	0	0	0	0	0	0	0	0	0	0	0	0	0	0	0	0	INS	0
chr10	43840246	43840246	None	0	0	0	0	0	0	0	0	0	0	0	0	0	0	0	0	INS	0
chr10	44421229	44421229	-	0	0	0	0	0	0	0	0	0	0	0	0	0	0	0	0	INS	0
chr10	44625558	44625810	+	1	DEL	DEL	1	1	1	1	1	1	DEL	1	1	1	1	1	DEL	DEL	1
chr10	44739643	44739643	+	0	0	0	0	0	0	0	0	0	0	0	0	0	0	0	0	0	INS
chr10	44777856	44777856	None	0	0	0	0	0	0	0	0	0	0	0	0	INS	0	0	0	0	0
chr10	45250927	45257278	-	1	1	1	1	1	1	1	1	1	1	1	1	1	1	1	DEL	1	1
chr10	45336165	45336165	+	0	0	0	0	0	0	0	0	0	0	0	0	0	0	0	0	INS	0
chr10	45407749	45413951	-	1	1	1	1	1	1	1	1	1	DEL	1	1	1	1	1	DEL	1	DEL
chr10	45425531	45425531	-	0	0	0	0	0	0	0	0	0	0	0	0	0	0	0	0	INS	0
chr10	45486715	45486715	-	0	0	0	0	0	0	0	0	0	0	0	0	0	0	0	0	INS	0
chr10	45531826	45531826	None	0	0	0	0	0	0	0	0	0	0	0	0	0	0	0	0	INS	0
chr10	45558763	45565231	+	1	1	1	1	1	1	1	1	1	DEL	1	1	1	1	1	DEL	DEL	DEL
chr10	45605889	45605889	+	0	0	0	0	0	0	0	0	0	0	0	0	0	0	0	0	INS	0
chr10	45651489	45651489	+	0	0	0	0	0	0	0	0	0	0	0	0	0	0	0	0	INS	0
chr10	45696889	45696889	-	0	0	0	0	0	0	0	0	0	0	0	0	0	0	0	INS	0	0
chr10	45827290	45827290	+	0	0	0	0	0	0	0	0	0	0	0	0	0	0	0	0	INS	0
chr10	45972685	45972685	+	0	0	0	0	0	0	0	0	0	0	0	0	0	0	0	0	INS	0
chr10	46039978	46039978	+	0	0	0	0	0	0	0	0	0	0	0	0	0	0	0	0	INS	0
chr10	46084267	46090758	+	1	1	1	1	1	1	1	1	1	DEL	1	1	1	1	1	DEL	DEL	1
chr10	46100034	46106472	+	1	1	1	1	1	1	1	1	1	DEL	1	1	1	1	1	1	DEL	1
chr10	46371697	46371697	None	0	0	0	0	0	0	0	0	0	0	0	0	0	0	0	0	INS	0
chr10	46614234	46614234	-	0	0	0	0	0	0	INS	0	0	0	INS	INS	0	0	0	0	INS	INS
chr10	46632823	46633564	-	1	1	DEL	1	1	DEL	1	1	DEL	1	DEL	1	DEL	DEL	1	1	1	1
chr10	46720011	46726198	+	1	1	1	1	1	1	1	1	1	1	1	1	1	1	1	DEL	1	DEL
chr10	46820186	46820186	None	0	0	0	0	0	0	0	0	0	0	0	0	0	0	0	0	INS	0
chr10	46821540	46821540	-	0	0	0	0	0	0	0	0	0	0	0	0	0	0	0	0	INS	0
chr10	47042034	47042034	+	0	0	0	0	0	0	0	0	0	INS	0	0	0	0	0	0	INS	0
chr10	47158095	47164914	+	1	1	1	1	1	1	DEL	DEL	1	1	DEL	1	1	1	1	1	1	1
chr10	47223251	47223251	+	0	0	0	0	0	0	0	0	0	0	0	0	0	0	0	0	INS	0
chr10	47244238	47250367	+	1	1	1	1	1	1	1	1	1	1	1	1	1	1	1	1	DEL	1
chr10	47294034	47300227	-	1	1	1	1	1	1	1	1	1	DEL	1	1	1	1	1	DEL	DEL	1
chr10	47383414	47389761	-	1	1	1	1	1	1	1	1	1	DEL	1	1	1	1	1	DEL	DEL	1
chr10	47595015	47601443	+	1	1	1	1	1	1	1	1	1	DEL	1	1	1	1	1	DEL	1	1
chr10	47919322	47925548	-	1	1	1	1	1	1	1	1	1	1	1	1	1	1	1	1	DEL	1
chr10	48089348	48089348	+	0	0	0	0	0	0	0	0	0	0	0	0	0	0	0	0	INS	0
chr10	48102161	48108645	-	1	1	1	1	1	1	DEL	1	1	DEL	1	1	1	1	1	DEL	1	DEL
chr10	48214116	48214116	None	0	0	0	0	0	0	0	0	0	0	0	0	0	0	0	0	INS	0
chr10	48545301	48552080	-	1	1	1	1	1	1	DEL	1	1	DEL	1	1	1	1	1	DEL	DEL	1
chr10	48562552	48562552	+	0	0	0	0	0	0	0	0	0	0	0	0	0	0	0	0	INS	0
chr10	48569606	48569606	-	0	0	0	0	0	0	0	0	0	0	0	0	0	0	0	0	INS	0
chr10	48745298	48751401	+	1	1	1	1	1	1	1	1	1	1	1	1	1	1	1	1	DEL	1
chr10	48944843	48951129	+	1	1	1	1	1	1	1	1	1	DEL	1	1	1	1	1	DEL	DEL	1
chr10	49486844	49486844	+	0	0	0	0	0	0	0	0	0	0	0	0	0	0	0	0	0	INS
chr10	49526226	49526226	None	0	0	0	0	0	0	0	0	0	0	0	0	0	INS	0	0	INS	0
chr10	49543303	49550645	+	1	DEL	DEL	DEL	DEL	DEL	DEL	DEL	DEL	DEL	DEL	DEL	DEL	DEL	DEL	DEL	DEL	DEL
chr10	49555711	49561998	+	1	1	1	1	1	1	1	1	1	1	1	1	1	1	1	DEL	1	1
chr10	49606896	49613052	-	1	1	1	1	1	1	1	1	1	1	1	1	1	1	1	1	DEL	1
chr10	49687118	49693163	-	1	1	1	1	1	1	1	1	1	DEL	1	1	1	1	1	1	DEL	1
chr10	49749001	49755274	+	1	1	1	1	1	1	1	1	1	DEL	1	1	1	1	1	DEL	DEL	1
chr10	49821494	49821494	-	0	0	0	0	0	0	0	0	0	0	0	0	0	0	0	0	INS	0
chr10	49828924	49835360	+	1	1	1	1	1	1	1	1	1	DEL	1	1	1	1	1	DEL	DEL	1
chr10	49898275	49904704	-	1	1	1	1	1	1	1	1	1	DEL	1	1	1	1	1	1	DEL	1
chr10	49989731	49995895	+	1	1	1	1	1	1	1	1	1	DEL	1	1	1	1	1	1	DEL	1
chr10	50082721	50088925	+	1	1	1	1	1	1	1	1	1	DEL	1	1	1	1	1	DEL	1	1
chr10	50106408	50112737	-	1	1	1	1	1	1	1	1	1	1	1	1	1	1	1	1	DEL	DEL
chr10	50206006	50206006	None	0	0	0	0	0	0	0	0	0	INS	0	0	0	0	0	0	0	0
chr10	50268632	50274822	-	1	1	1	1	1	1	1	1	1	1	1	1	1	1	1	1	DEL	1
chr10	50281015	50281015	None	0	0	0	0	0	0	0	0	0	0	0	0	0	0	0	0	INS	0
chr10	50302335	50302335	+	0	0	0	0	0	0	0	0	0	0	0	0	0	0	0	INS	0	0
chr10	50319876	50319876	+	0	0	0	0	0	0	0	0	0	0	0	0	0	0	0	0	INS	0
chr10	50392928	50399331	-	1	1	1	1	1	1	1	1	1	DEL	1	1	1	1	1	DEL	DEL	DEL
chr10	50447393	50447393	-	0	0	0	0	0	0	0	0	0	INS	0	0	0	0	0	INS	0	0
chr10	50473319	50473319	-	0	0	0	0	0	0	0	0	0	0	0	0	0	0	0	0	INS	0
chr10	50485609	50485609	+	0	0	0	0	0	0	0	0	0	0	0	0	0	0	0	0	0	INS
chr10	50535368	50535368	-	0	0	0	0	0	0	0	0	0	0	0	0	0	0	0	0	0	INS
chr10	50754107	50760913	+	1	1	1	1	1	1	1	1	1	DEL	1	1	1	1	1	DEL	DEL	DEL
chr10	50821036	50821036	+	0	0	0	0	0	0	0	0	0	0	0	0	0	0	0	0	0	INS
chr10	50966099	50970927	-	1	1	1	1	1	1	1	1	1	1	1	1	1	1	1	1	DEL	1
chr10	51030638	51030638	+	0	0	0	0	0	0	0	0	0	0	0	0	0	0	0	0	INS	0
chr10	51041143	51041143	-	0	0	0	0	0	0	0	0	0	0	0	0	0	0	0	INS	0	0
chr10	51062801	51068465	+	1	1	1	1	1	1	1	1	1	DEL	1	1	1	1	1	1	1	1
chr10	51075807	51081762	-	1	1	1	1	1	1	1	1	1	DEL	1	1	1	1	1	DEL	DEL	1
chr10	51189945	51196065	-	1	1	1	1	1	1	1	1	1	1	1	1	1	1	1	DEL	DEL	DEL
chr10	51380761	51380761	None	0	0	0	0	0	0	0	0	0	0	0	0	0	0	0	0	INS	INS
chr10	51448312	51448312	None	0	0	0	0	0	0	0	0	0	0	0	0	0	INS	0	0	INS	0
chr10	51550895	51550895	None	0	0	0	0	0	0	0	0	0	0	0	0	0	0	0	0	INS	0
chr10	51704846	51711320	-	1	1	1	1	1	1	1	1	1	DEL	1	1	1	1	1	1	DEL	1
chr10	51712541	51719165	-	1	1	1	1	1	1	1	1	1	DEL	1	1	1	1	1	1	DEL	1
chr10	51828706	51835101	-	1	1	1	1	1	1	1	1	1	DEL	1	1	1	1	1	1	DEL	1
chr10	52154807	52154807	+	0	0	0	0	0	0	0	0	0	0	0	0	0	0	0	0	INS	0
chr10	52259674	52259674	None	0	0	0	0	0	0	0	0	0	0	0	0	0	0	0	0	INS	0
chr10	52478305	52478305	-	0	0	0	0	0	0	0	0	0	0	0	0	0	0	0	0	INS	0
chr10	52508171	52508171	+	0	0	0	0	0	0	0	0	0	0	0	0	0	0	0	0	INS	0
chr10	52635315	52635315	-	0	0	0	0	0	0	0	0	0	0	0	0	0	0	0	0	INS	0
chr10	52675325	52675325	None	0	0	0	0	0	0	0	0	0	0	0	0	0	0	0	0	INS	0
chr10	52734745	52734745	None	0	0	0	0	0	0	0	0	0	0	0	0	0	0	0	0	0	INS
chr10	52816835	52816835	-	0	0	0	0	0	0	0	0	0	0	0	0	0	0	0	0	INS	0
chr10	52827459	52827459	-	0	0	0	0	0	0	0	0	0	0	0	0	0	0	0	INS	0	0
chr10	52866513	52866513	-	0	0	0	0	0	0	0	0	0	0	0	0	0	0	0	INS	0	0
chr10	53226783	53226783	+	0	0	0	0	0	0	0	0	0	0	0	0	0	0	0	0	INS	0
chr10	53386128	53392185	+	1	1	1	1	1	1	1	1	1	DEL	1	1	1	1	1	DEL	DEL	1
chr10	53601296	53601296	-	0	0	0	0	0	0	0	0	0	0	0	0	0	0	0	0	INS	0
chr10	53613437	53620183	-	1	1	1	1	1	1	1	1	1	DEL	1	1	1	1	1	DEL	DEL	1
chr10	53622526	53622526	+	0	0	0	0	0	0	0	0	0	0	0	0	0	0	0	0	INS	0
chr10	53715491	53715491	+	0	0	0	0	0	0	0	0	0	0	0	0	0	0	0	0	INS	0
chr10	53861966	53868781	-	1	1	1	1	1	1	1	1	1	DEL	1	1	1	1	1	DEL	1	DEL
chr10	53901241	53901241	+	0	0	0	0	0	0	0	0	0	0	0	0	0	0	0	0	INS	0
chr10	53999019	53999019	None	0	0	0	0	0	0	0	0	0	0	0	0	0	0	0	0	0	INS
chr10	54067953	54067953	+	0	0	0	0	0	0	0	0	0	0	0	0	0	0	0	0	INS	0
chr10	54091156	54091156	+	0	0	0	0	0	0	0	0	0	0	0	0	0	0	0	INS	0	0
chr10	54339147	54339641	-	1	1	1	1	1	1	1	1	1	1	DEL	DEL	1	1	1	DEL	DEL	DEL
chr10	54469013	54469013	+	0	0	0	0	0	0	0	0	0	0	0	0	0	0	0	0	INS	0
chr10	54621533	54628010	-	1	1	1	1	1	1	1	1	1	DEL	1	1	1	1	1	DEL	DEL	1
chr10	54854567	54854567	+	0	0	0	0	0	0	0	0	0	0	0	0	0	0	0	0	INS	0
chr10	55012196	55012196	-	0	0	0	0	0	0	0	0	0	0	0	0	0	0	0	0	INS	0
chr10	55217805	55224653	-	1	1	1	1	1	1	1	1	1	DEL	1	1	1	1	1	1	1	1
chr10	55235876	55235876	-	0	0	0	0	0	0	0	0	0	0	0	0	0	0	0	INS	0	0
chr10	55294641	55300968	+	1	1	1	1	1	1	1	1	1	DEL	1	1	1	1	1	DEL	DEL	DEL
chr10	55372975	55379409	+	1	1	1	1	1	1	1	1	1	1	1	1	1	1	1	1	DEL	1
chr10	55383896	55390184	-	1	1	1	1	1	1	1	1	1	DEL	1	1	1	DEL	1	DEL	DEL	DEL
chr10	55400617	55400617	-	0	0	0	0	0	0	0	0	0	0	0	0	0	0	0	0	INS	0
chr10	55464571	55470941	+	1	1	1	1	1	1	1	1	1	DEL	1	1	1	1	1	1	DEL	1
chr10	55532887	55532887	+	0	0	0	0	0	0	0	0	0	0	0	0	0	INS	0	0	0	0
chr10	55561491	55567763	+	1	1	1	1	1	1	1	1	1	DEL	1	1	1	1	1	DEL	DEL	1
chr10	55614351	55620618	+	1	1	1	1	1	1	1	1	1	DEL	1	1	1	DEL	1	DEL	DEL	1
chr10	55622001	55622001	+	0	0	0	0	0	0	0	0	0	INS	0	0	0	0	0	INS	0	0
chr10	55643458	55643458	None	0	0	0	0	0	0	0	0	0	0	0	0	0	0	0	0	INS	0
chr10	55649338	55649338	-	0	0	0	0	0	0	0	0	0	0	0	0	0	0	0	0	INS	0
chr10	55650352	55650352	-	0	0	0	0	0	0	0	0	0	INS	0	0	0	0	0	INS	0	0
chr10	55696717	55696717	+	0	0	0	0	0	0	0	0	0	0	0	0	0	0	0	0	INS	0
chr10	55717016	55717016	None	0	0	0	0	0	0	0	0	0	0	0	0	0	INS	0	0	INS	0
chr10	55750891	55757376	+	1	1	1	1	1	1	1	1	1	DEL	1	1	1	1	1	DEL	DEL	DEL
chr10	55864696	55864696	+	0	0	0	0	0	0	0	0	0	0	0	0	0	0	0	INS	0	0
chr10	55917359	55917359	+	0	0	0	0	0	0	0	0	0	0	0	0	0	0	0	0	0	INS
chr10	55979232	55979232	None	0	0	0	0	0	0	0	0	0	0	0	0	0	0	0	0	INS	0
chr10	56007063	56013771	+	1	1	1	1	1	1	1	1	1	DEL	1	1	1	1	1	DEL	DEL	DEL
chr10	56323833	56323833	+	0	0	0	0	0	0	0	0	0	INS	0	0	0	0	0	0	0	0
chr10	56333634	56333634	None	0	0	0	0	0	0	0	0	0	0	0	0	0	0	0	0	INS	0
chr10	56381792	56381792	None	0	0	0	0	0	0	0	0	0	0	0	0	0	0	0	0	INS	0
chr10	56420782	56427982	-	1	1	1	1	1	1	1	DEL	1	DEL	DEL	1	1	1	1	DEL	DEL	1
chr10	56430822	56430822	+	0	0	0	0	0	0	0	0	0	0	0	0	0	0	0	0	INS	0
chr10	56505656	56505656	-	0	0	0	0	0	0	0	0	0	0	0	0	0	0	0	0	INS	0
chr10	56689325	56689325	+	0	0	0	0	0	0	0	0	0	0	0	0	0	0	0	0	INS	0
chr10	56743248	56749676	-	1	1	1	1	1	1	1	1	1	1	1	1	1	1	DEL	1	DEL	1
chr10	56802517	56802517	-	0	0	0	0	0	0	0	0	0	0	0	0	0	0	0	0	INS	0
chr10	56819100	56825517	+	1	1	1	1	1	1	1	1	1	DEL	1	1	1	1	1	DEL	DEL	1
chr10	56958932	56965265	+	1	1	1	1	1	1	1	1	1	DEL	1	1	1	1	1	DEL	DEL	1
chr10	57016627	57016627	-	0	0	0	0	0	0	0	0	0	0	0	0	0	0	0	0	INS	0
chr10	57170372	57176514	+	1	1	1	1	1	1	1	1	1	DEL	1	1	1	1	1	1	1	1
chr10	57358013	57358013	-	0	0	0	0	0	0	0	0	0	0	0	0	0	0	0	0	INS	0
chr10	57398331	57404693	+	1	1	1	1	1	1	1	1	1	DEL	1	1	1	1	1	DEL	DEL	1
chr10	58182346	58188564	-	1	1	1	1	1	1	1	1	1	1	1	1	1	1	1	1	DEL	1
chr10	58489987	58497786	-	1	1	1	1	1	1	1	1	1	DEL	1	1	1	1	1	DEL	DEL	1
chr10	58951504	58951504	None	0	0	0	0	0	0	0	0	0	0	0	0	0	0	0	0	0	INS
chr10	62677159	62683370	-	1	1	1	1	1	1	1	1	1	1	1	1	1	1	1	1	DEL	1
chr10	62975405	62981873	+	1	DEL	1	1	1	1	1	1	1	DEL	1	1	DEL	1	1	DEL	DEL	DEL
chr10	63035509	63035509	-	0	0	0	0	0	0	0	0	0	0	0	0	INS	0	0	0	INS	0
chr10	63125999	63132481	+	1	DEL	1	1	1	1	1	1	1	DEL	1	1	DEL	1	1	DEL	DEL	1
chr10	63186270	63193217	+	1	1	1	1	1	1	1	1	1	1	1	1	1	1	1	DEL	1	1
chr10	63204396	63210735	+	1	DEL	1	1	1	1	1	1	1	DEL	1	1	DEL	1	1	DEL	DEL	1
chr10	63573351	63573351	-	0	0	0	0	0	0	0	0	0	0	0	0	0	0	0	0	INS	0
chr10	63845148	63845148	+	0	0	0	0	0	0	0	0	0	0	0	0	0	0	0	0	INS	0
chr10	63909019	63909019	+	0	0	0	0	0	0	0	0	0	0	0	0	0	0	0	0	INS	0
chr10	64117497	64117497	None	0	0	0	0	0	0	0	0	0	0	0	0	INS	0	0	0	0	0
chr10	64151766	64151766	-	0	0	0	0	0	0	0	0	0	0	0	0	INS	0	0	0	0	0
chr10	64186042	64186042	-	0	0	0	0	0	0	0	0	0	0	0	0	0	0	0	0	INS	0
chr10	64195244	64195244	-	0	0	0	0	0	0	0	0	0	0	0	0	INS	0	0	INS	0	0
chr10	64224107	64224107	+	0	INS	0	0	0	0	0	0	0	0	0	0	0	0	0	INS	INS	0
chr10	64391663	64397754	-	1	DEL	1	1	1	1	1	1	1	1	1	1	DEL	1	1	DEL	DEL	DEL
chr10	64556977	64563170	-	1	1	1	1	1	1	1	1	1	DEL	1	1	1	1	1	DEL	DEL	1
chr10	64845969	64852633	-	1	DEL	1	1	1	DEL	1	1	1	DEL	1	1	DEL	1	1	DEL	1	DEL
chr10	64968605	64968605	+	0	0	0	0	0	0	0	0	0	0	0	0	0	0	0	INS	0	0
chr10	65031966	65038192	-	1	1	1	1	1	1	1	1	1	DEL	1	1	1	1	1	DEL	DEL	1
chr10	65119746	65126411	-	1	DEL	1	1	1	1	1	1	1	DEL	1	1	DEL	1	1	DEL	DEL	DEL
chr10	65128518	65134719	+	1	1	1	1	1	1	1	1	1	DEL	1	1	1	1	1	DEL	DEL	1
chr10	65200834	65200834	-	0	0	0	0	0	0	0	0	0	0	0	0	0	0	0	0	INS	0
chr10	65363714	65364124	+	1	1	1	1	1	1	1	1	1	DEL	1	1	1	1	1	DEL	DEL	DEL
chr10	65400793	65407564	+	1	1	1	1	DEL	1	1	DEL	1	DEL	DEL	1	1	1	DEL	DEL	1	DEL
chr10	65459564	65465699	-	1	1	1	DEL	DEL	1	1	DEL	1	1	DEL	1	1	1	DEL	DEL	DEL	DEL
chr10	65535394	65542072	+	1	DEL	1	DEL	DEL	1	1	DEL	1	DEL	DEL	1	DEL	1	DEL	DEL	DEL	DEL
chr10	65597669	65597669	None	0	0	0	0	0	0	0	0	0	0	0	0	0	0	0	0	INS	0
chr10	65693772	65693772	-	0	0	0	0	0	0	0	0	0	0	0	0	0	0	0	INS	0	0
chr10	65868544	65868544	+	0	0	0	0	0	0	0	0	0	0	0	0	0	0	0	0	INS	0
chr10	65925183	65931780	-	1	1	1	DEL	DEL	1	1	DEL	1	DEL	DEL	1	1	1	DEL	DEL	DEL	DEL
chr10	66042717	66042717	+	0	0	0	0	0	0	0	0	0	0	0	0	0	0	0	INS	0	INS
chr10	66044965	66051795	+	1	1	1	DEL	1	1	1	1	1	1	1	1	1	1	1	1	1	1
chr10	66134676	66134929	+	1	1	1	1	1	1	1	1	1	1	1	1	1	1	1	DEL	1	1
chr10	66179014	66179014	+	0	0	0	0	0	0	0	0	0	INS	0	0	0	0	0	0	0	0
chr10	67344067	67344067	-	0	0	0	0	INS	0	0	0	0	0	0	0	INS	INS	0	0	0	0
chr10	67399431	67399431	+	0	0	0	INS	INS	INS	0	INS	0	0	INS	0	INS	INS	INS	0	0	0
chr10	67433712	67433712	None	0	0	0	0	INS	0	0	0	0	0	0	0	0	INS	0	0	0	0
chr10	67863550	67863550	-	0	0	0	0	0	0	0	0	0	0	0	0	0	0	0	0	INS	0
chr10	68180474	68180474	+	0	0	0	0	0	0	0	0	0	INS	0	0	0	0	0	0	0	0
chr10	68513078	68519336	-	1	1	1	1	1	1	1	1	1	1	1	1	1	1	1	1	DEL	1
chr10	68522727	68528967	+	1	1	1	1	1	1	1	1	1	DEL	1	1	1	1	1	1	DEL	1
chr10	68539957	68539957	-	0	0	0	0	0	0	0	0	0	0	0	0	0	0	0	0	INS	0
chr10	68607981	68607981	None	0	0	0	0	0	0	0	0	0	0	0	0	0	0	0	0	INS	0
chr10	68659374	68665810	+	1	DEL	DEL	DEL	1	1	1	1	1	DEL	1	1	1	1	DEL	DEL	DEL	1
chr10	68692243	68698815	-	1	DEL	DEL	DEL	1	1	1	1	1	DEL	1	DEL	1	DEL	DEL	DEL	DEL	DEL
chr10	70125180	70131411	+	1	1	1	1	1	1	1	1	1	1	1	1	1	1	1	1	DEL	1
chr10	70251530	70251530	-	0	0	0	0	0	0	0	0	0	0	0	0	0	0	0	INS	0	0
chr10	70972329	70978644	-	1	1	1	1	1	1	1	1	1	1	1	1	1	1	1	1	DEL	1
chr10	70991249	70991249	None	0	0	0	0	0	0	0	0	0	0	0	0	0	0	0	0	INS	0
chr10	71022254	71028602	-	1	1	1	1	1	1	1	1	1	DEL	1	1	1	DEL	1	1	DEL	1
chr10	71064892	71064892	-	0	0	0	0	0	0	0	0	0	0	0	0	0	0	0	0	INS	0
chr10	71081413	71081413	-	0	0	0	0	0	0	0	0	0	0	0	0	0	0	0	0	INS	0
chr10	71144310	71144310	-	0	0	0	0	0	0	0	0	0	0	0	0	0	0	0	0	INS	0
chr10	71212900	71212900	-	0	0	0	0	0	0	0	0	0	0	0	0	0	0	0	0	INS	0
chr10	71312334	71318595	-	1	1	1	1	1	1	1	1	1	1	1	1	1	1	1	DEL	DEL	1
chr10	71439184	71439184	+	0	0	0	0	0	0	0	0	0	0	0	0	0	0	0	0	INS	0
chr10	71470431	71477416	+	1	1	1	1	1	1	1	1	1	DEL	1	1	1	1	1	DEL	DEL	1
chr10	71640571	71640571	None	0	0	0	0	0	0	0	0	0	INS	0	0	0	0	0	0	0	0
chr10	71695222	71695222	+	0	0	0	0	0	0	0	0	0	0	0	0	0	0	0	0	0	INS
chr10	71712757	71718962	-	1	1	1	1	1	1	1	1	1	DEL	1	1	1	1	1	1	DEL	1
chr10	71785535	71785535	-	0	0	0	0	0	0	0	0	0	0	0	0	0	0	0	0	INS	0
chr10	71896322	71896322	-	0	0	0	0	0	0	0	0	0	0	0	0	0	0	0	0	INS	0
chr10	71904168	71904168	-	0	0	0	0	0	0	0	0	0	INS	0	0	0	0	0	0	0	0
chr10	71919822	71926211	+	1	1	1	1	1	1	1	1	1	DEL	1	1	1	1	1	1	1	1
chr10	71955572	71962020	+	1	1	1	1	1	1	1	1	1	DEL	1	1	1	1	1	1	DEL	1
chr10	72025221	72025221	+	0	0	0	0	0	0	0	0	0	0	0	0	0	0	0	0	INS	0
chr10	72064891	72064891	+	0	0	0	0	0	0	0	0	0	0	0	0	0	0	0	0	INS	0
chr10	72144021	72144021	+	0	0	0	0	0	0	0	0	0	0	0	0	0	0	0	0	INS	0
chr10	72153604	72159846	+	1	1	1	1	1	1	1	1	1	1	1	1	1	1	1	1	DEL	1
chr10	72309689	72309689	+	0	0	0	0	0	0	0	0	0	0	0	0	0	0	0	0	INS	0
chr10	72394630	72401029	-	1	1	1	1	1	1	1	1	1	DEL	1	1	1	1	1	1	DEL	1
chr10	72440520	72440520	+	0	0	0	0	0	0	0	0	0	0	0	0	0	0	0	0	INS	0
chr10	72710275	72710275	None	0	0	0	0	0	0	0	0	0	0	0	0	0	0	0	0	INS	0
chr10	72762718	72762718	+	0	0	0	0	0	0	0	0	0	INS	0	0	0	0	0	0	0	0
chr10	72843718	72843718	-	0	0	0	0	0	0	0	0	0	0	0	0	0	0	0	INS	0	0
chr10	72900268	72907116	+	1	1	1	1	1	1	1	1	1	DEL	1	1	1	1	1	DEL	DEL	1
chr10	73058550	73064971	-	1	1	1	1	1	1	1	1	1	1	1	1	1	DEL	1	DEL	1	1
chr10	73227589	73234341	+	1	1	1	1	1	1	1	1	1	DEL	1	1	1	1	1	DEL	DEL	DEL
chr10	73548354	73548354	None	0	0	0	0	0	0	0	0	0	0	0	0	0	0	0	0	INS	0
chr10	73585850	73585850	-	0	0	0	0	0	0	0	0	0	0	0	0	0	0	0	0	INS	0
chr10	73615524	73621926	-	1	1	1	1	1	1	1	1	1	DEL	1	1	1	1	1	DEL	DEL	1
chr10	73706083	73712500	+	1	1	1	1	1	1	1	1	1	DEL	1	1	1	1	1	1	1	1
chr10	73890016	73890016	-	0	0	0	0	0	0	0	0	0	0	0	0	0	INS	0	0	0	0
chr10	73896053	73902301	-	1	1	1	1	1	1	1	1	1	DEL	1	1	1	DEL	1	1	1	DEL
chr10	73972384	73972384	+	0	0	0	0	0	0	0	0	0	0	0	0	0	0	0	0	INS	0
chr10	74118128	74124447	+	1	1	1	1	1	1	1	1	1	DEL	1	1	1	1	1	DEL	DEL	1
chr10	74161419	74161419	+	0	0	0	0	0	0	0	0	0	0	0	0	0	0	0	0	INS	0
chr10	74162056	74162056	-	0	0	0	0	0	0	0	0	0	0	0	0	0	0	0	0	0	INS
chr10	74241946	74241946	None	0	0	0	0	0	0	0	INS	0	0	0	0	0	0	0	0	0	0
chr10	78113329	78119496	+	1	1	1	1	1	1	1	1	1	DEL	1	1	1	1	1	1	DEL	1
chr10	78210262	78210262	+	0	0	0	0	0	0	0	0	0	0	0	0	0	0	0	INS	0	0
chr10	78224716	78224716	-	0	0	0	0	0	0	0	0	0	0	0	0	0	0	0	INS	0	0
chr10	78266220	78273138	-	1	1	1	1	1	1	1	1	1	DEL	1	1	1	1	1	DEL	DEL	DEL
chr10	78944500	78944500	-	0	0	0	0	0	0	0	0	0	0	0	0	0	0	0	0	INS	0
chr10	78966993	78966993	+	0	0	0	0	0	0	0	0	0	0	0	0	0	0	0	0	INS	0
chr10	81594280	81594280	-	0	0	0	0	0	0	0	0	0	0	0	0	0	0	0	0	INS	0
chr10	81743154	81743154	+	0	0	0	0	0	0	0	0	0	INS	0	0	0	0	0	INS	0	0
chr10	81851855	81858325	-	1	DEL	DEL	1	DEL	1	1	1	1	1	DEL	1	DEL	1	DEL	1	1	1
chr10	81874222	81880583	+	1	1	1	1	1	1	1	1	1	DEL	1	1	1	1	1	DEL	1	1
chr10	81911655	81911655	-	0	0	0	0	0	0	0	0	0	0	0	0	0	0	0	0	INS	0
chr10	82029795	82029795	None	0	0	INS	INS	INS	0	0	0	0	0	0	0	0	0	0	INS	0	0
chr10	82046877	82046877	-	0	INS	INS	0	INS	INS	0	0	0	0	INS	INS	INS	INS	INS	0	0	0
chr10	82128397	82128397	None	0	0	0	0	INS	0	0	0	0	0	0	0	0	INS	0	0	INS	0
chr10	82616378	82616378	-	0	0	0	0	0	0	0	0	0	INS	0	0	0	0	0	0	0	0
chr10	83162988	83162988	-	0	0	0	0	0	0	0	0	0	0	0	0	0	0	0	0	INS	0
chr10	83326328	83326328	None	0	0	0	0	0	0	0	0	0	0	0	0	0	0	0	0	INS	0
chr10	83466549	83466549	-	0	0	0	0	0	0	0	0	0	0	0	0	0	0	0	0	0	INS
chr10	83994761	83994761	-	0	0	0	0	0	0	0	0	0	0	0	0	0	0	0	0	INS	0
chr10	84686886	84686886	None	0	0	0	0	INS	0	0	0	0	0	0	0	INS	INS	0	0	0	INS
chr10	84808845	84808845	+	0	0	0	0	0	0	0	0	0	0	0	0	0	0	0	INS	0	0
chr10	84845956	84845956	-	0	0	0	0	INS	INS	INS	INS	0	0	INS	0	INS	INS	0	0	0	0
chr10	85006873	85006873	+	0	0	0	0	0	0	0	0	0	0	0	INS	0	0	0	0	0	0
chr10	85255882	85261201	+	1	1	1	1	1	1	1	1	1	DEL	1	1	1	1	1	1	1	1
chr10	85318106	85324711	+	1	1	1	1	1	1	1	1	1	DEL	1	1	1	1	1	1	1	1
chr10	85463002	85463002	-	0	0	0	0	0	0	0	0	0	0	0	0	0	0	0	0	0	INS
chr10	85619679	85619679	None	0	0	0	0	0	0	0	0	0	0	0	0	0	0	0	0	INS	0
chr10	85696806	85703905	+	1	1	1	1	1	1	1	1	1	DEL	1	1	1	1	1	DEL	DEL	DEL
chr10	85881389	85881389	-	0	0	0	0	0	0	0	0	0	0	0	0	0	0	0	0	INS	0
chr10	86274698	86274698	-	0	0	0	0	0	0	0	0	0	0	0	0	0	0	0	INS	0	0
chr10	86422001	86422001	-	0	0	0	0	0	0	0	0	0	0	0	0	0	0	0	INS	0	0
chr10	86533994	86534168	-	1	1	1	1	DEL	1	1	DEL	1	DEL	DEL	1	1	DEL	1	DEL	DEL	1
chr10	86636981	86637563	-	1	1	1	1	1	1	1	1	1	1	1	1	1	1	1	1	DEL	1
chr10	86636999	86643601	-	1	1	1	1	1	1	1	1	1	DEL	1	1	1	1	1	DEL	1	1
chr10	86726038	86726038	None	0	0	0	0	0	0	0	0	0	0	0	0	0	0	0	0	INS	0
chr10	86941586	86941586	+	0	0	0	0	0	0	0	0	0	0	0	0	0	0	0	0	INS	0
chr10	87109709	87109709	-	0	0	0	0	0	0	0	0	0	0	0	0	0	0	0	0	INS	0
chr10	87290302	87290302	-	0	0	0	0	0	0	0	0	0	INS	0	0	0	0	0	0	0	0
chr10	87558024	87564567	+	1	1	1	1	DEL	DEL	DEL	DEL	1	DEL	DEL	DEL	1	DEL	DEL	DEL	DEL	1
chr10	87700102	87700102	-	0	0	0	0	0	0	0	0	0	0	0	0	0	0	0	0	INS	0
chr10	88623703	88623703	+	0	0	0	0	INS	INS	0	0	0	0	0	0	0	INS	0	0	0	0
chr10	88641445	88641445	+	0	0	0	0	0	0	0	0	0	0	0	0	0	0	0	INS	0	0
chr10	88733118	88733118	-	0	0	0	0	INS	0	0	0	0	0	0	0	0	INS	0	0	0	0
chr10	89399853	89399853	-	0	0	0	0	0	0	0	0	0	0	0	0	0	0	0	0	INS	0
chr10	89450757	89450757	-	0	0	0	0	0	0	0	0	0	0	0	INS	0	0	0	0	0	0
chr10	89517751	89523013	-	1	1	1	1	1	1	1	1	1	DEL	1	DEL	1	1	1	DEL	DEL	DEL
chr10	89586012	89586012	None	0	0	0	0	0	0	0	0	0	0	0	0	0	0	0	0	INS	0
chr10	89600467	89600467	+	0	0	0	0	0	0	0	0	0	0	0	0	0	0	0	0	INS	0
chr10	89604716	89604716	+	0	0	0	0	0	0	0	0	0	0	0	INS	0	0	0	0	0	0
chr10	89683827	89683827	+	0	0	0	0	0	0	0	0	0	0	0	0	0	0	0	0	INS	0
chr10	89708298	89708298	None	0	0	0	0	0	0	0	0	0	0	0	0	0	0	0	0	INS	0
chr10	89711702	89718151	+	1	1	1	1	DEL	DEL	DEL	DEL	1	DEL	DEL	DEL	DEL	DEL	DEL	DEL	DEL	DEL
chr10	89723315	89723315	-	0	0	0	0	0	0	0	0	0	0	0	0	0	0	0	0	INS	0
chr10	89728772	89728772	None	0	0	0	0	INS	0	0	0	0	0	0	0	0	0	0	0	0	0
chr10	89739665	89739665	+	0	0	0	0	INS	0	0	0	0	0	0	0	0	INS	0	0	0	0
chr10	89801356	89801356	+	0	0	0	0	0	0	0	0	0	0	0	0	0	0	0	0	INS	0
chr10	89825504	89825504	-	0	0	0	0	0	0	0	0	0	0	0	0	0	0	0	0	INS	0
chr10	89872375	89872375	+	0	0	0	0	0	0	0	0	0	0	0	0	0	0	0	0	INS	0
chr10	89988367	89988367	-	0	0	0	0	0	0	0	0	0	0	0	0	0	0	0	0	INS	0
chr10	90081314	90081314	-	0	0	0	0	0	0	0	0	0	0	0	0	0	0	0	INS	0	0
chr10	90163435	90163435	+	0	0	0	0	INS	0	0	0	0	0	0	0	0	0	0	0	0	0
chr10	90496280	90496280	+	0	0	0	0	0	0	0	0	0	0	0	0	0	0	0	0	INS	0
chr10	90691376	90691376	-	0	0	0	0	0	0	0	0	0	0	0	0	0	0	0	0	INS	0
chr10	90714973	90721268	-	1	1	1	1	1	1	1	1	1	DEL	1	1	1	1	1	DEL	1	1
chr10	90794927	90801734	+	1	1	1	1	1	1	1	1	1	DEL	1	1	1	1	1	DEL	DEL	1
chr10	90870249	90870249	None	0	0	0	0	0	0	0	0	0	INS	0	0	0	0	0	INS	INS	0
chr10	90961847	90961847	-	0	0	0	0	0	0	0	0	0	INS	0	0	0	0	0	0	0	0
chr10	91017203	91017203	None	0	0	0	0	0	0	0	0	0	0	0	0	0	0	0	0	INS	0
chr10	91083871	91083871	+	0	0	0	0	0	0	0	0	0	0	0	0	0	0	0	0	INS	0
chr10	91391544	91398001	-	1	DEL	DEL	DEL	DEL	DEL	DEL	DEL	1	DEL	DEL	DEL	DEL	DEL	DEL	1	DEL	DEL
chr10	91439920	91439920	-	0	INS	INS	0	INS	0	0	0	0	0	0	0	INS	0	INS	0	0	0
chr10	91510209	91510209	-	0	0	0	0	0	0	0	0	0	0	0	0	INS	INS	0	0	0	0
chr10	91642178	91642178	+	0	0	0	0	INS	0	0	0	0	0	0	0	INS	0	0	0	0	0
chr10	91882173	91882173	+	0	0	0	0	0	0	INS	0	0	0	0	0	0	INS	0	0	0	0
chr10	91907814	91907814	+	0	0	0	0	INS	0	0	0	0	0	0	0	0	0	INS	0	0	0
chr10	91917119	91917119	+	0	0	0	0	0	0	0	0	0	0	0	0	0	0	0	INS	0	0
chr10	92049980	92049980	None	0	0	0	0	INS	0	0	0	0	0	0	0	INS	INS	0	0	0	0
chr10	92265964	92272220	-	1	1	1	1	1	1	1	1	1	1	1	1	1	1	1	1	DEL	1
chr10	92371866	92378254	-	1	DEL	DEL	DEL	DEL	DEL	DEL	DEL	1	DEL	DEL	DEL	DEL	DEL	DEL	DEL	DEL	DEL
chr10	92516921	92523331	-	1	DEL	DEL	DEL	DEL	DEL	DEL	DEL	1	DEL	DEL	DEL	DEL	DEL	DEL	1	DEL	DEL
chr10	92786799	92786799	-	0	0	0	0	0	0	0	0	0	0	0	0	0	0	0	0	INS	0
chr10	92872388	92878790	-	1	1	1	1	1	1	1	1	1	1	1	1	1	1	1	1	DEL	1
chr10	93722820	93722820	-	0	INS	INS	0	0	INS	0	0	0	0	INS	INS	INS	0	0	0	0	0
chr10	93837722	93837722	None	0	0	0	0	0	0	0	0	0	0	0	0	0	0	0	0	0	INS
chr10	94628032	94628032	None	0	0	0	0	0	0	0	0	0	0	0	0	0	0	0	0	INS	0
chr10	95531079	95537091	-	1	1	1	1	1	1	1	1	1	1	1	1	1	1	1	1	DEL	1
chr10	95579154	95579154	None	0	0	0	0	0	0	0	0	0	0	0	0	0	0	0	INS	0	0
chr10	96130335	96136835	-	1	1	1	1	1	1	1	1	1	DEL	1	1	1	1	1	DEL	DEL	DEL
chr10	96251808	96251808	-	0	0	0	0	0	0	0	0	0	0	0	0	0	0	0	0	INS	0
chr10	96292258	96292258	-	0	0	0	0	0	0	0	0	0	0	0	0	0	0	0	INS	0	0
chr10	96371708	96371708	-	0	0	0	0	0	0	0	0	0	0	0	0	0	0	0	0	INS	0
chr10	96612628	96612628	+	0	0	0	0	0	0	0	0	0	INS	0	0	0	0	0	0	0	0
chr10	96642691	96648914	-	1	1	1	1	1	1	1	1	1	DEL	1	1	1	1	1	DEL	DEL	DEL
chr10	96815107	96815107	-	0	0	0	0	INS	0	0	0	0	0	0	0	0	0	0	0	0	0
chr10	97217645	97223868	-	1	1	1	1	1	1	1	1	1	DEL	1	1	1	1	1	DEL	DEL	DEL
chr10	97247016	97247016	None	0	0	0	0	0	0	0	0	0	0	0	0	0	0	0	0	0	INS
chr10	97317954	97324207	-	1	1	1	1	1	1	1	1	1	1	1	1	1	1	1	1	DEL	1
chr10	97361293	97361293	+	0	0	0	0	0	0	0	0	0	0	0	0	0	0	0	0	INS	0
chr10	97460731	97466984	+	1	1	1	1	DEL	1	1	1	1	DEL	1	1	1	1	1	DEL	DEL	DEL
chr10	97503258	97503258	None	0	0	0	0	0	0	0	0	0	0	0	0	0	0	0	0	INS	0
chr10	97623422	97629694	-	1	1	1	1	1	1	1	1	1	1	1	1	1	1	1	1	DEL	1
chr10	97735412	97735412	+	0	0	0	0	0	0	0	0	0	0	0	0	0	0	0	0	INS	0
chr10	97745722	97745722	+	0	0	0	0	0	0	0	0	0	0	0	0	0	0	0	0	INS	0
chr10	97750111	97750111	-	0	0	0	0	0	0	0	0	0	0	0	0	0	0	0	INS	0	0
chr10	97799924	97800265	+	1	1	1	1	1	1	1	1	1	1	1	1	1	1	1	DEL	1	1
chr10	97799938	97806334	+	1	1	1	1	1	1	1	1	1	DEL	1	1	1	1	1	1	DEL	1
chr10	97948036	97948036	+	0	0	0	0	0	0	0	0	0	INS	0	0	0	0	0	INS	0	0
chr10	98042937	98042937	+	0	0	0	0	0	0	0	0	0	0	0	0	0	0	0	0	INS	0
chr10	98119876	98119876	-	0	0	0	0	0	0	0	0	0	0	0	0	0	0	0	INS	0	0
chr10	98255259	98255259	-	0	0	0	0	INS	0	0	0	0	0	0	0	0	0	0	0	0	0
chr10	98530487	98536927	-	1	1	1	1	1	1	1	1	1	DEL	1	1	1	1	1	DEL	DEL	1
chr10	98552759	98552759	+	0	0	0	0	0	0	0	0	0	0	0	0	0	0	0	0	INS	0
chr10	98962985	98962985	+	0	0	0	0	0	0	0	0	0	0	0	0	0	0	0	0	INS	0
chr10	99040322	99040322	None	0	0	0	0	0	0	0	INS	0	0	INS	0	0	INS	0	0	0	0
chr10	99124622	99130935	-	1	1	1	1	DEL	1	1	DEL	1	DEL	DEL	1	1	DEL	1	1	DEL	DEL
chr10	99181599	99188044	-	1	1	1	1	DEL	1	1	DEL	1	DEL	DEL	1	1	DEL	1	DEL	1	DEL
chr10	99195999	99203105	-	1	1	1	1	DEL	1	1	DEL	1	DEL	DEL	1	1	DEL	1	DEL	DEL	DEL
chr10	99396745	99396745	+	0	0	0	0	INS	0	0	0	0	0	INS	0	0	INS	0	0	0	0
chr10	99594081	99594081	-	0	0	0	0	0	0	0	0	0	0	0	0	0	0	0	INS	0	0
chr10	99675162	99681804	+	1	DEL	DEL	DEL	DEL	DEL	DEL	DEL	1	DEL	DEL	DEL	DEL	DEL	DEL	DEL	1	DEL
chr10	99754845	99754845	+	0	0	0	0	INS	0	0	0	0	0	0	0	0	0	0	0	0	0
chr10	99778394	99784439	-	1	1	1	1	1	1	1	1	1	1	1	1	1	1	1	1	DEL	1
chr10	99940271	99940271	-	0	0	0	0	0	0	0	INS	0	0	INS	0	0	INS	0	0	0	0
chr10	100216453	100216453	-	0	0	0	0	INS	0	0	0	0	0	0	0	0	INS	0	0	0	0
chr10	100393091	100393091	+	0	0	0	0	INS	0	0	INS	0	0	INS	0	0	INS	0	0	0	0
chr10	100431570	100431570	-	0	0	0	0	INS	0	0	0	0	0	0	0	0	INS	0	0	0	0
chr10	100684813	100684813	None	0	0	0	0	INS	0	0	0	0	0	0	0	0	INS	0	0	0	0
chr10	100755293	100755293	-	0	0	0	0	0	0	0	0	0	0	0	0	0	0	0	INS	0	0
chr10	100914426	100914579	-	1	1	1	1	DEL	1	1	1	1	DEL	1	1	1	DEL	1	1	DEL	1
chr10	100930075	100930075	+	0	0	0	0	0	0	0	0	0	0	0	0	0	0	0	0	INS	0
chr10	101029420	101036244	+	1	1	1	1	1	1	1	1	1	DEL	1	1	1	1	1	DEL	DEL	1
chr10	101166691	101166691	None	0	0	0	0	INS	0	0	0	0	0	0	0	0	INS	0	0	0	0
chr10	101571514	101571514	-	0	0	0	0	0	0	0	0	0	0	0	0	0	0	0	0	0	INS
chr10	101697831	101697831	None	0	0	0	0	0	0	0	0	0	0	0	0	0	INS	0	0	INS	0
chr10	101735429	101735429	-	0	0	0	0	0	0	0	0	0	0	0	0	0	0	0	0	INS	0
chr10	101778168	101784546	+	1	1	1	1	DEL	1	1	1	1	DEL	1	1	1	DEL	1	DEL	DEL	DEL
chr10	101786223	101792658	+	1	1	1	1	DEL	1	1	1	1	1	1	1	1	DEL	1	1	1	DEL
chr10	101907336	101907336	+	0	0	0	0	0	0	0	0	0	0	0	0	0	0	0	INS	0	0
chr10	102031344	102031344	None	0	0	0	0	0	0	0	0	0	0	0	0	0	0	0	0	INS	0
chr10	102078513	102078513	None	0	0	0	0	0	0	0	0	0	0	0	0	0	0	0	0	0	INS
chr10	102108512	102108512	+	0	0	0	0	0	0	0	0	0	0	0	0	0	0	0	INS	0	0
chr10	102119338	102119338	+	0	0	0	0	0	0	0	0	0	0	0	0	0	0	0	0	INS	0
chr10	102211340	102211340	-	0	0	0	0	0	0	0	0	0	0	0	0	0	0	0	0	INS	0
chr10	102266915	102266915	-	0	0	0	0	0	0	0	0	0	0	0	0	0	0	0	0	INS	0
chr10	102453290	102453290	-	0	0	0	0	0	0	0	0	0	0	0	0	0	0	0	0	INS	0
chr10	102611029	102611029	+	0	0	0	0	0	0	0	0	0	0	0	0	0	0	0	0	INS	0
chr10	102670164	102676812	-	1	1	1	1	1	1	1	1	1	DEL	1	1	1	1	1	DEL	DEL	1
chr10	102906123	102906123	-	0	0	0	0	0	0	0	0	0	0	0	0	0	0	0	0	INS	0
chr10	102975568	102981782	-	1	1	1	1	1	DEL	DEL	1	1	DEL	1	DEL	1	1	1	1	DEL	1
chr10	102985336	102985336	None	0	0	0	0	0	0	0	0	0	0	0	0	0	0	0	0	0	INS
chr10	103032101	103037956	-	1	1	1	1	1	1	DEL	1	1	DEL	1	1	1	1	1	DEL	DEL	1
chr10	103070236	103070236	-	0	0	0	0	0	0	0	0	0	INS	0	0	0	0	0	0	INS	0
chr10	103210537	103217212	-	1	DEL	DEL	DEL	DEL	DEL	DEL	DEL	1	DEL	DEL	DEL	DEL	DEL	1	DEL	DEL	DEL
chr10	103330142	103336363	+	1	1	1	1	1	DEL	DEL	1	1	DEL	1	DEL	1	1	1	DEL	1	1
chr10	103399322	103405456	-	1	1	1	1	1	1	1	1	1	1	1	1	1	1	1	DEL	DEL	1
chr10	103420471	103420471	-	0	0	0	0	0	0	0	0	0	0	0	0	0	0	0	0	INS	0
chr10	103666209	103671957	+	1	DEL	DEL	DEL	DEL	DEL	DEL	DEL	1	DEL	DEL	DEL	DEL	DEL	DEL	DEL	DEL	DEL
chr10	103676306	103682316	+	1	DEL	DEL	DEL	DEL	DEL	DEL	DEL	1	DEL	DEL	DEL	DEL	DEL	DEL	1	DEL	DEL
chr10	103740039	103740039	None	0	0	0	0	INS	0	0	0	0	0	0	0	INS	INS	0	0	INS	0
chr10	103793766	103793766	-	0	0	0	0	0	0	0	0	0	INS	0	0	0	0	0	0	0	0
chr10	103822631	103822631	+	0	0	0	0	0	INS	INS	0	0	0	0	INS	0	0	0	0	INS	0
chr10	103846945	103846945	+	0	0	0	0	0	0	0	0	0	0	0	0	0	0	0	0	INS	0
chr10	103906927	103906927	None	0	0	0	0	INS	0	0	0	0	0	0	0	0	0	0	0	INS	0
chr10	103930684	103937068	+	1	DEL	DEL	DEL	1	DEL	DEL	DEL	1	DEL	DEL	DEL	DEL	DEL	DEL	DEL	DEL	DEL
chr10	103976702	103983204	-	1	DEL	DEL	DEL	DEL	DEL	DEL	DEL	1	DEL	DEL	DEL	DEL	DEL	DEL	1	DEL	DEL
chr10	104004084	104004084	-	0	0	0	0	0	0	0	0	0	0	0	0	0	0	0	0	INS	0
chr10	104185156	104191939	-	1	DEL	DEL	DEL	DEL	DEL	DEL	DEL	1	DEL	DEL	DEL	DEL	DEL	DEL	DEL	DEL	DEL
chr10	104216317	104216317	+	0	0	0	0	0	0	0	0	0	0	0	0	0	0	0	0	INS	0
chr10	104327314	104333616	+	1	DEL	DEL	DEL	DEL	DEL	DEL	DEL	1	DEL	DEL	DEL	DEL	DEL	DEL	DEL	DEL	DEL
chr10	104376270	104376270	-	0	0	0	0	0	0	0	0	0	0	0	0	0	0	0	0	INS	0
chr10	104485199	104485199	+	0	0	0	0	0	0	0	0	0	0	0	0	0	0	0	0	INS	0
chr10	104782533	104782533	-	0	0	0	0	0	0	0	0	0	0	0	0	0	0	0	0	INS	0
chr10	105122900	105122900	+	0	0	0	0	0	INS	INS	0	0	0	0	INS	0	0	0	INS	0	0
chr10	105355932	105362708	-	1	1	1	1	1	1	1	1	1	1	1	1	1	1	1	DEL	1	1
chr10	105396820	105396820	-	0	0	0	0	0	0	0	0	0	0	0	0	0	0	0	0	0	INS
chr10	105416022	105416022	+	0	0	0	0	0	0	0	0	0	0	0	0	0	0	0	0	INS	0
chr10	105433511	105433511	+	0	0	0	0	0	0	0	0	0	0	0	0	0	0	0	0	0	INS
chr10	105517223	105523756	+	1	1	1	1	1	1	1	1	1	DEL	1	1	1	1	1	DEL	DEL	DEL
chr10	105524890	105531268	-	1	1	1	1	1	1	1	1	1	DEL	1	1	1	1	1	1	1	1
chr10	105552771	105552771	+	0	0	0	0	0	0	0	0	0	0	0	0	0	0	0	0	INS	0
chr10	105569413	105569413	+	0	0	0	0	0	0	0	0	0	0	0	0	0	0	0	INS	0	0
chr10	105643578	105650653	+	1	1	1	1	1	1	1	1	1	DEL	1	1	1	1	1	DEL	DEL	DEL
chr10	105750060	105756439	+	1	1	1	1	DEL	1	1	1	1	DEL	1	1	1	1	1	1	1	DEL
chr10	105798285	105798285	-	0	0	0	0	0	0	0	0	0	0	0	0	0	0	0	0	INS	0
chr10	105819759	105825977	+	1	1	1	1	1	1	1	1	1	DEL	1	1	1	1	1	1	DEL	DEL
chr10	105844648	105844648	-	0	0	0	0	0	0	0	0	0	0	0	0	0	0	0	0	INS	0
chr10	105873139	105879769	-	1	1	1	1	1	1	1	1	1	DEL	1	1	1	1	1	DEL	DEL	1
chr10	105886530	105892707	-	1	1	1	1	1	1	1	1	1	1	1	1	1	1	1	1	DEL	1
chr10	105966665	105973375	-	1	1	1	1	1	1	1	1	1	DEL	1	1	1	1	1	DEL	DEL	1
chr10	106178591	106178591	-	0	0	0	0	0	0	0	0	0	0	0	0	0	0	0	0	INS	0
chr10	106211998	106211998	-	0	0	0	0	0	0	0	0	0	0	0	0	0	0	0	0	INS	0
chr10	106280034	106280034	+	0	0	0	0	0	0	0	0	0	0	0	0	0	0	0	0	INS	0
chr10	106440480	106440480	None	0	INS	0	0	0	0	0	0	0	0	0	0	0	0	0	0	0	0
chr10	106763724	106770268	-	1	1	1	1	1	1	1	1	1	DEL	1	1	1	1	1	DEL	DEL	1
chr10	106803546	106810095	+	1	1	1	1	1	1	1	1	1	DEL	1	1	1	1	1	DEL	DEL	1
chr10	106844378	106844378	None	0	0	0	0	0	0	0	0	0	0	0	0	0	0	0	0	INS	0
chr10	106991620	106997859	-	1	1	1	1	1	1	1	1	1	DEL	1	1	1	1	1	DEL	1	DEL
chr10	107146408	107146408	-	0	0	0	0	0	0	0	0	0	0	0	0	0	0	0	INS	0	0
chr10	107262540	107262540	+	0	0	0	0	0	0	0	0	0	0	0	0	INS	0	0	0	0	0
chr10	107282425	107290057	+	1	DEL	DEL	DEL	1	DEL	DEL	DEL	1	DEL	DEL	DEL	DEL	1	DEL	DEL	DEL	1
chr10	107502875	107502875	+	0	0	0	0	0	0	0	0	0	0	0	0	0	0	0	0	INS	0
chr10	107647313	107647313	+	0	0	0	0	INS	0	0	0	0	0	0	0	0	INS	0	0	INS	0
chr10	107652969	107653100	+	1	1	1	1	1	1	1	1	1	1	1	1	1	DEL	1	1	1	DEL
chr10	107909658	107909658	None	0	INS	INS	INS	INS	INS	INS	0	0	0	INS	INS	INS	0	0	0	0	0
chr10	107997434	107997434	+	0	0	0	0	INS	0	0	0	0	0	0	0	INS	INS	0	0	0	0
chr10	108174231	108174231	None	0	0	0	0	0	0	0	0	0	0	0	0	0	0	0	0	INS	0
chr10	108783123	108783123	+	0	0	0	0	0	0	0	0	0	0	0	0	0	0	0	0	INS	0
chr10	108844416	108850637	+	1	1	1	1	1	1	1	1	1	DEL	1	1	1	1	1	DEL	DEL	1
chr10	109311509	109311509	+	0	0	0	0	0	0	0	0	0	0	0	0	0	0	0	0	INS	0
chr10	109421038	109421038	None	0	0	0	0	0	0	0	0	0	0	0	0	0	0	0	0	INS	0
chr10	109715221	109715221	+	0	0	0	0	0	0	0	0	0	0	0	0	0	0	0	0	INS	0
chr10	109869795	109869795	-	0	0	0	0	0	0	0	0	0	0	0	0	0	0	0	0	INS	0
chr10	109933333	109933333	+	0	0	0	0	0	0	0	0	0	0	0	0	0	0	0	0	INS	0
chr10	109960940	109960940	+	0	0	0	0	0	0	0	0	0	0	0	0	0	0	0	0	0	INS
chr10	110064505	110071134	+	1	1	1	1	1	1	1	1	1	1	1	1	1	1	1	1	1	DEL
chr10	110091874	110091874	+	0	0	0	0	0	0	0	0	0	0	0	0	0	0	0	0	INS	0
chr10	110283937	110290953	+	1	1	1	1	1	DEL	DEL	1	1	1	1	DEL	1	1	1	1	DEL	DEL
chr10	110817628	110817628	-	0	0	0	0	0	0	0	0	0	0	0	0	0	0	0	0	INS	0
chr10	111339673	111339673	-	0	0	0	0	0	0	0	0	0	0	0	0	0	0	0	0	INS	0
chr10	111452813	111458964	-	1	1	1	1	1	1	1	1	1	1	1	1	1	1	1	1	DEL	DEL
chr10	111476413	111476413	-	0	0	0	0	0	0	0	0	0	0	0	0	0	0	0	0	INS	0
chr10	111760258	111766694	+	1	1	1	1	1	1	1	1	1	1	1	DEL	1	1	1	DEL	DEL	DEL
chr10	111943068	111949465	+	1	1	1	1	1	1	1	1	1	DEL	1	1	1	1	1	DEL	1	DEL
chr10	111949701	111955874	-	1	1	1	1	1	1	1	1	1	DEL	1	1	1	1	1	DEL	DEL	DEL
chr10	112024071	112030723	+	1	1	1	1	1	1	1	1	1	DEL	1	1	1	1	1	DEL	DEL	DEL
chr10	112035631	112041942	-	1	1	1	1	1	1	1	1	1	DEL	1	1	1	1	1	DEL	1	1
chr10	112044412	112044412	+	0	0	0	0	0	0	0	0	0	0	0	0	0	0	0	0	INS	0
chr10	112054248	112054248	-	0	0	0	0	0	0	0	0	0	0	0	0	0	0	0	0	INS	0
chr10	112277448	112277448	-	0	0	0	0	0	0	0	0	0	0	0	0	0	0	0	0	INS	0
chr10	112303049	112309563	-	1	1	1	1	1	1	1	1	1	DEL	1	1	1	1	1	DEL	DEL	DEL
chr10	112709932	112709932	-	0	0	0	0	0	0	0	0	0	0	0	0	0	0	0	0	INS	0
chr10	112714198	112714198	-	0	0	0	0	0	0	0	0	0	0	0	0	0	0	0	0	INS	0
chr10	112726982	112726982	+	0	0	0	0	0	0	0	0	0	0	0	0	0	0	0	0	0	INS
chr10	112825733	112826228	-	1	1	1	1	1	1	DEL	1	1	DEL	1	1	1	1	1	DEL	DEL	1
chr10	112957914	112957914	-	0	0	0	0	0	0	0	0	0	0	0	0	0	0	0	0	INS	0
chr10	113034594	113034594	+	0	0	0	0	0	0	0	0	0	0	0	0	0	0	0	0	INS	0
chr10	113102755	113102755	None	0	0	0	0	0	0	0	0	0	0	0	0	0	0	0	0	0	INS
chr10	113361375	113361375	-	0	0	0	0	0	0	0	0	0	0	0	0	0	0	0	0	INS	0
chr10	113376464	113376464	-	0	0	0	0	0	0	0	0	0	0	0	0	0	0	0	0	INS	0
chr10	113492684	113499076	+	1	1	1	1	1	1	1	1	1	DEL	1	1	1	1	1	DEL	DEL	1
chr10	113503658	113503658	None	0	0	0	0	INS	0	0	0	0	0	0	0	0	INS	0	0	0	0
chr10	113603980	113604193	+	1	1	1	1	1	1	1	1	1	DEL	1	1	1	1	1	1	1	1
chr10	113774454	113774454	+	0	0	0	0	0	0	0	0	0	0	0	0	0	0	0	INS	0	0
chr10	113872084	113872084	-	0	0	0	0	0	0	0	0	0	0	0	0	0	INS	0	0	0	0
chr10	113969296	113969522	-	1	1	1	1	1	1	1	1	1	1	1	1	1	1	1	DEL	DEL	1
chr10	114011547	114011547	-	0	0	0	0	0	0	0	0	0	0	0	0	0	0	0	INS	0	0
chr10	114052629	114052629	None	0	0	0	0	0	0	0	0	0	0	0	0	0	0	0	0	INS	0
chr10	114138269	114138269	+	0	0	0	0	0	0	0	0	0	0	0	0	0	0	0	0	INS	0
chr10	114145431	114147397	+	1	1	1	1	1	1	1	1	1	1	1	1	1	1	1	1	DEL	1
chr10	114297662	114304042	+	1	DEL	DEL	DEL	1	1	1	1	1	DEL	1	1	1	1	1	DEL	DEL	DEL
chr10	114432367	114432367	-	0	0	0	0	0	0	0	0	0	0	0	0	0	0	0	0	INS	0
chr10	114473196	114479862	+	1	1	1	1	1	1	1	1	1	DEL	1	1	1	1	1	DEL	DEL	DEL
chr10	114712772	114712772	-	0	0	0	0	0	0	0	0	0	INS	0	0	0	0	0	INS	0	0
chr10	114972882	114979335	+	1	1	1	1	1	1	1	1	1	DEL	1	1	1	DEL	1	DEL	DEL	DEL
chr10	115033957	115033957	-	0	0	0	0	0	0	0	0	0	0	0	0	0	INS	0	0	0	0
chr10	115461364	115467604	+	1	1	1	1	1	1	1	1	1	DEL	1	1	1	1	1	DEL	DEL	DEL
chr10	115685475	115685475	+	0	0	0	0	0	0	0	0	0	0	0	0	0	0	0	0	INS	0
chr10	116266405	116266405	+	0	0	0	0	0	0	0	0	0	0	0	0	0	0	0	0	0	INS
chr10	118127320	118133766	-	1	1	1	1	1	1	1	1	1	1	1	1	1	1	1	DEL	1	1
chr10	118249069	118249069	-	0	0	0	0	0	0	0	0	0	0	0	0	0	0	0	0	INS	0
chr10	118347570	118353855	+	1	1	1	1	1	1	DEL	1	1	1	1	DEL	1	1	1	DEL	1	DEL
chr10	118484702	118484702	-	0	0	0	0	0	0	0	0	0	0	0	0	INS	0	0	0	0	0
chr10	118577896	118577896	+	0	0	0	0	0	0	0	0	0	0	0	0	0	0	0	INS	0	0
chr10	119201047	119207321	-	1	1	1	1	1	1	1	1	1	DEL	1	1	1	1	1	DEL	DEL	1
chr10	119227747	119227747	-	0	0	0	0	0	0	0	0	0	INS	0	0	0	0	0	0	0	0
chr10	121166519	121166519	+	0	0	0	0	0	0	0	0	0	0	0	0	0	0	0	0	INS	0
chr10	121544520	121551757	-	1	1	1	1	1	1	1	1	1	DEL	1	1	1	1	1	1	1	1
[truncated: 14,148 more rows]
