# Supplementary material for: The genomic landscape shaped by selection on transposable elements across 18 mouse strains
Source: Genome Biol. 2012 Jun 15;13(6):R45. doi: 10.1186/gb-2012-13-6-r45 (PMC3446317; doi:10.1186/gb-2012-13-6-r45)
Supplement: Additional file 13 — Supplementary file 1. Tab deliminated file with all the TEVs with strain distribution pattern. B6+ TEVs are denoted as the default '1' if the same as the reference and 'DEL' if called as absent in a strain. B6- TEVs are denoted as the default '0' if the same as the reference and 'INS' if called as inserted in a strain. We conservatively estimate there to be 103,798 TEVs, although 110,930 TEVs classified in these files are due to instances of TEVs being annotated as different subfamilies in different strains (for example, LINE versus LINE_frag). [file gb-2012-13-6-r45-S13.TGZ › bed_files/MaLR.shared.tab]

chrm	start	stop	ori	C57B6_ref	129P2	129S1	129S5	AKR	A_J	BALB	C3H	C57BL	CAST	CBA	DBA	LP_J	NOD	NZO	PWK	SPRET	WSB
chr1	3382327	3382327	-	0	0	0	0	0	0	0	0	0	0	0	0	0	0	0	INS	0	0
chr1	3502535	3502535	+	0	0	0	0	0	0	0	0	0	0	0	INS	0	0	0	0	INS	0
chr1	3602345	3604622	-	1	1	1	1	1	1	1	1	1	1	1	1	1	1	1	1	DEL	1
chr1	3706740	3706740	-	0	0	0	0	0	0	0	0	0	0	0	INS	0	0	0	0	0	0
chr1	3844933	3845332	+	1	1	1	1	1	1	1	1	1	1	1	1	1	1	1	1	DEL	1
chr1	4141815	4141815	+	0	0	0	0	0	0	0	0	0	0	0	INS	0	0	0	0	0	0
chr1	4232167	4232167	-	0	0	0	0	0	0	0	0	0	0	0	0	0	0	0	0	0	INS
chr1	4540926	4540926	+	0	0	0	0	0	0	0	0	0	0	0	INS	0	0	0	0	0	0
chr1	4754845	4754845	-	0	0	0	0	0	0	0	INS	0	0	INS	0	0	0	0	0	0	0
chr1	4904432	4904432	+	0	0	0	0	0	0	0	0	0	0	0	0	0	0	0	INS	0	0
chr1	5039892	5040337	+	1	1	1	1	1	1	1	1	1	1	1	1	1	1	1	1	DEL	1
chr1	5240083	5246560	-	1	DEL	DEL	DEL	DEL	DEL	DEL	1	1	DEL	1	DEL	DEL	1	DEL	DEL	DEL	DEL
chr1	5634500	5634899	-	1	1	1	1	1	1	1	1	1	1	1	1	1	1	1	1	DEL	1
chr1	5767455	5767455	-	0	0	0	0	0	0	0	0	0	0	0	0	0	0	0	0	INS	0
chr1	5866742	5866742	-	0	0	0	0	0	0	0	0	0	INS	0	INS	0	0	0	INS	0	INS
chr1	6026085	6026085	None	0	0	0	0	0	0	0	0	0	0	0	0	0	0	0	0	INS	0
chr1	6149394	6149394	-	0	0	0	0	0	0	0	INS	0	0	INS	0	0	0	0	0	0	0
chr1	6164877	6164877	+	0	0	0	0	0	0	0	0	0	0	0	0	0	0	0	0	INS	0
chr1	6458239	6458239	None	0	0	0	0	0	0	0	0	0	INS	0	0	0	0	0	INS	INS	0
chr1	6652844	6654735	-	1	1	1	1	1	1	1	1	1	1	1	DEL	1	1	1	1	1	1
chr1	7235827	7235827	+	0	0	0	0	0	0	0	0	0	INS	0	0	0	0	0	0	0	0
chr1	7277842	7278056	+	1	DEL	DEL	DEL	1	1	1	1	1	1	1	1	1	1	1	1	DEL	1
chr1	7300409	7300409	+	0	0	0	0	0	0	0	0	0	0	0	0	0	0	0	0	INS	0
chr1	7458846	7458846	-	0	0	0	0	0	0	0	0	0	0	0	0	0	0	0	0	INS	0
chr1	7595291	7597180	-	1	DEL	DEL	DEL	DEL	DEL	DEL	DEL	1	DEL	DEL	DEL	DEL	DEL	DEL	DEL	DEL	DEL
chr1	7638847	7638847	None	0	INS	0	0	INS	INS	INS	0	0	INS	0	0	INS	0	INS	0	INS	0
chr1	7643513	7643513	+	0	0	0	0	0	0	0	0	0	0	0	INS	0	INS	0	0	0	0
chr1	7646017	7646017	+	0	0	0	0	0	0	0	0	0	INS	0	0	0	0	0	0	0	0
chr1	8139938	8139938	None	0	0	INS	0	INS	0	0	0	0	0	0	0	0	0	0	0	INS	0
chr1	8140739	8140739	None	0	INS	0	0	INS	INS	INS	0	0	0	0	0	INS	INS	INS	INS	INS	0
chr1	8302689	8302689	+	0	0	0	0	0	0	0	0	0	0	0	0	0	0	0	0	INS	0
chr1	8541146	8541146	-	0	0	0	0	0	0	0	0	0	0	0	0	0	0	0	INS	0	0
chr1	8787689	8789578	+	1	1	1	1	1	1	1	DEL	1	1	DEL	DEL	1	1	1	1	1	1
chr1	8807964	8807964	None	0	0	0	0	0	0	INS	0	0	0	0	0	0	INS	0	0	0	0
chr1	9266966	9267411	+	1	DEL	DEL	DEL	DEL	DEL	DEL	DEL	1	DEL	DEL	1	DEL	DEL	DEL	DEL	DEL	DEL
chr1	9370306	9370805	+	1	1	1	1	1	1	1	1	1	DEL	1	1	1	1	1	DEL	DEL	1
chr1	9431262	9431262	-	0	0	0	0	0	0	0	0	0	0	0	0	0	0	0	0	INS	0
chr1	9765532	9765532	+	0	0	0	0	0	0	0	0	0	0	0	0	0	0	0	0	INS	0
chr1	9875249	9875249	-	0	0	0	0	0	0	0	0	0	INS	0	0	0	0	0	0	0	0
chr1	10042290	10042290	None	0	0	0	0	0	0	0	0	0	INS	0	0	0	0	0	0	INS	0
chr1	10422028	10422028	+	0	0	0	0	0	0	0	0	0	0	0	0	0	0	0	0	INS	0
chr1	10849936	10849936	None	0	0	0	0	0	0	0	0	0	INS	0	0	0	0	0	0	INS	0
chr1	10879723	10886162	+	1	DEL	DEL	DEL	DEL	DEL	DEL	DEL	1	DEL	DEL	DEL	DEL	DEL	DEL	DEL	DEL	DEL
chr1	11247820	11254255	+	1	1	1	1	1	1	1	DEL	1	DEL	DEL	DEL	1	1	1	DEL	DEL	1
chr1	11264456	11264456	-	0	0	0	0	0	0	0	0	0	INS	0	0	0	0	0	0	0	0
chr1	11372536	11372536	+	0	0	0	0	0	0	0	INS	0	INS	INS	INS	0	0	0	0	0	INS
chr1	11696552	11698439	-	1	DEL	DEL	DEL	DEL	DEL	DEL	DEL	1	DEL	DEL	DEL	DEL	DEL	1	DEL	DEL	DEL
chr1	12109177	12109895	+	1	1	1	1	1	1	1	1	1	1	1	1	1	1	1	1	DEL	1
chr1	12113805	12113805	-	0	0	0	0	0	0	0	0	0	0	0	0	0	0	0	0	INS	0
chr1	12206720	12206720	-	0	0	0	0	0	0	0	0	0	INS	0	0	0	0	0	INS	0	0
chr1	12321574	12323470	+	1	1	1	1	1	1	1	DEL	1	DEL	DEL	1	1	1	1	DEL	DEL	DEL
chr1	12363283	12363283	+	0	0	0	0	0	0	0	0	0	0	0	0	0	0	0	0	INS	0
chr1	12788992	12789394	+	1	1	1	1	1	1	1	1	1	1	1	1	1	1	1	1	DEL	1
chr1	12814595	12814994	-	1	1	1	1	1	1	1	1	1	1	1	1	1	1	1	1	DEL	1
chr1	12867145	12867145	None	0	0	0	0	0	0	0	0	0	INS	0	0	0	0	0	0	INS	0
chr1	13024882	13025269	-	1	1	1	1	1	1	1	1	1	DEL	1	1	1	1	1	DEL	1	1
chr1	13035987	13035987	-	0	0	0	0	0	0	0	0	0	0	0	INS	0	0	0	0	0	0
chr1	13038651	13038651	None	0	0	0	0	0	0	0	0	0	0	0	0	0	0	0	0	INS	0
chr1	13106954	13107355	+	1	1	1	1	1	1	1	1	1	1	1	1	1	1	1	1	DEL	1
chr1	13197616	13204071	-	1	DEL	DEL	DEL	DEL	DEL	DEL	DEL	1	DEL	DEL	DEL	DEL	DEL	DEL	DEL	DEL	DEL
chr1	13250345	13250345	None	0	INS	0	0	0	INS	0	0	0	0	0	0	0	0	0	0	INS	0
chr1	13374687	13374687	-	0	0	0	0	0	0	0	0	0	0	0	INS	0	0	0	0	0	0
chr1	13395139	13395139	-	0	0	0	0	0	0	0	0	0	0	0	0	0	0	0	0	INS	0
chr1	13444394	13444394	None	0	INS	INS	INS	INS	INS	INS	INS	0	INS	INS	INS	INS	INS	INS	INS	INS	INS
chr1	13472844	13472844	+	0	0	0	0	0	0	0	0	0	0	0	0	0	0	0	0	INS	0
chr1	13583322	13583322	+	0	INS	INS	INS	INS	INS	INS	INS	0	0	INS	0	INS	INS	INS	0	0	INS
chr1	13703609	13703609	-	0	INS	INS	INS	0	0	0	0	0	0	0	0	INS	0	INS	0	0	0
chr1	13901583	13901583	None	0	0	0	0	0	0	0	0	0	0	0	0	0	0	0	0	INS	0
chr1	13938174	13938174	None	0	0	0	0	0	0	0	0	0	0	0	0	0	0	0	INS	0	0
chr1	13964762	13964762	+	0	0	0	0	0	0	0	0	0	0	0	0	0	0	INS	0	0	0
chr1	14013610	14014055	-	1	1	1	1	1	1	1	1	1	1	1	1	1	1	1	1	DEL	1
chr1	14383490	14383490	None	0	0	0	0	0	0	0	0	0	0	0	0	0	0	0	0	INS	0
chr1	14728161	14728161	-	0	0	0	0	0	0	0	0	0	0	0	0	0	0	0	0	INS	0
chr1	15190765	15190765	-	0	0	0	0	0	0	0	0	0	INS	0	0	0	0	0	INS	0	0
chr1	15953105	15953105	-	0	0	0	0	0	0	0	0	0	0	0	0	0	0	0	INS	0	0
chr1	15966078	15966078	None	0	0	0	0	0	0	0	0	0	0	0	0	0	0	0	0	INS	0
chr1	16060199	16060199	+	0	0	0	0	0	0	0	0	0	INS	0	0	0	0	0	0	0	0
chr1	16371242	16373128	-	1	1	1	1	DEL	1	1	1	1	DEL	1	1	1	1	DEL	DEL	1	1
chr1	16530830	16530830	-	0	0	0	0	0	0	0	0	0	0	0	INS	0	0	0	0	0	0
chr1	16611198	16611198	+	0	0	0	0	0	0	0	0	0	INS	0	0	0	0	0	0	0	0
chr1	16612018	16616167	-	1	1	1	1	DEL	DEL	DEL	DEL	1	DEL	DEL	DEL	1	DEL	DEL	DEL	DEL	DEL
chr1	16881985	16888386	+	1	1	1	1	DEL	1	1	1	1	DEL	1	1	1	1	1	DEL	DEL	DEL
chr1	17119520	17119520	+	0	0	0	0	0	0	0	0	0	0	0	0	0	0	0	0	INS	0
chr1	17340293	17340293	-	0	0	0	0	0	0	0	0	0	0	0	0	0	0	0	INS	0	0
chr1	17552197	17552197	+	0	0	0	0	0	0	0	0	0	0	0	0	0	0	0	0	INS	0
chr1	17603040	17603040	-	0	0	0	0	0	0	0	0	0	0	0	0	0	0	0	INS	0	0
chr1	17652976	17653372	-	1	1	1	1	1	1	1	1	1	DEL	1	1	1	1	1	1	DEL	1
chr1	17967074	17967074	-	0	0	0	0	0	0	0	0	0	INS	0	0	0	0	0	INS	INS	0
chr1	18146225	18148114	-	1	DEL	DEL	DEL	DEL	1	1	1	1	DEL	1	DEL	DEL	1	DEL	DEL	DEL	DEL
chr1	19175996	19175996	None	0	0	0	0	0	0	0	0	0	0	0	0	0	0	0	0	INS	0
chr1	19305147	19305147	-	0	0	0	0	0	0	0	0	0	0	0	0	0	0	0	0	0	INS
chr1	20158353	20158353	+	0	0	0	0	0	0	0	0	0	0	0	0	0	0	0	0	INS	0
chr1	20313900	20314299	-	1	1	1	1	1	1	1	1	1	DEL	1	1	1	1	1	1	DEL	1
chr1	20382983	20384690	-	1	1	1	1	DEL	1	1	DEL	1	DEL	DEL	1	1	1	1	DEL	DEL	DEL
chr1	20692438	20694326	+	1	1	1	1	1	1	1	1	1	DEL	1	1	1	1	1	DEL	DEL	1
chr1	20877740	20877740	None	0	0	0	0	INS	INS	INS	INS	0	INS	INS	INS	0	0	INS	0	INS	INS
chr1	21013914	21013914	-	0	0	0	0	0	0	0	0	0	0	0	0	0	0	0	0	INS	0
chr1	21413054	21413054	None	0	INS	INS	INS	INS	INS	0	INS	0	0	0	0	0	INS	INS	0	0	0
chr1	21626538	21626538	-	0	0	0	0	0	0	0	0	0	0	0	0	0	0	0	INS	0	0
chr1	22324585	22324585	-	0	0	0	0	0	0	0	0	0	0	0	0	0	0	0	0	0	INS
chr1	22356041	22356041	+	0	0	0	0	0	0	0	0	0	INS	0	0	0	0	0	0	0	0
chr1	22520843	22520843	+	0	0	0	0	0	0	0	0	0	0	0	0	0	0	INS	0	INS	0
chr1	22840844	22840844	-	0	0	0	0	0	0	0	0	0	0	0	0	0	0	0	0	INS	0
chr1	22845008	22845532	+	1	1	1	1	1	1	1	1	1	DEL	1	1	1	1	1	DEL	1	1
chr1	22953868	22953868	-	0	0	0	0	0	0	0	0	0	INS	0	0	0	0	0	INS	0	0
chr1	23243199	23243598	-	1	1	1	1	1	1	1	1	1	DEL	1	1	1	1	1	DEL	DEL	1
chr1	23739485	23739485	-	0	0	0	0	0	0	0	0	0	INS	0	0	0	0	0	0	0	0
chr1	24032406	24032406	None	0	0	0	0	0	INS	0	INS	0	0	INS	INS	0	INS	INS	0	0	0
chr1	24124201	24124201	+	0	0	0	0	INS	0	INS	0	0	0	0	0	0	0	0	0	INS	INS
chr1	24406937	24406937	+	0	0	0	0	0	0	INS	0	0	0	0	0	INS	0	0	0	0	0
chr1	24633952	24633952	None	0	0	0	0	0	0	0	0	0	INS	0	0	0	0	0	0	0	0
chr1	25007594	25007594	None	0	0	0	0	0	0	0	0	0	INS	0	0	0	0	0	INS	INS	0
chr1	25012783	25012783	+	0	0	0	0	0	0	0	0	0	0	0	0	INS	0	0	0	0	0
chr1	25385103	25385103	+	0	0	0	0	0	0	0	0	0	0	0	0	0	0	0	0	INS	0
chr1	25392231	25392231	+	0	0	0	0	0	0	0	0	0	0	0	0	0	0	0	0	INS	0
chr1	25571693	25571693	-	0	0	0	0	INS	0	INS	0	0	0	0	0	0	0	0	0	0	INS
chr1	25703567	25703567	+	0	0	0	0	0	0	0	0	0	INS	0	0	0	0	0	INS	0	0
chr1	26060743	26060743	+	0	0	0	0	0	0	0	0	0	0	0	0	0	0	0	0	INS	0
chr1	26176588	26176588	None	0	0	0	0	0	0	0	0	0	0	0	0	0	0	0	INS	0	0
chr1	26336400	26336400	+	0	INS	INS	INS	0	0	0	0	0	0	0	0	INS	0	0	0	0	0
chr1	26622684	26623084	+	1	1	1	1	1	1	DEL	1	1	DEL	1	1	1	1	DEL	DEL	DEL	DEL
chr1	26915585	26915984	+	1	1	1	1	1	1	1	1	1	1	1	1	1	1	1	1	DEL	1
chr1	27235729	27235729	None	0	INS	0	0	INS	0	INS	0	0	INS	0	0	0	0	0	INS	0	0
chr1	27841085	27841085	+	0	0	0	0	0	0	0	0	0	0	0	0	0	0	0	0	INS	0
chr1	28048262	28048262	-	0	0	0	0	0	0	0	0	0	INS	0	0	0	0	0	0	INS	0
chr1	28658505	28658505	None	0	0	0	0	0	0	0	0	0	0	0	0	0	0	0	0	INS	0
chr1	28731117	28731117	-	0	INS	INS	INS	INS	0	INS	0	0	INS	0	0	INS	0	INS	0	0	INS
chr1	28807528	28807686	-	1	1	1	1	1	1	1	1	1	1	1	1	1	1	1	DEL	1	1
chr1	29202573	29202573	None	0	INS	INS	INS	0	0	0	INS	0	INS	INS	INS	INS	INS	0	INS	0	INS
chr1	29432912	29432912	+	0	0	0	0	0	0	0	0	0	0	0	0	0	0	0	INS	INS	0
chr1	29589624	29589624	+	0	0	0	0	0	0	0	0	0	0	0	0	0	0	0	INS	0	0
chr1	29700118	29706557	-	1	DEL	DEL	DEL	1	DEL	1	DEL	1	1	DEL	DEL	DEL	DEL	1	DEL	DEL	1
chr1	30009634	30009634	-	0	0	0	0	0	0	0	INS	0	0	0	0	0	0	0	0	INS	0
chr1	30158920	30159320	-	1	1	1	1	1	1	1	1	1	1	1	1	1	1	1	DEL	DEL	1
chr1	30163487	30163487	-	0	0	0	0	0	0	0	0	0	INS	0	0	0	0	INS	0	0	0
chr1	30189452	30189452	+	0	0	0	0	0	0	0	0	0	0	0	0	0	0	0	0	INS	0
chr1	30244572	30244572	None	0	0	0	0	0	0	0	0	0	0	0	0	0	INS	0	0	INS	0
chr1	30731690	30733580	-	1	1	1	1	1	1	1	1	1	1	1	1	1	1	1	1	DEL	1
chr1	30950442	30952331	+	1	1	1	1	1	DEL	1	DEL	1	1	DEL	DEL	1	DEL	1	DEL	DEL	1
chr1	30969220	30969220	+	0	0	0	0	INS	0	INS	0	0	0	0	0	0	0	0	0	0	INS
chr1	31525073	31525073	+	0	0	0	0	0	0	0	0	0	0	0	0	0	0	0	0	INS	0
chr1	32541959	32543847	+	1	DEL	DEL	DEL	1	DEL	1	DEL	1	DEL	DEL	DEL	DEL	1	DEL	DEL	DEL	1
chr1	32785311	32785701	-	1	1	1	1	1	1	1	1	1	DEL	1	1	1	1	1	1	1	1
chr1	32951759	32951759	-	0	0	0	0	0	0	0	0	0	0	0	INS	0	0	0	0	0	0
chr1	33063951	33063951	+	0	0	0	0	0	INS	0	INS	0	0	0	0	0	0	INS	0	0	0
chr1	33090127	33090127	-	0	0	0	0	0	0	0	0	0	0	0	0	0	0	0	0	INS	0
chr1	33121520	33123417	-	1	DEL	DEL	DEL	DEL	1	DEL	1	1	DEL	DEL	DEL	DEL	DEL	1	DEL	DEL	DEL
chr1	33341774	33341774	None	0	0	0	0	INS	0	0	0	0	INS	0	0	0	0	0	0	INS	0
chr1	33924451	33924451	-	0	0	0	0	0	0	0	0	0	0	0	0	0	0	0	0	INS	0
chr1	34099243	34099243	-	0	0	0	0	0	0	0	0	0	0	0	0	0	0	0	0	INS	0
chr1	34135212	34141615	+	1	1	1	1	1	1	1	1	1	DEL	1	1	1	DEL	1	DEL	DEL	1
chr1	34414989	34415492	-	1	1	1	1	1	1	1	1	1	DEL	1	1	1	1	1	DEL	1	1
chr1	34442618	34442618	-	0	0	0	0	0	0	0	0	0	0	0	0	0	0	0	0	INS	0
chr1	34443757	34443757	None	0	0	0	0	0	0	0	0	0	0	0	0	0	0	INS	0	0	0
chr1	34485195	34485195	-	0	0	0	0	0	0	0	0	0	0	0	0	0	0	0	0	0	INS
chr1	34538081	34538081	+	0	0	0	0	0	0	0	0	0	0	0	0	0	INS	0	0	0	0
chr1	34701497	34707898	-	1	1	1	1	DEL	DEL	1	DEL	1	DEL	DEL	DEL	1	DEL	DEL	DEL	DEL	DEL
chr1	34830379	34830379	+	0	0	0	0	0	0	0	0	0	0	0	INS	0	0	0	0	0	0
chr1	34839334	34839334	None	0	0	0	0	0	0	0	0	0	0	0	0	0	0	0	INS	INS	0
chr1	34895627	34896026	+	1	1	1	1	1	1	1	1	1	1	1	1	1	1	1	1	DEL	1
chr1	35079634	35079634	+	0	0	0	0	0	0	0	0	0	0	0	0	0	0	0	INS	INS	0
chr1	35144135	35144135	+	0	0	0	0	0	INS	0	INS	0	INS	0	0	0	INS	INS	INS	0	0
chr1	35153822	35153822	+	0	INS	INS	INS	0	0	0	0	0	0	0	0	INS	0	0	0	INS	0
chr1	35232790	35233190	-	1	1	1	1	1	1	1	1	1	DEL	1	1	1	1	1	1	1	1
chr1	35363928	35364328	-	1	1	1	1	1	DEL	1	DEL	1	DEL	1	1	1	DEL	DEL	1	DEL	1
chr1	35702990	35702990	None	0	0	0	0	0	0	0	0	0	0	0	0	0	0	0	0	INS	0
chr1	35924256	35926146	-	1	1	1	1	DEL	DEL	1	DEL	1	DEL	DEL	1	1	1	DEL	DEL	DEL	DEL
chr1	36088325	36094768	+	1	1	1	1	1	DEL	1	DEL	1	DEL	1	DEL	1	1	1	DEL	1	1
chr1	36099209	36099209	+	0	0	0	0	0	0	0	0	0	0	0	0	0	0	0	0	INS	0
chr1	36101329	36101329	+	0	0	0	0	0	0	0	0	0	0	0	INS	0	0	0	0	0	0
chr1	36171048	36171048	None	0	0	0	0	0	0	0	0	0	INS	0	0	0	0	0	INS	INS	0
chr1	36343059	36343557	+	1	1	1	1	1	1	1	1	1	DEL	1	1	1	1	1	DEL	DEL	1
chr1	36449614	36449614	-	0	0	0	0	0	0	0	0	0	INS	0	0	0	0	0	0	INS	0
chr1	36551532	36551532	-	0	0	0	0	0	INS	0	INS	0	INS	0	0	0	0	0	INS	INS	0
chr1	36806905	36808734	+	1	1	1	1	1	1	1	1	1	DEL	1	1	1	1	1	DEL	DEL	1
chr1	36855456	36855456	+	0	0	0	0	0	0	0	0	0	INS	0	0	0	0	0	0	0	0
chr1	37106138	37106138	-	0	0	0	0	INS	INS	0	0	0	0	0	0	0	INS	INS	0	INS	0
chr1	37149157	37149157	-	0	0	0	0	0	INS	0	INS	0	0	0	0	0	INS	0	0	0	0
chr1	37343211	37343211	None	0	0	0	0	0	0	0	0	0	INS	0	0	0	0	0	INS	INS	0
chr1	37369651	37369651	-	0	0	0	0	0	0	0	0	0	0	0	0	0	0	0	0	INS	0
chr1	37481080	37481080	None	0	0	0	0	0	0	0	0	0	0	0	0	0	0	0	0	INS	0
chr1	37603650	37603650	+	0	0	0	0	0	0	0	0	0	0	0	0	0	0	0	0	0	INS
chr1	37605413	37605413	None	0	0	0	0	0	0	0	0	0	0	INS	0	0	INS	0	0	INS	0
chr1	37639433	37639433	+	0	0	0	0	0	0	0	0	0	0	0	0	0	0	0	0	INS	0
chr1	38279643	38279643	+	0	0	0	0	0	INS	0	INS	0	0	0	0	0	INS	0	0	0	0
chr1	38332199	38332199	-	0	0	0	0	0	0	0	0	0	0	0	0	0	0	INS	0	0	0
chr1	38760937	38760937	-	0	0	0	0	0	0	0	0	0	0	0	0	0	0	INS	0	0	0
chr1	38837003	38837003	+	0	0	0	0	0	0	0	0	0	0	0	0	0	0	0	INS	0	0
chr1	38895246	38895246	None	0	0	0	0	0	0	0	0	0	INS	0	0	0	0	INS	INS	INS	0
chr1	38978599	38978599	+	0	0	0	0	0	0	0	0	0	0	0	0	0	0	0	INS	0	0
chr1	38987992	38987992	+	0	0	0	0	INS	INS	0	INS	0	0	INS	0	INS	INS	INS	0	0	0
chr1	39133340	39133340	-	0	0	0	0	0	0	0	0	0	0	0	0	0	0	0	INS	0	0
chr1	39414397	39414397	-	0	0	0	0	0	INS	0	INS	0	0	0	0	0	0	0	0	0	0
chr1	39458213	39458213	+	0	0	0	0	0	INS	0	INS	0	0	0	0	0	0	0	0	0	0
chr1	39539776	39539776	-	0	0	0	0	0	INS	0	INS	0	0	0	0	0	0	0	0	0	0
chr1	39652626	39652626	-	0	0	0	0	0	INS	0	INS	0	INS	0	0	0	0	0	INS	INS	INS
chr1	39686480	39686480	None	0	INS	INS	0	0	INS	0	INS	0	INS	0	0	0	INS	0	INS	INS	0
chr1	39774563	39774998	+	1	1	1	1	1	1	1	1	1	DEL	1	1	1	1	1	1	DEL	1
chr1	40103773	40105670	-	1	1	1	1	1	DEL	1	1	1	1	1	1	1	1	1	DEL	1	1
chr1	40294811	40296130	+	1	1	1	1	1	1	1	1	1	DEL	1	1	1	1	1	DEL	DEL	1
chr1	40611054	40611601	-	1	1	1	1	1	1	1	1	1	1	1	1	1	1	1	DEL	DEL	1
chr1	40655272	40655672	+	1	1	1	1	1	1	1	1	1	1	1	1	1	1	1	1	DEL	1
chr1	40712679	40712679	-	0	0	0	0	0	0	0	0	0	0	0	0	0	0	0	0	INS	0
chr1	40972044	40973935	-	1	1	1	1	1	1	1	1	1	1	1	1	1	1	1	DEL	1	1
chr1	41242157	41242157	None	0	0	0	0	0	0	0	0	0	0	0	0	0	0	0	INS	0	0
chr1	41273979	41273979	+	0	0	0	0	0	0	0	0	0	INS	0	0	0	0	0	0	0	0
chr1	41790117	41790117	+	0	0	0	0	0	0	0	0	0	0	0	0	0	0	0	0	0	INS
chr1	42136785	42136785	-	0	0	0	0	0	0	0	0	0	0	0	0	0	0	0	0	INS	0
chr1	42244512	42244512	-	0	0	0	0	0	0	0	0	0	0	0	0	0	0	0	0	INS	0
chr1	42250853	42250853	+	0	INS	0	INS	0	0	0	0	0	0	INS	INS	INS	INS	0	0	0	0
chr1	42378225	42378225	+	0	0	0	0	0	0	0	0	0	0	0	0	0	0	0	0	INS	0
chr1	42702947	42704838	-	1	DEL	DEL	DEL	DEL	1	1	1	1	DEL	1	1	1	1	1	DEL	DEL	1
chr1	42776991	42776991	-	0	0	0	0	0	0	0	0	0	0	0	0	0	0	0	INS	0	0
chr1	42878508	42878508	-	0	0	0	0	0	0	0	0	0	0	0	0	0	0	0	0	INS	0
chr1	42897226	42897226	-	0	0	0	0	0	0	0	0	0	0	0	0	0	0	0	INS	0	0
chr1	43087645	43088045	+	1	DEL	DEL	DEL	DEL	1	1	1	1	DEL	1	1	1	DEL	DEL	DEL	DEL	1
chr1	43378969	43378969	+	0	0	0	0	0	0	0	0	0	0	0	0	0	0	0	0	INS	0
chr1	43922264	43922264	+	0	0	0	0	0	0	0	0	0	0	0	0	0	0	0	INS	0	0
chr1	44036351	44036753	-	1	1	1	1	1	1	1	1	1	1	1	1	1	1	1	1	DEL	1
chr1	44094876	44094876	None	0	0	0	0	0	0	0	0	0	INS	0	0	0	0	0	0	0	0
chr1	44220307	44220307	+	0	0	0	0	INS	INS	0	INS	0	0	0	INS	0	INS	0	0	0	0
chr1	44301065	44301065	+	0	0	0	0	0	0	0	0	0	0	0	0	0	0	0	0	INS	0
chr1	44491579	44491579	+	0	0	0	0	0	INS	0	0	0	0	0	0	0	0	0	0	0	0
chr1	44504444	44504444	+	0	0	0	0	0	0	0	0	0	0	0	0	0	0	0	0	INS	0
chr1	44813386	44815269	-	1	1	1	1	1	1	1	1	1	1	1	1	1	1	1	1	DEL	1
chr1	44868917	44869312	+	1	1	1	1	DEL	1	1	1	1	1	1	1	1	DEL	1	DEL	DEL	1
chr1	45110428	45112323	-	1	1	1	1	1	1	1	1	1	DEL	1	1	1	1	1	1	DEL	1
chr1	45186455	45186917	-	1	1	1	1	1	1	1	1	1	1	1	1	1	1	1	1	DEL	1
chr1	45411115	45411115	+	0	0	0	0	0	0	0	0	0	0	0	0	0	0	0	0	INS	0
chr1	45718152	45718570	+	1	1	1	1	1	1	1	1	1	DEL	1	1	1	1	1	1	DEL	1
chr1	45784704	45784704	-	0	0	0	0	0	0	0	0	0	0	0	0	0	0	0	0	INS	0
chr1	46541889	46548511	+	1	1	1	1	1	1	1	1	1	1	1	1	1	1	1	DEL	DEL	1
chr1	46559129	46559129	-	0	0	0	0	0	0	0	0	0	0	0	0	0	0	0	0	INS	0
chr1	46691709	46692176	-	1	1	1	1	1	1	1	1	1	1	1	1	1	1	1	1	DEL	1
chr1	46822175	46822175	None	0	INS	INS	0	0	0	0	INS	0	0	0	0	0	0	0	0	0	0
chr1	46861091	46861091	-	0	0	0	0	0	0	0	0	0	INS	0	0	0	0	0	0	0	0
chr1	47040743	47040743	+	0	0	0	0	0	0	0	0	0	0	0	0	0	0	0	0	INS	0
chr1	47190514	47192383	+	1	1	1	1	DEL	DEL	DEL	DEL	1	DEL	DEL	DEL	1	DEL	DEL	DEL	DEL	DEL
chr1	47209975	47210474	+	1	1	1	1	1	1	1	1	1	DEL	1	1	1	1	1	DEL	DEL	1
chr1	47227104	47227104	+	0	0	0	0	0	0	0	0	0	0	0	0	0	0	0	0	0	INS
chr1	47353265	47353265	-	0	0	0	0	0	0	0	0	0	INS	0	0	0	0	0	INS	0	0
chr1	47721321	47721321	-	0	0	0	0	INS	0	0	0	0	INS	0	0	0	0	0	INS	INS	0
chr1	47770005	47770005	None	0	0	0	0	0	0	0	0	0	0	0	0	0	0	0	INS	INS	0
chr1	47806042	47806498	-	1	1	1	1	1	1	1	1	1	DEL	1	1	1	1	1	1	DEL	1
chr1	47998761	47998761	+	0	INS	INS	INS	0	0	0	0	0	0	0	0	0	0	0	0	0	INS
chr1	48344953	48345259	+	1	1	1	1	1	1	1	1	1	1	1	1	1	1	1	DEL	1	1
chr1	48564115	48564613	-	1	1	1	1	1	1	1	1	1	DEL	1	1	1	1	1	DEL	DEL	1
chr1	49233254	49233254	-	0	0	0	0	0	0	0	0	0	INS	0	0	0	0	0	INS	0	0
chr1	49352663	49354526	-	1	1	1	1	1	1	1	1	1	DEL	1	1	1	1	1	DEL	DEL	1
chr1	49589327	49589327	None	0	0	0	0	0	0	0	0	0	0	0	0	0	0	0	0	INS	0
chr1	49802683	49803087	+	1	1	1	1	1	1	1	1	1	1	1	1	1	1	1	1	DEL	1
chr1	50028698	50030590	-	1	DEL	DEL	1	1	1	1	1	1	DEL	1	1	1	1	DEL	1	1	DEL
chr1	50268889	50268889	-	0	0	0	0	0	0	0	0	0	0	0	0	0	0	0	INS	0	0
chr1	51330858	51330858	-	0	0	0	0	0	0	0	0	0	0	0	0	0	0	0	0	INS	0
chr1	51782076	51782076	-	0	INS	0	0	0	0	0	0	0	INS	0	0	0	INS	0	0	INS	0
chr1	51790647	51790647	+	0	0	0	0	0	0	0	0	0	0	0	0	0	0	0	0	INS	0
chr1	51804396	51804396	+	0	0	0	0	0	0	0	0	0	0	0	0	0	0	0	0	0	INS
chr1	51810409	51810409	None	0	INS	0	0	INS	0	0	0	0	INS	0	0	0	0	INS	0	0	0
chr1	51992763	51992763	+	0	0	0	0	0	0	0	0	0	0	0	0	0	0	0	0	INS	0
chr1	52009000	52009000	-	0	0	0	0	0	0	0	0	0	0	0	0	0	0	0	0	INS	0
chr1	52075884	52075884	-	0	0	0	0	INS	0	INS	0	0	0	0	0	0	0	INS	0	INS	INS
chr1	52427399	52429293	+	1	1	1	1	1	1	1	1	1	DEL	1	1	DEL	1	1	1	DEL	1
chr1	52652677	52652677	None	0	0	0	0	0	0	0	0	0	0	0	0	0	0	0	0	INS	INS
chr1	52965540	52965540	-	0	0	0	0	0	0	0	0	0	0	0	0	0	0	0	0	INS	0
chr1	53160667	53160667	-	0	0	0	0	0	0	0	0	0	INS	0	0	0	0	0	0	0	0
chr1	53302589	53302589	+	0	0	0	0	0	0	0	0	0	0	0	0	0	0	0	0	INS	0
chr1	53356045	53356045	-	0	0	0	0	0	0	0	0	0	0	0	0	0	0	INS	0	INS	0
chr1	53464397	53466298	+	1	1	1	1	1	1	1	1	1	DEL	1	1	1	1	1	DEL	1	1
chr1	53675988	53676387	-	1	1	1	1	1	1	1	1	1	1	1	1	1	1	1	1	DEL	1
chr1	53787361	53787361	+	0	0	0	0	0	0	0	0	0	0	0	0	0	0	0	0	INS	0
chr1	53942836	53942836	+	0	0	0	0	0	0	0	0	0	0	0	0	0	0	0	0	INS	0
chr1	54019929	54019929	+	0	0	0	0	0	0	0	0	0	INS	0	0	0	0	0	0	0	0
chr1	54037541	54037541	+	0	0	0	0	0	0	0	0	0	INS	0	0	0	0	0	INS	INS	0
chr1	54332133	54332133	None	0	0	0	0	0	0	0	0	0	0	0	0	0	0	0	0	INS	0
chr1	54520153	54520153	-	0	0	0	0	0	0	0	0	0	0	0	0	0	0	0	INS	0	0
chr1	54651792	54651792	+	0	0	0	0	0	0	0	0	0	INS	0	0	0	0	0	0	0	0
chr1	54827971	54827971	+	0	0	0	0	INS	0	INS	0	0	0	0	0	0	0	0	0	0	0
chr1	54946670	54953072	+	1	1	1	1	DEL	1	DEL	1	1	DEL	1	1	1	DEL	DEL	DEL	DEL	DEL
chr1	55012364	55012364	+	0	0	0	0	0	0	0	0	0	0	0	0	0	0	0	0	INS	0
chr1	55101284	55101685	+	1	1	1	1	1	1	1	1	1	1	1	1	1	1	1	DEL	1	1
chr1	55153619	55153619	-	0	0	0	0	0	0	0	0	0	0	0	0	0	0	0	0	INS	0
chr1	55315390	55315390	None	0	0	0	0	0	0	0	0	0	INS	0	0	0	0	INS	0	INS	0
chr1	55319931	55319931	+	0	0	0	0	0	0	0	0	0	0	0	0	0	0	0	0	INS	0
chr1	55481347	55481347	None	0	0	0	0	0	0	INS	0	0	0	0	0	0	0	0	0	INS	0
chr1	55782080	55782080	+	0	0	0	0	0	0	0	0	0	0	0	0	0	0	0	0	0	INS
chr1	55787705	55787705	-	0	0	0	0	0	0	0	0	0	INS	0	0	0	INS	0	INS	0	0
chr1	55927119	55927119	+	0	0	0	0	0	0	0	0	0	0	0	0	0	0	0	0	INS	0
chr1	55980480	55986922	+	1	1	1	1	DEL	1	DEL	1	1	DEL	1	1	1	DEL	DEL	DEL	DEL	DEL
chr1	56087063	56088953	-	1	1	1	1	DEL	1	DEL	1	1	DEL	1	1	1	1	1	DEL	DEL	DEL
chr1	56148071	56148569	-	1	1	1	1	DEL	1	DEL	1	1	DEL	1	1	1	1	1	DEL	DEL	DEL
chr1	56365983	56365983	+	0	0	0	0	INS	0	INS	0	0	0	0	0	0	0	0	0	0	0
chr1	56886106	56886106	+	0	0	0	0	0	0	0	0	0	INS	0	0	0	0	0	INS	0	0
chr1	57788058	57788058	-	0	0	0	0	0	0	0	0	0	0	0	0	0	INS	0	0	0	INS
chr1	57915980	57916381	+	1	1	1	1	1	1	1	1	1	1	1	1	1	1	1	DEL	1	1
chr1	58112130	58112130	-	0	0	0	0	0	0	0	0	0	0	0	0	0	0	0	0	INS	0
chr1	58507166	58507166	-	0	0	0	0	0	0	0	0	0	0	0	0	0	0	0	0	INS	0
chr1	58718667	58718667	+	0	0	0	0	0	0	0	0	0	0	0	0	0	0	0	0	INS	0
chr1	58787217	58787583	+	1	1	1	1	1	1	1	1	1	1	1	1	1	1	1	DEL	DEL	1
chr1	58896262	58896262	-	0	0	0	0	0	0	0	0	0	0	0	0	0	0	0	0	INS	0
chr1	59113006	59113406	+	1	1	1	1	1	1	1	1	1	1	1	1	1	1	1	1	DEL	1
chr1	59231492	59231492	None	0	0	0	0	0	0	0	0	0	0	0	0	0	0	0	0	INS	0
chr1	59867519	59867919	+	1	1	1	1	1	1	1	1	1	DEL	1	1	1	1	1	1	DEL	1
chr1	59986172	59986172	-	0	0	0	0	0	0	0	0	0	0	0	0	0	0	0	0	0	INS
chr1	60076876	60076876	-	0	0	0	0	0	0	0	0	0	0	0	0	0	0	INS	0	0	0
chr1	60095446	60095943	+	1	1	1	1	1	1	DEL	1	1	1	1	1	1	DEL	1	1	1	1
chr1	60252121	60252121	-	0	0	0	0	0	0	0	0	0	0	0	0	0	0	0	0	INS	0
chr1	60667105	60667105	+	0	0	0	0	0	0	0	0	0	0	0	0	0	0	0	0	INS	0
chr1	60888890	60888890	None	0	0	0	0	0	0	0	0	0	0	0	0	0	0	INS	0	0	0
chr1	60953403	60953403	+	0	0	0	0	INS	0	INS	0	0	0	0	0	0	INS	0	0	INS	0
chr1	60960438	60960438	-	0	0	0	0	0	0	0	0	0	INS	0	0	0	0	0	INS	INS	0
chr1	61061154	61061154	-	0	0	0	0	0	0	0	0	0	0	0	0	0	0	0	INS	0	0
chr1	61276147	61276147	-	0	0	0	0	0	0	0	0	0	INS	0	0	0	0	INS	0	INS	0
chr1	61466728	61466728	-	0	0	0	0	INS	0	INS	0	0	0	0	0	0	INS	0	0	0	0
chr1	61954185	61954185	+	0	0	0	0	0	0	0	0	0	0	0	0	0	0	0	0	INS	0
chr1	62259419	62259419	None	0	0	0	0	0	0	0	0	0	0	0	0	0	0	0	0	INS	0
chr1	63271121	63271121	None	0	0	0	0	0	0	0	0	0	0	0	0	0	0	0	INS	0	0
chr1	63331887	63331887	-	0	0	0	0	0	0	0	0	0	0	0	0	0	0	0	0	INS	0
chr1	63376109	63376109	+	0	0	0	0	0	INS	0	0	0	0	0	0	0	0	0	0	0	0
chr1	63445073	63446741	-	1	1	1	1	1	1	1	1	1	1	1	1	1	1	1	1	DEL	1
chr1	63739669	63741561	-	1	1	1	1	1	1	1	1	1	DEL	1	1	1	1	1	DEL	DEL	1
chr1	64197879	64199774	-	1	DEL	DEL	DEL	DEL	DEL	1	DEL	1	DEL	DEL	DEL	DEL	DEL	DEL	DEL	DEL	DEL
chr1	64209343	64209343	None	0	0	0	0	0	0	0	0	0	0	0	0	0	0	0	INS	0	0
chr1	64409968	64409968	-	0	0	0	0	INS	0	0	0	0	0	0	0	0	0	0	0	0	0
chr1	64464637	64464637	+	0	0	0	0	0	0	0	0	0	INS	0	0	0	0	0	0	0	0
chr1	64483086	64483600	+	1	1	1	1	1	1	1	1	1	DEL	1	1	1	1	1	DEL	DEL	1
chr1	64909928	64909928	+	0	0	0	0	INS	0	0	0	0	0	INS	INS	0	0	0	0	INS	INS
chr1	65020635	65020635	-	0	0	0	0	0	0	0	0	0	0	0	0	0	0	0	0	INS	0
chr1	65439367	65439367	+	0	0	0	0	0	0	0	0	0	INS	0	0	0	0	0	0	0	0
chr1	65552976	65552976	+	0	INS	INS	INS	INS	INS	0	INS	0	0	INS	INS	INS	INS	0	0	0	INS
chr1	65774362	65774362	-	0	0	0	0	0	0	0	0	0	0	0	0	0	0	0	0	INS	0
chr1	66145023	66145023	None	0	INS	INS	0	INS	INS	0	0	0	0	0	0	0	0	0	0	INS	0
chr1	66182751	66182751	None	0	0	0	0	0	0	0	0	0	INS	0	0	0	0	0	INS	INS	0
chr1	66372364	66372364	-	0	0	0	0	0	0	0	0	0	0	0	0	0	0	0	0	INS	0
chr1	66899024	66899024	None	0	INS	0	0	0	0	0	0	0	INS	0	0	0	INS	0	0	0	0
chr1	67055326	67055326	+	0	0	0	0	0	0	0	0	0	INS	0	0	0	0	0	0	INS	0
chr1	67527714	67527714	-	0	0	0	0	0	0	0	0	0	INS	0	0	0	0	0	0	0	0
chr1	67628112	67630003	+	1	1	1	1	1	1	1	1	1	DEL	1	1	1	1	1	1	1	1
chr1	67755822	67755822	+	0	0	0	0	0	0	0	0	0	0	0	0	0	0	0	0	INS	0
chr1	67980270	67980270	+	0	0	0	0	0	0	0	0	0	0	0	0	0	0	0	0	INS	0
chr1	68333746	68333746	+	0	INS	INS	INS	INS	INS	INS	INS	0	0	0	INS	INS	INS	INS	0	0	INS
chr1	68438827	68438827	-	0	0	0	0	0	0	0	0	0	0	0	0	0	0	0	0	0	INS
chr1	68742831	68742831	+	0	0	0	0	0	0	0	0	0	0	0	0	0	0	0	0	INS	0
chr1	69204851	69204851	+	0	INS	INS	INS	INS	INS	0	INS	0	0	0	INS	INS	INS	INS	0	0	INS
chr1	69433913	69433913	+	0	0	0	0	INS	0	0	0	0	0	0	0	0	0	0	0	0	INS
chr1	70281092	70281590	+	1	1	1	1	DEL	1	1	1	1	DEL	1	1	1	1	1	DEL	DEL	DEL
chr1	70497778	70499575	+	1	1	1	1	1	1	1	1	1	DEL	1	1	1	1	1	DEL	DEL	1
chr1	70733231	70733231	-	0	0	0	0	0	0	0	0	0	0	0	0	0	0	0	INS	0	0
chr1	70854996	70854996	-	0	0	0	0	0	0	0	0	0	0	0	0	0	0	0	INS	0	0
chr1	70901976	70901976	-	0	0	0	0	0	0	0	0	0	INS	0	0	0	0	0	0	0	0
chr1	71097130	71097130	+	0	0	0	0	0	0	0	0	0	INS	0	0	0	0	0	0	0	0
chr1	71114631	71114631	-	0	0	0	0	0	0	0	0	0	0	0	0	0	0	0	0	INS	0
chr1	71305097	71305097	-	0	0	0	0	0	0	0	0	0	0	0	0	0	0	0	0	INS	0
chr1	72151012	72151012	+	0	0	0	0	0	0	0	INS	0	0	0	0	0	0	0	0	0	0
chr1	72166608	72166608	None	0	0	0	0	0	0	0	0	0	INS	0	0	0	0	0	0	0	0
chr1	72260454	72260454	-	0	0	0	0	0	0	0	0	0	0	0	0	0	0	0	0	0	INS
chr1	72267634	72267634	+	0	0	0	0	0	0	0	0	0	0	0	0	0	0	0	0	0	INS
chr1	72379736	72379736	+	0	0	0	0	0	0	0	0	0	INS	0	0	0	0	0	0	0	0
chr1	73002824	73002824	+	0	0	0	0	0	0	0	0	0	0	0	0	0	0	0	0	INS	0
chr1	73028743	73028743	+	0	0	0	0	0	0	0	0	0	0	0	INS	0	INS	0	0	0	0
chr1	73167964	73167964	+	0	0	0	0	0	0	0	0	0	0	0	0	0	0	0	0	INS	0
chr1	73661741	73661741	None	0	0	0	0	0	0	0	0	0	INS	0	0	0	INS	0	0	0	0
chr1	73881040	73881040	-	0	0	0	0	0	0	0	0	0	0	0	0	0	0	0	0	INS	0
chr1	73914431	73920829	-	1	1	1	1	1	1	1	1	1	DEL	1	1	1	1	1	DEL	DEL	DEL
chr1	74122546	74122546	+	0	0	0	0	0	0	0	0	0	0	0	0	0	0	0	INS	0	0
chr1	75429968	75429968	-	0	0	0	0	INS	0	0	0	0	0	0	0	0	INS	0	0	0	0
chr1	75683518	75685407	+	1	1	1	1	1	1	1	1	1	DEL	1	1	1	1	1	DEL	DEL	1
chr1	75976130	75976130	-	0	0	0	0	0	0	0	0	0	INS	0	0	0	0	0	0	0	0
chr1	76340697	76340697	-	0	0	0	0	0	0	0	0	0	INS	0	0	0	0	0	0	0	0
chr1	76793375	76793375	+	0	0	0	0	0	0	0	0	0	0	0	0	0	0	0	0	INS	0
chr1	76907414	76907414	+	0	0	0	0	0	0	0	0	0	0	0	0	0	0	0	0	INS	0
chr1	77471001	77471001	-	0	0	0	0	0	0	0	0	0	0	0	0	0	0	0	0	INS	0
chr1	77733701	77733701	+	0	0	0	0	0	0	0	0	0	0	0	0	0	0	0	INS	0	0
chr1	78297809	78298209	+	1	1	1	1	1	1	1	1	1	1	1	1	1	1	1	DEL	DEL	1
chr1	78432801	78432801	+	0	0	0	0	0	0	0	0	0	INS	0	0	0	0	0	0	0	0
chr1	78477946	78477946	None	0	INS	INS	0	0	0	0	0	0	0	0	0	INS	0	INS	0	INS	0
chr1	78535284	78535284	+	0	0	0	0	0	0	0	0	0	INS	0	0	0	0	0	0	0	0
chr1	78612397	78612397	+	0	0	0	0	0	0	0	0	0	0	0	0	0	0	0	0	INS	0
chr1	78738344	78738344	None	0	0	0	0	0	0	0	0	0	0	0	0	0	0	0	0	INS	INS
chr1	78758484	78760793	-	1	1	1	1	1	1	1	1	1	1	1	1	1	1	1	1	DEL	1
chr1	78839254	78839254	+	0	INS	INS	INS	0	0	0	0	0	0	0	0	INS	0	0	INS	0	0
chr1	78846248	78846248	None	0	0	0	0	0	INS	0	0	0	0	0	0	0	0	0	0	0	0
chr1	79336843	79338735	-	1	1	1	1	1	DEL	DEL	DEL	1	1	1	1	1	1	1	1	1	1
chr1	79429358	79429358	-	0	0	0	0	0	0	0	0	0	0	INS	INS	0	INS	0	0	0	0
chr1	79447835	79447835	-	0	0	0	0	0	0	0	0	0	0	0	0	0	0	0	0	INS	0
chr1	79467247	79467247	-	0	INS	INS	INS	0	INS	INS	INS	0	0	0	0	INS	0	INS	0	0	0
chr1	79567167	79567167	-	0	0	0	0	0	0	0	0	0	0	0	0	0	0	0	0	INS	0
chr1	79741617	79742059	-	1	DEL	DEL	DEL	1	DEL	DEL	DEL	1	1	DEL	DEL	DEL	DEL	DEL	1	1	1
chr1	79958347	79964747	+	1	1	1	1	1	1	1	1	1	DEL	DEL	DEL	1	DEL	1	DEL	DEL	DEL
chr1	79982896	79983271	+	1	1	1	1	1	1	1	1	1	DEL	1	1	1	1	1	1	DEL	1
chr1	80510749	80510749	+	0	0	0	0	0	0	0	0	0	0	0	0	0	0	0	0	INS	0
chr1	80977475	80979361	+	1	DEL	DEL	DEL	1	DEL	1	DEL	1	DEL	DEL	1	DEL	DEL	1	1	1	DEL
chr1	82078566	82078566	+	0	0	0	0	0	0	0	0	0	0	0	0	0	0	0	0	INS	0
chr1	82109815	82109815	+	0	0	0	0	0	0	0	0	0	0	0	0	0	0	0	0	INS	0
chr1	82393165	82399633	-	1	1	1	1	DEL	1	1	1	1	DEL	DEL	1	1	DEL	1	DEL	DEL	DEL
chr1	82417704	82424088	-	1	1	1	1	DEL	1	1	1	1	DEL	DEL	1	1	DEL	1	DEL	DEL	DEL
chr1	82630799	82630799	None	0	0	0	0	0	0	0	0	0	0	0	0	0	0	0	0	INS	0
chr1	83083550	83083550	-	0	0	0	0	0	0	0	0	0	INS	0	0	0	0	0	0	0	0
chr1	83220434	83220932	-	1	1	1	1	DEL	1	1	1	1	DEL	DEL	1	1	DEL	1	DEL	DEL	DEL
chr1	83315546	83315546	-	0	0	0	0	0	0	0	0	0	0	0	0	0	0	0	0	INS	0
chr1	83398001	83398001	+	0	0	0	0	0	0	0	0	0	0	0	0	0	0	0	0	INS	0
chr1	83462995	83462995	-	0	0	0	0	INS	0	0	0	0	0	INS	0	0	INS	0	0	0	0
chr1	83524776	83524941	-	1	1	1	1	DEL	1	1	1	1	1	DEL	1	1	DEL	1	1	DEL	1
chr1	83737248	83737248	+	0	0	0	0	INS	0	0	0	0	INS	INS	0	0	INS	0	INS	0	0
chr1	83792289	83792728	+	1	1	1	1	1	1	1	1	1	1	1	1	1	1	1	1	DEL	1
chr1	84070928	84070928	+	0	0	0	0	0	0	0	0	0	0	0	0	0	0	0	0	0	INS
chr1	84157909	84164301	+	1	1	1	1	1	1	1	1	1	DEL	1	1	1	1	1	DEL	DEL	1
chr1	84299067	84299067	+	0	0	0	0	0	0	0	0	0	0	0	0	0	0	0	0	INS	0
chr1	84379626	84379626	+	0	0	0	0	0	0	0	0	0	INS	0	0	0	0	0	0	0	0
chr1	84539000	84545373	-	1	1	1	1	DEL	1	1	1	1	DEL	DEL	1	1	DEL	1	DEL	DEL	DEL
chr1	84677778	84677778	+	0	0	0	0	0	0	0	0	0	INS	0	0	0	0	0	0	0	0
chr1	87954091	87954091	None	0	0	0	0	0	0	0	0	0	0	0	0	0	0	0	0	INS	0
chr1	88098259	88098259	-	0	0	0	0	0	0	0	0	0	0	0	0	0	0	0	0	INS	0
chr1	88356994	88356994	-	0	0	0	0	0	0	0	0	0	0	0	0	0	0	0	0	INS	0
chr1	89078177	89078177	+	0	0	0	0	0	0	0	0	0	0	0	0	0	0	0	0	INS	0
chr1	89504879	89504879	+	0	0	0	0	0	0	0	0	0	0	0	0	0	0	0	INS	0	0
chr1	89513727	89515615	+	1	DEL	DEL	DEL	1	DEL	1	1	1	DEL	1	DEL	DEL	DEL	DEL	DEL	DEL	DEL
chr1	89638097	89644351	-	1	DEL	DEL	DEL	1	DEL	1	1	1	DEL	1	DEL	DEL	DEL	DEL	DEL	DEL	DEL
chr1	89678695	89678695	-	0	0	0	0	0	0	0	0	0	0	0	0	0	0	0	0	INS	0
chr1	89792267	89792267	-	0	0	0	0	0	0	0	0	0	0	0	0	0	0	0	0	INS	0
chr1	89918498	89918498	None	0	0	0	0	0	0	0	0	0	0	0	0	0	0	0	0	INS	0
chr1	90324127	90324127	+	0	0	0	0	0	0	0	0	0	INS	0	0	0	0	0	0	0	0
chr1	90364357	90364357	-	0	0	0	0	0	0	0	0	0	0	0	0	0	0	0	INS	0	0
chr1	90435295	90435295	-	0	0	0	0	0	0	0	0	0	0	0	0	0	0	0	INS	0	0
chr1	90510577	90512441	+	1	DEL	DEL	DEL	DEL	DEL	1	1	1	DEL	1	DEL	DEL	DEL	DEL	DEL	DEL	1
chr1	90631816	90631816	+	0	0	0	0	0	0	0	0	0	0	0	0	0	0	0	0	INS	0
chr1	90726314	90732753	-	1	DEL	DEL	DEL	DEL	DEL	1	1	1	DEL	1	DEL	DEL	DEL	DEL	DEL	DEL	1
chr1	90744072	90744072	+	0	0	0	0	0	0	0	0	0	0	0	0	0	0	0	0	INS	0
chr1	90811290	90811290	+	0	0	0	0	0	0	0	0	0	INS	0	0	0	0	0	0	0	0
chr1	90883617	90883617	+	0	0	0	0	0	0	0	0	0	INS	0	0	0	0	0	0	0	0
chr1	90886785	90886785	None	0	0	0	0	0	0	0	0	0	0	0	0	0	INS	0	0	INS	0
chr1	91092021	91092021	-	0	0	0	0	0	0	INS	0	0	0	0	0	0	0	0	0	0	0
chr1	91100379	91100379	None	0	INS	0	0	INS	INS	0	0	0	INS	0	0	INS	INS	INS	0	INS	0
chr1	91228861	91228861	+	0	0	0	0	0	0	0	0	0	INS	0	0	0	0	0	INS	0	0
chr1	91433759	91433759	None	0	INS	INS	INS	INS	INS	0	0	0	INS	0	0	INS	INS	INS	INS	INS	0
chr1	91929383	91929383	+	0	0	0	0	0	0	0	0	0	0	0	0	0	0	0	0	INS	0
chr1	92132921	92133368	+	1	1	1	1	1	1	1	1	1	1	1	1	1	1	1	1	DEL	1
chr1	92209662	92209662	-	0	0	0	0	0	0	0	0	0	0	0	0	0	0	0	0	INS	0
chr1	92438668	92438668	+	0	0	0	0	0	0	0	0	0	0	0	0	0	0	0	INS	0	0
chr1	92517363	92517363	None	0	0	0	0	INS	0	0	0	0	INS	0	0	0	0	0	INS	0	0
chr1	92527781	92527781	None	0	0	INS	INS	0	0	0	0	0	INS	0	0	0	0	0	0	0	0
chr1	92565365	92565365	+	0	0	0	0	0	0	0	0	0	INS	0	0	0	0	0	0	0	0
chr1	92915576	92915576	None	0	0	0	0	0	INS	0	INS	0	INS	INS	0	0	0	0	0	0	0
chr1	93055729	93055729	-	0	0	0	0	0	0	0	INS	0	0	0	0	0	0	0	0	0	0
chr1	93177130	93177130	-	0	0	0	0	0	0	0	0	0	0	0	0	0	0	0	0	0	INS
chr1	93402713	93402713	+	0	0	0	0	0	0	0	0	0	INS	0	0	0	0	0	0	0	0
chr1	93692896	93692896	-	0	0	0	0	0	0	0	0	0	0	0	0	0	0	0	0	INS	0
chr1	93807017	93807017	+	0	0	0	0	0	0	0	0	0	0	0	0	0	0	INS	0	0	0
chr1	94142078	94142478	-	1	1	1	1	1	1	1	1	1	DEL	1	1	1	1	1	1	DEL	1
chr1	94159835	94159835	-	0	0	0	0	0	0	0	0	0	0	0	0	0	0	0	0	INS	0
chr1	94248789	94250676	+	1	1	1	1	1	1	1	DEL	1	DEL	DEL	DEL	1	1	DEL	DEL	DEL	DEL
chr1	94562912	94562912	+	0	0	0	0	0	0	0	0	0	0	0	0	0	0	0	INS	0	0
chr1	94883610	94883610	+	0	0	0	0	0	0	0	0	0	INS	0	0	0	0	0	0	0	0
chr1	94906197	94906197	-	0	0	0	0	0	0	0	0	0	INS	0	0	0	0	0	0	0	0
chr1	95188989	95188989	-	0	0	0	0	0	0	0	0	0	0	0	0	0	0	0	0	INS	0
chr1	95680436	95680436	None	0	0	0	0	0	0	0	0	0	INS	0	0	0	0	0	0	INS	0
chr1	95753526	95753913	+	1	1	1	1	1	1	1	1	1	1	1	1	1	1	1	1	DEL	1
chr1	96123234	96123234	-	0	0	0	0	0	0	0	0	0	0	INS	0	0	0	0	0	INS	0
chr1	96204094	96204094	+	0	0	0	0	0	0	0	0	0	0	0	0	0	0	0	0	INS	0
chr1	96484773	96484773	-	0	0	0	0	0	0	0	0	0	0	0	0	0	0	INS	0	0	0
chr1	96684066	96684066	-	0	0	0	0	0	0	0	0	0	0	0	0	0	0	0	0	INS	0
chr1	97242055	97242055	-	0	0	0	0	0	0	0	0	0	INS	0	0	0	0	0	0	0	0
chr1	98206971	98206971	+	0	0	0	0	0	0	0	0	0	0	0	0	0	0	0	0	INS	0
chr1	100379243	100379243	None	0	0	0	0	0	0	0	0	0	0	0	0	0	INS	0	0	INS	INS
chr1	100538761	100540653	+	1	DEL	DEL	DEL	1	1	1	1	1	DEL	1	DEL	DEL	DEL	1	DEL	DEL	DEL
chr1	100569062	100569062	-	0	0	0	0	0	0	0	0	0	0	0	0	0	0	0	0	INS	0
chr1	100621417	100621798	-	1	1	1	1	1	1	1	1	1	1	1	1	1	1	1	DEL	DEL	1
chr1	100662755	100669246	+	1	1	1	1	1	1	1	1	1	DEL	1	1	1	1	1	DEL	1	DEL
chr1	100754860	100754860	+	0	0	0	0	0	0	0	0	0	0	0	0	0	0	0	0	INS	0
chr1	100918754	100918754	-	0	0	0	0	0	0	0	0	0	INS	0	0	0	0	0	0	0	0
chr1	100979013	100979510	+	1	DEL	DEL	DEL	DEL	1	1	1	1	DEL	1	DEL	DEL	DEL	1	DEL	DEL	DEL
chr1	100996256	100998133	+	1	1	1	1	1	1	1	1	1	DEL	1	1	1	1	1	DEL	DEL	1
chr1	101054268	101054268	None	0	0	0	0	0	0	0	0	0	INS	0	0	0	0	0	INS	INS	0
chr1	101368433	101368433	None	0	INS	INS	INS	INS	0	0	0	0	0	0	INS	INS	INS	0	INS	0	0
chr1	101471046	101471046	None	0	INS	0	0	0	0	0	0	0	0	0	0	0	0	0	0	0	INS
chr1	101532513	101532513	None	0	0	0	0	0	0	0	0	0	0	0	0	0	0	0	0	0	INS
chr1	101920423	101920822	+	1	1	1	1	1	1	1	1	1	DEL	1	1	1	1	1	1	DEL	1
chr1	102250091	102250091	-	0	0	0	0	0	0	0	0	0	INS	0	0	0	0	0	0	0	0
chr1	102400224	102400224	-	0	0	0	0	0	0	0	0	0	0	0	0	0	0	0	0	INS	0
chr1	102581364	102581364	+	0	0	0	0	0	0	0	0	0	0	0	0	0	0	0	0	INS	0
chr1	102711346	102711346	-	0	0	0	0	0	0	0	0	0	0	0	0	0	0	0	0	INS	0
chr1	102850917	102850917	-	0	0	0	0	0	0	0	0	0	INS	0	0	0	0	0	INS	0	0
chr1	103735075	103735075	None	0	0	0	0	0	0	0	0	0	0	0	0	0	INS	0	INS	INS	0
chr1	103891275	103891773	-	1	1	1	1	1	1	1	1	1	1	1	1	1	1	1	DEL	1	1
chr1	104060130	104060130	None	0	0	0	0	0	0	0	0	0	INS	0	0	0	0	0	0	0	0
chr1	104091068	104093014	-	1	1	1	1	1	1	1	1	1	1	1	1	1	1	1	DEL	DEL	1
chr1	104318365	104318365	-	0	0	0	0	0	0	0	0	0	INS	0	0	0	0	0	0	0	0
chr1	104342498	104342498	+	0	0	0	0	0	0	0	0	0	0	0	0	0	0	0	0	INS	0
chr1	104593820	104593820	+	0	0	0	0	0	0	0	0	0	0	0	0	0	0	0	0	INS	0
chr1	104988775	104988775	+	0	0	0	0	0	0	0	0	0	0	0	0	0	0	0	INS	0	0
chr1	105051503	105053397	+	1	1	1	1	1	1	1	1	1	DEL	1	1	1	1	1	DEL	1	1
chr1	105056431	105056431	-	0	0	0	0	0	0	0	0	0	INS	0	0	0	0	0	INS	0	0
chr1	105321103	105321103	+	0	0	0	0	0	0	0	0	0	0	0	0	0	0	0	INS	0	0
chr1	105385045	105385045	-	0	INS	INS	INS	0	0	0	0	0	0	0	INS	INS	INS	0	INS	0	0
chr1	105655188	105655188	-	0	0	0	0	0	0	0	0	0	0	0	0	0	0	0	0	INS	0
chr1	105699289	105699289	None	0	0	0	0	0	0	0	0	0	0	0	0	0	INS	0	INS	0	0
chr1	106109403	106109403	+	0	0	0	0	0	0	0	0	0	0	0	0	0	0	0	0	INS	0
chr1	106320909	106320909	+	0	0	0	0	0	0	0	0	0	0	0	0	0	0	0	0	INS	0
chr1	106384259	106384259	None	0	INS	0	0	0	0	0	0	0	0	0	INS	INS	INS	0	0	0	0
chr1	106461637	106461637	-	0	0	0	0	0	0	0	0	0	0	0	0	0	0	0	0	INS	0
chr1	106871733	106871733	-	0	0	0	0	0	0	0	0	0	0	0	0	0	0	0	0	INS	0
chr1	107275414	107275414	-	0	0	0	0	0	0	0	0	0	0	0	0	0	0	0	0	INS	0
chr1	107506382	107512325	-	1	1	1	1	DEL	DEL	DEL	DEL	1	DEL	DEL	1	1	1	DEL	DEL	DEL	DEL
chr1	107667444	107667444	+	0	0	0	0	0	0	0	0	0	INS	0	0	0	0	0	INS	0	0
chr1	107803860	107803860	None	0	0	0	0	0	0	0	0	0	0	0	0	0	INS	0	0	0	INS
chr1	108334306	108334306	None	0	0	0	0	0	0	0	INS	0	INS	INS	0	INS	0	0	INS	0	0
chr1	108334836	108334836	+	0	0	0	0	0	0	0	0	0	0	0	0	0	0	0	INS	0	0
chr1	108723603	108723603	+	0	0	0	0	0	0	0	0	0	0	0	0	0	0	0	0	INS	0
chr1	108904417	108904417	-	0	0	0	0	0	0	0	0	0	0	0	0	0	0	0	0	INS	0
chr1	108985961	108986360	+	1	1	1	1	1	1	1	1	1	1	1	1	1	1	1	1	DEL	1
chr1	109056046	109056046	-	0	0	0	0	0	0	0	0	0	0	0	0	0	0	0	INS	0	0
chr1	109529564	109529963	+	1	1	1	1	1	1	1	1	1	1	1	1	1	1	1	DEL	DEL	1
chr1	109543779	109543779	+	0	0	0	0	0	0	0	0	0	0	0	0	0	0	0	0	INS	0
chr1	109570102	109570102	-	0	0	0	0	0	0	0	0	0	0	0	0	0	0	0	INS	0	0
chr1	109570980	109570980	None	0	0	0	0	0	0	0	0	0	0	0	0	0	INS	0	0	INS	0
chr1	109671249	109671249	None	0	0	INS	INS	0	0	0	0	0	INS	0	INS	0	INS	0	INS	INS	0
chr1	109690443	109696930	+	1	DEL	DEL	DEL	1	1	1	1	1	DEL	1	DEL	DEL	1	DEL	1	DEL	DEL
chr1	109847751	109847751	-	0	0	0	0	0	0	0	0	0	INS	0	0	0	0	0	0	0	0
chr1	109892522	109892923	+	1	1	1	1	1	1	1	1	1	1	1	1	1	1	1	DEL	DEL	1
chr1	110044099	110044099	-	0	0	0	0	0	0	0	0	0	0	0	0	0	0	0	0	INS	0
chr1	110739391	110739391	-	0	INS	INS	INS	0	0	0	INS	0	0	INS	INS	INS	INS	0	0	0	INS
chr1	111641566	111641566	None	0	0	0	0	0	0	0	0	0	INS	0	0	0	0	0	0	INS	0
chr1	112046065	112046065	+	0	0	0	0	0	0	0	0	0	0	0	0	0	0	0	INS	0	0
chr1	112320918	112320918	-	0	0	0	0	0	0	0	0	0	0	0	0	0	0	0	0	INS	0
chr1	113365530	113365530	-	0	0	0	0	0	0	0	0	0	0	0	0	0	0	0	0	INS	0
chr1	113554793	113555158	-	1	1	1	1	1	1	1	1	1	DEL	1	1	1	1	1	1	DEL	1
chr1	113988946	113989291	+	1	1	1	1	1	1	1	1	1	DEL	1	1	1	1	1	1	1	1
chr1	114345234	114345234	None	0	0	0	0	0	0	0	0	0	INS	0	0	0	0	0	0	0	0
chr1	114486469	114486469	+	0	0	0	0	0	0	0	0	0	0	0	0	0	INS	0	0	0	0
chr1	114532779	114532779	-	0	0	0	0	0	0	0	0	0	INS	0	0	0	0	0	0	0	0
chr1	114617552	114618055	-	1	1	1	1	1	1	1	1	1	1	1	1	1	1	1	DEL	DEL	1
chr1	115026635	115027033	+	1	1	1	1	1	1	1	1	1	DEL	1	1	1	1	1	DEL	DEL	1
chr1	115193006	115193006	+	0	0	0	0	0	0	0	0	0	0	0	0	0	0	INS	0	0	0
chr1	115197731	115197731	-	0	0	0	0	0	0	0	0	0	0	0	0	0	0	0	0	INS	0
chr1	115203775	115203775	+	0	0	0	0	0	0	0	0	0	0	0	0	0	0	0	0	INS	0
chr1	115233302	115239905	+	1	DEL	DEL	1	1	1	1	DEL	1	1	DEL	1	DEL	1	1	1	1	1
chr1	115245892	115245892	-	0	0	0	0	0	INS	0	0	0	0	0	0	0	0	0	0	0	0
chr1	115275888	115275888	-	0	0	0	0	INS	0	0	0	0	0	0	INS	0	0	0	0	0	0
chr1	115398674	115398951	-	1	1	1	1	1	1	1	1	1	1	1	1	1	1	1	1	DEL	1
chr1	115635592	115637444	+	1	DEL	DEL	DEL	1	DEL	DEL	DEL	1	1	DEL	1	DEL	DEL	DEL	DEL	1	DEL
chr1	116192569	116192569	+	0	0	0	0	0	0	0	0	0	INS	0	0	0	0	0	0	0	INS
chr1	116284635	116284635	-	0	0	0	0	INS	0	0	INS	0	0	INS	INS	0	INS	0	0	0	0
chr1	116500042	116506485	+	1	1	1	1	DEL	1	1	1	1	1	1	DEL	1	DEL	1	DEL	1	DEL
chr1	116688881	116688881	-	0	0	0	0	0	0	0	INS	0	0	INS	0	0	0	0	0	0	0
chr1	116844738	116844738	-	0	0	0	0	0	0	0	0	0	INS	0	0	0	0	0	INS	0	0
chr1	117086602	117086602	+	0	0	0	0	0	0	0	0	0	INS	0	0	0	0	0	0	0	0
chr1	117271663	117272161	+	1	1	1	1	1	1	1	1	1	1	1	1	1	1	1	1	DEL	1
chr1	117622598	117622598	+	0	0	0	0	0	0	0	0	0	0	0	0	0	0	0	0	INS	0
chr1	118002382	118002382	+	0	0	0	0	0	0	0	INS	0	0	INS	0	0	INS	0	0	0	0
chr1	118446310	118446310	None	0	0	0	0	0	0	0	0	0	0	0	0	0	0	0	0	INS	0
chr1	118493458	118493458	+	0	0	0	0	0	0	0	0	0	INS	0	0	0	0	0	0	INS	0
chr1	118530753	118530753	None	0	0	0	0	0	INS	0	INS	0	0	INS	INS	0	INS	INS	0	INS	0
chr1	118935564	118935564	-	0	0	0	0	0	0	0	0	0	INS	0	0	0	0	0	INS	0	0
chr1	119144170	119144569	+	1	1	1	1	1	1	1	1	1	1	1	1	1	1	1	1	DEL	1
chr1	120200088	120200532	-	1	1	1	1	1	1	1	1	1	1	1	1	1	1	1	1	DEL	1
chr1	121271828	121271828	+	0	0	0	0	0	0	0	0	0	INS	0	0	0	0	0	0	0	0
chr1	121427116	121427116	-	0	0	0	0	0	0	0	0	0	0	0	0	0	0	0	0	INS	0
chr1	122776964	122776964	+	0	0	0	0	0	0	0	0	0	INS	0	0	0	0	0	INS	0	0
chr1	123094705	123094705	-	0	0	0	0	0	0	0	0	0	0	0	0	0	0	0	0	INS	0
chr1	123127460	123127460	-	0	0	0	0	0	0	0	0	0	0	0	0	0	0	0	0	0	INS
chr1	123173220	123173220	+	0	0	0	0	0	0	0	0	0	INS	0	0	0	0	0	0	0	0
chr1	123518456	123518957	+	1	1	1	1	1	1	1	1	1	DEL	1	1	1	1	1	DEL	1	1
chr1	123551741	123551741	+	0	0	0	0	0	0	0	0	0	0	0	0	0	0	0	0	INS	0
chr1	123770777	123770777	+	0	0	0	0	0	0	0	0	0	0	0	0	0	0	0	0	INS	0
chr1	123969532	123969933	+	1	1	1	1	1	1	1	1	1	1	1	1	1	1	1	1	DEL	1
chr1	124199874	124199874	+	0	0	0	0	0	0	0	0	0	0	0	0	0	0	0	0	INS	0
chr1	124353766	124353766	None	0	0	0	0	0	0	0	0	0	INS	0	0	0	0	0	0	INS	0
chr1	124366886	124366886	+	0	0	0	0	0	0	0	0	0	0	0	0	0	0	0	0	0	INS
chr1	124384642	124384642	+	0	0	0	0	0	0	0	0	0	INS	0	0	0	0	0	INS	0	0
chr1	124407796	124408294	-	1	1	1	1	1	1	1	1	1	1	1	1	1	1	1	1	DEL	1
chr1	124451982	124452383	-	1	1	1	1	1	1	1	1	1	1	1	1	1	1	1	1	DEL	1
chr1	124532416	124532913	-	1	DEL	1	DEL	DEL	1	DEL	1	1	1	1	DEL	DEL	DEL	1	DEL	DEL	1
chr1	124647815	124647815	None	0	0	0	0	0	0	0	0	0	INS	0	0	0	0	0	0	INS	0
chr1	125880237	125880237	-	0	0	0	0	0	0	0	0	0	INS	0	0	0	0	0	0	0	0
chr1	126509445	126509843	+	1	1	1	1	1	1	1	1	1	1	1	1	1	1	1	1	DEL	1
chr1	126748817	126748817	+	0	0	0	0	0	0	0	0	0	0	0	0	0	0	0	0	INS	0
chr1	126761585	126761585	-	0	0	0	0	0	0	0	0	0	INS	0	0	0	0	0	0	0	0
chr1	126833220	126833220	None	0	0	0	0	0	0	0	0	0	0	0	0	0	INS	0	0	INS	0
chr1	126897039	126897439	-	1	1	1	1	1	1	1	1	1	DEL	1	1	1	1	1	1	DEL	1
chr1	127154811	127155211	-	1	DEL	DEL	DEL	1	1	DEL	1	1	1	1	1	DEL	DEL	DEL	1	1	DEL
chr1	127175768	127175768	+	0	INS	INS	INS	0	0	INS	0	0	0	0	0	INS	INS	INS	0	0	INS
chr1	127322839	127322839	None	0	0	0	0	0	0	0	0	0	0	0	0	0	0	INS	0	0	0
chr1	127552386	127553809	-	1	1	1	1	1	1	1	1	1	1	1	1	1	1	1	1	DEL	1
chr1	128232312	128232312	+	0	0	0	0	0	0	0	0	0	0	0	0	0	0	0	0	INS	0
chr1	128527740	128527740	+	0	0	0	0	0	0	0	0	0	0	0	0	0	0	0	0	INS	0
chr1	128594709	128594709	-	0	0	0	0	0	0	0	0	0	0	0	0	0	0	0	0	INS	0
chr1	128606020	128606020	None	0	0	0	0	0	0	0	0	0	INS	0	0	0	0	0	0	INS	0
chr1	128897701	128897701	+	0	0	0	0	0	0	0	0	0	0	0	0	0	0	0	0	INS	0
chr1	128994353	128994353	None	0	0	0	0	0	0	0	0	0	INS	0	0	0	0	0	0	INS	0
chr1	129075828	129075828	-	0	INS	INS	INS	INS	INS	INS	INS	0	0	0	INS	INS	0	0	INS	0	0
chr1	129340001	129340001	None	0	0	0	0	0	0	0	0	0	0	0	0	0	0	0	0	INS	INS
chr1	129351498	129351892	-	1	1	1	1	1	1	1	1	1	DEL	1	1	1	1	1	1	1	1
chr1	129949345	129949345	None	0	0	0	0	0	0	0	0	0	0	0	0	0	0	0	INS	INS	0
chr1	130137342	130137743	-	1	1	1	1	1	1	1	1	1	1	1	1	1	1	1	1	DEL	1
chr1	130188848	130189248	+	1	1	1	1	1	1	1	1	1	1	1	1	1	1	1	1	DEL	1
chr1	130594835	130594835	+	0	0	0	0	0	0	0	0	0	0	0	0	0	0	0	0	INS	0
chr1	130994245	130994647	-	1	1	1	1	1	1	1	1	1	1	1	1	1	1	1	1	DEL	1
chr1	131081074	131082964	-	1	1	1	1	1	1	1	1	1	1	DEL	1	1	DEL	1	1	1	DEL
chr1	131112765	131112765	+	0	0	0	0	0	0	0	0	0	0	0	0	0	0	0	0	INS	INS
chr1	131129670	131130181	-	1	1	1	1	1	1	1	1	1	DEL	1	1	1	1	1	DEL	DEL	1
chr1	131146804	131146804	None	0	0	0	0	0	0	0	0	0	INS	0	0	0	0	0	0	INS	0
chr1	131290656	131296977	-	1	1	1	1	1	1	1	1	1	DEL	DEL	1	1	DEL	1	DEL	1	DEL
chr1	132126672	132128567	-	1	1	1	1	1	1	1	1	1	1	1	1	1	1	1	1	DEL	1
chr1	132426452	132426452	+	0	0	0	0	0	0	0	0	0	INS	0	0	0	0	0	0	0	0
chr1	132662029	132662029	None	0	0	0	0	0	0	0	0	0	INS	INS	0	0	0	0	0	INS	INS
chr1	132810528	132812425	-	1	1	1	1	1	1	1	1	1	1	1	1	1	1	1	1	DEL	1
chr1	133690763	133690763	None	0	0	0	0	0	0	0	0	0	0	0	0	0	0	0	INS	0	0
chr1	133836180	133836180	+	0	0	0	0	0	0	0	0	0	INS	0	0	0	0	0	0	0	0
chr1	134296224	134296224	-	0	0	0	0	0	0	0	0	0	INS	0	0	0	0	0	0	0	0
chr1	134399047	134399047	-	0	0	0	0	0	0	0	0	0	0	0	0	0	0	INS	0	0	0
chr1	134871752	134871752	+	0	0	0	0	0	0	0	0	0	INS	0	0	0	0	0	0	0	0
chr1	134902757	134902757	None	0	0	0	0	0	0	0	0	0	0	0	0	0	0	0	INS	0	0
chr1	135047981	135047981	+	0	0	0	0	INS	0	0	0	0	0	0	INS	0	0	0	0	0	0
chr1	135076784	135076784	-	0	0	0	0	INS	0	0	0	0	0	0	INS	0	0	0	0	0	0
chr1	135258636	135258636	None	0	0	INS	INS	INS	0	0	0	0	0	INS	INS	0	INS	INS	INS	INS	INS
chr1	135562027	135562027	-	0	0	0	0	0	0	0	0	0	0	0	0	0	0	0	INS	0	0
chr1	135748988	135748988	None	0	0	0	0	0	0	0	0	0	INS	0	0	0	0	0	0	0	0
chr1	136021384	136026531	+	1	DEL	DEL	DEL	DEL	1	1	1	1	DEL	DEL	DEL	1	DEL	DEL	DEL	DEL	DEL
chr1	136193125	136193125	None	0	0	0	0	0	0	0	0	0	0	0	0	0	0	0	INS	0	0
chr1	136245157	136245655	+	1	1	1	1	1	1	1	1	1	DEL	1	1	1	1	1	DEL	DEL	1
chr1	136409489	136409489	None	0	INS	0	0	INS	INS	0	0	0	INS	0	0	0	INS	INS	INS	INS	0
chr1	136495860	136495860	+	0	INS	INS	INS	INS	INS	0	INS	0	0	INS	INS	0	INS	INS	0	0	INS
chr1	136549184	136549184	-	0	0	0	0	0	0	0	0	0	0	0	0	0	0	0	0	INS	0
chr1	136566485	136566485	-	0	0	0	0	0	0	0	0	0	INS	0	0	0	0	0	0	0	0
chr1	136574662	136574662	None	0	INS	0	0	0	0	0	0	0	0	0	INS	0	INS	0	0	INS	0
chr1	136591356	136591356	-	0	0	0	0	0	0	0	0	0	0	0	INS	0	0	0	0	0	0
chr1	136811005	136811005	-	0	INS	INS	INS	INS	INS	0	INS	0	0	INS	0	0	INS	INS	0	0	INS
chr1	136847195	136847195	+	0	INS	INS	INS	INS	INS	0	INS	0	0	INS	0	0	INS	INS	0	0	INS
chr1	137343928	137343928	-	0	0	0	0	INS	0	0	INS	0	INS	0	0	0	0	0	0	0	0
chr1	137392542	137392542	None	0	0	0	0	0	0	0	0	0	0	0	0	0	0	0	0	INS	INS
chr1	137440304	137440304	+	0	0	0	0	0	0	0	0	0	0	0	0	0	0	INS	0	0	0
chr1	137611651	137611651	-	0	0	0	0	0	0	0	0	0	0	0	0	0	0	0	0	0	INS
chr1	137988189	137988189	+	0	INS	INS	INS	0	0	0	0	0	0	0	0	0	0	0	0	0	0
chr1	138403792	138403792	-	0	0	0	0	0	0	0	0	0	0	0	INS	0	0	0	INS	0	0
chr1	138476353	138476851	+	1	DEL	DEL	DEL	1	1	1	1	1	DEL	1	DEL	1	1	1	DEL	DEL	DEL
chr1	138505853	138505853	-	0	0	0	0	0	0	0	0	0	0	0	0	0	0	0	0	INS	0
chr1	138917500	138917500	None	0	0	INS	0	0	0	0	0	0	INS	0	0	0	0	0	INS	INS	0
chr1	138948232	138948232	+	0	INS	INS	INS	0	0	0	0	0	0	0	0	0	0	0	0	INS	0
chr1	138959017	138965432	+	1	DEL	DEL	DEL	1	1	1	1	1	DEL	1	DEL	1	1	1	DEL	DEL	DEL
chr1	139295556	139295556	+	0	0	0	0	0	0	0	0	0	0	0	0	0	0	0	0	INS	0
chr1	139301326	139301326	-	0	0	0	0	0	0	0	0	0	0	0	0	0	0	0	0	INS	0
chr1	140506355	140508251	+	1	1	1	1	1	DEL	1	DEL	1	1	DEL	DEL	1	DEL	1	DEL	DEL	DEL
chr1	141821010	141821659	-	1	1	1	1	1	1	1	1	1	1	DEL	DEL	1	DEL	1	1	1	1
chr1	141849061	141855455	-	1	1	1	1	1	DEL	1	DEL	1	DEL	DEL	DEL	1	DEL	1	DEL	DEL	DEL
chr1	142565793	142565793	-	0	0	0	0	0	0	0	0	0	0	0	0	0	0	0	0	INS	0
chr1	142617440	142617885	+	1	1	1	1	1	1	1	1	1	1	1	1	1	1	1	1	1	DEL
chr1	142701524	142701920	+	1	1	1	1	1	1	1	1	1	1	1	1	1	1	1	1	DEL	1
chr1	143647996	143649892	-	1	DEL	DEL	DEL	1	1	1	1	1	DEL	1	1	1	DEL	1	DEL	DEL	1
chr1	144084556	144084556	-	0	0	0	0	0	0	0	0	0	0	0	0	0	0	0	0	INS	0
chr1	144452114	144452114	-	0	INS	INS	INS	0	0	0	0	0	0	0	0	0	0	INS	0	0	0
chr1	144743594	144743594	-	0	0	0	0	0	INS	0	INS	0	0	INS	0	0	0	0	0	0	INS
chr1	145573975	145573975	-	0	0	0	0	0	0	0	0	0	0	0	0	0	0	0	0	INS	0
chr1	145583061	145583061	+	0	INS	INS	INS	0	0	0	0	0	0	0	0	0	0	INS	0	0	0
chr1	146521567	146527876	+	1	1	DEL	1	1	1	1	1	1	DEL	1	1	1	1	1	DEL	DEL	1
chr1	146645222	146645222	None	0	INS	0	0	0	0	0	0	0	INS	0	0	0	0	0	0	0	0
chr1	146735506	146735506	+	0	0	0	0	0	0	0	0	0	0	0	0	0	0	0	0	INS	0
chr1	146983536	146983536	+	0	0	0	0	0	0	0	0	0	0	0	0	0	0	0	INS	0	0
chr1	147090101	147090551	-	1	1	1	1	1	1	1	1	1	1	1	1	1	1	1	1	DEL	1
chr1	148093450	148093450	+	0	0	0	0	0	0	0	0	0	0	0	0	0	0	0	0	INS	0
chr1	148310324	148310324	+	0	0	0	0	0	0	0	0	0	0	0	0	0	0	0	INS	0	0
chr1	148934681	148934681	-	0	0	0	0	0	0	0	0	0	INS	0	0	0	0	0	0	0	0
chr1	148977246	148977246	+	0	0	0	0	0	INS	0	INS	0	INS	INS	0	0	INS	0	0	0	0
chr1	149044921	149045321	-	1	1	1	1	1	1	1	1	1	1	1	1	1	1	1	DEL	1	1
chr1	149579444	149579444	None	0	0	0	0	0	0	0	0	0	0	0	0	0	0	0	INS	INS	0
chr1	149711996	149712398	+	1	1	1	1	1	1	1	1	1	1	1	1	1	1	1	1	DEL	1
chr1	150099266	150099266	+	0	INS	INS	INS	INS	0	0	0	0	0	0	INS	INS	0	INS	0	0	0
chr1	150210772	150217155	-	1	DEL	DEL	DEL	DEL	1	1	1	1	DEL	1	DEL	DEL	1	DEL	DEL	DEL	1
chr1	150517682	150517682	-	0	0	0	0	0	INS	0	INS	0	0	0	0	0	INS	0	0	0	0
chr1	150607292	150609186	-	1	1	1	1	1	1	1	1	1	1	1	1	1	1	1	DEL	DEL	1
chr1	150721246	150721246	+	0	0	0	0	0	0	0	0	0	0	0	0	0	0	0	0	0	INS
chr1	150813387	150814871	+	1	1	1	1	1	1	1	1	1	1	1	1	1	1	1	DEL	DEL	1
chr1	150815479	150815479	None	0	INS	INS	INS	INS	0	0	0	0	INS	0	0	INS	INS	0	INS	INS	0
chr1	151282281	151282281	None	0	0	0	0	0	0	0	0	0	INS	0	0	0	0	0	0	0	0
chr1	151298159	151304456	+	1	1	1	1	1	DEL	1	DEL	1	DEL	DEL	1	1	1	1	DEL	1	DEL
chr1	151382544	151382544	None	0	0	0	0	0	0	0	0	0	INS	0	0	0	INS	0	0	INS	0
chr1	151446736	151453056	-	1	1	1	1	1	DEL	1	DEL	1	DEL	DEL	1	1	1	1	DEL	DEL	DEL
chr1	151615527	151615527	None	0	0	0	0	0	INS	0	INS	0	INS	INS	0	0	0	0	INS	0	0
chr1	151785747	151785747	+	0	INS	INS	INS	INS	INS	0	INS	0	0	INS	INS	INS	0	INS	0	0	INS
chr1	152028686	152028686	+	0	0	0	0	0	INS	0	INS	0	0	INS	INS	0	0	0	0	0	0
chr1	152363887	152363887	-	0	0	0	0	INS	0	0	0	0	0	0	0	INS	0	0	INS	INS	0
chr1	152367271	152367271	None	0	0	0	0	INS	0	0	0	0	0	0	0	0	0	0	0	INS	0
chr1	152472551	152472990	+	1	1	1	1	DEL	1	1	1	1	DEL	1	1	DEL	1	1	DEL	DEL	1
chr1	152878727	152878727	None	0	INS	INS	INS	0	0	0	0	0	0	0	0	0	0	INS	0	0	0
chr1	152966468	152966468	None	0	INS	INS	INS	0	0	0	0	0	INS	0	0	0	0	INS	0	INS	INS
chr1	153149623	153149623	None	0	INS	0	0	0	0	0	0	0	0	0	0	0	INS	INS	0	0	0
chr1	153296889	153296889	-	0	0	0	0	0	0	0	0	0	0	0	0	0	0	0	INS	INS	0
chr1	153307033	153307033	+	0	0	0	0	0	0	0	0	0	0	0	0	0	0	0	0	INS	0
chr1	153407448	153407448	None	0	INS	0	0	INS	INS	0	0	0	INS	0	0	INS	0	0	0	INS	INS
chr1	153587890	153587890	-	0	0	0	0	INS	0	0	0	0	0	0	0	INS	0	INS	INS	0	0
chr1	153589965	153591836	-	1	1	1	1	DEL	1	1	1	1	1	1	1	1	1	1	DEL	DEL	1
chr1	153679365	153679365	-	0	0	0	0	0	0	0	0	0	0	0	0	0	0	0	0	0	INS
chr1	153713021	153719422	+	1	1	1	1	DEL	1	1	1	1	DEL	1	DEL	DEL	1	DEL	DEL	DEL	DEL
chr1	154274414	154274414	None	0	0	0	0	INS	0	0	0	0	INS	0	0	INS	0	0	0	INS	0
chr1	154324664	154331141	+	1	DEL	DEL	DEL	DEL	1	1	1	1	DEL	1	DEL	1	DEL	DEL	DEL	DEL	1
chr1	154638693	154638693	+	0	0	0	0	INS	0	0	0	0	0	0	0	0	0	INS	INS	0	0
chr1	154653665	154653665	+	0	0	0	0	0	0	0	0	0	0	0	0	INS	0	0	0	0	0
chr1	154670306	154670306	-	0	0	0	0	INS	0	0	0	0	0	0	0	0	0	INS	INS	0	0
chr1	155045856	155046256	+	1	DEL	DEL	DEL	DEL	1	1	1	1	DEL	1	1	1	1	DEL	DEL	DEL	1
chr1	155229517	155231386	+	1	1	1	1	1	1	1	1	1	DEL	1	1	DEL	1	1	1	1	DEL
chr1	155243220	155243220	None	0	0	0	0	0	0	0	0	0	0	0	INS	INS	INS	0	INS	0	INS
chr1	155359982	155359982	+	0	0	0	0	0	0	0	0	0	0	0	INS	0	INS	0	0	0	0
chr1	155429555	155429555	-	0	0	0	0	0	0	0	0	0	0	0	0	0	0	0	0	INS	0
chr1	155435911	155435911	None	0	0	0	0	0	0	0	0	0	0	0	0	0	INS	0	0	INS	0
chr1	155453959	155453959	-	0	0	0	0	0	0	0	0	0	0	0	0	0	0	0	INS	0	0
chr1	155459303	155459303	-	0	0	0	0	0	0	0	0	0	0	0	0	0	0	0	0	INS	0
chr1	155696339	155696339	+	0	0	0	0	0	0	0	0	0	0	0	INS	INS	0	0	0	0	0
chr1	156019217	156019217	+	0	0	0	0	0	0	0	0	0	0	0	INS	INS	0	0	0	0	0
chr1	156110322	156110322	-	0	0	0	0	0	0	0	0	0	0	0	0	0	0	0	0	INS	0
chr1	156448421	156448822	+	1	1	1	1	1	1	1	1	1	1	1	1	1	1	1	1	DEL	1
chr1	156673925	156673925	-	0	0	0	0	0	0	0	0	0	0	0	0	0	0	0	0	0	INS
chr1	156775427	156775427	-	0	0	0	0	0	0	0	0	0	0	0	0	0	0	INS	0	0	0
chr1	157347927	157347927	+	0	0	0	0	0	0	0	0	0	0	0	0	INS	0	0	0	0	0
chr1	157459201	157459201	+	0	0	0	0	0	0	0	0	0	0	0	0	0	0	0	0	INS	0
chr1	157745149	157745149	-	0	0	0	0	0	0	0	0	0	0	0	0	0	0	0	0	INS	0
chr1	158183212	158183611	+	1	1	1	1	1	1	1	1	1	1	1	1	1	1	1	1	DEL	1
chr1	158282985	158282985	+	0	0	0	0	0	0	0	0	0	0	0	0	0	0	0	0	INS	0
chr1	158366455	158366455	None	0	0	0	0	INS	INS	0	0	0	INS	0	0	0	0	0	INS	INS	0
chr1	158390878	158390878	+	0	0	0	0	0	0	0	0	0	0	0	0	0	0	0	INS	0	0
chr1	158393817	158394216	+	1	1	1	1	DEL	DEL	DEL	DEL	1	1	DEL	DEL	1	1	1	DEL	DEL	1
chr1	158487916	158487916	+	0	INS	INS	INS	INS	INS	INS	INS	0	0	INS	INS	INS	0	0	0	INS	INS
chr1	158528795	158528795	+	0	0	0	0	0	0	0	0	0	0	0	0	0	0	0	0	INS	0
chr1	158655554	158656013	+	1	1	1	1	1	1	1	1	1	1	1	1	1	1	1	1	DEL	1
chr1	158666585	158666585	None	0	0	0	0	0	0	0	0	0	INS	0	0	0	0	0	0	0	0
chr1	158876629	158876629	+	0	0	0	0	0	0	0	0	0	0	0	0	INS	0	0	0	0	INS
chr1	159064991	159064991	None	0	INS	0	0	0	0	INS	0	0	0	0	INS	0	INS	INS	0	0	INS
chr1	160133063	160133063	None	0	0	0	0	INS	0	0	INS	0	INS	0	0	0	0	0	0	INS	0
chr1	160135550	160135949	+	1	1	1	1	1	1	1	1	1	1	1	1	1	1	1	1	DEL	1
chr1	160585613	160585887	-	1	1	1	1	1	1	DEL	DEL	1	DEL	1	1	1	1	1	1	DEL	1
chr1	160735853	160737745	+	1	1	1	1	1	1	DEL	1	1	DEL	1	DEL	1	1	1	DEL	DEL	1
chr1	160773567	160773567	None	0	0	0	0	0	0	0	0	0	0	0	0	0	0	0	0	INS	0
chr1	160845069	160845405	-	1	1	1	1	1	1	1	1	1	1	1	1	1	1	1	1	DEL	1
chr1	160944168	160944168	+	0	0	0	0	0	0	INS	0	0	0	0	INS	0	0	0	INS	0	0
chr1	161222981	161222981	+	0	0	0	0	0	0	0	0	0	0	0	0	0	0	0	0	INS	0
chr1	161307389	161307389	+	0	0	0	0	0	0	0	0	0	0	0	0	0	0	0	0	INS	0
chr1	161555987	161556387	+	1	1	1	1	1	1	1	1	1	1	1	1	1	1	1	1	DEL	1
chr1	161828086	161828086	-	0	INS	INS	INS	0	INS	0	INS	0	INS	INS	0	INS	0	INS	0	0	INS
chr1	161924915	161924915	+	0	0	0	0	0	0	0	0	0	INS	0	0	0	0	0	0	INS	0
chr1	163048622	163048987	-	1	DEL	DEL	DEL	1	1	1	1	1	DEL	DEL	1	1	1	1	1	1	1
chr1	163166550	163166550	+	0	0	0	0	0	0	0	0	0	INS	0	0	0	0	0	0	0	0
chr1	163549745	163550146	+	1	1	1	1	1	1	1	1	1	1	1	1	1	1	1	1	DEL	1
chr1	163715637	163715637	None	0	0	0	0	0	0	INS	0	0	0	0	0	0	0	0	INS	0	0
chr1	163808274	163808274	-	0	0	0	0	0	0	0	0	0	INS	INS	0	0	0	0	0	0	0
chr1	164263461	164263461	+	0	0	0	0	0	0	INS	0	0	0	0	INS	0	0	0	0	0	0
chr1	164556865	164556865	-	0	0	0	0	0	0	INS	0	0	INS	0	INS	0	0	0	0	0	0
chr1	165850727	165850727	-	0	0	0	0	0	0	0	0	0	INS	0	0	0	0	0	0	INS	0
chr1	165866863	165866863	None	0	0	0	0	0	0	INS	0	0	0	0	0	0	0	0	0	0	0
chr1	166071003	166071404	-	1	1	1	1	1	1	1	1	1	DEL	1	1	1	1	1	1	DEL	1
chr1	166448913	166448913	None	0	0	0	0	0	0	0	0	0	0	0	0	0	0	0	0	INS	0
chr1	166473172	166473172	-	0	0	0	0	0	0	0	0	0	0	0	0	0	0	0	0	INS	0
chr1	166770866	166770866	-	0	0	0	0	0	0	0	0	0	INS	0	0	0	0	0	0	0	0
chr1	166841205	166841205	+	0	0	0	0	0	0	0	0	0	0	0	INS	0	0	0	INS	0	0
chr1	167017358	167017856	+	1	1	1	1	1	1	1	1	1	1	1	1	1	1	1	1	DEL	1
chr1	167168067	167168067	-	0	0	0	0	0	0	0	0	0	INS	0	0	0	0	0	0	0	0
chr1	167197391	167203830	-	1	1	1	1	1	1	1	1	1	DEL	1	DEL	1	DEL	1	DEL	DEL	DEL
chr1	167290012	167290012	-	0	0	0	0	0	0	0	0	0	0	0	0	0	0	0	0	0	INS
chr1	167331014	167331014	None	0	0	0	0	0	0	0	0	0	0	0	0	0	INS	0	INS	INS	0
chr1	167780542	167780542	-	0	0	0	0	0	0	0	0	0	0	0	0	0	0	0	0	INS	0
chr1	168182626	168182626	-	0	0	0	0	0	0	0	0	0	INS	0	0	0	0	0	0	0	0
chr1	168496759	168497304	-	1	1	1	1	1	1	1	1	1	1	1	1	1	DEL	1	1	DEL	DEL
chr1	168550304	168556635	+	1	1	1	1	1	1	1	1	1	DEL	1	DEL	1	DEL	1	DEL	DEL	DEL
chr1	168689634	168689634	None	0	0	0	0	0	0	0	0	0	INS	0	INS	0	INS	0	0	INS	0
chr1	168720251	168720251	-	0	0	0	0	0	0	0	0	0	0	0	0	0	0	0	0	INS	0
chr1	168950305	168950305	-	0	0	0	0	0	0	0	0	0	INS	0	0	0	0	0	0	0	0
chr1	168988461	168988461	-	0	0	0	0	0	0	0	0	0	0	0	INS	0	0	0	INS	0	INS
chr1	169054828	169054828	-	0	0	0	0	0	0	0	0	0	INS	0	0	0	0	0	0	0	0
chr1	169754149	169759705	-	1	1	1	1	1	DEL	1	1	1	DEL	DEL	DEL	1	DEL	1	DEL	DEL	DEL
chr1	169796560	169796560	+	0	0	0	0	0	0	0	0	0	0	0	0	0	0	0	0	INS	0
chr1	169855101	169855101	-	0	0	0	0	0	0	0	0	0	0	0	0	0	0	0	0	0	INS
chr1	169890301	169890301	None	0	0	0	0	0	0	0	0	0	0	INS	INS	0	0	0	INS	0	0
chr1	169970828	169970828	+	0	0	0	0	0	0	0	0	0	0	INS	INS	0	0	0	0	0	0
chr1	170368983	170368983	+	0	0	0	0	0	0	0	0	0	0	0	0	0	0	0	0	INS	0
chr1	171008211	171008211	-	0	0	0	0	0	0	0	0	0	INS	0	0	0	0	0	0	0	0
chr1	171252498	171252498	None	0	INS	0	0	INS	INS	0	0	0	INS	0	0	INS	INS	0	INS	INS	0
chr1	171479252	171479651	+	1	DEL	DEL	DEL	1	DEL	1	DEL	1	DEL	1	1	DEL	DEL	DEL	1	DEL	DEL
chr1	171505139	171505139	None	0	0	0	INS	0	INS	0	INS	0	INS	0	0	INS	0	INS	0	INS	0
chr1	171709996	171709996	+	0	INS	INS	INS	0	0	0	INS	0	0	0	0	INS	0	0	0	INS	0
chr1	171913281	171913281	-	0	0	0	0	0	0	0	0	0	0	0	0	0	0	0	0	INS	0
chr1	172009519	172009519	None	0	0	0	0	0	INS	0	INS	0	0	0	0	INS	INS	0	INS	INS	INS
chr1	172169999	172169999	+	0	0	0	0	0	INS	0	0	0	INS	0	0	0	INS	INS	0	0	INS
chr1	172400956	172401353	+	1	1	1	1	1	1	1	1	1	1	1	1	1	1	1	1	DEL	1
chr1	172557139	172557139	-	0	0	0	0	0	0	0	0	0	INS	0	0	0	0	0	0	0	0
chr1	172647931	172647931	+	0	0	0	0	0	0	0	0	0	0	0	0	0	0	0	0	INS	0
chr1	172947163	172947163	+	0	0	0	0	0	0	0	0	0	0	0	0	0	0	0	0	INS	0
chr1	173191145	173191145	-	0	INS	INS	INS	0	0	INS	INS	0	0	0	0	INS	0	0	0	0	0
chr1	173429688	173429688	None	0	INS	0	0	0	0	INS	0	0	0	0	0	0	INS	0	0	INS	0
chr1	173558345	173558345	+	0	0	0	0	0	0	0	0	0	0	0	0	0	0	0	0	INS	0
chr1	173752958	173752958	+	0	0	0	0	0	0	0	0	0	0	0	0	0	0	0	0	0	INS
chr1	174452141	174452141	-	0	INS	INS	INS	INS	0	INS	INS	0	0	0	0	INS	INS	INS	0	INS	INS
chr1	174557682	174557682	+	0	0	0	0	0	0	0	0	0	0	0	0	0	0	0	0	0	INS
chr1	174697983	174697983	None	0	INS	0	0	0	INS	0	0	0	0	0	0	0	INS	0	0	INS	0
chr1	174731095	174731595	+	1	DEL	DEL	DEL	DEL	DEL	DEL	DEL	1	DEL	DEL	1	DEL	DEL	DEL	DEL	DEL	1
chr1	176097623	176097623	None	0	INS	INS	INS	0	INS	INS	INS	0	0	INS	INS	INS	INS	INS	INS	0	INS
chr1	177069341	177071856	+	1	DEL	DEL	DEL	DEL	DEL	DEL	DEL	1	DEL	DEL	DEL	DEL	DEL	1	DEL	DEL	DEL
chr1	177083962	177083962	None	0	INS	INS	INS	INS	INS	INS	INS	0	0	0	0	INS	INS	0	INS	INS	INS
chr1	177772689	177779099	+	1	DEL	DEL	DEL	1	1	DEL	DEL	1	1	1	1	DEL	DEL	DEL	DEL	DEL	1
chr1	177819860	177821703	+	1	1	1	1	1	1	1	1	1	1	1	1	1	1	DEL	1	1	1
chr1	177934691	177934691	+	0	0	0	0	0	INS	0	0	0	0	0	0	0	0	0	0	0	0
chr1	178226303	178226303	+	0	0	0	0	0	0	0	0	0	0	0	0	0	0	0	0	INS	0
chr1	178311222	178311222	-	0	INS	INS	INS	0	0	INS	INS	0	0	0	0	INS	INS	0	0	0	0
chr1	178369113	178369113	+	0	0	0	0	0	INS	0	0	0	INS	0	0	0	0	0	INS	0	0
chr1	178932301	178932301	None	0	0	0	0	0	0	0	0	0	0	0	0	0	0	0	0	INS	0
chr1	180125613	180125613	+	0	0	0	0	0	INS	0	0	0	0	0	0	0	0	0	0	0	INS
chr1	180348930	180348930	+	0	0	0	0	0	0	0	0	0	0	0	0	0	0	0	0	INS	0
chr1	180401666	180403510	-	1	1	1	1	DEL	DEL	1	1	1	DEL	1	1	1	1	1	DEL	DEL	DEL
chr1	181620108	181623754	-	1	DEL	1	DEL	DEL	DEL	1	1	1	DEL	1	1	1	1	1	1	DEL	DEL
chr1	181792638	181792638	None	0	0	0	0	INS	INS	0	0	0	INS	INS	INS	0	0	0	0	INS	0
chr1	181940818	181943316	-	1	DEL	1	1	DEL	1	1	1	1	DEL	1	1	1	1	1	DEL	1	1
chr1	182441906	182442306	+	1	1	1	1	1	1	1	1	1	DEL	1	1	1	1	1	1	1	1
chr1	182734632	182734632	+	0	0	0	0	0	0	0	0	0	INS	0	0	0	0	0	0	0	0
chr1	182750368	182750368	-	0	0	0	0	0	0	0	0	0	0	0	0	0	0	0	0	0	INS
chr1	183224607	183224607	+	0	0	0	0	0	0	0	0	0	0	0	0	0	0	0	0	INS	0
chr1	183419453	183419453	-	0	0	0	0	0	0	0	0	0	0	INS	INS	0	0	0	0	0	0
chr1	183492205	183492205	-	0	0	0	0	0	0	0	0	0	0	0	0	0	0	0	0	INS	0
chr1	183664165	183664165	+	0	0	0	0	0	0	0	0	0	0	0	0	0	0	0	0	INS	0
chr1	183716282	183716282	+	0	0	0	0	0	0	0	0	0	INS	0	0	0	0	0	0	0	0
chr1	183729608	183729608	+	0	0	0	0	0	0	0	0	0	0	0	0	0	0	INS	0	0	0
chr1	184001246	184001246	+	0	0	0	0	INS	0	0	0	0	0	INS	INS	0	0	0	0	0	INS
chr1	184109165	184109165	+	0	INS	0	INS	0	0	0	0	0	0	0	0	0	0	0	0	0	0
chr1	184240352	184240352	-	0	0	0	0	0	0	0	0	0	0	0	0	0	0	0	0	INS	0
chr1	184531533	184531533	-	0	0	INS	0	0	0	INS	INS	0	INS	INS	INS	INS	0	0	0	0	0
chr1	184758607	184758607	-	0	0	0	0	0	0	0	0	0	0	0	0	0	0	INS	0	0	0
chr1	184851910	184851910	+	0	0	0	0	0	0	0	0	0	INS	0	0	0	0	0	0	0	0
chr1	185363238	185369680	+	1	1	1	1	DEL	1	1	1	1	DEL	DEL	DEL	1	1	1	DEL	DEL	DEL
chr1	185424973	185424973	+	0	INS	INS	INS	INS	INS	INS	INS	0	0	INS	INS	INS	INS	0	INS	0	INS
chr1	185444855	185445352	+	1	1	1	1	1	1	1	1	1	1	DEL	DEL	1	1	1	DEL	DEL	1
chr1	185492223	185492223	+	0	0	0	0	0	0	0	0	0	0	INS	INS	0	0	0	INS	0	0
chr1	185849315	185849715	-	1	1	1	1	1	1	1	1	1	1	1	1	1	1	1	1	DEL	1
chr1	185916348	185916728	-	1	1	1	1	1	1	1	1	1	1	1	1	1	1	1	1	DEL	1
chr1	186239352	186239352	None	0	0	0	0	INS	0	0	0	0	INS	0	0	0	0	0	0	INS	0
chr1	186624811	186624811	-	0	0	0	0	0	0	0	0	0	INS	0	0	0	0	0	0	0	0
chr1	186682933	186682933	-	0	0	0	0	0	0	0	0	0	0	0	0	0	0	0	0	INS	0
chr1	186805159	186805159	None	0	0	0	0	INS	0	0	0	0	0	0	0	0	0	0	0	0	0
chr1	187134020	187134420	-	1	DEL	DEL	DEL	DEL	1	1	1	1	DEL	1	1	DEL	1	1	1	DEL	1
chr1	187362735	187362735	+	0	INS	INS	INS	INS	0	0	0	0	INS	0	0	INS	0	0	0	0	0
chr1	187387514	187393959	-	1	DEL	DEL	DEL	DEL	1	1	1	1	DEL	DEL	DEL	DEL	1	1	DEL	DEL	1
chr1	187445087	187451529	-	1	DEL	DEL	DEL	DEL	1	1	1	1	DEL	1	1	DEL	1	1	DEL	1	DEL
chr1	188037095	188037095	+	0	0	0	0	0	INS	INS	INS	0	0	0	0	0	INS	0	INS	0	0
chr1	188242664	188242664	-	0	0	0	0	0	0	INS	INS	0	0	0	0	0	0	0	0	INS	0
chr1	188693391	188699845	-	1	DEL	DEL	DEL	DEL	DEL	DEL	DEL	1	DEL	DEL	DEL	DEL	DEL	1	DEL	DEL	DEL
chr1	188922848	188922848	-	0	0	0	0	0	0	0	0	0	INS	0	0	0	0	0	0	0	0
chr1	189503450	189503450	-	0	0	0	0	0	0	0	0	0	INS	0	0	0	0	0	0	0	0
chr1	189532405	189532405	+	0	0	0	0	0	0	0	0	0	0	0	0	0	0	0	INS	0	0
chr1	189558722	189558722	-	0	0	0	0	0	0	0	0	0	0	0	0	0	0	0	0	0	INS
chr1	190131633	190131633	-	0	0	0	0	0	0	0	0	0	0	0	0	0	0	0	0	INS	0
chr1	190248083	190248083	-	0	0	0	0	0	0	0	0	0	0	0	0	0	0	0	0	INS	0
chr1	190295996	190295996	+	0	0	0	0	0	0	0	0	0	0	0	0	0	0	0	0	INS	0
chr1	190432225	190438989	-	1	DEL	DEL	DEL	1	DEL	DEL	DEL	1	1	1	1	DEL	1	DEL	DEL	DEL	DEL
chr1	190459889	190459889	-	0	0	0	0	0	0	0	0	0	INS	0	0	0	0	0	0	0	0
chr1	190584595	190584595	-	0	0	0	0	0	0	0	0	0	0	0	0	0	0	0	0	INS	0
chr1	190747299	190753770	-	1	DEL	DEL	DEL	DEL	DEL	DEL	DEL	1	DEL	DEL	DEL	DEL	DEL	DEL	DEL	DEL	DEL
chr1	190754935	190754935	None	0	0	INS	INS	0	0	0	0	0	0	0	0	0	INS	0	0	0	INS
chr1	190755731	190755731	-	0	0	0	0	0	0	0	0	0	0	INS	INS	0	0	0	0	INS	INS
chr1	190789658	190790044	+	1	1	1	1	1	1	1	1	1	DEL	1	1	1	1	1	1	DEL	1
chr1	191014032	191014032	+	0	0	0	0	0	0	0	0	0	0	0	0	0	0	0	0	0	INS
chr1	191063623	191065512	+	1	1	DEL	1	DEL	1	1	1	1	DEL	1	1	1	DEL	1	1	1	DEL
chr1	191072812	191072812	+	0	0	0	0	0	0	0	0	0	INS	0	0	0	0	0	0	0	0
chr1	191101725	191101725	None	0	0	0	0	0	0	0	0	0	0	0	0	0	0	INS	INS	0	0
chr1	192048457	192048457	-	0	0	0	0	0	0	0	0	0	0	0	0	0	0	0	0	INS	0
chr1	192148979	192149477	+	1	1	1	1	DEL	1	1	1	1	1	DEL	DEL	1	1	DEL	DEL	DEL	DEL
chr1	192454152	192454152	None	0	0	0	0	0	0	0	0	0	INS	0	0	0	0	0	0	INS	0
chr1	192465618	192465618	None	0	INS	INS	INS	INS	0	0	0	0	0	INS	INS	0	INS	INS	INS	0	0
chr1	192599433	192599433	+	0	0	0	0	0	0	0	0	0	0	0	0	0	0	0	0	INS	0
chr1	192681468	192681468	-	0	0	0	0	0	0	0	0	0	0	0	0	0	0	0	0	INS	0
chr1	192832918	192832918	+	0	0	0	0	0	0	0	0	0	0	0	0	0	0	0	0	INS	0
chr1	192970599	192972491	+	1	1	1	1	1	1	1	1	1	DEL	1	1	1	1	1	1	1	1
chr1	192991243	192991243	None	0	0	0	0	0	0	0	0	0	0	0	0	0	0	0	0	INS	0
chr1	193026025	193026025	-	0	0	0	0	0	0	0	0	0	0	0	0	0	0	0	0	INS	0
chr1	193133653	193133653	+	0	0	0	0	0	0	INS	0	0	0	0	0	0	0	0	0	0	0
chr1	193475324	193475324	None	0	0	0	0	0	0	0	0	0	INS	0	0	0	0	0	0	0	0
chr1	193629250	193629250	None	0	0	INS	INS	0	0	0	0	0	INS	0	0	0	0	0	INS	0	0
chr1	193808670	193808670	-	0	INS	INS	INS	0	0	0	0	0	0	INS	INS	0	0	0	INS	0	0
chr1	194393413	194393831	+	1	1	1	1	1	1	1	1	1	DEL	1	1	1	1	1	1	DEL	1
chr1	194566385	194566385	None	0	0	0	0	0	0	0	0	0	INS	0	0	0	0	0	0	INS	0
chr1	195270136	195270136	-	0	0	0	0	0	0	0	0	0	0	0	0	0	0	0	0	0	INS
chr1	195430808	195430808	+	0	0	0	0	INS	INS	INS	INS	0	0	0	0	0	0	0	INS	0	0
chr1	195596453	195596453	+	0	0	0	0	0	0	0	0	0	0	0	0	0	0	0	0	INS	0
chr1	195990317	195990317	-	0	0	0	0	0	0	0	0	0	0	0	0	0	0	0	0	INS	0
chr1	196040585	196040585	+	0	0	0	0	0	0	0	0	0	0	0	0	0	0	0	0	INS	0
chr1	196434439	196434839	-	1	1	1	1	1	1	1	1	1	1	1	1	1	1	1	1	DEL	1
chr1	196498709	196498709	+	0	0	0	0	0	0	0	0	0	0	0	0	0	INS	0	0	0	0
chr1	197054230	197054669	+	1	1	1	1	1	1	1	1	1	1	1	1	1	1	1	1	DEL	1
chr10	3120766	3120766	+	0	0	0	0	0	0	0	0	0	INS	0	0	0	0	0	INS	0	0
chr10	3529074	3529074	+	0	0	0	0	0	0	0	0	0	0	0	0	0	0	0	0	INS	0
chr10	3815110	3815500	-	1	1	1	1	1	1	1	1	1	1	1	1	1	1	1	DEL	DEL	1
chr10	3857421	3857421	-	0	INS	INS	INS	INS	INS	INS	0	0	0	0	0	INS	0	0	0	0	0
chr10	3978877	3978877	None	0	0	0	0	0	0	0	INS	0	0	INS	INS	0	0	0	0	0	0
chr10	4088802	4088802	-	0	0	0	0	0	0	0	0	0	0	0	0	0	0	0	INS	0	0
chr10	4322516	4322516	+	0	0	0	0	0	0	0	0	0	INS	0	0	0	0	0	0	INS	0
chr10	4418371	4418773	-	1	1	1	1	1	1	1	1	1	1	1	1	1	1	1	DEL	1	1
chr10	4510551	4510551	-	0	0	0	0	0	0	0	0	0	INS	0	0	0	0	0	INS	0	0
chr10	4599505	4599923	-	1	1	1	1	1	1	1	DEL	1	DEL	DEL	DEL	1	DEL	DEL	DEL	DEL	1
chr10	4662933	4662933	+	0	0	0	0	0	0	0	INS	0	0	INS	INS	0	0	0	0	0	INS
chr10	4759966	4766367	+	1	DEL	DEL	DEL	DEL	DEL	DEL	DEL	1	DEL	DEL	DEL	DEL	DEL	DEL	DEL	DEL	DEL
chr10	5017891	5017891	-	0	0	0	0	0	0	0	0	0	0	0	0	0	0	0	INS	0	0
chr10	5389215	5389215	-	0	0	0	0	0	0	0	0	0	0	0	0	0	0	0	0	INS	0
chr10	5692274	5692274	-	0	0	0	0	0	0	0	0	0	0	0	0	0	0	0	0	INS	0
chr10	5701796	5701796	None	0	0	0	0	0	0	0	0	0	0	0	0	0	0	0	INS	0	0
chr10	5799010	5799010	-	0	0	0	0	0	0	0	0	0	INS	0	0	0	0	0	0	INS	0
chr10	5825978	5825978	+	0	0	0	0	0	0	0	0	0	0	0	0	0	INS	INS	0	0	0
chr10	5981646	5981646	None	0	INS	0	0	0	0	0	0	0	0	0	0	0	INS	0	0	INS	0
chr10	6149007	6155448	-	1	DEL	DEL	1	DEL	DEL	DEL	1	1	DEL	1	1	DEL	1	1	1	1	1
chr10	6260258	6260258	+	0	0	0	0	0	0	0	0	0	0	0	0	0	0	0	0	INS	0
chr10	6596985	6596985	-	0	INS	INS	INS	INS	INS	INS	0	0	0	0	0	INS	0	0	0	0	0
chr10	6817423	6817423	None	0	0	0	0	0	0	0	0	0	0	0	0	0	0	0	INS	0	0
chr10	6851896	6851896	+	0	0	0	0	0	0	0	0	0	0	0	0	0	0	0	0	INS	0
chr10	7009948	7009948	-	0	0	0	0	0	0	0	0	0	0	0	0	0	0	0	0	INS	0
chr10	7037192	7037192	+	0	0	0	0	0	0	0	0	0	0	0	0	0	0	0	INS	0	0
chr10	7515736	7516181	-	1	1	1	1	1	1	1	1	1	1	1	1	1	1	1	DEL	DEL	1
chr10	7837427	7837427	None	0	0	0	0	0	0	0	0	0	0	0	0	0	0	0	0	INS	0
chr10	7934886	7934886	+	0	0	0	0	0	0	0	INS	0	0	INS	INS	0	INS	INS	INS	0	INS
chr10	8084398	8084398	None	0	0	0	0	0	0	0	0	0	0	0	0	0	0	0	INS	INS	0
chr10	8417767	8417767	-	0	0	0	0	0	0	0	0	0	0	0	0	0	0	0	0	INS	0
chr10	8420333	8420333	+	0	0	0	0	0	0	0	0	0	0	0	0	0	INS	0	0	0	0
chr10	8714884	8714884	-	0	0	0	0	INS	INS	INS	0	0	0	0	0	INS	0	0	0	0	0
chr10	8915803	8915803	+	0	INS	INS	INS	0	0	0	INS	0	0	0	0	0	INS	INS	0	INS	INS
chr10	9180318	9180318	None	0	0	0	0	0	0	0	0	0	0	0	0	0	0	0	0	0	INS
chr10	9291454	9291454	+	0	0	0	0	0	0	0	0	0	0	0	0	0	0	0	0	INS	0
chr10	9983509	9984007	-	1	1	1	1	1	1	1	1	1	DEL	1	1	1	1	1	1	DEL	1
chr10	10129830	10129830	+	0	INS	0	0	0	0	0	0	0	0	0	INS	0	0	0	0	0	0
chr10	10198495	10199986	+	1	1	1	1	1	1	1	1	1	1	1	1	1	1	1	DEL	1	1
chr10	10209629	10209629	+	0	0	0	0	0	0	0	0	0	0	0	0	0	0	0	INS	0	0
chr10	10615024	10615024	+	0	0	0	0	0	0	0	0	0	0	0	0	0	0	0	0	0	INS
chr10	10683815	10683815	+	0	0	0	0	INS	INS	INS	INS	0	0	INS	0	INS	0	0	0	0	0
chr10	10938205	10944606	-	1	DEL	DEL	DEL	DEL	DEL	DEL	DEL	1	DEL	DEL	DEL	DEL	DEL	DEL	DEL	1	DEL
chr10	11080803	11081295	+	1	1	1	1	1	1	1	1	1	DEL	1	1	1	1	1	DEL	1	1
chr10	11233236	11233236	+	0	0	0	0	0	0	0	0	0	0	0	0	0	0	0	0	INS	0
chr10	11282242	11282242	-	0	0	0	0	0	0	0	0	0	0	0	0	0	0	0	0	INS	0
chr10	11728616	11728616	None	0	0	0	0	0	0	0	INS	0	INS	0	0	0	0	0	INS	INS	0
chr10	11853431	11854907	-	1	1	1	1	1	1	1	1	1	1	1	1	1	1	1	1	DEL	1
chr10	12097125	12097125	+	0	0	0	0	0	0	0	0	0	0	0	0	0	0	0	0	0	INS
chr10	12567375	12567375	None	0	0	0	0	0	INS	0	INS	0	0	0	0	0	INS	0	0	0	0
chr10	12600945	12600945	-	0	0	0	0	0	0	0	0	0	INS	0	0	0	0	0	0	INS	0
chr10	13362302	13362302	+	0	0	0	0	0	0	0	0	0	0	0	0	0	0	0	0	INS	0
chr10	14222538	14222938	-	1	1	1	1	1	1	1	1	1	1	1	1	1	1	1	1	DEL	1
chr10	14350105	14350105	-	0	0	0	0	0	0	0	0	0	0	0	0	0	0	0	0	INS	0
chr10	14382334	14384137	+	1	1	1	1	1	1	1	1	1	1	1	1	1	1	1	DEL	1	1
chr10	14636050	14636050	-	0	0	0	0	0	0	0	0	0	0	0	0	0	0	0	0	INS	0
chr10	16671806	16671806	+	0	0	0	0	0	0	0	0	0	0	0	0	0	0	0	0	INS	0
chr10	16911037	16911037	+	0	0	0	0	0	0	0	0	0	0	0	0	0	0	0	INS	0	0
chr10	17219485	17221382	+	1	1	1	1	DEL	1	1	1	1	DEL	1	1	1	1	1	DEL	DEL	1
chr10	17435026	17435026	-	0	0	0	0	0	0	0	0	0	0	0	0	0	0	0	INS	0	0
chr10	17572574	17574463	-	1	DEL	DEL	DEL	DEL	DEL	DEL	DEL	1	DEL	DEL	DEL	DEL	DEL	1	DEL	DEL	1
chr10	17735529	17735929	+	1	1	1	1	1	1	1	1	1	DEL	1	1	1	1	1	DEL	DEL	1
chr10	17795484	17795484	-	0	0	0	0	0	0	0	0	0	INS	0	0	0	0	0	0	0	0
chr10	17948333	17950223	+	1	1	1	1	DEL	DEL	DEL	DEL	1	DEL	DEL	DEL	DEL	DEL	1	DEL	DEL	DEL
chr10	18086208	18086208	None	0	0	0	0	0	0	0	0	0	INS	0	0	0	INS	0	0	INS	INS
chr10	18098358	18099038	-	1	1	1	1	1	1	1	1	1	DEL	1	1	1	1	1	1	1	1
chr10	18141364	18141364	+	0	0	0	0	0	0	0	0	0	INS	0	0	0	0	0	INS	0	0
chr10	18141889	18141889	+	0	0	0	0	0	0	0	0	0	INS	0	0	0	0	0	0	INS	0
chr10	18828255	18828255	-	0	0	0	0	0	0	0	0	0	INS	0	0	0	0	0	0	0	0
chr10	18944134	18944531	+	1	1	1	1	1	1	1	1	1	1	1	1	1	1	1	1	DEL	1
chr10	19066468	19066468	+	0	0	0	0	0	0	0	0	0	0	0	0	0	0	0	INS	0	0
chr10	19101517	19101517	None	0	INS	INS	INS	0	INS	INS	INS	0	INS	0	0	INS	INS	0	INS	INS	0
chr10	19125446	19125845	+	1	1	1	1	1	1	1	1	1	1	1	1	1	1	1	1	DEL	1
chr10	19380611	19380611	-	0	0	0	0	0	0	0	0	0	INS	0	0	0	0	0	INS	0	0
chr10	19449351	19455827	-	1	DEL	DEL	DEL	1	DEL	DEL	DEL	1	DEL	DEL	DEL	DEL	1	1	DEL	DEL	DEL
chr10	19474748	19474748	+	0	0	0	0	INS	0	0	0	0	0	0	0	0	0	0	0	0	INS
chr10	19530948	19530948	-	0	0	0	0	0	0	0	0	0	INS	0	0	0	0	0	0	0	INS
chr10	20004747	20004747	None	0	0	0	0	0	0	0	0	0	0	0	0	0	0	0	INS	0	INS
chr10	20475258	20475465	+	1	1	1	1	DEL	1	1	1	1	DEL	1	1	1	1	1	DEL	DEL	DEL
chr10	20530802	20531199	+	1	1	1	1	1	1	1	1	1	DEL	1	1	1	1	1	1	1	1
chr10	21209962	21210361	+	1	1	1	1	1	1	1	1	1	DEL	1	1	1	1	1	DEL	DEL	1
chr10	21767823	21767823	None	0	0	0	0	0	0	0	0	0	0	0	0	0	0	0	0	INS	0
chr10	22194218	22194218	-	0	0	0	0	0	0	0	0	0	0	0	0	0	0	INS	0	0	0
chr10	22253082	22259658	-	1	1	DEL	DEL	1	DEL	DEL	1	1	1	1	1	DEL	1	DEL	1	1	1
chr10	22679798	22679798	-	0	0	0	0	0	0	0	0	0	0	0	0	0	0	0	0	0	INS
chr10	22823288	22823288	-	0	0	0	0	0	0	0	0	0	0	0	0	0	0	0	0	INS	0
chr10	23014094	23014094	-	0	0	0	0	0	0	0	0	0	INS	0	0	0	0	0	0	INS	0
chr10	23411811	23412211	-	1	1	1	1	1	1	1	1	1	DEL	1	1	1	1	1	DEL	DEL	DEL
chr10	23420470	23420470	+	0	0	0	0	INS	INS	INS	INS	0	INS	0	0	0	0	0	INS	INS	INS
chr10	23550229	23552120	-	1	1	1	1	DEL	DEL	DEL	DEL	1	DEL	1	1	1	DEL	1	DEL	DEL	DEL
chr10	23606434	23606844	-	1	1	1	1	DEL	DEL	DEL	DEL	1	DEL	1	1	1	DEL	1	DEL	1	DEL
chr10	23742378	23742378	None	0	0	0	0	0	0	0	0	0	0	0	0	0	0	0	0	INS	0
chr10	24350891	24350891	+	0	0	0	0	0	0	0	0	0	0	0	0	0	0	0	0	INS	0
chr10	24592572	24592572	None	0	0	0	0	0	0	0	0	0	0	0	0	0	0	0	0	INS	INS
chr10	24718865	24719297	-	1	1	1	1	1	1	1	1	1	1	1	1	1	1	1	1	DEL	1
chr10	24770257	24770257	+	0	INS	INS	INS	INS	INS	INS	INS	0	0	0	0	INS	0	0	0	0	0
chr10	24829025	24829421	-	1	1	1	1	1	1	1	1	1	1	1	1	1	1	1	1	DEL	1
chr10	24869496	24869496	-	0	0	0	0	0	0	0	0	0	0	0	0	0	0	0	INS	0	0
chr10	25160814	25160814	None	0	0	0	0	INS	INS	INS	INS	0	0	0	0	0	0	0	INS	INS	0
chr10	25342788	25349228	-	1	DEL	DEL	DEL	1	1	1	1	1	DEL	1	1	DEL	1	1	DEL	DEL	1
chr10	25401317	25401317	-	0	0	0	0	0	0	0	0	0	0	0	0	0	0	0	0	0	INS
chr10	25498854	25498854	+	0	0	0	0	0	0	0	0	0	0	0	0	0	0	0	0	INS	0
chr10	25875265	25875265	-	0	0	0	0	0	0	0	0	0	0	0	0	0	0	0	0	INS	0
chr10	26155594	26155594	-	0	0	0	0	0	0	0	0	0	0	0	0	0	0	0	INS	0	0
chr10	26192076	26192076	None	0	0	0	0	0	0	0	0	0	0	0	0	0	0	0	0	INS	0
chr10	26289293	26289293	-	0	INS	INS	INS	INS	INS	INS	INS	0	0	0	0	INS	INS	INS	0	0	0
chr10	26320881	26320881	-	0	INS	INS	INS	INS	INS	INS	INS	0	0	0	0	INS	INS	INS	0	0	0
chr10	26422659	26422659	None	0	0	0	0	0	0	0	0	0	INS	0	0	0	0	0	0	0	0
chr10	26440453	26440453	-	0	0	0	0	0	0	0	0	0	0	0	0	0	0	0	0	INS	0
chr10	27089897	27089897	+	0	0	0	0	0	0	0	0	0	0	0	0	0	0	0	INS	0	0
chr10	27190175	27190633	-	1	1	1	1	1	1	1	1	1	1	1	1	1	1	1	1	DEL	1
chr10	27493134	27493134	-	0	0	0	0	0	0	0	0	0	0	INS	INS	0	0	0	0	INS	INS
chr10	27604699	27605196	+	1	1	1	1	1	1	1	1	1	DEL	1	1	1	1	1	DEL	DEL	1
chr10	27644795	27644795	None	0	0	0	0	0	0	0	0	0	INS	0	0	0	0	0	0	0	0
chr10	27704534	27704534	None	0	0	0	0	0	0	0	0	0	0	0	0	0	INS	0	0	0	INS
chr10	27921843	27921843	+	0	0	0	0	0	0	0	0	0	INS	0	0	0	0	0	0	0	0
chr10	28027807	28027807	+	0	0	0	0	0	0	0	0	0	0	0	0	0	0	0	0	INS	0
chr10	28061417	28063304	-	1	1	1	1	1	1	1	1	1	DEL	1	1	1	1	1	DEL	DEL	1
chr10	28556126	28556126	-	0	0	0	0	0	0	0	0	0	0	0	0	0	0	0	0	INS	0
chr10	28607793	28607793	None	0	0	0	0	0	0	0	0	0	0	0	0	0	0	0	0	INS	0
chr10	28653582	28653766	+	1	1	1	1	1	1	1	DEL	1	1	DEL	1	1	1	1	1	1	1
chr10	28828130	28828130	None	0	0	0	0	0	0	0	0	0	0	0	0	0	0	0	0	INS	0
chr10	28894626	28894626	+	0	0	0	0	0	0	0	0	0	0	0	0	0	0	0	INS	INS	0
chr10	28913462	28913462	None	0	0	0	0	0	0	0	0	0	INS	0	0	0	0	0	0	INS	0
chr10	29131527	29131527	-	0	0	0	0	0	0	0	0	0	0	0	0	0	0	0	0	INS	0
chr10	29433726	29433726	+	0	0	0	0	0	0	0	0	0	INS	0	0	0	0	0	INS	0	0
chr10	29516935	29518826	+	1	1	1	1	1	1	1	1	1	DEL	1	1	1	1	1	DEL	DEL	1
chr10	29644090	29650486	+	1	1	1	1	1	1	1	1	1	DEL	1	1	1	1	1	DEL	DEL	DEL
chr10	29654181	29654567	-	1	1	1	1	1	1	1	1	1	1	1	1	1	1	1	1	DEL	1
chr10	30290524	30296981	+	1	1	1	1	1	1	1	1	1	1	1	1	1	1	1	DEL	1	1
chr10	31031617	31031617	-	0	0	0	0	0	0	0	0	0	0	0	0	0	0	0	0	INS	0
chr10	31699816	31706315	+	1	1	1	1	1	1	1	1	1	DEL	1	1	1	1	1	DEL	DEL	DEL
chr10	32307628	32307628	+	0	0	0	0	0	0	0	0	0	0	0	0	0	0	0	0	INS	0
chr10	32989295	32989653	+	1	1	1	1	1	1	1	1	1	DEL	1	1	1	1	1	1	1	1
chr10	33428135	33429722	-	1	1	1	1	1	1	1	1	1	1	1	1	1	1	1	1	DEL	1
chr10	33788970	33788970	None	0	0	0	0	0	0	0	0	0	INS	0	0	0	0	0	INS	0	0
chr10	33835467	33835467	-	0	0	0	0	0	0	0	0	0	INS	0	0	0	0	0	0	INS	0
chr10	34480782	34480782	-	0	0	0	0	0	0	0	0	0	INS	0	0	0	0	0	INS	0	0
chr10	34548877	34548877	-	0	0	0	0	0	0	0	0	0	0	0	0	0	0	0	0	INS	0
chr10	34688338	34688338	+	0	0	0	0	0	0	0	0	0	0	0	0	0	0	0	0	INS	0
chr10	34729137	34729137	-	0	0	0	0	0	0	0	0	0	0	0	0	0	0	0	0	INS	0
chr10	35219445	35219445	None	0	0	0	0	0	0	0	0	0	0	0	0	0	0	0	INS	INS	0
chr10	35323013	35323013	+	0	0	0	0	0	0	0	0	0	0	0	0	0	0	0	0	INS	0
chr10	35684186	35684586	+	1	1	1	1	1	1	1	1	1	1	1	1	1	1	1	1	DEL	DEL
chr10	35931567	35931567	-	0	0	0	0	0	0	0	0	0	0	0	0	0	0	0	0	INS	0
chr10	36577681	36578127	-	1	1	1	1	1	1	1	1	1	1	1	1	1	1	1	1	DEL	1
chr10	36662124	36668603	-	1	1	1	1	1	1	1	1	1	DEL	1	1	1	1	1	DEL	1	1
chr10	36729287	36729751	+	1	1	1	1	1	1	1	1	1	1	1	1	1	1	1	1	DEL	1
chr10	36833629	36833629	None	0	0	0	0	0	0	0	0	0	INS	0	0	0	0	0	0	INS	0
chr10	36965036	36965036	+	0	0	0	0	0	0	0	0	0	0	0	0	0	0	0	INS	0	0
chr10	37009031	37009031	+	0	0	0	0	0	0	0	0	0	0	0	0	0	0	0	INS	0	0
chr10	37156046	37156046	-	0	0	0	0	0	0	0	0	0	0	0	0	0	0	0	0	0	INS
chr10	37519878	37521499	+	1	1	1	1	1	1	1	1	1	DEL	1	1	1	1	1	DEL	DEL	1
chr10	37899454	37899454	-	0	0	0	0	0	0	0	0	0	0	0	0	0	0	0	0	INS	0
chr10	38171330	38171330	+	0	0	0	0	0	0	0	0	0	0	0	0	0	0	INS	0	0	0
chr10	38262034	38262034	-	0	0	0	0	0	0	0	0	0	INS	0	0	0	0	0	0	0	0
chr10	38267030	38267435	-	1	1	1	1	1	1	1	1	1	DEL	1	1	1	1	DEL	1	1	1
chr10	38455508	38455508	None	0	INS	0	0	INS	0	0	0	0	INS	0	0	0	INS	0	INS	INS	0
chr10	38502953	38502953	-	0	0	0	0	0	0	0	0	0	0	0	0	0	0	0	INS	0	0
chr10	38519136	38519136	-	0	0	0	0	0	0	0	0	0	0	0	0	0	0	0	0	INS	0
chr10	38529765	38529765	-	0	0	0	0	0	0	0	0	0	0	0	0	0	0	0	INS	0	0
chr10	38619412	38621297	-	1	1	1	1	1	1	1	1	1	DEL	1	1	1	1	1	DEL	1	1
chr10	39180262	39180262	None	0	0	0	0	0	0	0	0	0	INS	0	0	0	0	0	0	INS	INS
chr10	39279128	39279128	+	0	0	0	0	0	0	0	0	0	0	0	0	0	0	0	0	0	INS
chr10	39316705	39316705	+	0	0	0	0	0	0	0	0	0	0	0	0	0	0	0	0	INS	0
chr10	39325392	39325793	+	1	1	1	1	1	1	1	1	1	DEL	1	1	1	1	1	1	DEL	DEL
chr10	39622475	39622877	-	1	1	1	1	1	1	1	1	1	1	1	1	1	1	1	1	DEL	1
chr10	40137928	40137928	+	0	0	0	0	0	0	0	0	0	0	0	0	0	0	0	0	INS	0
chr10	40489506	40489723	+	1	1	1	1	1	1	1	1	1	DEL	1	1	1	1	1	1	1	1
chr10	40491226	40491226	-	0	0	0	0	0	0	0	0	0	0	0	0	0	0	0	INS	0	0
chr10	40499671	40499671	-	0	0	0	0	0	0	0	0	0	0	0	0	0	0	0	0	INS	0
chr10	40522872	40522872	+	0	0	0	0	0	0	0	0	0	INS	0	0	0	0	0	0	0	0
chr10	40768433	40768834	-	1	1	1	1	1	1	1	1	1	1	1	1	1	1	1	1	DEL	1
chr10	41377988	41377988	+	0	0	0	0	0	0	0	0	0	0	0	0	0	0	0	0	INS	0
chr10	41458186	41458186	-	0	INS	INS	INS	0	0	0	0	0	0	0	0	INS	0	0	0	0	0
chr10	42010900	42010900	None	0	0	0	0	0	0	0	0	0	INS	0	0	0	0	0	0	INS	0
chr10	42622182	42622182	+	0	0	0	0	0	0	0	0	0	0	0	0	0	0	0	0	INS	0
chr10	42781212	42781212	+	0	0	0	0	0	0	0	0	0	0	0	0	0	0	0	0	0	INS
chr10	43009150	43009553	+	1	1	1	1	1	1	1	1	1	1	1	1	1	1	1	1	DEL	1
chr10	43094238	43094238	-	0	0	0	0	0	0	0	0	0	0	0	0	0	0	0	0	INS	0
chr10	43115253	43115253	+	0	0	0	0	0	0	0	0	0	0	0	0	0	0	0	0	INS	0
chr10	43156544	43156544	-	0	0	0	0	0	0	0	0	0	0	0	0	0	0	0	0	INS	0
chr10	43340065	43340065	None	0	0	0	0	0	0	0	0	0	0	0	0	0	0	0	0	INS	0
chr10	43700816	43701216	+	1	1	1	1	1	1	1	1	1	DEL	1	1	1	1	1	1	DEL	1
chr10	43871631	43871631	None	0	0	0	INS	0	0	0	0	0	0	0	0	0	0	0	0	INS	INS
chr10	43997529	43997529	-	0	0	0	0	0	0	0	0	0	0	0	0	0	0	0	INS	0	0
chr10	44310361	44312241	-	1	DEL	DEL	DEL	1	1	1	1	1	DEL	1	1	DEL	1	1	DEL	DEL	DEL
chr10	44897526	44898076	+	1	1	1	1	1	1	1	1	1	1	1	1	1	1	1	DEL	1	DEL
chr10	45498897	45498897	-	0	0	0	0	0	0	0	0	0	0	0	0	0	0	0	0	INS	0
chr10	46191773	46192218	+	1	1	1	1	1	1	1	1	1	1	1	1	1	1	1	1	DEL	1
chr10	46256691	46258578	+	1	1	1	1	1	1	1	1	1	DEL	1	1	1	1	1	1	1	1
chr10	46396489	46396489	+	0	0	0	0	0	0	0	0	0	0	0	0	0	0	0	0	INS	0
chr10	46788050	46794449	+	1	1	1	1	1	1	1	1	1	DEL	1	1	1	1	1	DEL	DEL	DEL
chr10	47884137	47884137	+	0	0	0	0	0	0	0	0	0	0	0	0	0	0	0	INS	0	0
chr10	48574962	48575362	+	1	1	1	1	1	1	1	1	1	1	1	1	1	1	1	1	DEL	1
chr10	48664662	48666460	+	1	1	1	1	1	1	1	1	1	1	1	1	1	1	1	DEL	1	1
chr10	48930064	48930064	+	0	0	0	0	0	0	0	0	0	INS	0	0	0	0	0	0	0	0
chr10	48934501	48934501	-	0	0	0	0	0	0	0	0	0	INS	0	0	0	0	0	0	0	0
chr10	49481997	49481997	-	0	0	0	0	0	0	INS	0	0	0	0	0	0	0	0	0	0	0
chr10	50009804	50016243	-	1	1	1	1	1	1	1	1	1	DEL	1	1	1	1	1	DEL	DEL	DEL
chr10	50053270	50055144	+	1	1	1	1	1	1	1	1	1	DEL	1	1	1	1	1	DEL	DEL	DEL
chr10	51156444	51162896	+	1	1	1	1	1	1	1	1	1	DEL	1	1	1	1	1	DEL	DEL	1
chr10	51294975	51294975	None	0	0	0	0	0	0	0	0	0	INS	0	0	0	0	0	INS	0	0
chr10	51772335	51778735	+	1	DEL	1	1	1	1	1	1	1	DEL	1	1	1	1	1	DEL	DEL	1
chr10	51841524	51841524	+	0	0	0	0	0	0	0	0	0	0	0	0	0	0	0	0	INS	0
chr10	51925560	51932024	+	1	1	1	1	1	1	1	1	1	1	1	1	1	1	1	DEL	DEL	DEL
chr10	51968424	51968424	-	0	0	0	0	0	0	0	0	0	INS	0	0	0	0	0	INS	0	0
chr10	52037957	52038106	+	1	1	1	1	1	1	1	1	1	1	1	1	1	1	1	1	DEL	1
chr10	52356047	52357934	-	1	1	1	1	1	1	1	1	1	1	1	1	1	1	1	1	DEL	1
chr10	52929565	52929565	-	0	0	0	0	0	0	0	0	0	0	0	0	0	0	0	0	0	INS
chr10	53289427	53295867	-	1	1	1	1	1	1	1	1	1	DEL	1	1	1	1	1	DEL	DEL	1
chr10	53398592	53398996	-	1	1	1	1	1	1	1	1	1	DEL	1	1	1	1	1	DEL	DEL	1
chr10	53407021	53407021	+	0	0	0	0	0	0	0	0	0	0	0	0	0	0	0	0	INS	0
chr10	53454267	53454743	+	1	1	1	1	1	1	1	1	1	1	1	1	1	1	1	DEL	DEL	1
chr10	53658347	53658347	-	0	0	0	0	0	0	0	0	0	0	0	0	0	0	0	0	0	INS
chr10	54030347	54030750	+	1	1	1	1	1	1	1	1	1	DEL	1	1	1	1	1	DEL	DEL	1
chr10	54166252	54166252	-	0	0	0	0	0	0	0	0	0	0	0	0	0	0	0	0	INS	0
chr10	54779197	54779197	+	0	0	0	0	0	0	0	0	0	0	0	0	0	0	0	0	INS	0
chr10	55102337	55102784	-	1	1	1	1	1	1	1	1	1	1	1	1	1	1	1	DEL	1	1
chr10	55127722	55127722	-	0	0	0	0	0	0	0	0	0	INS	0	0	0	0	0	INS	0	0
chr10	55773531	55773531	+	0	0	0	0	0	0	0	0	0	0	0	0	0	0	0	0	INS	0
chr10	55856948	55856948	+	0	0	0	0	0	0	0	0	0	0	0	0	0	0	0	0	INS	0
chr10	56916174	56916174	+	0	0	0	0	0	0	0	0	0	0	0	0	0	0	0	0	INS	0
chr10	57157432	57157432	-	0	0	0	0	0	0	0	0	0	0	0	0	0	0	INS	0	INS	INS
chr10	57278641	57278641	+	0	0	0	0	0	0	0	0	0	0	0	0	0	0	0	0	INS	0
chr10	57473067	57473067	+	0	0	0	0	0	0	0	0	0	0	0	0	0	0	0	0	INS	0
chr10	57978119	57978518	+	1	1	1	1	1	1	1	1	1	1	1	1	1	1	1	DEL	DEL	1
chr10	58052440	58052440	+	0	0	0	0	0	0	0	0	0	0	0	0	0	0	0	0	INS	0
chr10	58555135	58555135	None	0	0	0	0	0	0	0	0	0	INS	0	0	0	0	0	INS	INS	0
chr10	58616856	58617256	-	1	1	1	1	1	1	1	1	1	1	1	1	1	1	1	1	DEL	1
chr10	58670231	58670231	+	0	0	0	0	0	0	0	0	0	0	0	0	0	0	0	0	0	INS
chr10	58673588	58673588	None	0	0	0	0	0	0	0	0	0	0	0	0	0	0	0	INS	INS	0
chr10	59041767	59041767	None	0	0	0	0	0	0	0	0	0	INS	0	0	0	0	0	INS	0	0
chr10	59135951	59135951	+	0	0	0	0	0	0	0	0	0	0	0	0	0	0	0	0	0	INS
chr10	59144909	59144909	None	0	0	0	0	0	0	0	0	0	INS	0	0	0	0	0	INS	INS	0
chr10	59200191	59200589	-	1	1	1	1	1	1	1	1	1	1	1	1	1	1	1	DEL	DEL	1
chr10	59313265	59319677	+	1	1	1	1	1	1	1	1	1	DEL	1	1	1	1	1	DEL	DEL	DEL
chr10	59525934	59525934	+	0	0	0	0	0	0	0	0	0	0	0	0	0	0	0	0	0	INS
chr10	59725752	59725752	None	0	0	0	0	0	0	0	0	0	INS	0	0	0	0	0	INS	0	INS
chr10	60009370	60015822	+	1	1	1	1	1	1	1	1	1	DEL	1	1	1	1	1	DEL	DEL	DEL
chr10	60116921	60116921	None	0	0	0	0	0	0	0	0	0	INS	0	0	0	0	0	0	INS	0
chr10	60504368	60504368	+	0	0	0	0	0	0	0	0	0	0	0	0	0	0	0	0	INS	0
chr10	60505296	60505794	-	1	1	1	1	1	1	1	1	1	DEL	1	1	1	1	1	1	1	1
chr10	60595484	60595484	-	0	0	0	0	0	0	0	0	0	0	0	0	0	0	0	INS	0	0
chr10	61173223	61173223	None	0	0	0	0	0	0	0	0	0	INS	0	0	0	0	0	0	0	0
chr10	61674901	61675291	+	1	1	1	1	1	1	1	1	1	1	1	1	1	1	1	1	DEL	1
chr10	62099687	62101180	-	1	1	1	1	1	1	1	1	1	1	1	1	1	1	1	1	DEL	1
chr10	62194224	62195653	-	1	1	1	1	1	1	1	1	1	1	1	1	1	1	1	1	DEL	1
chr10	62196184	62199120	-	1	1	1	1	1	1	1	1	1	DEL	1	1	1	1	1	DEL	DEL	1
chr10	62437466	62437466	None	0	0	0	0	0	0	0	0	0	0	0	0	0	0	0	0	0	INS
chr10	63084626	63084626	-	0	INS	0	0	0	0	0	0	0	0	0	0	INS	0	0	INS	0	0
chr10	63305455	63305455	None	0	0	0	0	0	0	0	0	0	0	0	0	0	0	0	0	INS	0
chr10	63361712	63361712	None	0	INS	0	0	0	0	0	0	0	INS	0	0	INS	0	0	0	0	0
chr10	63430940	63431338	+	1	1	1	1	1	1	1	1	1	DEL	1	1	1	1	1	1	1	1
chr10	63829312	63829312	+	0	0	0	0	0	0	0	0	0	0	0	0	0	0	0	0	INS	0
chr10	63837413	63837413	+	0	0	0	0	0	0	0	0	0	INS	0	0	0	0	0	0	0	INS
chr10	64002271	64004160	-	1	DEL	1	1	1	1	1	1	1	DEL	1	1	DEL	1	1	DEL	DEL	1
chr10	64507418	64507418	-	0	0	0	0	0	0	0	0	0	0	0	0	0	0	0	0	INS	0
chr10	64758876	64758876	-	0	0	0	0	0	0	0	0	0	0	0	0	0	0	0	0	INS	0
chr10	64938642	64940534	+	1	1	1	1	1	1	1	1	1	DEL	1	1	1	1	1	1	DEL	1
chr10	65068266	65070035	-	1	1	1	1	1	1	1	1	1	1	1	1	1	1	1	1	DEL	1
chr10	65161859	65161859	+	0	0	0	0	0	0	0	0	0	INS	0	0	0	0	0	0	0	0
chr10	65285166	65285604	+	1	1	1	1	1	1	1	1	1	1	1	1	1	1	1	1	DEL	1
chr10	65286051	65286051	-	0	INS	0	0	0	0	0	0	0	0	0	0	INS	0	0	INS	INS	INS
chr10	65336017	65336017	-	0	0	0	0	0	0	0	0	0	INS	0	0	0	0	0	0	0	0
chr10	65835849	65835849	None	0	0	0	0	0	0	0	0	0	0	0	0	0	0	0	INS	INS	0
chr10	66281370	66281370	+	0	INS	0	0	0	0	0	0	0	0	0	0	INS	0	0	0	0	0
chr10	66812438	66812438	-	0	INS	0	0	0	0	0	0	0	0	0	0	INS	0	0	0	0	0
chr10	66895084	66895084	None	0	INS	INS	INS	INS	INS	INS	INS	INS	INS	INS	INS	INS	INS	INS	INS	INS	INS
chr10	67066451	67066451	-	0	0	0	0	0	0	0	0	0	0	0	0	0	0	0	0	INS	0
chr10	67113386	67113386	None	0	0	0	0	0	0	0	0	0	INS	0	0	0	0	0	0	0	0
chr10	67329629	67329629	-	0	0	0	0	0	0	0	0	0	INS	0	INS	INS	0	INS	0	0	INS
chr10	67388290	67390170	-	1	DEL	DEL	DEL	DEL	DEL	DEL	DEL	1	DEL	DEL	DEL	DEL	DEL	DEL	1	DEL	DEL
chr10	67493025	67493025	-	0	0	0	0	0	0	0	0	0	0	0	0	0	INS	0	0	0	0
chr10	68871903	68871903	-	0	0	0	0	0	0	0	0	0	0	0	INS	0	INS	0	0	0	0
chr10	68910457	68910457	+	0	INS	INS	INS	0	0	0	0	0	0	0	0	0	0	INS	0	0	0
chr10	69314621	69314621	None	0	0	0	0	0	0	0	0	0	0	0	0	0	INS	0	0	0	0
chr10	69769476	69769476	+	0	0	0	0	0	0	0	0	0	0	0	0	0	0	0	0	INS	INS
chr10	69887467	69887467	-	0	0	0	0	0	0	0	0	0	INS	0	0	0	0	0	0	INS	0
chr10	69990155	69990155	+	0	0	0	0	0	0	0	0	0	0	0	0	0	0	0	0	INS	0
chr10	70048475	70048475	+	0	0	0	0	0	0	0	0	0	0	0	0	0	0	0	INS	0	0
chr10	70068266	70068266	-	0	0	0	0	0	0	0	0	0	0	0	0	0	INS	0	0	0	0
chr10	70475479	70481920	-	1	1	1	1	1	1	1	DEL	1	DEL	DEL	1	1	DEL	1	DEL	DEL	DEL
chr10	70677315	70677315	-	0	0	0	0	0	0	0	0	0	0	0	0	0	0	0	0	0	INS
chr10	70914838	70916727	+	1	1	1	1	1	1	1	1	1	DEL	1	1	1	1	1	DEL	DEL	1
chr10	70982012	70982012	+	0	0	0	0	0	0	0	0	0	0	0	0	0	0	0	0	INS	0
chr10	71276806	71276806	-	0	0	0	0	0	0	0	0	0	0	0	0	0	0	0	0	INS	0
chr10	71381620	71381620	None	0	0	0	0	0	0	0	0	0	0	0	0	0	0	0	INS	INS	0
chr10	71487092	71487092	+	0	0	0	0	0	0	0	0	0	0	0	0	0	0	0	0	INS	0
chr10	72454735	72454735	-	0	0	0	0	0	0	0	0	0	0	0	0	0	0	0	0	INS	0
chr10	73169961	73170107	-	1	1	1	1	1	1	1	1	1	1	1	1	1	1	1	1	DEL	1
chr10	73590198	73590198	+	0	0	0	0	0	0	0	0	0	0	0	0	0	0	0	INS	0	0
chr10	73799809	73800214	+	1	1	1	1	1	1	1	1	1	1	1	1	1	1	1	1	DEL	1
chr10	74082295	74082295	-	0	0	0	0	0	0	0	0	0	0	0	0	0	0	0	INS	0	0
chr10	74399033	74399033	-	0	0	0	0	0	0	0	0	0	INS	0	0	0	0	0	INS	0	0
chr10	74601448	74601448	-	0	0	0	0	0	0	0	0	0	0	0	0	0	0	0	0	INS	0
chr10	74621891	74621891	None	0	0	0	0	0	0	0	0	0	0	0	0	0	INS	0	0	INS	0
chr10	74857821	74857821	-	0	0	0	0	0	0	0	0	0	0	0	0	0	INS	0	0	0	INS
chr10	75077987	75077987	-	0	0	0	0	0	0	0	0	0	INS	0	0	0	0	0	INS	0	INS
chr10	75287502	75287502	+	0	0	0	0	0	0	0	0	0	0	0	0	0	0	0	INS	0	0
chr10	75674134	75674134	None	0	0	0	0	0	0	0	0	0	INS	0	0	0	0	0	0	INS	0
chr10	75674344	75674745	+	1	1	1	1	1	1	1	1	1	DEL	1	1	1	1	1	1	1	1
chr10	75801579	75801579	-	0	0	0	0	0	0	0	0	0	0	0	0	0	0	0	0	0	INS
chr10	76169853	76169853	-	0	0	0	0	0	0	0	0	0	0	0	0	0	0	0	0	INS	0
chr10	76632030	76632246	-	1	1	1	1	1	1	1	1	1	DEL	1	1	1	1	1	DEL	DEL	1
chr10	77411754	77411754	+	0	0	0	0	0	0	0	0	0	INS	0	0	0	0	0	0	INS	0
chr10	77465229	77465229	+	0	0	0	0	0	0	0	0	0	0	0	0	0	0	0	0	0	INS
chr10	77620907	77620907	+	0	0	0	0	0	0	0	0	0	0	0	0	0	0	0	0	INS	0
chr10	77828917	77828917	+	0	0	0	0	0	0	0	0	0	0	0	0	0	0	0	0	INS	0
chr10	77944038	77944038	+	0	0	0	0	0	0	0	0	0	INS	0	0	0	0	0	INS	INS	0
chr10	78238188	78238188	+	0	0	0	0	0	0	0	0	0	0	0	0	0	0	0	0	0	INS
chr10	78453974	78453974	+	0	0	0	0	0	0	0	0	0	0	0	0	0	0	0	0	0	INS
chr10	78595570	78595570	+	0	0	0	0	0	0	0	0	0	0	0	0	0	0	0	0	0	INS
chr10	79553041	79553041	+	0	0	0	0	0	0	0	0	0	0	0	0	0	0	0	INS	0	0
chr10	79554999	79554999	None	0	0	0	0	0	0	0	0	0	0	0	0	0	0	0	0	INS	0
chr10	80378118	80378118	None	0	0	0	0	0	0	0	0	0	INS	0	0	0	0	0	INS	0	0
chr10	81603138	81603540	-	1	1	1	1	1	1	1	1	1	1	1	1	1	1	1	1	DEL	DEL
chr10	81720351	81720351	-	0	0	0	0	0	0	0	0	0	INS	0	0	0	0	0	INS	0	INS
chr10	81720971	81720971	None	0	0	0	0	0	0	0	0	0	INS	0	0	0	0	0	0	0	0
chr10	81980150	81981926	+	1	1	1	1	1	1	1	DEL	1	1	1	1	1	1	1	DEL	1	1
chr10	82388241	82388241	-	0	0	0	0	0	0	0	0	0	INS	0	0	0	0	0	0	0	0
chr10	82728825	82728825	None	0	0	0	0	0	0	0	0	0	0	0	0	0	0	0	INS	INS	0
chr10	82744991	82744991	+	0	0	0	0	0	0	0	0	0	INS	0	0	0	0	0	INS	0	0
chr10	83077356	83077356	+	0	0	0	0	0	0	0	0	0	0	0	0	0	0	0	0	INS	0
chr10	83231104	83237947	+	1	1	1	1	1	1	1	1	1	DEL	1	1	1	1	1	DEL	DEL	DEL
chr10	83259324	83259324	+	0	0	0	0	0	0	0	0	0	0	0	0	0	0	0	0	INS	0
chr10	83260659	83262418	-	1	1	1	1	1	1	1	1	1	1	1	1	1	1	1	DEL	DEL	1
chr10	83637124	83643566	-	1	1	1	1	1	1	1	1	1	DEL	1	1	1	1	DEL	DEL	DEL	DEL
chr10	83934498	83936383	-	1	1	1	1	1	1	1	1	1	DEL	1	1	1	1	DEL	DEL	DEL	DEL
chr10	84031126	84031126	+	0	0	0	0	0	0	0	0	0	0	0	0	0	0	0	0	INS	0
chr10	84125397	84125397	-	0	0	0	0	0	0	0	0	0	0	0	0	0	0	0	0	INS	0
chr10	84314610	84314610	+	0	0	0	0	INS	INS	INS	INS	0	0	INS	INS	INS	INS	0	0	0	0
chr10	84705346	84705346	+	0	0	0	0	0	0	0	0	0	0	0	0	0	0	0	0	0	INS
chr10	85441391	85441391	-	0	0	0	0	0	0	0	0	0	0	0	0	0	0	0	0	INS	0
chr10	86252633	86252633	+	0	0	0	0	0	0	0	0	0	0	0	INS	0	0	0	0	0	INS
chr10	86997361	86997760	-	1	1	1	1	1	1	1	1	1	DEL	1	1	1	1	1	1	DEL	1
chr10	87512537	87514427	+	1	1	1	1	DEL	DEL	DEL	DEL	1	DEL	DEL	DEL	1	DEL	DEL	DEL	1	1
chr10	87534941	87536830	-	1	1	1	1	1	1	1	1	1	DEL	1	1	1	1	1	1	1	1
chr10	87660293	87660293	+	0	0	0	0	0	0	0	0	0	0	0	0	0	0	0	0	INS	0
chr10	87706267	87706765	-	1	1	1	1	1	1	1	1	1	1	1	1	1	1	1	DEL	DEL	1
chr10	87726829	87726829	+	0	0	0	0	0	0	0	0	0	0	0	0	0	0	0	0	0	INS
chr10	87832512	87832512	None	0	0	0	0	0	0	0	0	0	0	0	0	INS	INS	0	INS	INS	0
chr10	87897855	87897855	+	0	0	0	0	0	0	0	0	0	0	0	INS	0	0	0	INS	INS	0
chr10	87969026	87969026	-	0	0	0	0	0	0	0	0	0	0	0	0	0	0	0	0	INS	0
chr10	88093312	88093312	+	0	0	0	0	0	0	0	0	0	INS	0	0	0	0	0	0	0	0
chr10	88124299	88124299	-	0	0	0	0	0	0	0	0	0	0	0	0	0	0	0	0	INS	0
chr10	88340146	88340146	+	0	0	0	0	0	0	0	0	0	0	0	0	0	0	0	0	INS	0
chr10	88413647	88414060	+	1	1	1	1	1	1	1	1	1	1	1	1	1	1	1	1	DEL	1
chr10	88628212	88628212	-	0	0	0	0	0	0	0	0	0	INS	0	0	0	0	0	INS	0	0
chr10	88810225	88810225	None	0	0	0	0	0	INS	0	INS	0	INS	0	0	0	0	INS	INS	0	INS
chr10	88910067	88910067	None	0	0	0	0	0	0	0	INS	0	0	INS	0	0	0	0	0	0	0
chr10	89750262	89752153	-	1	1	1	1	DEL	DEL	DEL	1	1	DEL	1	1	1	DEL	DEL	DEL	DEL	1
chr10	89969457	89969457	+	0	0	0	0	0	0	0	0	0	0	0	0	0	0	0	0	INS	0
chr10	90413897	90413897	-	0	0	0	0	INS	INS	INS	0	0	0	0	0	0	INS	INS	0	0	0
chr10	91088218	91088218	+	0	0	0	0	0	0	0	0	0	0	0	0	0	0	0	INS	0	0
chr10	91339502	91339502	-	0	0	0	0	0	0	0	0	0	0	0	0	0	0	0	INS	0	0
chr10	91704247	91704247	-	0	0	0	0	0	0	0	0	0	0	0	0	0	0	0	0	INS	0
chr10	91713733	91713733	+	0	0	0	0	0	0	0	0	0	INS	0	0	0	0	0	0	0	0
chr10	92296544	92296544	None	0	INS	0	0	0	0	0	0	0	INS	INS	0	0	INS	0	0	INS	0
chr10	92456002	92456002	None	0	INS	0	INS	0	0	INS	INS	0	INS	INS	INS	INS	INS	0	0	INS	INS
chr10	92485887	92485887	None	0	0	0	0	0	0	0	0	0	0	0	0	0	INS	0	0	INS	0
chr10	92566887	92566887	None	0	0	INS	0	INS	INS	INS	INS	0	0	INS	INS	0	INS	INS	INS	0	0
chr10	92571907	92571907	+	0	INS	INS	INS	0	0	0	0	0	INS	0	0	INS	0	0	0	0	0
chr10	92807795	92807795	-	0	0	0	0	0	0	0	0	0	0	0	0	0	0	0	0	INS	0
chr10	92814161	92814161	None	0	0	0	0	INS	0	0	0	0	0	0	0	0	0	0	0	INS	0
chr10	92864018	92864418	-	1	DEL	DEL	DEL	DEL	DEL	DEL	DEL	1	DEL	DEL	DEL	DEL	DEL	1	1	DEL	DEL
chr10	93210718	93210718	None	0	INS	0	0	0	0	0	0	0	0	0	0	0	0	0	0	INS	0
chr10	94480133	94480133	+	0	0	0	0	0	0	0	0	0	0	0	0	0	0	0	0	INS	0
chr10	94556869	94556869	+	0	0	0	0	0	0	0	0	0	INS	0	0	0	0	0	0	0	0
chr10	94559762	94559762	-	0	0	0	0	0	0	0	0	0	0	0	0	0	0	0	0	INS	0
chr10	95037147	95037147	-	0	0	0	0	0	0	0	0	0	0	0	0	0	0	0	0	0	INS
chr10	95045234	95045234	-	0	0	0	0	0	0	0	0	0	INS	0	0	0	0	0	0	0	0
chr10	95334276	95334276	+	0	0	0	0	0	0	0	0	0	INS	0	0	0	0	0	0	0	0
chr10	95348236	95348644	-	1	1	1	1	1	1	1	1	1	1	1	1	1	1	1	1	DEL	1
chr10	95485771	95485771	-	0	0	0	0	0	0	0	0	0	0	0	0	0	0	0	0	INS	0
chr10	95798201	95798201	-	0	0	0	0	0	0	0	0	0	0	0	0	0	0	0	INS	0	0
chr10	96825822	96825822	-	0	0	0	0	0	0	0	0	0	0	0	0	0	0	0	INS	0	INS
chr10	97038111	97038111	-	0	0	0	0	0	0	0	0	0	0	0	0	0	0	0	0	0	INS
chr10	97487839	97487839	None	0	0	0	0	0	0	0	0	0	0	0	0	0	0	0	0	INS	0
chr10	97890821	97891260	+	1	1	1	1	1	1	1	1	1	1	1	1	1	1	1	1	DEL	DEL
chr10	98073159	98073159	-	0	0	0	0	0	0	0	0	0	0	0	0	0	0	0	0	INS	0
chr10	98415055	98416946	-	1	1	1	1	DEL	1	1	1	1	DEL	1	1	1	1	1	DEL	DEL	1
chr10	98567476	98567476	-	0	0	0	0	0	0	0	0	0	0	0	0	0	0	0	0	INS	0
chr10	98799069	98799069	None	0	0	0	0	INS	0	0	INS	0	INS	0	0	0	0	0	INS	INS	0
chr10	99242457	99242457	+	0	0	0	0	0	0	0	0	0	0	0	0	0	0	0	INS	0	0
chr10	99510713	99510713	-	0	0	0	0	INS	0	0	INS	0	INS	INS	0	0	INS	0	INS	INS	INS
chr10	99895377	99896451	-	1	1	1	1	1	1	1	1	1	1	DEL	1	1	1	1	1	1	1
chr10	100092112	100092112	-	0	0	0	0	0	0	0	0	0	0	0	0	0	0	0	0	INS	0
chr10	100130723	100130723	+	0	0	0	0	0	0	0	0	0	0	0	0	0	0	0	0	INS	0
chr10	100149249	100149249	+	0	0	0	0	0	0	0	0	0	0	0	0	0	0	0	0	INS	0
chr10	100532948	100534401	-	1	1	1	1	1	1	1	DEL	1	1	DEL	1	1	1	1	1	DEL	DEL
chr10	100777029	100778920	-	1	1	1	1	DEL	1	1	1	1	DEL	1	1	1	DEL	1	DEL	DEL	DEL
chr10	100927610	100927610	None	0	0	0	0	0	0	0	0	0	0	0	0	0	0	0	0	INS	0
chr10	101343108	101343606	-	1	1	1	1	1	1	1	1	1	1	1	1	1	1	1	1	DEL	1
chr10	101395710	101395710	-	0	0	0	0	0	0	0	0	0	0	0	0	0	0	0	0	INS	0
chr10	101497190	101497190	-	0	0	0	0	0	0	0	0	0	0	0	0	0	0	0	INS	0	0
chr10	101796314	101796314	-	0	0	0	0	0	0	0	0	0	0	0	0	0	0	0	INS	0	0
chr10	102108512	102108512	None	0	0	0	0	0	0	0	0	0	0	0	0	0	0	0	INS	0	0
chr10	102123039	102123435	-	1	1	1	1	1	1	1	1	1	1	1	1	1	1	1	1	DEL	1
chr10	102302518	102302518	None	0	0	0	0	0	0	0	0	0	0	0	0	0	0	0	0	INS	0
chr10	102370478	102370478	-	0	0	0	0	0	0	0	0	0	0	0	0	0	0	0	0	0	INS
chr10	102985420	102987301	-	1	1	1	1	1	DEL	DEL	1	1	1	1	DEL	1	1	1	DEL	1	1
chr10	103071538	103071538	+	0	0	0	0	0	INS	INS	0	0	INS	0	INS	0	0	0	INS	0	0
chr10	103106066	103106066	-	0	0	0	0	0	0	0	0	0	0	0	0	0	0	0	0	INS	0
chr10	103320773	103321271	-	1	1	1	1	1	DEL	DEL	1	1	1	1	DEL	1	1	1	DEL	DEL	1
chr10	103435997	103436383	-	1	1	1	1	1	1	1	1	1	1	1	1	1	1	1	1	DEL	1
chr10	103837103	103837103	+	0	0	0	0	0	0	0	0	0	0	0	0	0	0	0	0	0	INS
chr10	104271389	104280371	+	1	DEL	DEL	DEL	DEL	DEL	DEL	DEL	1	DEL	DEL	DEL	DEL	DEL	DEL	DEL	DEL	DEL
chr10	104411699	104413586	-	1	1	1	1	1	1	1	1	1	1	1	1	1	1	1	1	DEL	1
chr10	104422257	104422257	+	0	0	0	0	0	0	0	0	0	INS	0	0	0	0	0	0	0	0
chr10	104432375	104438859	-	1	DEL	DEL	1	DEL	1	1	DEL	1	1	DEL	1	DEL	DEL	1	1	1	1
chr10	104828389	104828580	+	1	1	1	1	1	DEL	DEL	1	1	1	1	DEL	1	1	1	DEL	1	1
chr10	104944477	104944477	-	0	0	0	0	0	0	0	0	0	0	0	0	0	0	0	0	INS	0
chr10	105171785	105171785	-	0	INS	INS	INS	0	0	0	INS	0	0	INS	0	INS	0	0	0	0	0
chr10	105204465	105204465	-	0	0	0	0	0	0	0	0	0	0	0	0	0	0	0	0	0	INS
chr10	105222291	105222291	+	0	0	0	0	0	0	0	0	0	0	0	0	0	0	0	0	0	INS
chr10	105471258	105471258	None	0	0	0	0	0	0	0	0	0	0	0	0	0	0	0	0	INS	0
chr10	105476192	105476192	None	0	0	0	0	0	INS	0	0	0	INS	0	0	0	0	0	INS	INS	0
chr10	105579406	105579406	None	0	0	0	0	0	0	0	0	0	0	0	0	0	0	0	INS	0	0
chr10	105663410	105663410	+	0	0	0	0	0	0	0	0	0	INS	0	0	0	0	0	0	0	0
chr10	106479399	106479399	+	0	0	0	0	0	0	0	0	0	0	0	0	0	0	0	INS	0	0
chr10	106533956	106533956	+	0	0	0	0	0	0	0	0	0	0	0	0	0	0	0	INS	0	0
chr10	106578617	106579026	-	1	1	1	1	1	1	1	1	1	1	1	1	1	1	1	1	DEL	1
chr10	107350804	107350804	+	0	0	0	0	0	0	0	0	0	INS	0	0	INS	INS	0	INS	0	0
chr10	107546902	107546902	None	0	0	0	0	0	0	0	0	0	INS	0	0	0	0	0	INS	INS	0
chr10	107667996	107668393	-	1	1	1	1	1	1	1	1	1	1	1	1	1	1	1	1	DEL	1
chr10	107747157	107747157	-	0	0	0	0	0	INS	INS	0	0	0	0	0	0	0	0	0	0	0
chr10	107760703	107760703	-	0	0	0	0	0	0	0	0	0	INS	0	0	0	0	0	0	0	0
chr10	107872581	107872581	-	0	0	0	0	0	0	0	0	0	0	0	0	0	0	0	0	INS	0
chr10	107899531	107899531	+	0	0	0	0	0	0	0	0	0	INS	0	0	0	0	0	0	0	0
chr10	108044738	108044738	-	0	0	0	0	0	0	0	0	0	0	0	0	0	0	0	0	0	INS
chr10	108135859	108135859	-	0	0	0	0	0	0	0	0	0	0	0	0	0	0	0	0	0	INS
chr10	108433157	108435050	+	1	1	1	1	1	1	1	1	1	1	1	1	1	1	1	DEL	DEL	1
chr10	108978727	108979127	+	1	1	1	1	1	1	1	1	1	DEL	1	1	1	1	1	DEL	1	1
chr10	109378646	109385101	+	1	1	1	1	1	1	1	1	1	1	1	1	1	1	1	1	1	DEL
chr10	109518413	109518413	-	0	0	0	0	0	0	0	0	0	INS	0	0	0	0	0	0	INS	0
chr10	109519474	109519874	-	1	1	1	1	1	1	1	1	1	DEL	1	1	1	1	1	1	DEL	DEL
chr10	109541899	109548339	+	1	1	1	1	1	1	1	1	1	DEL	1	1	1	1	1	DEL	DEL	DEL
chr10	109557607	109557607	None	0	0	0	0	0	0	0	0	0	INS	0	0	0	0	0	0	INS	0
chr10	109777996	109777996	+	0	0	0	0	0	0	0	0	0	0	0	0	0	0	0	0	0	INS
chr10	109965617	109965617	-	0	INS	INS	INS	0	0	0	0	0	0	0	0	0	0	0	0	0	0
chr10	110089174	110089672	-	1	1	1	1	1	1	1	1	1	DEL	1	1	1	1	1	DEL	DEL	1
chr10	110282231	110282231	None	0	INS	0	0	0	0	0	0	INS	INS	0	0	0	0	0	INS	0	0
chr10	110340101	110340101	+	0	0	0	0	0	0	0	0	0	0	0	0	0	0	0	INS	0	0
chr10	110489125	110489125	-	0	0	0	0	INS	0	0	INS	0	0	INS	0	INS	INS	0	0	0	0
chr10	110517078	110517078	None	0	0	0	0	0	0	0	0	0	0	0	0	0	0	0	0	INS	0
chr10	110633738	110633738	-	0	0	0	0	0	0	0	0	0	0	0	INS	0	0	0	0	0	0
chr10	110728775	110728775	-	0	0	0	0	0	0	0	0	0	INS	0	0	0	0	0	0	0	INS
chr10	111045685	111045685	+	0	0	0	0	0	0	0	0	0	0	0	INS	0	0	0	0	0	0
chr10	111312947	111312947	+	0	0	0	0	0	0	0	0	0	0	0	0	0	0	0	0	INS	0
chr10	111402616	111402616	+	0	0	0	0	0	0	0	0	0	0	0	0	0	0	0	0	INS	0
chr10	111802204	111802605	+	1	1	1	1	1	1	1	1	1	1	1	1	1	1	1	1	DEL	1
chr10	112294910	112294910	+	0	0	0	0	0	0	0	0	0	INS	0	0	0	0	0	0	0	0
chr10	112418574	112418574	+	0	0	0	0	0	0	0	0	0	0	0	0	0	0	0	0	INS	0
chr10	112987811	112987811	-	0	0	0	0	0	0	0	0	0	0	0	0	0	0	0	0	INS	0
chr10	113053821	113053821	-	0	0	0	0	0	0	0	0	0	0	0	0	0	0	0	0	0	INS
chr10	113760847	113760847	-	0	0	0	0	0	0	0	0	0	0	0	0	0	0	0	0	INS	0
chr10	113863826	113863826	+	0	0	0	0	0	0	0	0	0	0	0	0	0	0	0	0	INS	0
chr10	114696119	114696119	+	0	0	0	0	0	0	0	0	0	INS	0	0	0	0	0	0	INS	0
chr10	115088907	115089310	+	1	1	1	1	1	1	1	1	1	1	1	1	1	1	1	1	DEL	1
chr10	115348467	115348467	-	0	0	0	0	0	0	0	0	0	INS	0	0	0	0	0	0	0	0
chr10	115512083	115512484	-	1	1	1	1	1	1	1	1	1	DEL	1	1	1	1	1	DEL	DEL	DEL
chr10	115773348	115775251	-	1	1	1	1	1	1	1	1	1	DEL	1	1	1	1	1	1	1	1
chr10	116199253	116201138	+	1	1	1	1	1	1	1	1	1	DEL	1	1	1	1	1	1	DEL	1
chr10	116288272	116288272	None	0	0	0	0	0	0	0	0	0	INS	0	0	0	0	0	0	INS	0
chr10	116407595	116407995	-	1	1	1	1	1	1	1	1	1	1	1	1	1	1	1	DEL	1	1
chr10	116425465	116425465	+	0	0	0	0	0	0	0	0	0	0	0	0	0	0	0	0	0	INS
chr10	116764058	116764058	-	0	0	0	0	0	0	0	0	0	INS	0	0	0	0	0	0	0	0
chr10	117454745	117461221	-	1	1	1	1	1	1	1	1	1	DEL	1	1	1	1	DEL	DEL	DEL	1
chr10	118053750	118054140	-	1	1	1	1	1	1	1	1	1	DEL	1	1	1	1	1	DEL	DEL	1
chr10	118374604	118381044	-	1	1	1	1	1	DEL	DEL	1	1	DEL	1	DEL	1	1	1	DEL	DEL	DEL
chr10	118392025	118392025	-	0	0	0	0	0	0	INS	0	0	0	0	0	0	0	0	0	0	0
chr10	118566308	118566731	+	1	1	1	1	1	1	1	1	1	1	1	1	1	1	DEL	1	1	1
chr10	118614774	118614774	-	0	0	0	0	0	0	0	0	0	INS	0	0	0	0	0	0	0	0
chr10	118708111	118708111	None	0	0	0	0	0	0	0	0	0	0	0	0	0	0	0	0	INS	0
chr10	118712981	118713362	-	1	1	1	1	1	1	1	1	1	1	1	1	1	1	1	DEL	DEL	1
chr10	119189906	119189906	None	0	0	0	0	0	0	0	0	0	0	INS	0	0	0	0	0	INS	0
chr10	119647829	119647829	+	0	0	0	0	0	INS	INS	0	0	0	0	INS	0	0	0	0	0	0
chr10	119719152	119719152	None	0	0	0	0	0	0	0	0	0	0	0	0	0	0	0	0	INS	0
chr10	120007368	120007368	None	0	0	0	0	0	0	0	0	0	0	0	0	0	0	0	0	INS	0
chr10	120174681	120175076	+	1	1	1	1	1	1	1	1	1	DEL	1	1	1	1	1	1	DEL	1
chr10	120777350	120777350	None	0	0	0	0	0	0	0	0	0	0	0	0	0	0	0	INS	0	0
chr10	120852734	120852734	+	0	0	0	0	0	INS	INS	0	0	0	0	INS	0	0	0	0	0	0
chr10	121003165	121005053	+	1	1	1	1	1	1	1	1	1	1	1	1	1	1	1	1	DEL	1
chr10	121123571	121123571	None	0	0	0	0	0	0	0	0	0	0	0	0	0	0	0	INS	INS	0
chr10	121228034	121228034	None	0	0	0	0	0	0	0	0	0	0	0	0	0	0	0	INS	0	0
chr10	121373102	121373102	None	0	0	INS	INS	0	INS	0	0	0	INS	0	INS	0	INS	INS	INS	INS	INS
chr10	121581531	121581531	-	0	0	0	0	0	0	0	0	0	0	0	0	0	0	0	0	INS	0
chr10	121966922	121967322	+	1	1	1	1	1	1	1	1	1	1	1	1	1	1	1	DEL	1	1
chr10	122185490	122185490	+	0	INS	INS	INS	0	INS	INS	0	0	0	0	0	INS	0	INS	0	0	0
chr10	122358982	122358982	-	0	0	0	0	0	INS	INS	0	0	0	0	0	0	INS	0	0	0	0
chr10	122387604	122387604	-	0	0	0	0	0	INS	INS	0	0	0	0	0	0	INS	0	0	0	0
chr10	122429024	122429024	-	0	0	0	0	0	INS	INS	0	0	0	0	0	0	INS	0	0	0	0
chr10	122517414	122517414	-	0	0	0	0	INS	INS	INS	INS	0	0	INS	INS	0	INS	0	INS	INS	0
chr10	122559846	122559846	+	0	0	0	0	0	0	0	0	0	0	0	0	0	0	0	INS	INS	0
chr10	122715469	122715469	-	0	0	0	0	0	0	0	0	0	0	0	0	0	0	0	0	INS	0
chr10	123011748	123011748	None	0	INS	0	0	0	INS	INS	0	0	0	0	0	INS	INS	0	INS	INS	0
chr10	123355890	123355890	-	0	0	0	0	0	0	0	0	0	INS	0	0	0	0	0	0	0	INS
chr10	123385517	123385517	None	0	0	0	0	0	0	0	0	0	INS	0	0	0	0	0	0	0	INS
chr10	123556318	123556318	+	0	0	0	0	0	0	0	0	0	0	0	0	0	0	0	INS	0	0
chr10	124032555	124032555	None	0	0	0	0	0	0	0	0	0	0	0	0	0	INS	0	INS	0	0
chr10	124235965	124235965	-	0	0	0	0	0	0	0	0	0	0	0	0	0	0	0	0	INS	0
chr10	125286857	125286857	-	0	0	0	0	0	0	0	0	0	0	0	0	0	0	0	0	INS	0
chr10	125426657	125426657	-	0	INS	0	0	0	0	0	0	0	0	0	0	INS	0	0	0	0	0
chr10	125626030	125626030	+	0	INS	0	0	0	0	0	0	0	0	0	0	INS	0	0	0	0	0
chr10	125655124	125655124	+	0	0	0	0	0	0	0	0	0	0	0	0	0	0	0	0	INS	0
chr10	125896423	125898308	-	1	DEL	1	1	1	DEL	DEL	1	1	DEL	1	DEL	DEL	1	1	DEL	DEL	1
chr10	126222708	126224488	+	1	1	DEL	1	DEL	1	1	DEL	1	1	1	1	DEL	1	1	1	DEL	1
chr10	126279335	126279335	+	0	0	0	0	0	0	0	0	0	INS	0	0	0	0	0	0	INS	0
chr10	126289864	126289864	-	0	INS	0	0	0	0	0	INS	0	INS	0	0	INS	INS	0	0	0	0
chr10	126378816	126379328	+	1	1	1	1	1	1	1	DEL	1	1	DEL	1	1	1	1	DEL	1	1
chr10	126538224	126538224	-	0	INS	0	0	0	0	0	0	0	0	0	INS	INS	0	0	0	0	0
chr10	126585100	126585100	-	0	0	0	0	0	0	0	0	0	INS	0	0	INS	INS	0	0	INS	INS
chr10	126782255	126782255	-	0	0	0	0	0	0	0	0	0	0	0	0	0	0	0	0	INS	0
chr10	127107683	127107683	-	0	0	0	0	0	0	0	0	0	0	0	0	0	0	INS	0	INS	0
chr10	127257812	127257812	-	0	0	0	0	0	0	0	0	0	0	0	0	0	0	0	0	0	INS
chr10	127290253	127290253	-	0	0	0	0	0	0	0	0	0	0	0	0	0	0	0	0	INS	0
chr10	127974637	127974637	+	0	0	0	0	0	0	0	0	0	INS	0	0	0	0	0	0	0	0
chr10	128247778	128249669	+	1	1	1	1	1	1	1	1	1	DEL	1	1	1	1	1	DEL	DEL	1
chr10	128525807	128525807	-	0	0	0	0	0	0	0	INS	0	0	INS	0	0	0	0	0	0	0
chr10	129167904	129167904	+	0	0	0	0	0	0	0	0	0	0	0	0	0	0	0	0	INS	0
chr10	129343954	129344451	-	1	1	1	1	1	1	1	1	1	1	1	1	1	1	1	1	DEL	1
chr10	129794120	129794120	-	0	0	0	0	0	0	0	0	0	0	0	0	0	0	0	0	INS	0
chr10	129900163	129903541	-	1	1	1	1	1	1	1	1	1	1	1	1	1	1	1	1	DEL	1
chr11	3220255	3220255	-	0	0	0	0	0	0	0	0	0	0	0	0	0	0	0	0	INS	0
chr11	3985793	3985793	-	0	0	0	0	0	0	0	0	0	INS	0	0	0	0	0	0	0	0
chr11	3987121	3987121	+	0	0	0	0	0	0	0	0	0	0	0	0	0	0	0	0	INS	0
chr11	4308032	4308032	+	0	0	0	0	INS	0	0	0	0	0	0	0	0	0	0	0	0	0
chr11	4368588	4368588	+	0	0	0	0	0	0	0	0	0	0	0	0	0	0	0	0	INS	0
chr11	4372790	4372790	+	0	0	0	0	INS	0	0	0	0	0	0	0	0	0	0	0	0	0
chr11	4550874	4550874	-	0	0	0	0	0	0	0	0	0	INS	0	0	0	0	0	0	0	0
chr11	4732111	4732111	+	0	0	0	0	0	0	0	0	0	INS	0	0	0	0	0	0	0	0
chr11	5524886	5524886	+	0	0	0	0	0	0	0	0	0	INS	0	0	0	0	0	0	0	0
chr11	5657667	5657667	+	0	0	0	0	0	0	0	0	0	0	0	0	0	0	INS	0	INS	0
chr11	5867893	5867893	None	0	0	0	0	0	0	0	0	0	0	0	0	0	0	0	0	INS	INS
chr11	6104107	6104107	+	0	0	0	0	0	0	0	0	0	0	0	0	0	0	0	0	INS	0
chr11	6399787	6399787	None	0	INS	0	0	0	0	0	0	0	INS	0	0	0	0	0	0	0	0
chr11	6714227	6714227	-	0	0	0	0	0	0	0	0	0	0	0	0	0	0	0	0	INS	0
chr11	6759284	6759284	+	0	INS	INS	INS	0	0	0	0	0	0	0	0	0	0	0	0	0	0
chr11	6788189	6788189	-	0	0	0	0	0	0	0	0	0	INS	0	0	0	0	0	0	INS	0
chr11	6954496	6954496	-	0	0	0	0	0	0	0	0	0	0	0	0	0	0	0	0	INS	0
chr11	7129199	7129199	-	0	0	0	0	0	0	0	0	0	0	0	0	0	0	0	0	INS	0
chr11	7192699	7192699	-	0	0	0	0	0	0	0	0	0	0	0	0	0	0	0	INS	INS	0
chr11	7289242	7289242	+	0	0	0	0	0	0	0	0	0	0	0	0	0	0	0	0	INS	0
chr11	7312228	7312228	-	0	INS	INS	INS	0	0	0	0	0	0	0	0	0	0	INS	0	0	0
chr11	7484055	7491974	+	1	1	1	1	DEL	DEL	DEL	1	1	DEL	1	1	DEL	DEL	1	DEL	DEL	1
chr11	7537009	7537245	+	1	1	1	1	1	1	1	1	1	1	1	1	1	1	1	1	DEL	1
chr11	7871812	7871812	+	0	INS	INS	0	INS	0	INS	INS	0	INS	0	0	INS	INS	0	0	0	0
chr11	7976487	7982940	+	1	DEL	DEL	DEL	DEL	DEL	DEL	DEL	1	DEL	1	1	DEL	DEL	1	DEL	DEL	DEL
chr11	8018006	8018006	None	0	INS	0	0	INS	0	0	0	0	0	0	0	0	0	0	INS	0	0
chr11	8026684	8027085	-	1	1	1	1	1	1	1	1	1	DEL	1	1	1	1	1	DEL	DEL	1
chr11	8516566	8516566	None	0	0	INS	0	0	0	0	0	0	0	0	0	0	0	0	0	INS	0
chr11	8669555	8669555	-	0	0	0	0	0	0	0	0	0	0	0	0	0	0	0	0	0	INS
chr11	8812943	8812943	+	0	INS	INS	INS	INS	INS	INS	INS	0	0	INS	INS	INS	INS	0	0	0	0
chr11	8974843	8974843	None	0	0	0	0	INS	0	0	0	0	0	0	0	INS	INS	0	INS	0	0
chr11	8989686	8990185	-	1	1	1	1	1	1	1	1	1	1	1	1	1	1	1	DEL	DEL	1
chr11	9030525	9031015	-	1	1	1	1	1	1	1	1	1	1	1	1	1	1	1	DEL	DEL	1
chr11	9039195	9039195	+	0	0	0	0	0	0	0	0	0	0	0	0	0	0	0	0	0	INS
chr11	9143771	9143771	-	0	0	0	0	0	0	0	0	0	0	0	0	0	0	0	INS	0	0
chr11	9306115	9306115	-	0	0	0	0	INS	INS	INS	INS	0	0	0	0	INS	INS	0	0	0	0
chr11	9351961	9351961	+	0	0	0	0	0	0	0	0	0	0	0	0	0	0	0	0	0	INS
chr11	9431397	9431397	+	0	0	0	0	0	0	0	0	0	INS	0	0	0	0	0	0	INS	0
chr11	9705432	9705432	None	0	0	0	0	0	0	0	0	0	INS	0	0	0	0	0	INS	0	0
chr11	9707713	9714153	+	1	1	1	1	1	1	1	1	1	DEL	1	1	1	DEL	1	DEL	DEL	1
chr11	9794123	9794123	+	0	0	0	0	0	0	0	0	0	INS	0	0	0	0	0	0	INS	0
chr11	9827880	9827880	+	0	0	0	0	INS	INS	INS	INS	0	0	0	0	INS	INS	0	0	0	0
chr11	9939721	9939721	+	0	0	0	0	0	0	0	0	0	0	0	0	0	0	0	0	INS	0
chr11	10077473	10078037	-	1	1	1	1	1	1	1	1	1	1	1	1	1	1	DEL	DEL	1	1
chr11	10174557	10174557	+	0	0	0	0	0	0	0	0	0	0	0	0	0	0	0	0	INS	0
chr11	10633330	10633731	-	1	1	1	1	1	1	1	1	1	1	1	1	1	1	1	DEL	DEL	1
chr11	10677134	10677532	-	1	1	1	1	1	1	1	1	1	1	1	1	1	1	1	DEL	1	1
chr11	10890165	10890165	None	0	0	0	0	0	0	0	0	0	0	0	0	0	0	0	INS	INS	0
chr11	10908523	10908523	-	0	0	0	0	INS	INS	0	INS	0	0	0	0	INS	INS	0	0	0	0
chr11	10978638	10979166	-	1	1	1	1	1	1	1	1	1	1	1	1	1	1	1	1	DEL	1
chr11	11009696	11009696	-	0	0	0	0	0	0	0	0	0	0	0	0	0	INS	0	0	INS	0
chr11	11086260	11086260	+	0	0	0	0	0	0	0	0	0	0	0	0	0	0	0	0	INS	0
chr11	11352977	11352977	+	0	0	0	0	0	0	0	0	0	0	0	0	0	0	0	0	INS	0
chr11	12233953	12233953	+	0	0	0	0	0	0	0	0	0	0	0	0	0	0	0	0	INS	0
chr11	12331779	12331779	+	0	0	0	0	INS	0	0	INS	0	0	0	0	0	INS	0	0	0	0
chr11	12968526	12968526	+	0	0	0	0	0	0	0	0	0	0	0	0	0	0	0	0	INS	0
chr11	13080831	13081231	+	1	1	1	1	1	1	1	1	1	DEL	1	1	1	1	1	DEL	1	1
chr11	13259882	13259882	-	0	0	0	0	0	0	0	0	0	0	0	0	0	0	0	0	INS	0
chr11	13413237	13413237	-	0	0	0	0	0	0	0	0	0	INS	0	0	0	0	0	0	0	0
chr11	13486332	13487798	-	1	1	1	1	1	1	1	1	1	DEL	1	1	1	1	1	1	1	1
chr11	13559225	13559225	None	0	0	0	0	0	INS	0	INS	0	0	0	0	INS	INS	INS	INS	0	0
chr11	13614389	13614389	-	0	0	0	0	0	INS	INS	0	0	0	0	0	INS	0	INS	0	0	0
chr11	13638943	13638943	-	0	0	0	0	INS	0	0	INS	0	0	0	0	0	0	0	0	0	INS
chr11	13992782	13992782	+	0	0	0	0	0	INS	INS	0	0	0	0	0	INS	0	INS	0	0	0
chr11	14096688	14096688	None	0	0	0	0	0	INS	0	0	0	0	0	0	0	INS	INS	0	0	INS
chr11	14170686	14170686	-	0	0	0	0	0	0	0	0	0	0	0	0	0	0	0	0	INS	0
chr11	14696773	14697180	-	1	1	1	1	1	1	1	1	1	1	1	1	1	1	1	1	DEL	1
chr11	14762156	14762156	+	0	0	0	0	0	0	0	0	0	0	0	0	0	0	0	0	INS	0
chr11	14970608	14970608	+	0	0	0	0	0	0	0	0	0	0	0	0	0	0	0	0	INS	0
chr11	15287541	15287541	None	0	0	0	0	0	0	0	0	0	0	0	0	0	0	0	0	0	INS
chr11	15343978	15343978	+	0	0	0	0	0	0	0	0	0	INS	0	0	0	0	0	0	INS	0
chr11	16864567	16864567	+	0	0	0	0	0	0	0	0	0	0	0	0	0	0	0	0	INS	0
chr11	16943228	16943228	-	0	0	0	0	0	0	0	0	0	0	INS	INS	0	0	0	0	0	0
chr11	17250818	17250818	+	0	0	0	0	0	0	0	INS	0	0	0	INS	0	0	0	0	INS	0
chr11	17805500	17805500	-	0	0	0	0	0	0	0	0	0	0	0	0	0	0	0	0	INS	0
chr11	18000581	18000581	+	0	0	INS	INS	INS	INS	INS	INS	0	0	0	INS	INS	INS	INS	0	INS	INS
chr11	18423523	18423523	+	0	0	0	0	INS	0	INS	INS	0	0	0	INS	INS	0	INS	0	0	0
chr11	19633073	19633073	-	0	0	0	0	0	0	0	0	0	0	INS	0	0	0	0	0	0	INS
chr11	19710555	19710555	None	0	0	0	0	INS	INS	0	0	0	0	0	0	INS	0	0	0	0	0
chr11	19750722	19750722	-	0	0	0	0	0	0	0	0	0	0	0	0	0	0	0	0	INS	0
chr11	19786844	19786844	None	0	0	0	0	INS	INS	INS	0	0	INS	0	0	0	0	0	0	INS	0
chr11	19917728	19917728	-	0	INS	INS	INS	INS	INS	INS	INS	0	0	INS	INS	INS	0	0	0	0	0
chr11	20277687	20277687	None	0	0	0	0	INS	0	0	0	0	0	0	0	0	0	0	0	INS	0
chr11	20750108	20750108	+	0	0	0	0	0	0	0	0	0	0	0	0	0	0	0	0	INS	0
chr11	20878569	20878569	-	0	0	0	0	0	0	0	0	0	0	0	0	0	0	0	0	0	INS
chr11	22141965	22141965	+	0	0	0	0	INS	0	INS	0	0	0	0	0	INS	0	0	0	0	0
chr11	22339584	22339984	-	1	1	1	1	1	1	1	1	1	DEL	1	1	1	1	1	1	DEL	1
chr11	22366296	22366741	+	1	1	1	1	DEL	1	1	1	1	1	1	1	DEL	1	1	DEL	1	1
chr11	22434895	22436789	-	1	1	1	1	1	1	DEL	1	1	DEL	1	1	DEL	DEL	1	DEL	DEL	DEL
chr11	22447732	22447732	-	0	0	0	0	0	0	0	0	0	INS	0	0	0	0	0	0	0	0
chr11	22448451	22448451	-	0	0	0	0	0	0	0	0	0	0	0	0	0	0	0	0	INS	0
chr11	22494196	22496082	-	1	1	1	1	1	1	1	1	1	1	1	1	1	1	1	1	DEL	1
chr11	22606536	22606536	None	0	0	0	0	INS	0	0	INS	0	0	0	INS	0	INS	0	0	0	0
chr11	22821152	22821152	None	0	0	0	0	0	0	0	0	0	INS	0	0	0	0	0	0	0	INS
chr11	22880873	22880873	None	0	0	0	0	0	0	0	0	0	INS	INS	0	0	0	0	INS	INS	0
chr11	23031276	23031276	+	0	0	0	0	0	0	0	0	0	0	0	0	0	0	0	INS	0	0
chr11	23409783	23409783	None	0	0	0	0	0	0	0	0	0	0	0	0	0	0	0	0	INS	0
chr11	23446407	23452847	-	1	1	1	1	1	1	DEL	DEL	1	DEL	DEL	DEL	DEL	DEL	DEL	DEL	DEL	DEL
chr11	24352904	24352904	-	0	0	0	0	0	0	0	0	0	INS	0	0	0	0	0	0	0	0
chr11	24815519	24815519	+	0	0	0	0	INS	0	0	0	0	0	0	0	0	INS	0	0	0	0
chr11	25296951	25296951	-	0	0	0	0	0	0	0	0	0	0	0	0	0	0	0	0	INS	0
chr11	25358335	25358335	-	0	0	0	0	0	0	0	0	0	INS	0	0	0	0	0	0	0	0
chr11	25407693	25407693	-	0	0	0	0	0	0	INS	0	0	0	0	0	INS	0	0	0	0	0
chr11	25574103	25574103	-	0	0	0	0	0	0	0	0	0	0	0	0	0	0	0	0	INS	0
chr11	25695344	25702106	+	1	1	1	1	DEL	DEL	DEL	DEL	1	DEL	1	DEL	DEL	DEL	DEL	DEL	DEL	1
chr11	26621985	26621985	-	0	0	0	0	0	0	0	0	0	0	INS	0	0	0	0	0	0	0
chr11	27089163	27091050	+	1	1	1	1	1	1	1	1	1	1	1	1	1	1	1	1	DEL	1
chr11	27147231	27147231	+	0	0	0	0	INS	0	INS	0	0	0	0	0	INS	INS	0	0	0	0
chr11	27237843	27237843	-	0	0	0	0	INS	0	INS	0	0	0	0	0	INS	INS	0	0	0	0
chr11	27347364	27347364	None	0	0	0	0	0	0	0	0	0	INS	0	0	0	0	0	0	0	0
chr11	27573447	27573447	None	0	0	0	0	0	INS	0	0	0	INS	0	INS	0	0	0	INS	0	0
chr11	28024992	28025505	+	1	1	1	1	1	1	1	1	1	DEL	1	1	1	1	1	1	DEL	1
chr11	28189964	28189964	None	0	0	0	0	0	0	0	0	0	0	INS	0	0	0	0	0	0	0
chr11	28635863	28635863	-	0	0	0	0	INS	0	INS	0	0	0	0	0	INS	INS	0	0	0	INS
chr11	28727135	28727135	+	0	0	0	0	INS	0	INS	0	0	0	0	0	INS	INS	0	0	0	INS
chr11	28888799	28888799	+	0	0	0	0	0	INS	0	INS	0	INS	0	INS	0	0	INS	INS	0	0
chr11	28990106	28990106	+	0	0	0	0	INS	0	INS	0	0	0	0	0	INS	INS	0	0	0	INS
chr11	29048539	29048539	-	0	0	0	0	INS	0	INS	INS	0	INS	0	0	INS	INS	INS	0	0	INS
chr11	29466647	29466647	None	0	0	0	0	0	0	0	0	0	0	0	0	0	0	0	0	INS	0
chr11	29485992	29492394	+	1	1	1	1	DEL	1	1	DEL	1	1	1	DEL	DEL	1	1	1	1	1
chr11	29770365	29770365	+	0	0	0	0	0	0	0	0	0	0	0	0	0	0	0	0	INS	0
chr11	29846375	29846375	-	0	0	0	0	0	0	0	0	0	0	0	0	0	0	0	0	0	INS
chr11	30207368	30207368	+	0	0	0	0	INS	0	0	0	0	0	0	0	0	0	0	0	0	0
chr11	30601945	30602356	-	1	1	1	1	1	1	1	1	1	1	1	1	1	1	1	1	DEL	1
chr11	30658108	30658108	-	0	0	0	0	0	0	INS	0	0	0	0	0	INS	0	0	0	0	0
chr11	30691754	30691754	+	0	0	0	0	0	0	0	0	0	0	INS	0	0	0	0	0	0	0
chr11	30763773	30763773	+	0	0	0	0	0	0	0	0	0	0	INS	0	0	0	0	0	0	0
chr11	30781693	30781693	None	0	0	0	0	INS	INS	0	0	0	INS	0	INS	INS	INS	0	0	INS	INS
chr11	31097048	31097447	+	1	1	1	1	DEL	DEL	DEL	1	1	1	1	DEL	DEL	1	DEL	1	1	DEL
chr11	31127064	31127064	-	0	0	0	0	0	INS	0	0	0	0	0	INS	0	0	0	0	0	0
chr11	31143449	31143849	+	1	1	1	1	1	1	DEL	1	1	1	DEL	1	DEL	DEL	1	1	DEL	1
chr11	31550837	31550837	-	0	0	0	0	0	0	0	0	0	INS	0	0	0	0	0	0	0	0
chr11	32321306	32321306	-	0	0	0	0	0	0	INS	0	0	0	0	0	INS	0	0	0	0	0
chr11	32637008	32637008	None	0	0	0	0	0	0	0	0	0	0	0	0	0	INS	0	0	0	0
chr11	32891793	32891793	+	0	0	0	0	INS	0	0	0	0	0	INS	0	0	0	0	0	0	0
chr11	32938270	32938270	+	0	0	0	0	0	0	INS	0	0	0	0	0	INS	0	0	0	0	0
chr11	32946952	32946952	-	0	0	0	0	0	0	0	0	0	INS	0	0	0	INS	INS	INS	0	INS
chr11	32948730	32949228	+	1	1	1	1	DEL	1	1	DEL	1	DEL	DEL	1	1	1	DEL	DEL	DEL	DEL
chr11	32962305	32968745	+	1	1	1	1	DEL	DEL	DEL	DEL	1	DEL	DEL	DEL	DEL	DEL	DEL	DEL	DEL	DEL
chr11	33089882	33089882	-	0	0	0	0	0	0	INS	0	0	0	0	0	INS	0	INS	0	0	0
chr11	33179271	33179271	-	0	0	0	0	0	0	0	0	0	0	0	0	0	0	INS	0	0	0
chr11	33182265	33182265	-	0	0	0	0	0	0	INS	0	0	INS	0	0	INS	0	0	0	0	0
chr11	33287553	33287553	-	0	0	0	0	0	0	0	0	0	0	0	0	0	0	0	0	INS	0
chr11	33498177	33498177	-	0	0	0	0	0	0	INS	0	0	0	0	0	INS	0	INS	0	0	0
chr11	33612451	33612851	+	1	1	1	1	1	1	1	1	1	DEL	1	1	1	1	1	1	DEL	1
chr11	33634323	33634323	+	0	0	0	0	0	0	0	0	0	0	0	0	0	0	0	0	INS	0
chr11	33832288	33832288	None	0	0	0	0	0	0	0	0	0	0	0	0	0	0	0	0	INS	0
chr11	33846169	33846568	+	1	1	1	1	1	1	1	1	1	1	1	1	1	1	1	1	DEL	1
chr11	33878301	33878301	None	0	0	0	0	INS	0	0	0	0	0	INS	0	0	0	0	0	INS	0
chr11	35227736	35227736	-	0	0	0	0	0	0	0	0	0	0	0	0	0	0	0	0	INS	0
chr11	35394118	35394118	-	0	0	0	0	0	0	0	0	0	INS	0	0	0	0	0	0	0	0
chr11	35658848	35658848	-	0	0	0	0	0	0	0	0	0	0	0	0	0	0	0	0	INS	0
chr11	35803459	35803459	+	0	0	0	0	0	0	0	0	0	0	0	0	0	0	0	0	INS	0
chr11	36266087	36266087	None	0	0	0	0	0	0	0	0	0	0	0	0	0	INS	0	0	0	0
chr11	36338654	36338654	+	0	0	0	0	0	0	0	0	0	INS	0	0	0	INS	0	0	0	0
chr11	37407007	37407007	None	0	0	0	0	0	0	0	0	0	0	0	0	0	0	INS	INS	INS	0
chr11	37437685	37437685	None	0	INS	INS	0	0	0	INS	0	0	INS	0	0	INS	0	0	INS	INS	INS
chr11	37994855	37995300	+	1	1	1	1	1	1	1	1	1	1	1	1	1	1	1	1	DEL	1
chr11	38610247	38610247	+	0	0	0	0	0	0	0	0	0	INS	0	0	0	0	0	0	0	0
chr11	38711418	38711418	-	0	0	0	0	0	0	0	0	0	0	0	0	0	0	0	0	0	INS
chr11	38939228	38939228	+	0	INS	INS	INS	0	INS	INS	INS	0	0	INS	0	INS	0	0	0	0	0
chr11	39716959	39716959	-	0	0	0	0	0	0	0	0	0	0	0	0	0	0	0	0	INS	0
chr11	39861526	39861526	+	0	INS	INS	INS	INS	INS	INS	INS	0	0	INS	0	INS	0	0	0	0	0
chr11	40422581	40422581	+	0	0	0	0	0	0	0	0	0	0	0	0	0	0	0	0	INS	0
chr11	40439034	40445477	-	1	1	1	1	1	1	1	1	1	DEL	1	1	1	1	1	1	DEL	1
chr11	40545234	40545234	None	0	0	0	0	0	0	0	0	0	INS	0	0	0	0	0	INS	0	0
chr11	40571759	40571759	-	0	0	0	0	0	0	0	0	0	0	0	0	0	0	0	0	INS	0
chr11	41610060	41610060	-	0	0	0	0	0	0	0	0	0	0	0	INS	0	INS	INS	0	0	0
chr11	41670536	41670536	+	0	0	0	0	0	0	0	0	0	0	0	0	0	0	0	0	INS	0
chr11	42017012	42017012	-	0	INS	INS	INS	INS	INS	INS	INS	0	0	INS	0	INS	INS	0	0	0	0
chr11	42278756	42278756	+	0	0	0	0	0	0	0	0	0	0	0	0	0	0	0	0	INS	0
chr11	42638384	42638384	-	0	0	0	0	0	0	0	0	0	INS	0	0	0	INS	0	0	0	0
chr11	42756225	42756225	-	0	0	0	0	0	0	0	0	0	0	0	0	0	0	0	0	0	INS
chr11	42792267	42792267	None	0	0	0	0	0	0	0	0	0	0	0	INS	0	0	0	INS	INS	0
chr11	42871157	42871157	+	0	INS	INS	INS	INS	INS	INS	INS	0	0	INS	0	INS	INS	0	0	0	0
chr11	43050852	43052716	-	1	DEL	DEL	DEL	DEL	DEL	DEL	DEL	1	DEL	DEL	DEL	DEL	DEL	DEL	DEL	DEL	DEL
chr11	43086694	43086694	+	0	0	0	0	0	0	0	0	0	0	0	INS	0	0	INS	0	0	0
chr11	43685772	43685772	+	0	INS	INS	INS	0	INS	INS	INS	0	0	INS	0	INS	INS	0	0	0	0
chr11	43704234	43704234	+	0	0	0	0	0	0	0	0	0	0	0	0	0	0	0	0	INS	0
chr11	43830379	43830379	+	0	INS	INS	INS	0	INS	INS	INS	0	0	INS	0	INS	INS	0	0	0	0
chr11	43965647	43965647	-	0	0	0	0	0	0	0	0	0	INS	0	0	0	0	0	0	0	0
chr11	44102361	44102361	-	0	0	0	0	0	0	0	0	0	0	0	0	0	0	0	0	INS	0
chr11	44538464	44538864	-	1	1	1	1	1	1	1	1	1	1	1	1	1	1	1	DEL	DEL	1
chr11	44545723	44545723	+	0	0	0	0	0	0	0	0	0	0	0	0	0	0	INS	0	0	INS
chr11	44916693	44916693	-	0	0	0	0	0	0	0	0	0	0	0	0	0	0	0	0	INS	0
chr11	45161449	45161449	-	0	0	0	0	0	0	0	0	0	INS	0	0	0	0	0	0	INS	0
chr11	45410074	45410074	+	0	0	0	0	0	0	0	0	0	0	0	0	0	0	0	INS	0	0
chr11	45463749	45469094	+	1	DEL	DEL	DEL	DEL	DEL	DEL	DEL	1	1	DEL	DEL	DEL	DEL	DEL	DEL	1	DEL
chr11	45497312	45497312	None	0	0	0	0	0	0	0	0	0	0	0	0	0	0	0	0	INS	0
chr11	45599778	45599778	+	0	0	0	0	INS	0	0	0	0	0	0	0	0	INS	0	0	0	INS
chr11	45848403	45848403	+	0	INS	INS	INS	0	INS	INS	INS	0	INS	INS	INS	INS	INS	0	0	0	0
chr11	45848932	45848932	None	0	INS	INS	INS	0	INS	INS	INS	0	0	INS	INS	0	INS	0	0	0	0
chr11	45862616	45862616	-	0	0	0	0	0	0	0	0	0	0	0	0	0	0	0	0	INS	0
chr11	45911732	45911732	-	0	INS	INS	INS	0	INS	INS	INS	0	0	INS	INS	INS	0	0	0	0	0
chr11	45989150	45989150	+	0	0	0	0	0	0	0	0	0	0	0	0	0	0	0	0	INS	0
chr11	46216515	46216515	+	0	0	0	0	INS	0	0	0	0	0	0	0	0	0	0	0	0	0
chr11	46297595	46297595	-	0	0	0	0	0	0	0	0	0	0	0	0	0	0	0	0	INS	0
chr11	46658180	46658180	-	0	0	0	0	0	0	0	0	0	INS	0	0	0	0	0	INS	0	0
chr11	46679853	46679853	None	0	0	0	0	0	INS	0	INS	0	0	0	0	INS	0	0	0	INS	0
chr11	46767140	46767140	+	0	0	0	0	0	0	0	0	0	0	0	0	0	0	INS	0	0	0
chr11	46769834	46769834	+	0	0	0	0	0	0	0	0	0	0	0	0	0	0	0	0	0	INS
chr11	47088678	47088678	-	0	0	0	0	0	0	0	0	0	0	0	0	0	0	0	0	INS	0
chr11	47423485	47423485	None	0	0	0	0	0	0	0	0	0	0	0	0	0	INS	0	0	INS	0
chr11	47550085	47550085	-	0	0	0	0	0	0	0	0	0	0	0	0	0	0	0	0	INS	0
chr11	47676647	47677117	+	1	1	1	1	1	1	1	1	1	1	1	1	1	1	1	DEL	DEL	1
chr11	47891390	47891390	-	0	0	0	0	INS	0	0	0	0	INS	0	0	0	0	INS	0	0	0
chr11	47902323	47902722	+	1	1	1	1	1	1	1	1	1	DEL	1	1	1	1	1	1	DEL	1
chr11	47911609	47911609	-	0	0	0	0	0	0	0	0	0	INS	0	0	0	0	0	0	0	0
chr11	47962041	47962041	-	0	0	0	0	0	0	0	0	0	0	0	0	0	0	0	0	INS	0
chr11	48116200	48116200	-	0	0	0	0	0	0	0	0	0	INS	0	0	0	0	0	0	0	0
chr11	48259372	48259772	-	1	1	1	1	1	1	1	1	1	DEL	1	1	1	1	1	DEL	DEL	DEL
chr11	48588602	48588602	None	0	0	0	0	0	0	0	0	0	INS	0	0	0	0	0	INS	INS	0
chr11	49694109	49694511	+	1	1	1	1	1	1	1	1	1	1	1	1	1	1	1	DEL	1	1
chr11	49871397	49871543	+	1	1	1	1	1	1	1	1	1	1	1	1	1	1	1	DEL	DEL	1
chr11	50201681	50201681	+	0	0	0	0	0	0	0	0	0	0	0	0	0	0	0	0	0	INS
chr11	50353666	50353666	+	0	0	0	0	0	0	0	0	0	0	0	0	0	INS	0	0	0	0
chr11	50494744	50494744	-	0	0	0	0	0	0	0	0	0	INS	0	0	0	0	0	0	0	0
chr11	50789666	50789666	+	0	0	0	0	0	0	0	0	0	0	0	0	0	0	0	0	INS	0
chr11	51092938	51093338	-	1	1	1	1	1	1	1	1	1	DEL	1	1	1	1	1	1	1	1
chr11	52139069	52139069	+	0	0	0	0	0	0	0	0	0	0	0	0	0	0	0	INS	0	0
chr11	52158542	52158542	-	0	0	0	0	0	0	0	0	0	0	0	INS	0	0	INS	0	0	0
chr11	52217447	52217447	-	0	0	0	0	0	0	0	0	0	0	0	0	0	0	0	INS	INS	0
chr11	52367022	52368888	-	1	1	1	1	1	1	1	1	1	1	1	1	1	1	1	DEL	DEL	1
chr11	52437886	52437886	+	0	0	0	0	0	0	0	0	0	0	0	0	0	0	0	0	INS	0
chr11	53024926	53024926	None	0	0	0	0	0	0	0	0	0	0	0	0	0	0	0	0	INS	0
chr11	53087711	53087711	+	0	0	0	0	0	0	0	0	0	0	0	0	0	0	0	0	INS	0
chr11	53240518	53240518	-	0	0	0	0	0	0	0	0	0	0	0	0	0	INS	0	INS	INS	0
chr11	53383982	53383982	+	0	0	0	0	0	0	0	0	0	0	0	0	0	0	0	0	0	INS
chr11	53647761	53647761	+	0	0	0	0	0	0	0	0	0	0	0	0	0	0	0	INS	INS	INS
chr11	53740310	53742202	-	1	1	1	1	1	1	1	1	1	DEL	1	1	1	1	DEL	DEL	DEL	DEL
chr11	53903652	53903652	-	0	0	0	0	0	0	0	0	0	0	0	0	0	0	INS	INS	INS	0
chr11	53912076	53912574	+	1	1	1	1	1	1	1	1	1	DEL	1	1	1	DEL	DEL	DEL	DEL	DEL
chr11	53918128	53918625	-	1	1	1	1	1	1	1	1	1	DEL	1	1	1	1	DEL	DEL	DEL	DEL
chr11	54031852	54031852	None	0	0	0	0	0	INS	0	0	0	0	INS	0	0	INS	0	0	INS	INS
chr11	54753463	54753463	+	0	INS	INS	INS	0	INS	0	INS	0	0	INS	0	INS	INS	0	0	0	0
chr11	54763636	54763636	None	0	0	0	0	0	0	0	0	0	0	0	INS	0	0	0	0	INS	0
chr11	54936768	54936768	-	0	0	0	0	0	0	0	0	0	0	0	0	0	0	INS	INS	INS	0
chr11	55151960	55151960	-	0	0	0	0	0	0	0	0	0	0	0	0	0	0	0	0	INS	0
chr11	55364056	55364056	+	0	0	0	0	0	0	0	0	0	0	0	0	0	0	0	0	INS	0
chr11	55642110	55642110	None	0	0	INS	0	0	0	0	0	0	INS	0	0	INS	0	0	0	INS	0
chr11	55702349	55702349	+	0	0	0	0	0	0	0	0	0	0	0	0	0	0	INS	INS	0	0
chr11	55711776	55712221	-	1	1	1	1	1	1	1	1	1	1	1	1	1	1	1	1	DEL	1
chr11	56121422	56121422	None	0	0	0	0	0	0	0	0	0	INS	0	0	0	0	INS	0	0	INS
chr11	56141761	56141761	+	0	0	0	0	0	0	0	0	0	0	0	0	0	0	0	INS	INS	0
chr11	56259140	56259140	None	0	0	0	0	0	0	0	0	0	0	0	0	0	0	0	0	INS	0
chr11	56281024	56281024	-	0	0	0	0	0	0	0	0	0	0	0	0	0	0	0	0	INS	0
chr11	56507712	56507712	+	0	0	0	0	0	0	0	0	0	0	0	0	0	0	0	0	0	INS
chr11	56743166	56743166	-	0	0	0	0	0	0	0	0	0	0	0	0	0	0	0	0	INS	0
chr11	56921982	56921982	+	0	INS	INS	INS	INS	INS	INS	INS	0	0	INS	0	INS	INS	0	0	0	0
chr11	56994222	56994222	+	0	INS	INS	INS	0	INS	0	INS	0	0	INS	0	INS	0	0	0	0	0
chr11	57199791	57201686	-	1	DEL	DEL	DEL	DEL	DEL	DEL	DEL	1	DEL	DEL	DEL	1	1	1	DEL	DEL	DEL
chr11	57381950	57381950	None	0	INS	INS	0	INS	INS	INS	INS	0	0	INS	0	0	INS	0	INS	0	0
chr11	58164921	58164921	-	0	0	0	0	0	0	0	0	0	0	0	0	0	0	0	0	INS	0
chr11	58366223	58366719	-	1	1	1	1	1	1	1	1	1	1	1	1	1	1	1	1	DEL	1
chr11	58474535	58474535	+	0	0	0	0	0	0	0	0	0	0	0	0	0	0	0	0	0	INS
chr11	58936283	58936283	+	0	0	0	0	0	INS	0	INS	0	0	INS	INS	INS	INS	0	0	INS	INS
chr11	59237698	59237698	+	0	0	0	0	0	0	0	0	0	0	0	0	0	0	INS	0	0	0
chr11	59282526	59282526	-	0	0	0	0	0	0	0	0	0	0	0	0	0	0	INS	0	0	0
chr11	59700919	59701417	+	1	1	1	1	DEL	DEL	1	DEL	1	DEL	DEL	1	1	DEL	1	DEL	DEL	DEL
chr11	59983688	59983688	+	0	INS	INS	INS	0	0	0	0	0	0	0	0	INS	0	0	0	0	0
chr11	60245332	60245332	+	0	0	0	0	INS	0	0	0	0	0	0	0	0	INS	0	0	0	0
chr11	60347476	60347476	None	0	0	0	0	0	INS	0	INS	0	INS	0	0	0	0	INS	0	INS	0
chr11	60372541	60372541	+	0	0	0	0	0	INS	0	INS	0	0	INS	0	0	0	INS	0	0	0
chr11	60793110	60793110	+	0	0	0	0	0	0	0	0	0	0	0	0	0	0	0	0	0	INS
chr11	61160032	61160032	+	0	0	0	0	0	0	0	0	0	0	0	0	0	0	0	0	INS	0
chr11	61759136	61759136	+	0	0	0	0	0	0	0	0	0	INS	0	0	0	0	0	0	INS	0
chr11	61807767	61807767	None	0	0	0	0	0	0	0	0	0	0	0	INS	0	0	0	INS	0	0
chr11	61808399	61808399	None	0	0	0	0	0	0	0	0	0	0	0	0	0	0	0	0	INS	0
chr11	61971840	61971840	+	0	0	0	0	0	0	0	0	0	0	0	0	0	0	0	0	INS	0
chr11	62181289	62181289	-	0	INS	INS	INS	INS	0	0	0	0	INS	0	0	INS	0	INS	INS	INS	INS
chr11	62317830	62317830	-	0	0	0	0	0	0	0	0	0	0	0	INS	0	0	0	0	0	0
chr11	62411900	62411900	None	0	0	0	0	0	0	0	0	0	INS	0	0	0	0	0	0	INS	0
chr11	62731064	62731064	+	0	0	0	0	0	0	0	0	0	0	0	0	0	0	0	0	INS	0
chr11	62907168	62907168	None	0	0	0	0	INS	INS	0	0	0	0	0	0	0	0	0	0	INS	0
chr11	63044122	63044122	+	0	0	0	0	0	0	0	0	0	0	0	INS	0	0	0	0	0	0
chr11	63147595	63147799	-	1	1	1	1	1	DEL	1	DEL	1	1	1	1	1	1	1	1	DEL	1
chr11	63264764	63265098	+	1	1	1	1	1	1	1	1	1	1	1	1	1	1	1	1	DEL	1
chr11	63437338	63437836	-	1	1	1	1	1	1	1	1	1	DEL	1	1	1	1	1	DEL	DEL	1
chr11	63554128	63554529	-	1	1	1	1	1	1	1	1	1	DEL	1	1	1	1	1	DEL	DEL	1
chr11	63574349	63574349	+	0	0	0	0	0	0	0	0	0	0	0	0	0	INS	0	0	0	INS
chr11	63654688	63654688	None	0	0	0	0	0	0	0	0	0	INS	0	0	0	0	0	0	INS	0
chr11	63866009	63866009	+	0	0	0	0	0	0	0	0	0	INS	0	0	0	0	0	0	0	0
chr11	63979382	63979382	+	0	0	0	0	0	0	0	0	0	0	0	0	0	0	0	0	INS	0
chr11	64270345	64272209	-	1	1	1	1	1	DEL	DEL	DEL	1	DEL	DEL	1	1	1	1	DEL	DEL	1
chr11	65282549	65282549	None	0	0	0	0	0	0	0	0	0	0	0	0	0	0	0	0	INS	0
chr11	65327149	65327149	+	0	0	0	0	0	0	0	0	0	INS	0	0	0	0	0	0	0	0
chr11	65729296	65729296	None	0	0	0	0	0	0	INS	0	0	0	INS	INS	0	INS	0	INS	0	0
chr11	66050917	66050917	None	0	0	0	0	0	0	0	0	0	INS	0	0	0	0	0	INS	0	0
chr11	66308915	66309304	+	1	DEL	DEL	DEL	1	1	DEL	1	1	DEL	DEL	DEL	DEL	1	1	DEL	DEL	1
chr11	66551124	66551517	+	1	DEL	DEL	DEL	1	1	DEL	1	1	DEL	DEL	DEL	DEL	1	1	DEL	DEL	1
chr11	66676502	66676502	-	0	0	0	0	0	0	0	0	0	0	0	0	0	INS	0	0	INS	0
chr11	66702339	66702339	-	0	0	0	0	0	0	0	0	0	0	0	0	0	INS	0	0	0	0
chr11	66806137	66806137	None	0	0	0	0	0	0	0	0	0	INS	0	0	0	0	0	0	INS	0
chr11	66808735	66808735	-	0	0	0	0	0	0	0	0	0	0	0	0	0	0	0	INS	0	0
chr11	66975452	66975824	+	1	1	1	1	1	1	1	1	1	DEL	1	1	1	1	1	1	DEL	1
chr11	67328243	67328243	+	0	0	0	0	0	0	0	0	0	0	0	0	0	0	0	0	INS	0
chr11	67679850	67686251	+	1	DEL	DEL	1	DEL	DEL	1	1	1	DEL	1	1	DEL	DEL	DEL	DEL	DEL	DEL
chr11	67778091	67778091	-	0	0	0	0	0	0	INS	INS	0	0	INS	INS	0	INS	0	0	0	0
chr11	67816008	67816008	None	0	0	0	0	0	0	0	0	0	INS	0	0	0	0	0	0	0	0
chr11	68111129	68111574	-	1	1	1	1	1	1	1	1	1	DEL	1	1	1	1	1	1	DEL	1
chr11	68483349	68483349	+	0	0	0	0	0	0	0	0	0	0	0	INS	0	0	0	0	0	0
chr11	68709674	68709674	None	0	0	0	0	0	INS	INS	INS	0	INS	INS	0	0	0	INS	INS	INS	0
chr11	69005405	69005405	None	0	0	0	0	0	0	0	0	0	0	0	0	0	0	0	0	INS	0
chr11	69969341	69975804	+	1	1	1	1	1	1	1	1	1	DEL	1	DEL	1	1	1	DEL	DEL	DEL
chr11	70006366	70006366	-	0	0	0	0	0	0	0	0	0	0	0	0	0	0	0	0	INS	0
chr11	70372947	70372947	None	0	0	0	0	0	0	0	0	0	INS	0	INS	0	INS	0	INS	0	0
chr11	70814305	70814750	+	1	1	1	1	1	1	1	1	1	1	1	1	1	1	1	1	DEL	1
chr11	71151706	71151706	+	0	0	0	0	0	0	0	0	0	0	0	0	0	0	0	0	INS	0
chr11	71187708	71187708	-	0	0	0	0	0	0	0	0	0	INS	0	0	0	0	0	0	0	0
chr11	71319243	71325654	-	1	DEL	DEL	DEL	DEL	DEL	DEL	DEL	1	DEL	DEL	DEL	DEL	DEL	DEL	DEL	DEL	DEL
chr11	71624462	71624462	+	0	0	0	0	0	0	0	0	0	0	0	0	0	0	0	0	0	INS
chr11	71664533	71664533	-	0	0	0	0	0	0	0	0	0	0	0	0	0	0	0	0	INS	0
chr11	71668863	71668863	-	0	0	0	0	0	0	0	0	0	0	0	0	0	0	0	0	INS	0
chr11	71688751	71695150	+	1	DEL	DEL	DEL	1	DEL	1	1	1	DEL	1	DEL	DEL	1	1	DEL	DEL	DEL
chr11	71959334	71959334	None	0	0	0	0	0	0	0	0	0	0	0	0	0	INS	0	0	INS	0
chr11	72121516	72121516	-	0	INS	INS	INS	0	0	0	0	0	INS	0	0	INS	0	0	0	INS	0
chr11	72140041	72146473	+	1	DEL	DEL	DEL	1	1	1	1	1	DEL	1	DEL	DEL	1	1	DEL	DEL	1
chr11	72510637	72510637	-	0	0	0	0	0	0	0	0	0	INS	0	0	0	0	0	0	0	0
chr11	73117459	73117459	-	0	0	0	0	0	0	0	0	0	0	0	0	0	0	0	0	INS	0
chr11	73183393	73183890	+	1	1	1	1	1	1	1	1	1	1	1	1	1	1	1	1	DEL	1
chr11	74167191	74167191	+	0	0	0	0	0	0	0	0	0	0	0	0	0	0	0	0	INS	0
chr11	74423035	74423035	-	0	0	INS	INS	0	INS	INS	INS	0	0	INS	INS	INS	INS	0	INS	0	0
chr11	74912684	74912684	+	0	0	0	0	0	0	0	0	0	INS	0	0	0	0	0	INS	INS	0
chr11	75284977	75284977	None	0	0	0	0	0	INS	0	0	0	0	0	0	0	0	0	0	0	0
chr11	75731950	75731950	+	0	0	0	0	0	0	0	0	0	0	0	0	0	0	0	0	INS	0
chr11	75763511	75763511	+	0	0	0	0	0	0	0	0	0	INS	0	0	0	0	0	0	INS	0
chr11	75884023	75884023	None	0	0	0	0	0	0	0	0	0	0	0	0	0	0	0	0	INS	INS
chr11	76641641	76648082	+	1	DEL	DEL	DEL	DEL	DEL	DEL	DEL	1	DEL	DEL	DEL	DEL	DEL	DEL	DEL	DEL	DEL
chr11	76675802	76682183	-	1	1	1	1	1	1	1	1	1	DEL	1	1	1	1	1	DEL	1	1
chr11	77133896	77134296	-	1	1	1	1	1	1	1	1	1	1	1	1	1	1	1	1	DEL	1
chr11	77288168	77288568	+	1	1	1	1	1	1	1	1	1	1	1	1	1	1	1	DEL	DEL	1
chr11	77545741	77546142	+	1	1	1	1	1	1	1	1	1	1	1	1	1	1	1	DEL	1	1
chr11	77593271	77593271	-	0	0	0	0	0	0	0	0	0	INS	0	0	0	0	0	INS	0	0
chr11	77880527	77880527	+	0	0	0	0	0	0	0	0	0	0	0	0	0	0	0	INS	0	0
chr11	78707066	78707066	None	0	0	0	0	0	0	0	0	0	0	0	0	0	0	0	INS	0	0
chr11	78870082	78870082	+	0	0	0	0	0	0	0	0	0	INS	0	0	0	0	0	0	0	0
chr11	79564270	79564270	None	0	0	0	0	0	0	0	0	0	0	0	0	0	0	0	0	INS	INS
chr11	79658779	79660674	-	1	1	1	1	DEL	1	DEL	1	1	DEL	1	1	1	1	1	DEL	DEL	DEL
chr11	79714582	79714582	+	0	0	0	0	0	0	0	0	0	INS	0	0	0	0	0	0	0	0
chr11	79730789	79732680	-	1	1	1	1	DEL	1	DEL	1	1	DEL	1	1	1	1	1	DEL	DEL	DEL
chr11	80172908	80172908	-	0	0	0	0	0	0	0	0	0	0	0	0	0	0	0	INS	0	0
chr11	80817837	80817837	+	0	0	0	0	0	0	0	0	0	0	0	0	0	0	0	0	INS	0
chr11	80861797	80861797	+	0	0	0	0	0	0	0	0	0	0	0	0	0	0	0	INS	INS	0
chr11	80896798	80896798	None	0	0	0	0	0	0	0	0	0	INS	0	0	0	0	0	0	INS	0
chr11	80927407	80927407	-	0	0	0	0	0	0	0	0	0	INS	0	0	0	0	0	0	0	0
chr11	81006190	81006190	+	0	0	0	0	0	0	0	0	0	0	0	0	0	0	0	INS	0	0
chr11	81390594	81390594	-	0	0	0	0	INS	INS	0	INS	0	INS	INS	0	0	0	0	INS	0	0
chr11	81419574	81419574	-	0	0	0	0	0	0	0	0	0	INS	0	0	0	0	0	INS	0	0
chr11	81921815	81921815	None	0	0	0	0	0	0	0	0	0	INS	0	0	0	0	0	0	INS	0
chr11	82282155	82282552	-	1	1	1	1	1	1	1	1	1	DEL	1	1	1	1	1	DEL	1	1
chr11	82395249	82395700	+	1	1	1	1	1	1	1	1	1	DEL	1	1	1	1	DEL	1	DEL	1
chr11	82820188	82820188	-	0	0	0	0	0	0	0	0	0	0	0	0	0	0	INS	0	0	0
chr11	82863885	82870286	+	1	DEL	DEL	DEL	DEL	1	1	DEL	1	DEL	DEL	DEL	DEL	1	DEL	DEL	DEL	DEL
chr11	83487737	83487737	None	0	INS	INS	INS	INS	INS	0	INS	0	INS	INS	INS	INS	0	0	0	0	0
chr11	83488306	83488306	-	0	0	INS	INS	INS	INS	0	INS	0	INS	INS	INS	INS	0	0	0	0	0
chr11	83533938	83533938	-	0	0	0	0	INS	0	0	0	0	0	0	INS	0	0	0	0	0	0
chr11	83535857	83535857	-	0	0	0	0	0	0	0	0	0	0	0	0	0	0	0	0	INS	0
chr11	83842732	83842732	-	0	0	0	0	0	0	0	0	0	0	0	0	0	0	0	0	0	INS
chr11	84049045	84049445	+	1	1	1	1	1	1	1	1	1	DEL	1	1	1	1	1	DEL	DEL	1
chr11	84742471	84742471	+	0	0	0	0	0	0	0	0	0	0	0	0	0	0	0	0	INS	0
chr11	85057103	85057103	None	0	0	0	0	0	0	0	0	0	0	0	0	0	0	0	0	INS	0
chr11	85743527	85743527	-	0	0	0	0	0	0	0	0	0	0	0	0	0	0	0	0	INS	0
chr11	86281189	86281189	-	0	0	0	0	0	0	0	0	0	INS	0	0	0	0	0	0	0	0
chr11	87270828	87270828	None	0	0	0	0	0	0	0	0	0	INS	0	0	0	0	0	0	0	0
chr11	87352168	87352168	+	0	0	0	0	0	0	0	0	0	0	0	0	0	0	0	INS	INS	0
chr11	87988180	87990459	-	1	DEL	DEL	DEL	DEL	DEL	DEL	DEL	1	DEL	DEL	DEL	DEL	DEL	DEL	1	1	DEL
chr11	88621757	88621757	-	0	INS	INS	INS	INS	INS	INS	INS	0	0	INS	INS	INS	INS	INS	0	0	INS
chr11	88868924	88868924	-	0	0	0	0	0	0	0	0	0	0	0	0	0	0	0	0	INS	0
chr11	89007961	89007961	None	0	0	0	0	0	INS	INS	0	0	0	INS	INS	0	INS	0	INS	INS	0
chr11	89085424	89085424	-	0	0	0	0	0	0	0	0	0	0	0	0	0	0	0	0	INS	0
chr11	89215111	89215515	+	1	1	1	1	1	1	1	1	1	1	1	1	1	1	1	1	DEL	1
chr11	89438488	89438488	-	0	0	0	0	0	0	INS	0	0	0	0	0	0	0	INS	0	0	0
chr11	90070147	90070147	+	0	0	0	0	0	0	0	0	0	0	0	0	0	0	0	0	INS	0
chr11	90593554	90593554	+	0	0	0	0	0	0	0	0	0	0	0	0	0	0	0	0	INS	0
chr11	90908662	90910520	+	1	1	1	1	1	1	1	1	1	DEL	1	1	1	DEL	DEL	DEL	DEL	DEL
chr11	91737188	91737188	+	0	0	0	0	0	0	0	0	0	0	0	0	0	0	INS	0	0	INS
chr11	92075499	92076069	+	1	1	1	1	1	1	1	1	1	1	1	1	1	1	1	DEL	1	1
chr11	92340308	92340694	-	1	1	1	1	1	1	1	1	1	1	1	1	1	1	1	1	DEL	1
chr11	92446889	92453269	+	1	DEL	DEL	DEL	1	1	DEL	1	1	DEL	1	1	DEL	DEL	DEL	1	DEL	1
chr11	92685357	92687247	-	1	1	1	1	1	1	DEL	1	1	DEL	1	1	1	DEL	1	DEL	DEL	1
chr11	92695368	92695368	+	0	0	0	0	0	0	INS	0	0	0	0	0	0	INS	0	0	0	0
chr11	92699655	92699655	+	0	0	0	0	0	0	0	0	0	0	0	0	0	0	0	0	INS	0
chr11	92980280	92980280	+	0	0	0	0	0	0	0	0	0	0	0	0	0	0	INS	0	0	0
chr11	93132741	93132741	None	0	INS	INS	INS	INS	INS	0	INS	0	0	INS	0	INS	0	0	INS	INS	INS
chr11	93441968	93441968	None	0	0	0	0	0	0	0	INS	0	INS	0	0	0	0	0	0	0	0
chr11	93711031	93711431	-	1	1	1	1	DEL	DEL	1	DEL	1	1	DEL	1	1	1	1	1	DEL	1
chr11	94414276	94414276	None	0	0	0	0	0	INS	0	INS	0	0	0	0	0	0	0	0	0	0
chr11	94479109	94479109	-	0	0	0	0	INS	INS	0	INS	0	INS	INS	0	0	0	0	0	0	0
chr11	94484240	94490641	-	1	DEL	DEL	DEL	DEL	DEL	DEL	DEL	1	DEL	DEL	1	DEL	DEL	1	DEL	DEL	DEL
chr11	94544239	94544239	None	0	INS	INS	INS	INS	INS	0	INS	0	INS	INS	0	INS	0	0	0	INS	0
chr11	94728328	94728328	+	0	0	0	0	0	0	0	0	0	0	0	0	0	0	0	0	INS	0
chr11	94943561	94943561	None	0	0	0	0	0	INS	0	0	0	INS	0	0	0	0	0	INS	0	0
chr11	95648383	95648383	-	0	0	0	0	0	0	0	0	0	0	0	INS	0	0	INS	0	0	0
chr11	95793532	95793532	-	0	0	0	0	0	0	0	0	0	0	0	0	0	0	INS	0	INS	0
chr11	96107929	96107929	-	0	0	0	0	0	0	INS	0	0	0	0	0	0	INS	0	0	0	0
chr11	96239578	96239578	+	0	0	0	0	0	0	0	0	0	0	0	0	0	0	0	0	INS	0
chr11	96533194	96533194	-	0	0	0	0	0	0	0	0	0	0	0	0	0	0	0	0	0	INS
chr11	96717065	96717065	-	0	0	0	0	0	0	0	0	0	INS	0	0	0	0	0	0	INS	0
chr11	96789240	96789240	+	0	INS	INS	INS	0	0	0	INS	0	0	0	INS	INS	0	INS	0	0	0
chr11	97442850	97442850	+	0	0	0	0	0	0	0	0	0	0	0	0	0	0	0	0	INS	0
chr11	97678085	97678085	-	0	0	0	0	0	0	0	0	0	0	0	0	0	0	0	0	INS	0
chr11	98877641	98877641	+	0	0	0	0	0	0	0	0	0	0	0	0	0	0	0	0	0	INS
chr11	99224318	99224663	+	1	1	1	1	1	1	1	1	1	1	1	1	1	1	1	DEL	DEL	1
chr11	99379346	99379346	+	0	0	0	0	0	0	0	0	0	0	0	0	0	0	INS	0	0	0
chr11	99683268	99698021	-	1	1	1	1	1	1	1	1	1	DEL	1	1	1	1	1	DEL	DEL	1
chr11	100088830	100088830	None	0	0	0	0	0	0	0	0	0	INS	0	0	0	0	0	0	INS	0
chr11	100530999	100530999	+	0	0	0	0	INS	INS	0	0	0	0	0	0	0	0	0	0	0	0
chr11	100866574	100866574	None	0	0	0	0	INS	0	0	0	0	INS	0	0	0	INS	0	0	0	INS
chr11	101146425	101146425	+	0	0	0	0	0	0	0	0	0	0	0	0	0	INS	0	0	0	0
chr11	101403850	101403850	-	0	0	0	0	0	0	0	0	0	INS	0	0	0	0	0	INS	INS	0
chr11	101446605	101447005	-	1	1	1	1	1	1	1	1	1	1	1	1	1	1	1	1	DEL	1
chr11	101818200	101818200	+	0	0	0	0	0	0	0	0	0	0	0	0	0	0	0	0	0	INS
chr11	102312581	102312581	+	0	INS	INS	INS	0	0	INS	INS	0	0	0	INS	INS	0	0	0	0	0
chr11	102490801	102490801	-	0	0	0	0	0	0	0	0	0	0	0	0	0	0	0	0	0	INS
chr11	102495822	102495822	-	0	INS	INS	INS	0	0	0	INS	0	0	0	INS	INS	0	0	0	0	0
chr11	102517625	102517625	+	0	0	0	0	0	0	0	0	0	0	0	0	0	0	0	0	INS	0
chr11	102789873	102789873	None	0	INS	INS	0	0	INS	0	0	0	INS	INS	0	0	0	0	0	0	0
chr11	103281328	103281328	-	0	0	0	0	0	0	0	0	0	0	0	0	0	0	0	0	INS	0
chr11	103285021	103285021	+	0	0	0	0	0	0	0	0	0	0	0	0	0	0	0	0	INS	0
chr11	103369001	103369001	-	0	0	0	0	INS	0	INS	0	0	0	0	0	0	INS	INS	INS	0	0
chr11	103424473	103424473	+	0	0	0	0	0	0	INS	0	0	0	0	0	0	INS	0	0	0	0
chr11	103531489	103531489	None	0	0	0	0	0	0	0	0	0	0	0	0	0	0	0	0	INS	0
chr11	103789202	103789699	+	1	1	1	1	1	1	1	1	1	DEL	1	1	1	1	1	DEL	1	DEL
chr11	103857076	103857076	+	0	0	0	0	0	0	0	0	0	INS	0	0	0	0	0	0	0	0
chr11	103861343	103861343	None	0	0	0	0	0	0	0	0	0	0	0	0	0	0	0	0	INS	0
chr11	104482543	104482543	-	0	0	0	0	0	0	0	0	0	0	0	0	0	0	INS	0	0	0
chr11	104725425	104725425	None	0	0	0	0	0	0	0	0	0	0	0	0	0	0	0	INS	0	0
chr11	104850317	104850317	+	0	0	0	0	0	0	0	0	0	INS	0	0	0	0	0	0	0	0
chr11	105242315	105242315	-	0	0	0	0	0	0	0	0	0	0	0	0	0	0	0	0	INS	0
chr11	105289493	105295933	+	1	DEL	DEL	DEL	DEL	DEL	1	DEL	1	DEL	1	DEL	DEL	DEL	1	DEL	DEL	DEL
chr11	106737785	106737785	+	0	0	0	0	0	0	0	0	0	0	0	0	0	0	0	INS	0	0
chr11	107865603	107865603	-	0	INS	INS	INS	0	0	INS	0	0	0	INS	0	0	INS	0	0	0	0
chr11	107891487	107891487	-	0	0	0	0	0	0	0	0	0	0	0	0	0	0	0	0	INS	0
chr11	108224628	108224628	+	0	0	0	0	0	0	0	0	0	INS	0	0	0	0	0	0	0	0
chr11	108417299	108417299	-	0	INS	INS	INS	0	INS	INS	INS	0	0	INS	INS	INS	INS	INS	0	0	0
chr11	108429666	108429666	-	0	0	0	0	0	0	0	0	0	0	0	0	0	0	0	0	INS	0
chr11	109466426	109466426	None	0	0	0	0	0	0	0	0	0	INS	0	0	0	0	0	0	INS	0
chr11	109620166	109620166	-	0	0	0	0	0	0	INS	0	0	0	0	0	0	0	0	0	0	0
chr11	109781306	109781306	+	0	0	0	0	0	0	0	0	0	0	0	0	0	0	0	0	INS	0
chr11	110030631	110031011	+	1	1	1	1	1	1	1	1	1	1	1	1	1	1	1	1	DEL	1
chr11	110311746	110311746	+	0	0	0	0	0	0	0	0	0	0	0	0	0	0	0	0	0	INS
chr11	110683341	110683341	+	0	0	0	0	0	0	0	0	0	0	0	0	0	0	0	INS	INS	0
chr11	110894856	110894856	-	0	0	0	0	0	0	0	0	0	0	0	0	INS	0	0	INS	INS	0
chr11	111164018	111164418	+	1	1	1	1	1	1	1	1	1	1	1	1	1	1	1	1	DEL	1
chr11	111183857	111183857	+	0	0	0	0	INS	0	0	0	0	0	0	0	INS	0	0	0	0	0
chr11	111233818	111233818	-	0	0	0	0	0	0	0	0	0	0	0	0	0	0	0	0	INS	0
chr11	112063706	112064106	-	1	1	1	1	1	1	1	1	1	DEL	1	1	1	DEL	DEL	DEL	DEL	1
chr11	112312840	112312840	None	0	0	0	0	0	0	0	INS	0	0	0	0	0	0	0	0	0	0
chr11	112847144	112847144	None	0	0	0	0	0	0	0	0	0	INS	0	0	0	0	0	0	0	0
chr11	113261718	113261718	+	0	0	0	0	0	0	INS	0	0	0	0	0	0	0	0	0	0	0
chr11	113342606	113342606	+	0	0	0	0	0	0	0	0	0	0	0	0	0	0	0	0	INS	0
chr11	113439748	113439748	None	0	INS	INS	0	INS	INS	0	INS	0	INS	INS	0	0	0	0	INS	INS	0
chr11	113557835	113557835	+	0	0	0	0	0	INS	0	INS	0	0	INS	0	0	0	0	INS	0	0
chr11	113940766	113940766	+	0	0	0	0	0	0	0	0	0	INS	0	0	0	0	0	INS	0	0
chr11	113955729	113955729	-	0	0	0	0	0	0	0	0	0	INS	0	0	0	0	0	0	0	0
chr11	114083817	114083817	-	0	0	0	0	0	0	0	0	0	INS	0	0	0	0	0	0	0	0
chr11	114085657	114085657	+	0	0	0	0	0	0	0	0	0	0	0	0	0	0	0	0	INS	0
chr11	114317623	114324035	+	1	1	1	1	1	DEL	1	DEL	1	DEL	DEL	1	1	1	1	DEL	1	DEL
chr11	114433470	114435374	+	1	1	1	1	1	1	1	1	1	1	1	1	1	1	1	DEL	DEL	1
chr11	114467947	114467947	-	0	INS	0	0	0	0	INS	0	0	0	0	0	0	0	0	0	0	0
chr11	114504681	114504681	-	0	INS	INS	INS	INS	0	INS	0	0	0	0	0	0	INS	0	INS	0	0
chr11	114615202	114615202	-	0	0	0	0	0	0	0	0	0	INS	0	0	0	0	0	0	INS	0
chr11	114679060	114679060	None	0	0	0	0	0	0	0	0	0	INS	0	0	0	0	0	0	INS	0
chr11	114686015	114686514	+	1	1	1	1	1	1	1	1	1	DEL	1	1	1	1	1	1	DEL	1
chr11	114768278	114768278	-	0	0	0	0	0	0	0	0	0	0	0	INS	0	0	0	0	0	0
chr11	114777372	114777372	-	0	0	0	0	0	0	0	0	0	0	0	0	0	0	0	0	INS	0
chr11	114850090	114850090	None	0	0	0	0	0	0	0	0	0	0	0	0	INS	0	0	INS	0	0
chr11	114867376	114867376	+	0	0	0	0	0	0	0	0	0	0	0	0	0	0	0	0	INS	0
chr11	115450497	115450896	+	1	1	1	1	1	1	1	1	1	1	1	1	1	1	1	1	DEL	1
chr11	115576615	115577112	-	1	1	1	1	1	1	1	1	1	1	1	1	1	1	1	DEL	DEL	1
chr11	116379194	116379194	+	0	0	0	0	0	INS	0	INS	0	0	INS	0	INS	0	0	0	0	0
chr11	116544073	116544073	-	0	INS	0	0	0	0	0	0	0	0	0	0	0	0	0	0	0	0
chr11	116587662	116587662	+	0	0	0	0	0	0	0	0	0	INS	0	0	0	0	0	0	0	0
chr11	116606717	116606717	None	0	0	0	0	0	0	0	0	0	INS	0	0	0	0	0	0	0	0
chr11	116769688	116769688	-	0	0	0	0	0	INS	0	INS	0	0	0	0	INS	0	0	0	0	0
chr11	116958079	116958079	+	0	0	0	0	0	0	0	0	0	0	0	0	0	0	0	0	INS	0
chr11	116960824	116960824	+	0	0	0	0	0	0	0	0	0	0	0	0	0	0	0	0	INS	0
chr11	117386135	117386135	-	0	0	0	0	0	0	0	0	0	INS	0	0	0	0	0	0	0	INS
chr11	117690221	117690221	-	0	0	0	0	0	0	0	0	0	0	0	0	0	0	0	0	INS	0
chr11	118207771	118207771	+	0	0	0	0	0	0	0	0	0	0	0	0	0	0	0	0	INS	0
chr11	118544884	118544884	+	0	0	0	0	0	0	0	0	0	0	0	0	0	0	0	0	INS	0
chr11	119180955	119182828	-	1	1	1	1	1	1	DEL	DEL	1	DEL	DEL	DEL	DEL	1	1	DEL	DEL	DEL
chr11	119560415	119566790	+	1	DEL	DEL	DEL	DEL	DEL	DEL	DEL	DEL	DEL	DEL	DEL	DEL	DEL	DEL	DEL	DEL	DEL
chr11	119924265	119924265	None	0	0	0	0	0	0	0	0	0	INS	0	0	0	0	0	INS	INS	0
chr11	120180624	120180624	+	0	0	0	0	0	0	0	0	0	0	0	0	0	0	0	INS	0	0
chr11	120260526	120260526	+	0	0	0	0	0	0	0	0	0	0	0	0	0	0	0	INS	0	0
chr11	120706093	120706093	+	0	0	0	0	0	0	0	0	0	0	0	0	0	0	0	0	0	INS
chr11	120877041	120877041	-	0	0	0	0	0	0	INS	0	0	0	0	0	0	0	INS	0	0	0
chr11	120914579	120914579	-	0	0	0	0	0	0	INS	0	0	0	0	0	0	0	INS	0	0	0
chr11	121040148	121040148	+	0	0	0	0	0	0	0	0	0	0	0	0	0	0	0	0	INS	0
chr11	121254570	121254570	+	0	0	0	0	0	0	0	0	0	0	0	0	0	0	0	0	0	INS
chr12	3220586	3220586	-	0	0	0	0	0	0	0	0	0	INS	0	0	0	0	0	INS	0	0
chr12	3225358	3227251	-	1	1	1	1	1	1	1	1	1	1	1	1	1	1	1	1	DEL	1
chr12	3986588	3986588	+	0	0	0	0	0	0	0	0	0	0	0	0	0	0	0	INS	0	0
chr12	4116056	4116056	-	0	0	0	0	0	0	0	0	0	0	0	0	0	0	0	0	INS	0
chr12	4148824	4149287	-	1	1	1	1	1	1	1	1	1	1	1	1	1	1	1	DEL	DEL	1
chr12	4348084	4348084	-	0	0	0	0	0	0	0	0	0	0	0	0	0	0	0	INS	0	0
chr12	4804690	4804690	None	0	0	0	0	0	0	0	INS	0	0	INS	0	0	0	0	INS	INS	0
chr12	5368784	5368784	-	0	0	0	0	0	0	0	0	0	0	0	0	0	0	0	INS	0	0
chr12	5612528	5612528	+	0	0	0	0	0	0	0	0	0	0	0	0	0	0	0	0	INS	0
chr12	5896770	5896770	+	0	0	0	0	0	0	0	0	0	INS	0	0	0	0	0	0	0	0
chr12	5958407	5958407	-	0	0	0	0	0	0	0	INS	0	0	INS	0	0	0	0	0	0	0
chr12	6112766	6112766	+	0	0	0	0	0	0	0	0	0	0	0	0	0	0	0	INS	0	0
chr12	6507296	6507296	None	0	0	0	0	0	0	0	0	0	0	0	0	0	0	0	INS	0	0
chr12	6516473	6516473	+	0	0	0	0	0	INS	INS	0	0	0	0	0	0	0	0	0	0	INS
chr12	6804138	6804578	+	1	1	1	1	1	1	1	1	1	1	1	1	1	1	1	1	DEL	1
chr12	7592606	7592606	-	0	0	0	0	0	0	0	0	0	0	0	0	0	0	0	0	INS	0
chr12	7611136	7611136	None	0	0	0	0	0	0	0	0	0	0	0	0	0	0	0	0	INS	0
chr12	7819880	7819880	None	0	0	0	0	0	INS	INS	INS	0	0	INS	0	0	0	0	0	0	0
chr12	7834578	7834578	None	0	0	0	0	0	0	0	0	0	0	0	0	0	0	0	0	INS	0
chr12	7874279	7874279	-	0	0	0	0	0	INS	INS	0	0	0	0	0	0	0	0	0	0	0
chr12	8077503	8077503	-	0	0	0	0	INS	0	0	0	0	0	0	0	0	0	INS	0	0	0
chr12	8179070	8179070	+	0	0	0	0	0	0	0	0	0	0	0	0	0	0	0	INS	0	0
chr12	8770263	8770263	-	0	0	0	0	0	0	0	0	0	0	0	0	0	0	0	0	INS	0
chr12	8916106	8918000	+	1	1	1	1	1	1	1	1	1	DEL	1	1	1	1	1	DEL	DEL	DEL
chr12	9298919	9298919	-	0	0	0	0	0	0	0	0	0	0	0	0	0	0	0	0	INS	0
chr12	9510343	9516756	-	1	1	1	1	1	DEL	DEL	1	1	DEL	1	1	1	1	1	DEL	DEL	DEL
chr12	9842899	9843298	-	1	1	1	1	1	1	1	1	1	1	1	1	1	1	1	1	DEL	1
chr12	10037910	10037910	-	0	INS	INS	INS	0	0	0	0	0	0	0	0	0	INS	0	0	0	0
chr12	10610759	10610759	None	0	0	0	0	0	0	0	0	0	INS	0	0	0	0	0	0	INS	0
chr12	10876078	10876078	None	0	0	0	0	0	0	0	0	0	0	0	0	0	0	0	INS	INS	0
chr12	11063109	11063109	-	0	0	0	0	0	0	0	0	0	INS	0	0	0	0	0	0	0	0
chr12	11435700	11436104	-	1	1	1	1	1	1	1	1	1	1	1	1	1	1	1	1	DEL	1
chr12	11513074	11519478	-	1	DEL	1	DEL	1	DEL	DEL	1	1	1	1	1	1	1	1	DEL	DEL	DEL
chr12	11595864	11596264	+	1	1	1	1	1	1	1	1	1	1	1	1	1	1	1	1	DEL	1
chr12	11687519	11687519	+	0	0	0	0	0	0	0	0	0	0	0	0	0	0	0	INS	INS	0
chr12	11694062	11694062	+	0	0	0	0	INS	0	0	INS	0	0	INS	INS	0	INS	0	0	0	0
chr12	11824993	11824993	+	0	0	0	0	0	0	0	0	0	0	0	0	0	0	0	0	INS	0
chr12	11872682	11872682	None	0	0	0	0	0	0	INS	0	0	0	0	0	0	0	0	INS	INS	0
chr12	12641562	12641562	-	0	INS	INS	INS	INS	INS	INS	INS	0	0	INS	INS	INS	0	INS	0	0	INS
chr12	12673466	12673858	-	1	1	1	1	1	1	1	1	1	DEL	1	1	1	1	1	DEL	DEL	1
chr12	12740708	12740708	+	0	0	0	0	0	0	0	0	0	0	0	0	0	0	0	0	INS	0
chr12	12747812	12747812	-	0	0	0	0	0	0	0	0	0	0	0	0	0	0	0	0	INS	0
chr12	12751956	12751956	-	0	0	0	0	0	0	0	0	0	0	0	0	0	0	0	0	INS	0
chr12	12866246	12872572	+	1	1	1	1	DEL	DEL	DEL	DEL	1	DEL	DEL	DEL	1	DEL	1	DEL	DEL	DEL
chr12	12894680	12894680	None	0	0	0	0	0	0	0	0	0	0	0	0	0	INS	0	INS	INS	0
chr12	12964118	12964515	+	1	1	1	1	1	1	1	1	1	1	1	1	1	1	1	1	DEL	1
chr12	13039377	13039377	+	0	0	0	0	0	0	0	0	0	0	0	0	0	0	0	0	INS	0
chr12	13069295	13071180	+	1	1	1	1	1	1	1	1	1	1	1	1	1	1	1	DEL	1	1
chr12	13137176	13137176	+	0	0	0	0	0	0	0	0	0	0	0	0	0	0	0	0	INS	0
chr12	13151276	13151276	+	0	0	0	0	0	0	0	0	0	0	0	0	0	0	0	0	INS	0
chr12	13162957	13162957	-	0	0	0	0	0	0	0	0	0	0	0	0	0	0	0	0	INS	0
chr12	13405769	13405769	-	0	0	0	0	0	INS	INS	0	0	0	0	0	0	0	0	0	0	0
chr12	13491638	13491638	-	0	0	0	0	0	0	0	0	0	0	0	0	0	0	0	0	0	INS
chr12	13536338	13536338	-	0	0	0	0	0	0	0	0	0	0	0	0	0	0	0	0	INS	0
chr12	13937651	13937651	-	0	INS	INS	INS	0	0	0	0	0	0	0	0	0	0	INS	0	0	0
chr12	14189545	14189545	+	0	0	0	0	INS	0	0	0	0	0	0	0	0	0	0	0	0	0
chr12	14325263	14325263	-	0	0	0	0	0	0	0	0	0	INS	0	0	0	0	0	INS	INS	0
chr12	14506382	14506382	None	0	0	0	0	0	0	0	0	0	0	0	0	0	0	0	INS	0	0
chr12	14904776	14905217	+	1	1	1	1	1	DEL	DEL	1	1	DEL	1	1	1	1	1	DEL	DEL	1
chr12	15045108	15045108	-	0	0	0	0	0	0	0	0	0	0	0	0	0	0	0	0	INS	0
chr12	15050556	15050556	None	0	INS	0	0	0	0	INS	0	0	0	0	0	0	0	0	0	INS	0
chr12	15288963	15288963	-	0	0	0	0	0	INS	INS	0	0	0	0	0	0	INS	0	0	0	0
chr12	15412781	15412781	-	0	0	0	0	0	0	0	0	0	0	0	0	0	0	0	0	INS	0
chr12	15602862	15603270	+	1	1	1	1	1	1	1	1	1	1	1	1	1	1	1	1	DEL	1
chr12	15781784	15781784	-	0	INS	INS	INS	INS	0	0	INS	0	0	INS	INS	INS	INS	INS	0	0	0
chr12	16014223	16014223	-	0	0	0	0	0	0	0	0	0	0	0	0	0	0	0	0	0	INS
chr12	16323468	16324927	+	1	1	1	1	1	1	1	1	1	1	1	1	1	1	1	1	1	DEL
chr12	16527110	16527110	None	0	0	INS	INS	INS	INS	INS	INS	0	INS	INS	INS	INS	INS	INS	0	0	0
chr12	16603358	16603358	None	0	0	0	INS	0	0	0	0	0	0	INS	0	0	INS	0	0	0	0
chr12	16739897	16739897	+	0	0	0	0	0	0	0	0	0	0	0	0	0	0	0	0	INS	0
chr12	16855122	16855122	-	0	0	0	0	0	0	0	0	0	0	0	0	0	0	0	0	INS	0
chr12	16915961	16915961	-	0	0	0	0	0	0	0	0	0	0	0	0	0	0	0	0	0	INS
chr12	17035477	17035477	-	0	0	0	0	0	0	0	0	0	INS	0	0	0	0	0	0	0	0
chr12	17098788	17098788	-	0	0	0	0	0	0	0	0	0	INS	0	0	0	0	0	0	0	0
chr12	17249438	17249438	+	0	0	INS	INS	0	INS	INS	INS	0	0	INS	INS	INS	0	0	0	INS	INS
chr12	17567791	17567791	+	0	INS	INS	0	INS	INS	INS	INS	0	INS	0	INS	INS	INS	INS	0	0	0
chr12	17568362	17568362	None	0	INS	0	0	0	0	0	INS	0	0	0	0	INS	0	0	0	INS	0
chr12	17599522	17599522	-	0	INS	0	0	INS	0	0	INS	0	0	0	0	0	0	0	0	0	0
chr12	17799384	17799384	-	0	0	0	0	0	0	0	0	0	0	0	0	0	0	INS	0	0	0
chr12	18234735	18234735	-	0	INS	INS	INS	0	0	0	INS	0	0	INS	INS	0	INS	0	0	0	0
chr12	18397506	18397506	None	0	0	0	0	0	0	0	INS	0	0	0	0	0	0	0	0	0	INS
chr12	18398059	18398059	None	0	INS	0	INS	0	0	0	0	0	0	0	0	0	0	0	0	0	0
chr12	19937603	19944060	-	1	1	DEL	1	DEL	DEL	DEL	DEL	1	1	DEL	1	DEL	DEL	1	DEL	1	DEL
chr12	20763835	20764421	-	1	1	1	1	1	1	1	1	1	DEL	1	1	1	1	1	DEL	DEL	1
chr12	20818202	20818202	-	0	0	0	0	0	0	0	0	0	INS	0	0	0	0	0	INS	0	0
chr12	21231946	21231946	None	0	INS	INS	0	INS	INS	INS	0	0	0	INS	INS	INS	0	0	0	INS	0
chr12	21473464	21473464	-	0	INS	INS	INS	0	0	0	INS	0	0	INS	INS	INS	INS	INS	0	0	INS
chr12	21791245	21797962	-	1	1	DEL	1	1	1	1	DEL	1	1	1	1	1	1	1	1	1	1
chr12	24746785	24747061	-	1	1	1	1	1	1	1	1	1	1	DEL	1	1	1	1	DEL	1	1
chr12	25206697	25206697	+	0	0	0	0	INS	0	0	0	0	INS	0	0	0	0	0	0	0	0
chr12	25431041	25431041	None	0	INS	INS	INS	INS	INS	INS	INS	0	0	0	INS	INS	INS	INS	INS	INS	INS
chr12	25495451	25495451	-	0	0	0	0	0	0	0	0	0	0	0	0	0	0	0	0	INS	0
chr12	25551978	25551978	+	0	INS	INS	INS	INS	INS	INS	INS	0	0	INS	INS	INS	INS	INS	0	INS	INS
chr12	25855118	25855118	+	0	0	0	0	0	INS	INS	0	0	0	0	0	0	INS	0	0	INS	0
chr12	26207373	26207373	None	0	INS	INS	INS	0	0	0	0	0	0	0	0	0	0	0	0	0	0
chr12	26320887	26322651	+	1	1	1	1	1	1	1	1	1	1	1	1	DEL	1	1	1	1	1
chr12	26354230	26354630	-	1	1	1	1	1	1	1	1	1	DEL	1	1	1	1	1	DEL	DEL	1
chr12	26898921	26898921	-	0	0	0	0	0	0	0	0	0	0	0	0	0	0	0	0	INS	0
chr12	26941169	26941568	-	1	1	1	1	1	1	1	1	1	DEL	1	1	1	1	1	1	1	1
chr12	27335872	27335872	+	0	0	0	0	0	0	0	0	0	INS	0	0	0	0	0	0	0	0
chr12	27594378	27594378	None	0	0	0	0	INS	0	0	INS	0	INS	0	INS	INS	INS	INS	INS	0	INS
chr12	28463555	28465444	-	1	1	1	1	1	1	1	1	1	DEL	1	1	1	1	1	1	DEL	1
chr12	28707342	28707342	+	0	INS	INS	INS	INS	INS	INS	INS	0	INS	0	INS	INS	INS	INS	0	0	INS
chr12	28710153	28710153	+	0	INS	INS	INS	INS	0	0	INS	0	0	INS	INS	INS	0	INS	0	0	0
[truncated: 8,304 more rows]
