# Supplementary material for: The genomic landscape shaped by selection on transposable elements across 18 mouse strains
Source: Genome Biol. 2012 Jun 15;13(6):R45. doi: 10.1186/gb-2012-13-6-r45 (PMC3446317; doi:10.1186/gb-2012-13-6-r45)
Supplement: Additional file 13 — Supplementary file 1. Tab deliminated file with all the TEVs with strain distribution pattern. B6+ TEVs are denoted as the default '1' if the same as the reference and 'DEL' if called as absent in a strain. B6- TEVs are denoted as the default '0' if the same as the reference and 'INS' if called as inserted in a strain. We conservatively estimate there to be 103,798 TEVs, although 110,930 TEVs classified in these files are due to instances of TEVs being annotated as different subfamilies in different strains (for example, LINE versus LINE_frag). [file gb-2012-13-6-r45-S13.TGZ › bed_files/MuLV.shared.tab]

chrm	start	stop	ori	C57B6_ref	129P2	129S1	129S5	AKR	A_J	BALB	C3H	C57BL	CAST	CBA	DBA	LP_J	NOD	NZO	PWK	SPRET	WSB
chr1	11388356	11388356	+	0	0	0	0	0	0	0	0	0	0	0	0	0	0	0	INS	0	0
chr1	16084676	16084676	+	0	0	0	0	0	0	0	0	0	0	0	0	0	0	INS	0	0	0
chr1	30470283	30470283	-	0	INS	INS	INS	0	0	0	0	0	0	0	0	INS	0	0	0	0	0
chr1	36371855	36371855	-	0	0	0	0	0	0	0	0	0	INS	0	0	0	0	0	0	0	0
chr1	37262461	37262461	-	0	0	0	0	0	0	0	0	0	0	0	0	0	0	0	INS	0	0
chr1	51681904	51681904	-	0	0	0	0	INS	0	INS	0	0	0	0	0	0	0	0	0	0	INS
chr1	51755605	51755605	+	0	INS	INS	INS	INS	0	INS	0	0	0	0	0	0	INS	INS	0	0	INS
chr1	55769153	55769153	None	0	0	0	0	0	0	0	0	0	INS	0	0	0	INS	0	INS	INS	0
chr1	71172463	71172463	None	0	0	0	0	0	0	0	0	0	INS	0	0	0	0	0	INS	0	0
chr1	71602137	71602137	None	0	0	0	0	0	0	0	0	0	INS	0	0	0	0	0	INS	0	0
chr1	71772400	71772400	+	0	0	0	0	0	0	0	0	0	0	0	0	0	0	0	0	INS	INS
chr1	72689323	72689323	None	0	0	0	0	0	0	0	0	0	0	0	0	0	0	0	0	INS	0
chr1	74570731	74570731	-	0	0	0	0	0	0	0	0	0	0	0	0	0	0	0	INS	0	0
chr1	87671161	87671161	+	0	0	0	0	0	0	0	0	0	0	0	0	0	0	0	INS	0	0
chr1	91226317	91226317	None	0	0	0	0	0	0	0	0	0	0	0	0	0	0	0	INS	0	0
chr1	97612191	97612191	+	0	0	0	0	0	0	0	0	0	0	0	0	0	0	INS	0	0	0
chr1	98076888	98076888	+	0	0	0	0	0	0	0	0	0	0	0	0	0	0	0	0	INS	0
chr1	129065040	129065040	+	0	0	0	0	0	0	0	0	0	INS	0	0	0	0	0	INS	0	0
chr1	133539148	133548210	+	1	DEL	DEL	DEL	DEL	1	DEL	1	1	DEL	DEL	DEL	1	1	DEL	DEL	DEL	DEL
chr1	136462617	136462617	-	0	0	0	0	INS	0	0	0	0	0	0	INS	0	0	0	0	0	INS
chr1	153152087	153152087	+	0	0	0	0	0	0	0	0	0	0	0	0	0	INS	0	0	0	0
chr1	153173985	153174730	-	1	DEL	DEL	DEL	DEL	DEL	1	DEL	1	DEL	DEL	DEL	DEL	DEL	DEL	DEL	DEL	DEL
chr1	155339351	155339351	None	0	0	0	0	0	0	0	0	0	0	0	0	0	0	0	INS	0	0
chr1	155808683	155808683	None	0	0	0	0	0	0	0	0	0	0	0	0	0	0	0	0	INS	0
chr1	158968950	158968950	+	0	INS	INS	INS	0	0	0	0	0	0	0	0	0	0	0	0	0	0
chr1	166422977	166422977	+	0	0	0	0	0	0	0	0	0	0	0	INS	0	0	0	0	0	0
chr1	172871652	172880315	+	1	DEL	DEL	DEL	1	DEL	1	DEL	1	DEL	1	1	DEL	DEL	DEL	1	DEL	DEL
chr1	172991056	172991056	None	0	INS	0	INS	0	INS	0	INS	0	INS	0	0	INS	0	INS	INS	INS	0
chr1	173411276	173419950	+	1	DEL	DEL	DEL	DEL	DEL	DEL	DEL	1	DEL	DEL	DEL	DEL	DEL	DEL	DEL	DEL	DEL
chr1	173833032	173833577	-	1	DEL	1	1	1	DEL	DEL	DEL	1	INS	DEL	DEL	DEL	DEL	DEL	DEL	DEL	DEL
chr1	174191763	174191763	None	0	0	0	0	0	0	0	0	0	INS	INS	0	0	INS	0	0	0	INS
chr1	177645423	177645423	None	0	0	0	0	0	0	0	0	0	0	0	0	0	0	0	0	INS	0
chr1	181432632	181432632	+	0	0	0	0	0	INS	0	0	0	0	0	0	0	0	0	0	0	0
chr1	182833865	182833865	+	0	0	0	0	0	0	0	0	0	0	INS	INS	0	0	0	0	0	0
chr1	184187257	184196242	+	1	1	1	1	DEL	DEL	1	1	1	DEL	DEL	DEL	1	DEL	DEL	DEL	DEL	DEL
chr1	193757502	193766484	+	1	DEL	DEL	DEL	DEL	DEL	DEL	DEL	1	DEL	DEL	DEL	DEL	DEL	DEL	DEL	DEL	DEL
chr10	6291105	6291105	None	0	0	0	0	0	0	0	0	0	0	0	INS	0	INS	0	INS	0	0
chr10	8263932	8271070	-	1	DEL	DEL	DEL	DEL	DEL	DEL	DEL	1	DEL	DEL	DEL	DEL	DEL	DEL	DEL	1	DEL
chr10	18662974	18662974	None	0	0	0	0	0	0	0	0	0	0	0	INS	0	0	0	INS	0	0
chr10	19805869	19805869	None	0	0	0	0	0	0	0	0	0	0	0	0	0	0	0	INS	0	0
chr10	22454083	22463130	+	1	DEL	DEL	DEL	DEL	DEL	DEL	1	1	DEL	1	1	DEL	DEL	DEL	DEL	DEL	DEL
chr10	25495815	25495815	None	0	0	0	0	0	0	0	0	0	0	0	0	0	0	0	0	INS	0
chr10	29664824	29664824	-	0	0	0	0	0	0	0	0	0	0	0	0	0	0	0	INS	0	0
chr10	33956909	33956909	None	0	0	0	0	0	0	0	0	0	INS	0	0	0	0	0	0	INS	0
chr10	34516597	34516597	None	0	0	0	0	0	0	0	0	0	INS	0	0	0	0	0	INS	0	0
chr10	34986585	34986585	None	0	0	0	0	0	0	0	0	0	0	0	0	0	0	0	0	INS	0
chr10	35763247	35763247	+	0	0	0	0	0	0	0	0	0	0	0	0	0	0	0	0	0	INS
chr10	41156453	41165438	+	1	DEL	DEL	DEL	1	1	1	1	1	DEL	1	1	DEL	1	1	DEL	DEL	DEL
chr10	41515516	41515516	None	0	0	0	0	0	0	0	0	0	0	0	0	0	0	0	INS	0	0
chr10	41547042	41547042	-	0	INS	INS	INS	0	0	0	0	0	0	0	0	INS	0	0	0	0	0
chr10	46869358	46869358	None	0	0	0	0	0	0	0	0	0	0	0	0	0	0	0	0	INS	0
chr10	50139361	50147391	-	1	1	1	1	1	1	1	1	1	DEL	1	1	1	1	1	DEL	DEL	DEL
chr10	55593257	55593257	None	0	0	0	0	0	0	0	0	0	0	0	0	0	0	0	0	INS	0
chr10	57098179	57098179	None	0	0	0	0	0	0	0	0	0	0	0	0	0	0	0	0	INS	0
chr10	60218365	60218365	+	0	0	0	0	0	0	0	0	0	0	0	0	0	0	0	0	0	INS
chr10	61065754	61065754	+	0	0	0	0	0	0	0	0	0	0	0	0	0	0	0	INS	0	0
chr10	70301387	70301387	+	0	0	0	0	0	0	0	0	0	0	0	0	0	0	0	INS	0	0
chr10	70308579	70308579	-	0	0	0	0	0	0	0	0	0	0	0	0	0	0	0	INS	0	0
chr10	83969744	83969744	None	0	0	0	0	0	0	0	0	0	0	0	0	0	0	0	0	INS	INS
chr10	95546895	95546895	None	0	0	0	0	0	0	0	0	0	INS	0	0	0	0	0	0	INS	0
chr10	105107172	105107172	+	0	0	0	0	0	0	INS	0	0	0	0	INS	0	0	0	INS	INS	0
chr10	110283032	110283032	+	0	0	0	0	0	0	0	0	0	0	0	0	0	0	0	INS	0	0
chr10	112161615	112161615	-	0	0	0	0	0	0	0	0	0	0	0	0	0	0	0	INS	0	0
chr10	121109911	121109911	+	0	0	0	0	0	0	0	0	0	0	0	0	0	0	0	INS	0	0
chr10	127314318	127314318	-	0	0	0	0	0	0	0	0	0	INS	0	0	0	0	0	0	0	0
chr11	5163942	5163942	+	0	0	0	0	INS	0	0	0	0	0	0	0	0	0	0	0	0	0
chr11	5443989	5443989	+	0	0	0	0	0	0	0	0	0	0	0	0	0	0	0	0	0	INS
chr11	5905666	5911529	+	1	DEL	DEL	DEL	DEL	DEL	DEL	DEL	1	DEL	1	1	DEL	DEL	DEL	1	DEL	DEL
chr11	8820301	8829283	+	1	DEL	DEL	DEL	DEL	DEL	DEL	DEL	1	DEL	DEL	DEL	DEL	DEL	DEL	DEL	DEL	DEL
chr11	8865853	8865853	None	0	0	0	0	0	0	0	0	0	INS	0	0	0	0	0	0	0	0
chr11	9465214	9465214	None	0	0	0	0	0	0	0	0	0	0	0	0	0	0	0	0	INS	0
chr11	9705545	9705545	None	0	0	0	0	0	0	0	0	0	0	0	0	0	0	0	INS	0	0
chr11	12560456	12560456	None	0	0	0	0	INS	0	0	INS	0	INS	0	0	0	0	0	0	0	0
chr11	18122181	18122181	+	0	INS	0	0	INS	0	INS	INS	0	INS	INS	0	INS	0	0	0	0	0
chr11	20015711	20015711	None	0	0	0	0	INS	INS	INS	0	0	0	0	0	INS	0	0	INS	0	0
chr11	20085679	20085679	None	0	0	0	0	0	INS	0	0	0	0	0	0	0	0	0	0	0	0
chr11	22455286	22455286	+	0	0	0	0	0	0	0	0	0	0	0	0	0	0	0	INS	0	0
chr11	22645109	22645109	-	0	0	0	0	0	0	0	0	0	0	0	0	0	INS	0	0	0	0
chr11	22999328	22999328	None	0	0	0	0	0	0	0	0	0	0	0	0	0	0	0	INS	0	0
chr11	29167093	29167093	None	0	0	0	0	0	INS	0	INS	0	INS	0	0	0	0	0	0	INS	0
chr11	40459793	40459793	None	0	0	0	0	0	0	0	0	0	INS	0	0	0	0	0	0	INS	0
chr11	43447372	43447372	-	0	INS	0	INS	0	INS	INS	INS	0	0	INS	0	INS	0	0	0	0	0
chr11	43448106	43448106	None	0	INS	INS	INS	0	INS	INS	INS	0	0	INS	0	INS	0	0	INS	INS	0
chr11	54674442	54674442	-	0	0	0	0	0	0	0	0	0	0	0	0	0	0	0	0	0	INS
chr11	59424039	59424039	-	0	0	0	0	INS	0	0	0	0	0	0	0	0	0	0	0	0	0
chr11	60170326	60170326	None	0	0	0	INS	0	0	0	0	0	INS	0	0	0	0	INS	0	INS	INS
chr11	61436233	61436233	None	0	0	0	0	0	0	0	0	0	0	0	0	0	0	0	INS	INS	0
chr11	62576314	62576314	None	0	0	0	0	0	0	0	0	0	0	0	0	0	0	0	0	INS	0
chr11	68868272	68868272	-	0	0	0	0	0	0	0	0	0	0	0	0	0	0	0	INS	0	0
chr11	71112971	71112971	None	0	0	0	0	0	0	0	0	0	0	0	0	0	0	0	0	INS	0
chr11	75533506	75533506	-	0	0	0	0	0	0	0	0	0	INS	0	0	0	0	0	0	0	0
chr11	76362309	76371358	+	1	DEL	DEL	DEL	DEL	DEL	DEL	DEL	1	DEL	DEL	DEL	DEL	DEL	DEL	DEL	DEL	DEL
chr11	85058796	85058796	+	0	0	0	0	0	0	0	0	0	0	0	0	0	0	INS	0	0	0
chr11	86695818	86704863	+	1	DEL	DEL	DEL	DEL	DEL	1	DEL	1	DEL	DEL	DEL	DEL	1	DEL	DEL	DEL	DEL
chr11	88829607	88829607	+	0	INS	INS	INS	INS	INS	0	INS	0	0	INS	INS	INS	INS	0	0	0	0
chr11	92737857	92737857	None	0	INS	INS	INS	0	0	0	0	0	0	0	0	INS	0	0	INS	INS	0
chr11	95667975	95667975	None	0	0	0	0	INS	INS	0	0	0	INS	0	INS	0	0	INS	0	INS	0
chr11	96812617	96812617	+	0	0	0	0	INS	INS	0	0	0	0	INS	0	0	0	0	0	0	0
chr11	99271228	99271228	None	0	INS	INS	INS	0	0	0	INS	0	INS	0	INS	INS	INS	0	0	0	0
chr11	100638340	100638340	-	0	0	0	0	0	0	0	0	0	0	0	0	0	0	0	INS	0	0
chr11	101486789	101486789	None	0	0	0	0	0	0	0	INS	0	0	0	INS	INS	0	0	0	0	0
chr11	102203226	102203226	+	0	0	0	0	0	INS	0	0	0	0	0	0	0	0	0	0	0	0
chr11	102944982	102954029	+	1	DEL	DEL	DEL	DEL	DEL	DEL	DEL	1	1	DEL	DEL	DEL	DEL	DEL	1	DEL	1
chr11	105029100	105029100	-	0	0	0	0	0	INS	0	0	0	0	0	0	0	0	0	0	0	0
chr11	107296613	107296613	-	0	0	0	0	0	0	0	0	0	0	0	0	0	0	INS	0	0	0
chr11	114695772	114695772	+	0	0	0	0	0	0	0	0	0	0	0	0	0	0	0	INS	0	0
chr11	116566710	116566710	+	0	0	0	0	INS	0	0	0	0	0	0	0	0	0	0	0	0	0
chr11	116567710	116567710	None	0	INS	INS	0	INS	INS	0	INS	0	0	INS	0	INS	INS	0	INS	INS	0
chr11	120030128	120030128	None	0	INS	0	0	INS	0	0	INS	0	0	0	0	0	0	0	INS	0	0
chr12	3410667	3410667	-	0	0	0	0	0	0	0	0	0	INS	0	0	0	0	0	0	0	0
chr12	3534720	3534720	None	0	0	0	0	0	0	0	0	0	0	0	0	0	0	0	0	INS	0
chr12	8096308	8096308	+	0	0	0	0	0	INS	INS	INS	0	0	INS	0	0	0	0	0	0	0
chr12	8676950	8676950	-	0	0	0	0	0	0	0	0	0	0	0	0	0	0	0	INS	0	0
chr12	9129721	9129721	+	0	0	0	0	0	0	0	0	0	0	0	0	0	0	0	INS	0	0
chr12	20704637	20710661	+	1	1	DEL	1	DEL	1	DEL	DEL	1	1	DEL	1	1	1	1	1	1	DEL
chr12	25758212	25758212	None	0	0	0	INS	0	0	INS	0	0	INS	0	INS	0	INS	0	0	INS	INS
chr12	27342811	27342811	-	0	0	0	0	0	0	0	0	0	0	0	0	0	0	0	0	0	INS
chr12	32408803	32408803	+	0	0	0	0	0	0	0	0	0	INS	0	0	0	0	0	0	0	0
chr12	34088630	34088630	+	0	0	0	0	0	0	0	0	0	0	0	0	0	0	INS	0	0	0
chr12	55875210	55884198	+	1	1	1	1	DEL	DEL	DEL	DEL	1	DEL	DEL	DEL	1	DEL	1	DEL	DEL	DEL
chr12	56020212	56020212	None	0	0	0	0	0	0	0	0	0	0	0	0	0	INS	0	INS	INS	0
chr12	58325554	58325554	+	0	0	0	0	0	0	0	0	0	0	0	0	0	0	0	INS	0	0
chr12	59345077	59345077	None	0	0	0	0	0	0	0	INS	0	0	0	0	0	0	0	0	0	0
chr12	61168475	61168475	-	0	0	0	0	0	0	0	0	0	INS	0	0	0	0	0	0	0	0
chr12	70247970	70247970	None	0	0	0	0	0	INS	INS	INS	0	0	INS	0	0	0	0	0	0	0
chr12	70647830	70656834	+	1	1	1	1	DEL	DEL	DEL	DEL	1	DEL	DEL	1	DEL	1	1	DEL	DEL	1
chr12	71015596	71015596	None	0	0	0	0	0	0	0	0	0	0	0	0	0	0	0	0	INS	0
chr12	71874357	71874357	+	0	0	0	0	0	0	0	0	0	0	0	0	0	0	0	0	0	INS
chr12	74592112	74592112	None	0	0	0	0	0	0	0	0	0	0	0	0	0	INS	0	0	0	INS
chr12	76450864	76450864	None	0	0	0	0	0	0	0	0	0	0	0	0	0	0	0	INS	0	0
chr12	80003533	80003533	None	0	0	0	0	0	0	0	0	0	0	0	0	0	0	0	INS	0	0
chr12	81533255	81533255	+	0	0	0	0	0	0	0	0	0	0	0	0	0	0	INS	0	0	0
chr12	81898692	81898692	+	0	0	0	0	0	0	0	0	0	INS	0	0	0	0	0	0	0	0
chr12	82935811	82935811	None	0	0	0	0	0	0	0	0	0	0	0	0	0	0	0	0	INS	0
chr12	87187633	87187633	-	0	0	0	0	0	0	0	0	0	0	0	0	0	0	0	INS	0	0
chr12	87824013	87824013	-	0	0	0	0	0	0	0	0	0	0	0	0	0	INS	0	0	0	0
chr12	101772074	101772074	+	0	0	0	0	0	0	0	0	0	0	0	0	0	0	0	INS	0	0
chr12	102614252	102614252	None	0	0	0	0	0	0	0	0	0	0	0	0	0	0	0	0	INS	0
chr12	103786447	103786447	+	0	0	0	0	INS	0	INS	0	0	0	0	0	0	INS	0	0	0	0
chr12	111181885	111181885	-	0	0	0	0	0	0	0	0	0	0	0	INS	0	0	0	0	0	0
chr12	111665841	111665841	+	0	0	0	0	INS	0	0	0	0	INS	0	0	0	INS	0	0	0	0
chr12	112097679	112097679	+	0	0	0	0	0	0	0	INS	0	0	INS	0	0	0	0	0	0	0
chr12	117572919	117572919	None	0	0	0	0	0	0	0	0	0	0	0	0	0	0	0	0	INS	0
chr12	120604798	120604798	-	0	0	0	0	0	0	0	0	0	INS	0	0	0	0	0	0	0	0
chr13	4525899	4525899	None	0	0	0	0	0	0	0	0	0	0	0	0	0	0	0	0	INS	0
chr13	10915413	10915413	None	0	0	0	0	INS	0	0	0	0	0	0	0	INS	INS	0	INS	INS	0
chr13	28454585	28454585	None	0	0	0	0	0	0	0	0	0	INS	0	0	0	0	0	0	0	0
chr13	34935348	34935348	None	0	0	0	0	0	0	0	0	0	0	0	0	0	0	0	INS	0	0
chr13	40920040	40920040	None	0	0	0	0	0	0	0	0	0	0	0	0	0	0	0	0	INS	0
chr13	44762456	44762456	+	0	0	0	0	0	0	0	0	0	0	0	0	0	0	0	0	INS	0
chr13	51834465	51834465	+	0	0	0	0	0	0	0	0	0	0	0	0	0	INS	0	0	0	0
chr13	54881731	54881731	-	0	0	0	0	0	0	0	0	0	0	0	0	0	0	0	INS	INS	0
chr13	59327845	59327845	+	0	0	0	0	0	0	0	0	0	INS	0	0	0	0	0	0	INS	0
chr13	63453989	63453989	-	0	0	0	0	0	0	0	0	0	0	0	INS	0	INS	0	0	0	0
chr13	64157481	64157481	-	0	0	0	0	0	0	0	0	0	0	0	0	0	0	0	INS	0	0
chr13	64957091	64957091	-	0	0	0	0	0	0	0	0	0	0	0	0	0	0	0	0	0	INS
chr13	67332483	67333063	+	1	DEL	DEL	DEL	DEL	DEL	1	DEL	1	1	DEL	1	1	DEL	1	DEL	1	1
chr13	67985824	67994515	-	1	DEL	DEL	DEL	DEL	DEL	DEL	DEL	1	DEL	DEL	DEL	DEL	DEL	DEL	1	DEL	DEL
chr13	73550161	73550161	-	0	0	0	0	0	0	0	0	0	0	0	0	0	0	0	INS	0	0
chr13	81211366	81211366	None	0	0	0	0	0	0	0	0	0	0	0	0	0	0	0	0	INS	0
chr13	85234441	85234441	None	0	0	0	0	0	0	0	0	0	0	INS	0	0	0	0	0	INS	0
chr13	91008415	91008415	None	0	0	0	0	0	0	INS	0	0	INS	0	0	0	0	0	INS	0	0
chr13	99278541	99278541	+	0	0	0	0	0	0	0	0	0	0	0	0	0	0	0	INS	0	0
chr13	99756237	99765222	-	1	DEL	DEL	DEL	DEL	DEL	DEL	DEL	1	DEL	DEL	DEL	DEL	DEL	DEL	DEL	DEL	DEL
chr13	107727486	107727486	None	0	INS	0	0	0	0	0	0	0	INS	0	0	0	0	0	INS	INS	0
chr13	115017935	115017935	-	0	0	0	0	0	0	0	0	0	0	0	0	0	0	0	INS	0	0
chr14	9124936	9124936	None	0	0	0	0	0	0	0	0	0	0	0	0	0	0	0	0	INS	0
chr14	14432431	14432431	None	0	INS	0	0	0	0	0	0	0	0	0	0	0	0	0	0	0	0
chr14	22296432	22296432	+	0	0	0	0	0	0	INS	0	0	0	0	0	0	0	0	0	0	0
chr14	33305425	33305425	-	0	0	0	0	0	0	0	0	0	INS	0	0	0	0	0	0	0	0
chr14	46351880	46351880	None	0	0	0	0	0	0	0	0	0	0	0	0	0	0	0	0	INS	0
chr14	47978279	47978279	None	0	0	0	0	0	0	0	0	0	INS	0	0	0	0	0	0	0	0
chr14	54912045	54917593	-	1	DEL	DEL	DEL	DEL	DEL	DEL	DEL	1	DEL	DEL	DEL	DEL	DEL	DEL	1	DEL	DEL
chr14	55149202	55157029	+	1	DEL	DEL	DEL	DEL	DEL	DEL	DEL	1	DEL	DEL	DEL	DEL	DEL	DEL	1	DEL	DEL
chr14	56997943	56997943	None	0	0	0	0	0	0	0	0	0	0	0	0	0	0	0	0	INS	0
chr14	63035577	63035577	+	0	0	0	0	0	0	0	0	0	0	0	0	0	0	0	0	0	INS
chr14	67776835	67776835	+	0	0	0	0	0	0	0	0	0	0	0	0	0	0	0	INS	INS	0
chr14	81125054	81125054	None	0	0	0	0	INS	0	0	0	0	INS	0	0	0	INS	0	0	0	INS
chr14	92974301	92974301	None	0	0	0	0	0	0	0	0	0	0	0	0	0	0	0	0	INS	0
chr14	98911364	98911364	+	0	0	0	0	0	0	0	0	0	INS	0	0	0	0	0	0	0	0
chr14	100969644	100969644	None	0	0	0	0	0	0	0	0	0	0	0	0	INS	0	INS	0	0	0
chr14	108189720	108189720	+	0	0	0	0	0	0	0	0	0	INS	0	0	0	0	0	0	0	0
chr14	109085232	109085232	None	0	0	0	0	0	0	0	0	0	0	0	0	0	0	0	0	INS	0
chr14	109104023	109104023	None	0	0	0	0	0	0	0	0	0	0	0	0	0	0	0	0	INS	0
chr14	122237040	122237040	+	0	INS	INS	0	0	0	0	0	0	0	0	0	0	0	0	0	0	0
chr14	122833773	122833773	-	0	INS	INS	INS	0	0	0	0	0	0	0	0	0	0	0	0	0	0
chr14	124364056	124364056	None	0	0	0	0	0	0	0	0	0	0	0	0	0	INS	0	INS	INS	0
chr15	8200875	8200875	-	0	0	0	0	0	0	0	0	0	INS	0	0	0	0	0	0	0	0
chr15	23557120	23557120	None	0	0	0	0	0	0	0	0	0	0	0	0	0	0	0	INS	0	0
chr15	31493477	31493477	-	0	INS	INS	INS	0	0	0	0	0	0	0	0	INS	0	0	0	0	0
chr15	51841808	51841808	+	0	0	0	0	0	0	0	0	0	0	0	0	0	0	0	INS	0	0
chr15	74764148	74764685	-	1	1	1	1	1	DEL	DEL	DEL	1	1	DEL	1	1	DEL	DEL	1	DEL	DEL
chr15	76407661	76407661	-	0	0	0	0	0	0	0	0	0	0	0	0	0	0	INS	0	0	0
chr15	79725993	79726528	-	1	DEL	DEL	DEL	DEL	DEL	DEL	DEL	1	1	DEL	DEL	DEL	DEL	1	1	DEL	1
chr15	82077359	82077359	None	0	0	0	0	0	0	0	0	0	0	0	0	0	0	0	INS	INS	INS
chr15	82256642	82256642	None	0	0	0	0	0	0	0	0	0	INS	0	0	0	0	0	0	INS	0
chr15	96783595	96783595	+	0	0	0	0	0	0	0	0	0	0	0	0	0	0	INS	0	0	0
chr15	98334478	98334478	+	0	0	0	0	INS	INS	0	INS	0	INS	INS	0	INS	0	0	INS	INS	0
chr15	98657950	98657950	+	0	0	0	0	0	0	0	0	0	0	0	INS	0	0	0	0	0	0
chr15	98824291	98824291	-	0	0	0	0	0	0	0	0	0	0	0	INS	0	0	0	0	0	0
chr15	99176162	99176162	-	0	0	0	0	0	0	0	0	0	INS	0	0	0	0	0	0	0	0
chr15	99788774	99788774	-	0	0	0	0	0	INS	0	INS	0	0	0	0	0	0	0	0	0	0
chr15	100100063	100100063	None	0	0	0	0	0	0	0	0	0	0	0	0	0	0	0	0	INS	INS
chr16	7424007	7424007	-	0	0	0	0	INS	INS	0	0	0	0	0	0	0	0	0	0	0	0
chr16	13633442	13633442	None	0	0	0	0	0	0	0	0	0	INS	0	0	0	0	0	0	INS	0
chr16	13746965	13746965	None	0	0	0	0	0	0	0	0	0	0	0	0	0	0	0	INS	0	INS
chr16	13981372	13981372	+	0	0	0	0	0	0	0	0	0	0	0	0	0	0	0	0	0	INS
chr16	37845204	37845204	+	0	0	0	0	INS	0	0	0	0	INS	0	0	0	0	0	0	0	INS
chr16	37853953	37853953	None	0	0	0	0	0	0	0	0	0	0	0	0	0	0	0	INS	0	0
chr16	39722546	39722546	None	0	INS	INS	INS	0	0	0	0	0	0	0	0	0	0	0	INS	0	0
chr16	45365195	45365195	-	0	0	0	0	0	INS	INS	0	0	0	0	INS	0	0	0	0	INS	0
chr16	63208808	63208808	-	0	INS	INS	INS	0	INS	INS	INS	0	0	0	INS	INS	0	0	0	0	0
chr16	70052688	70052688	+	0	0	0	0	0	0	0	0	0	0	INS	0	0	0	0	0	0	0
chr16	70699804	70699804	None	0	0	0	0	0	0	0	0	0	0	0	0	0	0	0	INS	0	0
chr16	76135287	76144270	-	1	1	1	1	1	DEL	1	1	1	DEL	1	DEL	1	1	DEL	DEL	DEL	DEL
chr16	81980085	81980085	None	0	0	0	0	0	0	0	0	0	0	0	0	0	0	0	INS	0	0
chr16	85427045	85427045	None	0	0	0	0	0	0	0	0	0	0	0	0	0	0	0	INS	INS	0
chr16	87613309	87613309	-	0	0	0	0	0	0	0	0	0	0	0	0	0	0	0	INS	0	0
chr16	91449588	91449588	+	0	0	0	0	0	0	0	0	0	0	INS	0	0	0	0	0	0	0
chr16	91932089	91932089	None	0	0	0	0	0	0	0	INS	0	0	INS	0	0	0	0	0	INS	0
chr16	93697701	93706683	-	1	1	1	1	1	1	1	1	1	DEL	1	1	1	1	1	DEL	DEL	DEL
chr17	12236264	12236264	None	0	0	0	0	0	0	0	INS	0	0	INS	0	0	0	0	INS	0	0
chr17	18510664	18510664	None	0	0	0	0	0	0	0	0	0	INS	0	0	0	0	0	0	0	0
chr17	21865824	21865824	None	0	0	0	0	0	0	0	0	0	0	0	0	0	0	0	0	INS	0
chr17	23779609	23779609	None	0	INS	0	0	0	INS	0	0	0	0	0	0	INS	0	0	0	INS	0
chr17	23939185	23939185	None	0	0	0	0	0	INS	0	0	0	0	0	0	0	0	0	0	INS	0
chr17	27762537	27762537	None	0	0	0	0	INS	INS	0	INS	0	0	INS	INS	0	0	0	INS	0	0
chr17	29890428	29890428	-	0	0	0	0	0	0	0	0	0	0	0	0	0	0	0	0	0	INS
chr17	35137157	35137691	-	1	1	1	1	1	1	1	1	1	DEL	1	1	1	DEL	1	1	DEL	DEL
chr17	36231345	36231345	None	0	0	0	0	0	0	0	0	0	0	0	0	0	0	0	0	INS	0
chr17	36970789	36970789	None	0	0	0	0	0	0	0	0	0	0	0	0	0	0	0	INS	0	0
chr17	47429988	47429988	-	0	0	0	0	0	0	0	0	0	0	0	0	0	INS	0	0	0	0
chr17	54846481	54846481	+	0	0	0	0	0	0	0	0	0	0	0	0	0	0	0	0	0	INS
chr17	59107861	59107861	None	0	0	0	0	0	0	0	0	0	0	0	0	0	0	0	0	INS	0
chr17	65472058	65472058	None	0	0	0	0	0	0	0	0	0	0	0	0	0	0	0	INS	INS	0
chr17	71963163	71963163	None	0	0	0	0	0	0	0	0	0	INS	0	0	0	0	0	0	0	0
chr17	72470927	72470927	None	0	0	0	0	0	0	0	0	0	0	0	0	0	0	0	INS	0	0
chr17	83900291	83900291	+	0	INS	0	0	0	INS	0	0	0	0	0	0	0	0	0	0	0	0
chr17	84266264	84266264	-	0	0	0	0	0	0	0	0	0	INS	0	0	0	0	0	0	0	0
chr17	85021483	85021483	-	0	0	0	0	0	0	0	0	0	0	0	0	0	0	0	INS	0	0
chr17	85323445	85323445	None	0	0	0	0	0	0	0	0	0	0	0	0	0	0	0	0	INS	0
chr17	88735975	88735975	-	0	0	0	0	0	0	0	0	0	INS	0	0	0	0	0	0	INS	0
chr18	14939465	14939465	-	0	0	0	0	INS	0	0	0	0	0	0	0	0	0	0	0	INS	0
chr18	19191766	19191766	None	0	0	0	0	0	0	0	0	0	INS	0	0	0	0	0	0	0	0
chr18	19574998	19574998	None	0	0	0	0	0	0	0	0	0	0	0	0	0	0	0	INS	0	0
chr18	21132161	21132161	-	0	0	0	0	0	0	0	0	0	INS	0	0	0	0	0	INS	0	0
chr18	25713214	25713214	-	0	0	0	0	0	0	0	0	0	0	0	0	0	0	0	INS	0	0
chr18	30426169	30431862	+	1	1	DEL	1	1	1	DEL	DEL	1	DEL	1	1	DEL	1	DEL	1	1	DEL
chr18	38539922	38539922	-	0	0	0	0	0	0	0	0	0	INS	0	0	0	0	0	0	0	0
chr18	41140506	41140506	None	0	0	0	0	0	0	0	0	0	0	0	0	0	0	0	INS	0	0
chr18	45376535	45376535	+	0	0	0	0	0	0	0	0	0	0	0	0	0	0	0	0	INS	0
chr18	58428037	58428037	None	0	0	0	0	0	0	0	0	0	0	0	0	0	0	0	INS	INS	0
chr18	65088657	65088657	None	0	0	0	0	0	INS	0	0	0	0	0	0	INS	0	0	INS	0	0
chr18	67408935	67408935	+	0	0	0	0	0	0	0	0	0	0	0	0	0	0	0	0	0	INS
chr18	67417882	67417882	+	0	0	0	0	0	0	0	0	0	INS	0	0	0	0	0	0	0	0
chr18	73700601	73700601	None	0	0	0	0	0	0	0	INS	0	0	INS	INS	0	0	0	0	0	0
chr18	74031191	74031191	None	0	INS	INS	INS	INS	INS	INS	INS	0	INS	INS	0	INS	INS	0	INS	INS	0
chr18	74960538	74960538	+	0	0	0	0	INS	0	0	0	0	0	0	0	0	0	0	0	0	0
chr18	75457775	75457775	-	0	0	0	0	INS	0	0	0	0	0	0	0	0	0	0	0	0	0
chr18	75494150	75494150	-	0	0	0	0	INS	0	0	0	0	0	0	0	0	0	0	0	0	0
chr18	77277762	77277762	+	0	0	0	0	0	0	0	0	0	0	0	0	0	0	0	0	INS	0
chr18	80379567	80379567	-	0	0	0	0	0	0	0	0	0	INS	0	0	0	0	0	0	0	0
chr18	80395985	80395985	None	0	0	0	0	0	0	0	0	0	0	0	0	0	0	0	0	INS	0
chr18	85087534	85087534	-	0	0	0	0	0	0	0	0	0	INS	0	0	0	0	0	0	0	0
chr18	89005157	89005157	+	0	INS	INS	INS	0	0	0	0	0	0	0	0	INS	0	0	0	0	0
chr19	31875333	31875333	None	0	0	0	0	0	0	0	0	0	0	0	0	0	0	0	0	INS	0
chr19	38449511	38456577	+	1	DEL	DEL	DEL	DEL	DEL	DEL	DEL	1	DEL	DEL	DEL	DEL	DEL	DEL	DEL	DEL	DEL
chr19	46621269	46621269	None	0	INS	0	0	INS	INS	0	INS	0	INS	0	0	0	INS	INS	0	INS	INS
chr19	61001217	61009945	-	1	DEL	DEL	DEL	DEL	DEL	DEL	DEL	1	DEL	DEL	DEL	DEL	DEL	DEL	1	DEL	DEL
chr2	15942121	15951167	-	1	1	1	1	1	1	1	1	1	DEL	1	1	1	1	1	1	DEL	1
chr2	17939674	17939674	-	0	0	0	0	0	0	0	0	0	INS	0	0	0	0	0	0	0	0
chr2	18493782	18493782	None	0	0	0	0	0	0	0	0	0	0	0	0	0	0	0	INS	INS	0
chr2	23844250	23844250	None	0	0	0	0	0	0	0	0	0	0	0	0	0	0	0	0	INS	0
chr2	26823198	26823198	None	0	0	0	0	0	0	0	0	0	INS	0	0	0	0	0	0	INS	0
chr2	28137901	28137901	-	0	INS	INS	INS	0	0	0	0	0	0	0	0	INS	0	0	0	0	0
chr2	34019829	34019829	-	0	0	0	0	0	0	0	0	0	0	0	0	0	0	INS	0	0	0
chr2	49991715	49991715	None	0	0	0	0	0	0	0	0	0	0	0	0	0	0	0	0	INS	0
chr2	57066822	57075807	-	1	DEL	DEL	DEL	DEL	DEL	1	DEL	1	DEL	DEL	DEL	1	DEL	DEL	DEL	DEL	DEL
chr2	87048863	87048863	-	0	0	0	0	0	0	0	0	0	0	0	0	0	0	0	0	INS	0
chr2	94273706	94273706	+	0	0	0	0	INS	0	0	0	0	0	0	0	0	0	0	0	0	0
chr2	120379746	120379746	-	0	0	0	0	0	0	0	0	0	0	0	0	0	0	0	0	INS	0
chr2	124888643	124888643	-	0	0	0	0	0	0	0	INS	0	0	INS	0	0	0	0	0	0	0
chr2	126522691	126522691	+	0	0	0	0	0	0	0	0	0	0	0	0	0	0	0	INS	0	INS
chr2	126777945	126777945	+	0	0	0	0	0	INS	INS	0	0	INS	0	0	0	0	0	0	0	0
chr2	128906657	128906657	-	0	0	0	0	0	0	INS	INS	0	0	INS	0	0	0	0	0	0	0
chr2	130453298	130453298	+	0	0	0	0	0	0	0	0	0	0	0	0	0	0	0	INS	INS	0
chr2	133520066	133520066	None	0	0	0	0	0	0	0	0	0	0	0	0	0	0	0	INS	0	0
chr2	149974235	149974235	None	0	0	0	0	0	0	0	0	0	0	0	0	0	INS	0	INS	0	0
chr2	150227497	150227497	None	0	0	0	0	0	0	0	0	0	0	0	0	0	0	0	0	INS	0
chr2	153436285	153436285	+	0	0	0	0	INS	0	0	0	0	0	0	0	0	0	0	0	0	0
chr2	154727213	154727213	-	0	0	0	0	0	0	0	0	0	0	0	0	0	0	0	0	0	INS
chr2	156223645	156223645	+	0	INS	INS	INS	0	0	0	INS	0	0	0	0	INS	INS	0	0	INS	0
chr2	158191292	158191292	+	0	0	0	0	0	0	0	0	0	0	0	0	0	0	0	0	INS	0
chr2	162790901	162790901	None	0	0	0	0	0	0	0	0	0	0	0	0	0	0	0	0	INS	0
chr2	163332406	163332406	+	0	0	0	0	0	0	0	0	0	0	0	0	0	0	INS	0	0	0
chr2	163352129	163352129	-	0	0	0	0	0	0	0	0	0	INS	0	0	0	INS	0	INS	INS	0
chr2	163468387	163468980	+	1	DEL	DEL	DEL	1	1	1	1	1	1	1	1	DEL	1	1	DEL	DEL	1
chr2	166120044	166120044	-	0	0	0	0	0	0	0	0	0	INS	0	0	0	0	0	INS	INS	0
chr2	168569173	168569173	+	0	INS	INS	INS	INS	INS	INS	INS	0	0	INS	INS	INS	INS	0	0	INS	0
chr3	32046985	32046985	-	0	0	0	0	INS	0	0	0	0	0	0	0	0	0	0	0	0	0
chr3	47489910	47489910	None	0	0	0	0	INS	INS	INS	INS	0	INS	INS	INS	0	INS	0	INS	INS	0
chr3	48057218	48057218	None	0	0	0	0	0	0	0	0	0	0	INS	0	0	0	0	0	INS	0
chr3	53229482	53229482	None	0	0	0	0	0	0	0	0	0	0	0	0	0	0	0	INS	0	0
chr3	54598639	54598639	None	0	0	0	0	INS	0	INS	INS	0	INS	INS	0	0	INS	0	INS	INS	0
chr3	56152312	56152312	None	0	0	0	0	0	0	0	0	0	0	0	0	0	0	0	0	INS	0
chr3	59403047	59403047	-	0	0	0	0	0	0	0	0	0	0	0	0	0	0	0	INS	0	0
chr3	65679417	65679417	-	0	0	0	0	0	0	0	0	0	0	0	0	0	0	0	INS	0	0
chr3	65681349	65681349	None	0	0	0	0	0	0	0	0	0	INS	0	0	0	INS	0	0	0	0
chr3	65846163	65846163	None	0	0	0	0	0	0	0	0	0	0	0	0	0	0	0	INS	0	0
chr3	66900002	66907724	+	1	1	1	1	1	1	1	1	1	DEL	1	1	1	1	1	1	DEL	DEL
chr3	69069626	69069626	None	0	0	0	0	0	0	0	0	0	0	0	0	0	0	0	0	INS	0
chr3	72638615	72638615	+	0	0	0	0	0	0	0	0	0	INS	0	0	0	0	0	0	0	0
chr3	78502990	78502990	None	0	INS	INS	INS	0	0	0	0	0	INS	0	0	INS	0	0	INS	INS	0
chr3	79652155	79652155	-	0	0	0	0	0	0	0	0	0	INS	0	0	0	0	0	0	0	0
chr3	85771890	85771890	-	0	0	0	0	0	0	0	0	0	0	0	0	0	0	0	INS	0	0
chr3	86052226	86052226	None	0	0	0	0	0	0	0	0	0	0	0	0	0	0	0	0	INS	INS
chr3	88080889	88080889	-	0	0	0	0	INS	0	INS	0	0	0	0	INS	0	0	INS	0	0	0
chr3	90168573	90168573	-	0	0	0	0	INS	0	0	0	0	0	0	0	0	0	0	0	0	0
chr3	93468509	93468509	None	0	0	0	0	0	0	0	0	0	0	0	INS	0	0	0	0	0	0
chr3	106560061	106560061	-	0	0	0	0	0	0	0	0	0	0	0	0	0	0	INS	0	0	0
chr3	110057190	110057190	None	0	0	0	0	0	0	0	0	0	0	0	0	0	0	0	INS	INS	0
chr3	126841733	126841733	None	0	INS	0	INS	0	0	0	0	0	INS	0	0	INS	INS	0	INS	INS	0
chr3	126921424	126921424	None	0	0	0	0	0	INS	0	0	0	0	0	INS	0	0	0	0	0	0
chr3	129252992	129252992	None	0	0	0	0	0	0	0	0	0	INS	0	0	0	0	0	INS	0	0
chr3	144136676	144136676	+	0	0	0	0	0	0	0	0	0	INS	0	0	0	0	0	0	0	0
chr3	151986103	151995150	+	1	DEL	DEL	DEL	1	DEL	DEL	DEL	1	DEL	DEL	1	DEL	1	1	1	DEL	DEL
chr3	153718776	153718776	None	0	0	0	0	0	0	0	0	0	INS	0	0	0	0	0	INS	0	INS
chr3	158498162	158498162	None	0	INS	0	0	0	0	0	0	0	0	0	0	0	0	0	0	INS	0
chr4	15163351	15169960	-	1	DEL	DEL	DEL	DEL	DEL	DEL	1	1	DEL	1	1	DEL	DEL	1	DEL	DEL	1
chr4	16640047	16640047	None	0	0	0	0	0	0	0	0	0	0	0	0	0	INS	0	0	INS	0
chr4	32877339	32884706	-	1	DEL	DEL	DEL	DEL	DEL	DEL	DEL	1	DEL	DEL	DEL	1	DEL	1	DEL	DEL	DEL
chr4	34858141	34858141	-	0	0	0	0	INS	INS	0	INS	0	0	INS	INS	0	INS	0	0	0	0
chr4	44212014	44212014	+	0	0	0	0	0	0	0	0	0	INS	0	0	0	0	0	INS	0	0
chr4	45122383	45122383	-	0	0	0	0	0	0	0	0	0	0	0	0	0	0	0	0	0	INS
chr4	59259082	59259082	+	0	0	0	0	0	0	0	0	0	INS	0	0	0	0	0	0	0	0
chr4	83059261	83059261	+	0	0	0	0	0	0	0	0	0	0	0	0	0	0	0	INS	INS	0
chr4	86318190	86318190	-	0	0	0	0	0	0	0	0	0	0	0	0	0	0	0	0	0	INS
chr4	86511322	86511322	-	0	0	0	0	0	0	0	0	0	0	0	0	0	0	0	INS	INS	0
chr4	94443976	94443976	-	0	INS	0	0	0	0	0	0	0	INS	0	0	0	INS	0	INS	INS	0
chr4	96584261	96584261	None	0	0	0	0	0	0	0	0	0	INS	0	0	0	0	0	0	0	0
chr4	98491623	98491623	+	0	INS	INS	INS	0	INS	INS	INS	0	0	INS	INS	INS	INS	0	0	0	INS
chr4	98579494	98579494	+	0	0	0	0	0	INS	INS	INS	0	0	INS	0	0	0	0	0	0	0
chr4	99343896	99343896	-	0	0	0	0	0	0	0	0	0	INS	0	0	0	0	0	0	0	0
chr4	101535765	101544751	-	1	1	1	1	DEL	DEL	DEL	DEL	1	DEL	DEL	1	1	1	DEL	DEL	DEL	DEL
chr4	107816671	107816671	+	0	INS	INS	INS	0	INS	0	0	0	INS	0	0	INS	0	0	INS	INS	0
chr4	107818658	107827684	-	1	DEL	DEL	DEL	DEL	DEL	DEL	DEL	1	1	DEL	1	DEL	1	1	1	1	1
chr4	108653075	108653075	-	0	INS	INS	INS	0	INS	0	0	0	0	0	0	INS	0	0	0	0	0
chr4	108663257	108663257	None	0	0	0	0	0	0	0	0	0	0	0	0	0	0	0	0	INS	0
chr4	120508157	120508157	-	0	0	0	0	INS	INS	0	0	0	0	0	0	0	0	0	INS	INS	0
chr4	120787475	120787475	-	0	INS	INS	INS	INS	0	INS	INS	0	0	INS	INS	INS	INS	0	0	0	0
chr4	132651872	132657542	+	1	1	DEL	DEL	DEL	DEL	DEL	DEL	1	DEL	DEL	DEL	DEL	DEL	1	1	DEL	1
chr4	133715335	133720607	+	1	DEL	DEL	DEL	DEL	DEL	DEL	DEL	1	DEL	DEL	DEL	DEL	DEL	1	1	DEL	DEL
chr4	136892699	136892699	+	0	0	0	0	0	0	0	0	0	INS	0	0	0	0	0	0	0	0
chr4	142225976	142225976	-	0	0	0	0	0	0	0	0	0	0	0	0	0	0	0	0	INS	0
chr4	145686200	145694963	-	1	DEL	DEL	DEL	1	DEL	DEL	1	DEL	1	1	DEL	DEL	1	1	1	1	DEL
chr4	146592937	146601663	+	1	DEL	1	1	1	1	1	1	1	1	1	1	1	1	1	1	DEL	DEL
chr4	151260393	151260393	-	0	0	0	0	0	0	0	0	0	0	0	0	0	0	0	INS	0	0
chr4	155520919	155520919	-	0	0	0	0	0	0	0	0	0	0	0	0	0	0	0	0	0	INS
chr5	3795139	3795139	None	0	0	0	0	0	0	0	0	0	0	0	0	0	INS	0	0	INS	0
chr5	15254972	15254972	None	0	0	0	0	0	0	0	0	0	0	0	0	0	0	0	INS	0	INS
chr5	16535124	16535124	None	0	INS	0	0	INS	0	0	0	0	INS	0	INS	INS	0	0	INS	INS	0
chr5	20253880	20253880	None	0	INS	0	INS	0	0	0	0	0	INS	0	0	0	0	0	INS	INS	0
chr5	23721128	23727978	+	1	1	1	1	1	1	1	1	1	DEL	1	1	1	1	1	1	1	1
chr5	24161248	24161248	-	0	0	0	0	0	0	0	0	0	0	0	INS	0	0	0	0	0	0
chr5	24185872	24185872	None	0	0	0	0	0	INS	0	INS	0	0	0	0	0	INS	INS	0	0	INS
chr5	24736517	24745493	+	1	DEL	DEL	DEL	DEL	DEL	1	DEL	1	DEL	DEL	DEL	DEL	DEL	DEL	DEL	DEL	DEL
chr5	30027440	30027440	None	0	0	0	0	0	0	0	0	0	0	0	0	0	0	0	0	INS	0
chr5	39086915	39086915	None	0	0	0	0	INS	INS	0	INS	0	0	0	0	0	0	INS	0	INS	INS
chr5	43599179	43608224	+	1	1	1	1	1	1	DEL	1	1	DEL	1	DEL	1	1	DEL	DEL	DEL	DEL
chr5	44525606	44534592	+	1	DEL	DEL	DEL	DEL	DEL	DEL	DEL	1	DEL	DEL	DEL	DEL	DEL	DEL	DEL	DEL	DEL
chr5	45910318	45910318	None	0	0	0	0	0	0	0	0	0	INS	0	0	0	0	INS	INS	INS	INS
chr5	53119315	53119315	None	0	0	0	0	0	0	0	0	0	0	0	0	0	0	0	0	INS	0
chr5	54073490	54073490	+	0	0	0	0	INS	0	0	0	0	0	0	0	0	0	0	0	0	0
chr5	54566190	54566190	None	0	0	0	0	0	0	0	0	0	INS	0	0	0	0	0	INS	INS	0
chr5	54700896	54700896	None	0	0	0	0	0	0	0	0	0	0	0	0	0	0	0	INS	INS	0
chr5	68854783	68854783	-	0	0	0	0	0	0	0	0	0	0	0	0	0	0	0	INS	0	0
chr5	72584517	72584517	-	0	0	0	0	0	0	0	0	0	0	0	0	0	0	0	INS	0	0
chr5	77359540	77368526	+	1	1	1	1	DEL	DEL	1	DEL	1	DEL	DEL	DEL	1	DEL	1	DEL	1	DEL
chr5	82575937	82575937	None	0	0	0	0	0	0	0	0	0	0	0	0	0	0	0	0	INS	0
chr5	93459364	93459364	+	0	0	0	0	INS	0	INS	INS	0	0	INS	INS	0	INS	0	0	0	0
chr5	97634186	97634186	+	0	0	0	0	0	0	0	0	0	INS	0	0	0	0	0	INS	INS	0
chr5	103953081	103953081	-	0	0	0	0	0	0	0	0	0	0	0	0	0	0	0	INS	0	0
chr5	108819425	108819425	-	0	0	0	0	0	0	0	INS	0	0	INS	0	0	0	0	0	0	0
chr5	108869577	108869577	None	0	0	0	0	0	0	0	INS	0	0	INS	0	0	0	0	INS	0	0
chr5	110329567	110337037	-	1	DEL	1	1	DEL	DEL	DEL	1	1	1	DEL	1	DEL	1	1	DEL	1	1
chr5	114627595	114627595	-	0	0	0	0	0	0	0	0	0	0	0	0	0	0	0	INS	INS	0
chr5	122642867	122650230	+	1	DEL	DEL	DEL	1	DEL	DEL	1	1	DEL	1	1	DEL	DEL	1	DEL	DEL	DEL
chr5	123362544	123362544	+	0	INS	INS	INS	0	INS	INS	0	0	0	0	0	INS	0	0	0	0	0
chr5	128169707	128169707	-	0	0	0	0	0	0	0	0	0	0	0	0	0	0	0	INS	0	0
chr5	130134974	130134974	-	0	0	0	0	0	0	0	0	0	0	0	0	0	0	0	0	INS	0
chr5	130299349	130299349	-	0	0	0	0	0	0	0	0	0	0	0	0	0	0	0	0	0	INS
chr5	130815072	130815072	-	0	0	0	0	0	0	0	0	0	0	0	0	0	INS	0	0	0	0
chr5	138372386	138372386	None	0	0	0	0	0	0	0	0	0	0	0	0	0	0	0	0	INS	0
chr5	143885281	143885281	+	0	0	0	0	0	0	0	0	0	0	INS	0	0	0	0	0	0	0
chr5	144833722	144833722	+	0	0	0	0	0	0	0	0	0	0	0	0	0	0	0	INS	0	0
chr5	145430711	145439696	+	1	DEL	DEL	DEL	DEL	DEL	DEL	DEL	1	DEL	DEL	DEL	DEL	DEL	DEL	DEL	DEL	DEL
chr6	6545189	6545189	-	0	0	0	0	0	0	0	0	0	INS	0	0	0	0	0	0	0	0
chr6	8160683	8160683	-	0	INS	INS	INS	0	0	0	0	0	0	0	0	0	0	0	INS	INS	0
chr6	8180526	8180526	None	0	0	0	0	0	0	0	0	0	INS	0	0	0	0	0	0	0	0
chr6	9675139	9675139	None	0	0	0	0	0	0	0	0	0	0	0	0	0	0	0	INS	INS	0
chr6	18503002	18503002	None	0	0	0	0	0	0	0	0	0	0	0	0	0	0	0	0	INS	0
chr6	19935118	19935118	None	0	INS	0	0	0	0	0	0	0	0	0	0	0	0	0	0	INS	0
chr6	25268758	25268758	None	0	0	0	0	0	0	0	0	0	INS	0	0	0	0	0	0	0	0
chr6	28054711	28054711	None	0	0	0	0	0	0	0	0	0	0	0	0	0	0	0	INS	0	0
chr6	48467660	48467660	None	0	0	0	0	0	0	0	0	0	0	0	0	0	0	0	0	INS	0
chr6	48507289	48507289	+	0	0	0	0	0	INS	0	0	0	0	0	0	0	INS	0	0	0	0
chr6	55964207	55964207	None	0	0	0	0	0	0	0	0	0	0	0	0	0	0	0	0	INS	0
chr6	56267917	56267917	None	0	INS	INS	INS	0	0	0	0	0	0	0	0	INS	0	INS	0	0	0
chr6	71204257	71204257	None	0	0	0	0	0	0	0	INS	0	INS	INS	0	0	0	0	0	0	0
chr6	71634355	71634355	+	0	0	0	0	0	0	0	0	0	0	0	0	0	0	0	INS	0	0
chr6	73141308	73141308	-	0	0	0	0	0	0	0	0	0	0	0	0	0	0	0	INS	0	0
chr6	73236788	73244151	-	1	DEL	DEL	DEL	DEL	DEL	DEL	DEL	1	DEL	DEL	DEL	DEL	DEL	DEL	DEL	DEL	DEL
chr6	113455172	113455172	-	0	0	0	0	0	0	0	0	0	0	0	INS	0	0	INS	0	INS	0
chr6	120086672	120086672	None	0	INS	INS	0	0	0	0	0	0	0	0	0	0	0	0	INS	0	0
chr6	128432563	128432563	None	0	0	0	0	0	0	0	0	0	0	0	0	0	0	0	INS	0	0
chr6	128485876	128485876	None	0	0	0	0	0	0	0	0	0	INS	0	0	0	0	0	INS	INS	0
chr6	128521483	128521483	+	0	INS	INS	INS	INS	INS	INS	INS	0	INS	INS	INS	INS	INS	INS	INS	0	INS
chr6	134364769	134364769	+	0	0	0	0	0	0	0	0	0	INS	0	0	0	0	0	0	INS	0
chr6	134895895	134895895	-	0	0	0	0	0	0	0	0	0	0	0	0	0	0	0	INS	0	0
chr6	136435329	136435329	+	0	0	0	0	0	0	INS	0	0	0	0	0	0	0	0	0	0	0
chr6	142925172	142925172	-	0	0	0	0	0	0	0	0	0	0	0	0	0	0	0	INS	INS	0
chr6	145584141	145584141	None	0	0	0	0	0	0	0	0	0	0	0	0	0	0	0	0	INS	0
chr6	145739159	145739159	-	0	0	0	0	INS	0	0	INS	0	0	0	INS	0	0	INS	0	0	0
chr6	149405448	149405448	None	0	0	0	0	0	0	0	INS	0	0	0	INS	0	0	0	0	0	0
chr7	3481710	3481710	None	0	INS	0	INS	INS	0	0	0	0	0	0	0	0	0	0	0	0	0
chr7	3482622	3482622	None	0	0	INS	0	INS	INS	INS	0	0	0	0	0	INS	0	0	0	0	0
chr7	13535707	13535707	+	0	0	0	0	0	0	0	0	0	0	0	0	0	INS	0	0	0	0
chr7	16563863	16563863	+	0	0	0	0	INS	0	0	0	0	0	0	0	0	0	0	0	0	0
chr7	20047741	20047741	-	0	0	0	0	0	0	0	0	0	0	0	0	0	0	0	INS	0	0
chr7	25235124	25235124	None	0	INS	0	0	0	0	0	0	0	INS	0	0	INS	INS	0	0	INS	0
chr7	28471935	28471935	-	0	0	0	0	INS	INS	INS	0	0	0	0	0	0	0	0	0	INS	0
chr7	30400301	30408905	+	1	DEL	DEL	DEL	DEL	DEL	DEL	DEL	1	DEL	1	DEL	DEL	DEL	DEL	DEL	DEL	1
chr7	30756290	30756290	None	0	0	0	0	0	0	INS	0	0	0	0	0	0	0	0	INS	0	0
chr7	31473659	31482644	+	1	DEL	DEL	DEL	DEL	DEL	DEL	1	1	DEL	1	DEL	DEL	DEL	DEL	DEL	DEL	DEL
chr7	31489445	31489445	-	0	0	0	0	0	0	0	0	0	0	0	0	0	0	0	INS	0	0
chr7	47414706	47414706	None	0	0	0	0	0	0	0	0	0	0	0	0	0	0	0	0	INS	0
chr7	48839257	48839257	None	0	0	0	0	0	0	0	0	0	0	0	0	0	0	0	INS	0	0
chr7	48844310	48844310	+	0	0	0	0	0	0	0	0	0	0	0	INS	INS	0	0	0	0	0
chr7	50923098	50923098	None	0	INS	0	0	0	0	0	0	0	INS	0	0	0	0	0	INS	INS	0
chr7	51149987	51149987	+	0	0	0	0	0	INS	INS	0	0	0	0	0	0	0	0	0	0	0
chr7	52741734	52741734	-	0	0	0	0	0	0	0	0	0	0	0	0	INS	0	0	0	0	0
chr7	60969862	60969862	None	0	0	0	0	0	0	0	0	0	0	0	0	0	0	0	0	INS	0
chr7	68775490	68775490	+	0	INS	0	0	0	0	0	0	0	0	0	INS	0	0	0	0	0	0
chr7	75397101	75397101	None	0	0	0	0	0	0	0	0	0	0	0	0	0	0	0	0	INS	INS
chr7	81489191	81489191	None	0	0	INS	0	0	0	0	0	0	0	0	0	0	0	0	0	INS	INS
chr7	86411024	86411024	+	0	INS	0	0	0	0	0	0	0	0	0	0	0	0	0	0	0	0
chr7	86797395	86797395	None	0	INS	0	0	0	INS	INS	0	0	INS	0	0	0	INS	0	INS	INS	0
chr7	87264173	87264173	-	0	INS	0	0	0	0	0	0	0	0	0	0	0	0	0	0	0	0
chr7	88983007	88983007	+	0	0	0	0	0	0	0	0	0	0	0	0	0	0	0	INS	0	0
chr7	93588340	93588340	+	0	0	0	0	INS	INS	INS	0	0	0	0	0	0	INS	0	0	INS	0
chr7	106274207	106274207	None	0	0	0	0	0	0	0	INS	0	INS	INS	INS	0	INS	0	INS	0	0
chr7	106361085	106361085	None	0	0	0	0	0	0	0	0	0	0	INS	0	0	0	0	0	0	0
chr7	107399428	107399428	+	0	0	0	0	0	0	0	0	0	0	0	0	0	INS	0	0	0	0
chr7	107537638	107537638	None	0	0	0	0	0	0	0	INS	0	INS	INS	INS	0	0	0	INS	0	0
chr7	112701510	112701510	-	0	0	0	0	0	0	0	0	0	0	0	0	0	0	0	INS	0	0
chr7	114926891	114926891	None	0	0	0	0	0	0	0	0	0	0	0	0	0	0	0	0	INS	0
chr7	117346973	117346973	-	0	0	0	0	0	0	0	0	0	0	0	0	0	0	0	INS	0	0
chr7	120776725	120776725	+	0	0	0	0	0	0	0	INS	0	INS	INS	INS	0	0	INS	INS	0	0
chr7	123575623	123581300	+	1	DEL	DEL	1	DEL	1	DEL	DEL	1	DEL	DEL	DEL	DEL	1	1	DEL	DEL	DEL
chr7	124257592	124257592	-	0	INS	INS	INS	0	0	0	0	0	0	0	0	INS	0	0	INS	INS	0
chr7	133359193	133359193	+	0	0	0	0	0	0	0	0	0	INS	0	0	0	0	0	0	0	0
chr7	145249374	145249374	+	0	0	0	0	0	0	0	0	0	0	0	INS	0	0	0	0	0	0
chr7	147324192	147324192	-	0	0	0	0	0	0	0	0	0	0	0	0	0	0	0	0	0	INS
chr7	148139537	148139537	-	0	0	0	0	0	0	0	0	0	0	0	0	0	0	0	INS	0	0
chr7	149072871	149072871	+	0	0	0	0	0	0	0	0	0	0	0	0	0	0	0	0	0	INS
chr8	13799072	13799072	-	0	0	0	0	0	0	0	0	0	0	0	0	0	0	0	INS	0	0
chr8	14011439	14011439	None	0	0	0	0	0	0	0	0	0	INS	0	0	0	0	0	INS	0	0
chr8	14017421	14017421	+	0	0	0	0	INS	0	INS	0	0	0	0	0	0	0	0	0	0	0
chr8	31697682	31697682	None	0	0	0	0	0	0	0	0	0	0	0	0	0	0	0	0	INS	0
chr8	34174148	34174148	None	0	0	0	0	0	0	0	0	0	INS	0	0	0	0	0	0	0	0
chr8	34939828	34939828	None	0	INS	0	0	0	INS	0	0	0	0	0	0	INS	INS	0	0	0	INS
chr8	41268168	41268168	+	0	INS	INS	INS	INS	INS	INS	0	0	0	INS	INS	INS	INS	0	INS	0	INS
chr8	72303836	72303836	-	0	0	0	0	0	0	0	0	0	0	0	0	0	0	0	0	INS	0
chr8	74304109	74304646	+	1	DEL	DEL	DEL	DEL	1	DEL	1	1	1	DEL	DEL	DEL	1	DEL	1	1	DEL
chr8	74473936	74473936	-	0	0	0	0	0	0	0	0	0	0	0	0	0	0	0	INS	0	0
chr8	74791388	74791388	+	0	INS	INS	INS	0	0	INS	INS	0	0	INS	INS	0	0	INS	0	0	0
chr8	80054343	80054343	-	0	0	0	0	0	0	0	0	0	0	0	0	0	0	0	0	0	INS
chr8	81145832	81145832	-	0	0	0	0	0	0	0	0	0	0	0	0	0	0	0	INS	0	0
chr8	87649757	87656149	-	1	1	DEL	1	DEL	DEL	1	DEL	1	1	1	DEL	DEL	DEL	1	1	DEL	DEL
chr8	93410192	93415864	+	1	DEL	DEL	DEL	DEL	1	DEL	1	1	DEL	DEL	DEL	DEL	DEL	DEL	DEL	DEL	DEL
chr8	96020544	96020544	None	0	0	0	0	0	0	0	0	0	0	0	0	0	0	0	INS	0	0
chr8	101148760	101148760	+	0	0	0	0	0	0	0	0	0	0	0	0	0	0	0	INS	0	0
chr8	108101102	108101102	+	0	0	0	0	INS	0	0	0	0	0	0	0	0	0	0	0	0	0
chr8	108459362	108459362	-	0	0	0	0	0	0	0	0	0	0	0	0	0	0	0	INS	0	0
chr8	113455717	113455717	None	0	0	0	0	0	0	0	0	0	0	0	0	0	0	0	INS	INS	0
chr8	114173895	114173895	+	0	0	0	0	0	0	0	0	0	0	0	0	0	0	0	INS	0	0
chr8	117435780	117435780	-	0	0	0	0	0	0	0	0	0	INS	0	0	0	0	0	0	0	0
chr8	119543645	119543645	None	0	0	0	0	0	0	0	INS	0	0	INS	INS	0	0	0	0	0	0
chr8	122413464	122420939	-	1	1	1	1	1	1	1	1	1	DEL	1	1	1	1	1	DEL	DEL	DEL
chr8	125688613	125695979	+	1	DEL	DEL	DEL	DEL	DEL	DEL	DEL	1	DEL	1	1	DEL	1	1	DEL	DEL	DEL
chr8	125949712	125958447	-	1	DEL	DEL	DEL	1	1	1	1	1	DEL	1	1	1	1	DEL	DEL	1	DEL
chr8	125975150	125975150	None	0	0	0	0	0	0	0	0	0	INS	0	0	0	0	0	0	0	INS
chr9	6656644	6656644	None	0	0	0	0	0	0	0	0	0	0	0	0	0	0	0	INS	0	INS
chr9	13048236	13048236	+	0	0	0	0	0	0	0	0	0	INS	0	0	0	0	0	0	0	INS
chr9	16474511	16474511	None	0	0	0	0	0	0	0	0	0	0	0	0	0	0	0	INS	0	0
chr9	19498244	19498244	-	0	0	0	0	0	0	0	0	0	INS	0	0	0	0	0	0	0	0
chr9	20396221	20396221	+	0	0	0	0	0	0	0	0	0	0	0	0	INS	0	0	0	0	0
chr9	21706344	21706344	+	0	0	0	0	0	0	0	0	0	0	0	0	INS	INS	0	0	0	0
chr9	25641141	25641141	None	0	0	0	0	0	0	0	0	0	0	0	0	0	0	0	0	INS	0
chr9	30819574	30819574	-	0	0	0	0	0	0	0	0	0	0	0	0	0	0	0	INS	0	0
chr9	38493484	38493484	None	0	0	0	0	0	0	0	0	0	0	0	0	0	0	0	0	INS	0
chr9	41713567	41720355	-	1	1	DEL	DEL	DEL	DEL	1	DEL	1	DEL	DEL	1	DEL	DEL	DEL	1	DEL	DEL
chr9	43664631	43664631	-	0	0	0	0	INS	0	0	0	0	0	0	0	0	0	0	0	INS	0
chr9	44171010	44171010	+	0	0	0	0	0	0	0	0	0	0	0	0	0	0	0	INS	0	0
chr9	62286982	62295745	+	1	DEL	DEL	DEL	1	DEL	1	DEL	1	DEL	DEL	DEL	DEL	DEL	DEL	1	DEL	DEL
chr9	65061281	65061281	-	0	0	0	0	0	INS	0	INS	0	INS	0	0	0	INS	0	INS	INS	0
chr9	65448856	65448856	-	0	0	0	0	0	0	0	0	0	0	0	0	0	0	0	0	0	INS
chr9	67136280	67136280	+	0	0	0	0	INS	INS	INS	INS	0	0	0	0	0	0	0	0	0	0
chr9	68038983	68038983	None	0	0	0	0	0	0	0	0	0	0	0	0	0	0	0	0	INS	0
chr9	70363971	70363971	None	0	INS	0	0	0	0	0	0	0	0	0	0	0	0	0	INS	0	0
chr9	73956687	73956687	+	0	INS	INS	INS	0	0	0	0	0	0	0	0	INS	0	0	0	0	0
chr9	75038326	75038326	+	0	0	0	0	0	0	0	0	0	0	0	INS	0	0	0	0	0	0
chr9	75201733	75201733	None	0	0	0	0	0	0	0	0	0	INS	0	0	0	0	0	INS	0	0
chr9	78059761	78059761	+	0	0	0	0	0	0	0	0	0	0	0	0	0	0	0	0	0	INS
chr9	78068159	78068159	+	0	0	0	0	0	0	0	0	0	0	0	0	0	0	0	INS	0	0
chr9	78352171	78352171	+	0	0	0	0	0	0	0	0	0	0	0	0	0	0	0	0	0	INS
chr9	83229889	83229889	None	0	0	0	0	0	0	0	0	0	0	0	0	0	0	0	0	INS	0
chr9	95424140	95424140	+	0	0	0	0	0	0	0	0	0	0	0	0	0	0	0	0	0	INS
chr9	99092870	99092870	None	0	0	0	0	0	0	0	0	0	0	0	0	0	INS	INS	0	0	0
chr9	108191414	108191414	-	0	0	0	0	0	0	0	0	0	0	0	0	0	0	0	INS	0	0
chr9	108552559	108552559	+	0	0	0	0	0	0	0	0	0	0	0	0	0	0	0	INS	0	0
chr9	111429043	111429745	+	1	DEL	DEL	DEL	DEL	DEL	DEL	DEL	1	DEL	DEL	DEL	DEL	DEL	DEL	1	DEL	DEL
chr9	114854079	114854079	+	0	INS	INS	INS	0	0	0	0	0	0	0	0	INS	0	0	0	0	0
chr9	116325048	116325048	None	0	0	0	0	0	0	0	0	0	0	0	0	0	0	0	0	INS	0
chr9	116409777	116409777	+	0	0	0	0	0	0	0	0	0	0	0	0	0	0	0	INS	0	0
chrX	15051173	15060158	+	1	1	1	1	DEL	1	1	1	1	DEL	1	1	1	1	1	DEL	DEL	DEL
chrX	15734146	15734146	None	0	0	0	0	0	0	0	0	0	0	0	0	0	0	0	0	INS	0
chrX	19344970	19344970	None	0	0	0	0	0	0	0	0	0	INS	0	0	0	0	0	INS	0	0
chrX	22232347	22232347	None	0	0	0	0	0	0	0	0	0	0	0	0	0	0	0	0	INS	0
chrX	39481309	39481309	-	0	0	0	0	0	0	0	0	0	0	0	0	0	0	0	INS	0	0
chrX	75444130	75444130	+	0	0	0	0	0	0	0	0	0	0	0	0	0	0	0	INS	0	0
chrX	86720815	86720815	None	0	0	0	0	0	0	0	0	0	INS	0	0	0	0	0	INS	0	0
chrX	88355647	88355647	+	0	0	0	0	0	0	0	0	0	0	0	0	0	0	0	INS	0	0
chrX	93191497	93191497	None	0	0	0	0	0	0	0	0	0	INS	0	0	0	0	0	0	0	0
chrX	101452665	101452665	-	0	0	0	0	0	0	0	0	0	0	0	0	0	INS	0	0	0	0
chrX	103131228	103131228	-	0	0	0	0	0	0	0	0	0	0	0	0	0	0	0	0	INS	0
chrX	107529435	107529435	-	0	0	0	0	0	0	0	0	0	0	0	0	0	0	0	0	0	INS
chrX	111110048	111110048	None	0	0	0	0	0	0	0	0	0	0	0	0	0	0	0	0	INS	0
chrX	126074198	126074198	+	0	0	0	0	0	0	0	0	0	0	0	0	0	0	0	INS	0	0
chrX	140586183	140586183	+	0	0	0	0	0	0	0	0	0	0	0	0	0	INS	0	0	0	0
chrX	155848537	155848537	None	0	0	0	0	0	0	0	0	0	INS	0	0	0	0	0	INS	INS	0
