# Supplementary material for: The genomic landscape shaped by selection on transposable elements across 18 mouse strains
Source: Genome Biol. 2012 Jun 15;13(6):R45. doi: 10.1186/gb-2012-13-6-r45 (PMC3446317; doi:10.1186/gb-2012-13-6-r45)
Supplement: Additional file 13 — Supplementary file 1. Tab deliminated file with all the TEVs with strain distribution pattern. B6+ TEVs are denoted as the default '1' if the same as the reference and 'DEL' if called as absent in a strain. B6- TEVs are denoted as the default '0' if the same as the reference and 'INS' if called as inserted in a strain. We conservatively estimate there to be 103,798 TEVs, although 110,930 TEVs classified in these files are due to instances of TEVs being annotated as different subfamilies in different strains (for example, LINE versus LINE_frag). [file gb-2012-13-6-r45-S13.TGZ › bed_files/RLTR10.shared.tab]

chrm	start	stop	ori	C57B6_ref	129P2	129S1	129S5	AKR	A_J	BALB	C3H	C57BL	CAST	CBA	DBA	LP_J	NOD	NZO	PWK	SPRET	WSB
chr1	3462023	3462528	+	1	1	1	1	1	1	1	1	1	1	1	1	1	1	1	1	DEL	1
chr1	3667629	3667629	-	0	0	0	0	0	0	0	0	0	0	0	0	0	0	0	0	INS	0
chr1	3686332	3686332	-	0	0	0	0	0	0	0	0	0	0	0	INS	0	0	0	0	0	0
chr1	5521618	5521618	+	0	0	0	0	0	0	0	0	0	0	0	0	0	0	0	0	INS	0
chr1	5548710	5548710	-	0	0	0	0	0	0	0	0	0	0	0	0	0	0	0	0	INS	0
chr1	6096853	6096853	None	0	0	0	0	0	INS	INS	0	0	0	0	INS	0	0	0	INS	0	0
chr1	6163558	6163558	None	0	0	0	0	0	INS	0	0	0	0	INS	INS	0	0	0	0	0	0
chr1	6643085	6643085	-	0	0	0	0	0	0	0	0	0	0	0	0	0	0	0	0	INS	0
chr1	7540534	7540534	None	0	0	0	0	0	0	0	INS	0	0	INS	0	0	0	0	0	0	INS
chr1	7578029	7578029	+	0	0	0	0	0	0	0	0	0	0	0	0	0	0	0	0	0	INS
chr1	7619753	7619753	+	0	INS	INS	INS	INS	INS	INS	0	0	0	0	0	INS	INS	INS	0	0	0
chr1	7775586	7776017	-	1	1	1	1	1	1	1	1	1	DEL	1	1	1	1	1	1	DEL	1
chr1	7901556	7901556	-	0	INS	INS	0	INS	INS	INS	INS	0	0	INS	0	INS	INS	0	INS	0	0
chr1	8017066	8020645	-	1	DEL	DEL	DEL	DEL	DEL	DEL	DEL	1	DEL	DEL	DEL	DEL	DEL	DEL	DEL	DEL	1
chr1	8087552	8087552	None	0	0	0	0	0	0	0	INS	0	INS	0	0	0	0	0	INS	INS	0
chr1	8180102	8187221	+	1	DEL	DEL	DEL	DEL	DEL	DEL	1	1	1	1	DEL	DEL	DEL	DEL	DEL	DEL	1
chr1	8491156	8491156	+	0	INS	INS	INS	INS	INS	INS	0	0	0	0	INS	INS	INS	INS	0	0	0
chr1	8542885	8542885	+	0	0	0	0	0	0	0	0	0	0	0	0	0	0	0	0	INS	0
chr1	8921194	8921194	-	0	0	0	0	0	0	0	0	0	0	0	0	0	0	0	0	INS	0
chr1	9442015	9442015	-	0	0	0	0	0	0	0	0	0	0	0	0	0	0	0	INS	0	0
chr1	9580457	9580457	-	0	0	0	0	0	0	0	0	0	0	0	0	0	0	0	INS	0	0
chr1	9588005	9588404	-	1	1	1	1	1	1	1	1	1	1	1	1	1	1	1	1	DEL	1
chr1	9606997	9606997	-	0	0	0	0	0	0	0	0	0	0	0	0	0	0	0	INS	0	0
chr1	10046636	10046636	-	0	0	0	0	0	0	0	0	0	0	0	0	0	0	0	0	INS	0
chr1	10234802	10234802	+	0	INS	INS	INS	0	0	0	0	0	0	0	0	INS	0	0	0	0	0
chr1	10280454	10280454	+	0	0	0	0	0	0	0	0	0	0	0	0	0	0	0	0	INS	0
chr1	10912458	10915727	-	1	1	1	1	1	1	1	DEL	1	DEL	DEL	1	1	1	1	DEL	DEL	1
chr1	10926628	10927062	+	1	1	1	1	1	1	1	1	1	DEL	1	1	1	1	1	1	DEL	1
chr1	11028552	11028552	-	0	0	0	0	0	0	0	0	0	INS	0	0	0	0	0	0	0	0
chr1	11051540	11051540	-	0	0	0	0	0	0	0	0	0	0	0	0	0	0	0	0	INS	0
chr1	11153089	11153089	-	0	0	0	0	0	0	0	0	0	0	0	0	0	0	0	0	INS	0
chr1	11285666	11285666	-	0	0	0	0	0	0	0	0	0	0	0	0	0	0	0	INS	0	0
chr1	11480805	11480805	-	0	0	0	0	0	0	0	INS	0	0	INS	0	0	0	0	0	0	0
chr1	11711564	11711564	-	0	INS	INS	INS	INS	INS	INS	INS	0	0	0	0	INS	INS	INS	0	INS	0
chr1	12028572	12031629	-	1	1	1	1	DEL	1	1	1	1	1	DEL	1	1	1	1	1	1	1
chr1	13042820	13042820	-	0	0	0	0	0	0	0	0	0	0	0	INS	0	0	0	INS	0	0
chr1	13238702	13238702	+	0	0	0	0	0	0	0	0	0	0	0	0	0	0	0	0	INS	0
chr1	14339595	14339595	-	0	0	0	0	0	0	0	0	0	0	0	0	0	0	0	0	INS	0
chr1	14583285	14583285	-	0	0	0	0	0	0	0	0	0	0	0	0	0	0	0	0	INS	0
chr1	14600692	14600692	None	0	0	0	0	INS	INS	INS	INS	0	0	INS	INS	0	0	INS	0	0	0
chr1	14753709	14753709	None	0	0	0	0	0	0	0	0	0	INS	0	0	0	0	0	INS	0	0
chr1	15131776	15131776	+	0	INS	INS	INS	0	0	0	0	0	INS	0	0	INS	0	0	0	INS	0
chr1	15549888	15549888	-	0	0	0	0	INS	0	0	0	0	INS	0	0	0	0	0	0	0	0
chr1	15688885	15688885	+	0	0	0	0	0	0	0	0	0	0	0	INS	0	0	0	0	0	0
chr1	15843557	15843557	-	0	0	0	0	0	0	0	0	0	0	0	0	0	0	0	0	INS	0
chr1	15900716	15900716	-	0	0	0	0	0	0	0	0	0	0	0	0	0	0	0	0	INS	0
chr1	16664898	16664898	-	0	0	0	0	0	INS	INS	INS	0	0	INS	INS	0	INS	INS	0	0	0
chr1	18750713	18753491	+	1	1	1	1	DEL	1	1	1	1	DEL	1	DEL	1	1	1	DEL	DEL	DEL
chr1	18846912	18846912	+	0	0	0	0	INS	0	0	0	0	0	0	0	0	0	0	0	0	INS
chr1	19273311	19276404	+	1	1	1	1	DEL	1	1	1	1	DEL	1	1	1	1	1	DEL	DEL	DEL
chr1	21071463	21071463	-	0	0	0	0	0	0	0	0	0	INS	0	0	0	0	0	0	0	0
chr1	21104952	21112063	-	1	1	1	1	DEL	DEL	DEL	DEL	1	DEL	DEL	DEL	1	1	DEL	DEL	1	1
chr1	21406691	21406691	+	0	0	0	0	0	0	0	0	0	0	0	0	0	0	0	0	INS	0
chr1	21975368	21975368	+	0	0	0	0	0	0	0	0	0	0	0	0	0	0	0	INS	0	0
chr1	22918377	22918377	None	0	0	0	0	0	0	0	0	0	INS	0	0	0	0	0	INS	INS	0
chr1	23342202	23342202	-	0	0	0	0	0	0	0	0	0	0	0	0	0	0	0	0	INS	0
chr1	23534416	23534416	+	0	0	0	0	0	0	0	0	0	0	0	0	0	0	0	0	INS	0
chr1	23606585	23606585	-	0	0	0	0	0	0	0	0	0	0	0	0	0	0	0	INS	0	0
chr1	25736338	25736338	+	0	INS	INS	INS	0	0	0	0	0	0	0	0	INS	0	0	0	0	0
chr1	25941482	25941482	-	0	0	0	0	0	0	0	0	0	INS	0	0	0	0	0	0	0	0
chr1	26341171	26341171	-	0	0	0	0	0	0	0	0	0	0	0	0	0	0	0	INS	0	0
chr1	26663178	26663178	-	0	0	0	0	0	0	0	0	0	0	0	0	0	0	0	INS	0	0
chr1	27313783	27313783	-	0	0	0	0	0	0	0	0	0	0	0	0	0	0	0	INS	0	0
chr1	27550197	27550197	+	0	0	0	0	0	0	0	0	0	0	0	0	0	0	0	0	INS	0
chr1	27711216	27711216	-	0	0	0	0	0	0	0	0	0	0	0	0	0	0	0	0	INS	0
chr1	28040839	28040839	-	0	0	0	0	0	0	0	0	0	0	0	0	0	0	0	INS	0	0
chr1	28305430	28308531	-	1	1	1	1	1	1	1	1	1	1	1	1	1	1	1	DEL	DEL	DEL
chr1	29010940	29010940	None	0	0	0	0	0	0	0	0	0	0	0	0	0	0	INS	INS	0	0
chr1	29115634	29115634	+	0	0	0	0	0	0	0	0	0	0	0	0	0	0	0	INS	0	0
chr1	29244400	29244400	-	0	0	0	0	0	0	0	0	0	0	0	0	0	0	0	INS	0	0
chr1	29661386	29670453	+	1	1	1	1	1	1	1	1	1	1	1	1	1	1	1	DEL	DEL	1
chr1	29754867	29757752	+	1	DEL	DEL	DEL	1	DEL	1	DEL	1	1	DEL	DEL	DEL	DEL	1	DEL	DEL	1
chr1	30090458	30090458	+	0	0	0	0	0	0	0	0	0	INS	0	0	0	0	INS	0	0	0
chr1	30740880	30740880	+	0	0	0	0	0	0	0	0	0	0	0	0	0	0	INS	0	0	0
chr1	30944537	30944537	+	0	0	0	0	0	0	0	0	0	0	0	0	0	0	0	0	INS	0
chr1	31402668	31403177	+	1	1	1	1	1	1	1	1	1	1	1	1	1	1	1	DEL	DEL	1
chr1	31902843	31902843	-	0	0	0	0	0	0	0	0	0	0	0	0	0	0	0	0	INS	0
chr1	32111429	32111740	-	1	1	1	1	1	1	1	1	1	DEL	1	1	1	1	DEL	1	1	1
chr1	32288012	32288365	-	1	1	1	1	1	1	1	1	1	1	1	1	1	1	1	DEL	DEL	1
chr1	32935899	32936315	+	1	1	1	1	1	1	1	1	1	DEL	1	DEL	1	DEL	1	DEL	DEL	DEL
chr1	33119745	33119745	-	0	0	0	0	0	0	0	0	0	0	0	0	0	0	0	0	INS	0
chr1	33235151	33235151	-	0	0	0	0	0	0	0	0	0	0	0	0	0	INS	0	0	0	INS
chr1	33341686	33341686	None	0	0	0	0	INS	0	0	0	0	INS	0	0	0	0	0	0	INS	0
chr1	33386826	33386826	-	0	0	0	0	INS	0	INS	0	0	0	INS	INS	0	INS	0	0	0	INS
chr1	33575708	33575708	+	0	0	0	0	0	0	0	0	0	0	0	0	0	0	0	INS	0	0
chr1	34391485	34392007	-	1	1	1	1	1	1	1	1	1	DEL	1	1	1	1	1	DEL	1	1
chr1	34468074	34468562	-	1	1	1	1	1	1	1	1	1	DEL	1	1	1	1	1	1	DEL	1
chr1	34536211	34536211	-	0	0	0	0	0	0	0	0	0	0	0	0	0	0	0	0	INS	0
chr1	34630367	34630367	-	0	0	0	0	0	0	0	0	0	INS	0	0	0	0	0	0	0	0
chr1	34659545	34662578	-	1	1	1	1	DEL	1	1	1	1	DEL	DEL	1	1	1	1	DEL	DEL	DEL
chr1	34680211	34680211	-	0	0	0	0	0	0	0	0	0	INS	0	0	0	0	0	INS	0	0
chr1	35013256	35013256	+	0	INS	INS	INS	INS	0	0	0	0	0	INS	0	INS	0	0	0	0	0
chr1	35045416	35045416	-	0	0	0	0	0	INS	0	INS	0	0	0	0	0	0	INS	0	0	0
chr1	35327815	35331512	+	1	1	1	1	1	1	1	1	1	DEL	1	1	1	1	1	1	1	1
chr1	35353595	35353595	None	0	0	0	0	0	0	0	INS	0	INS	0	0	0	INS	0	INS	INS	0
chr1	35373169	35376012	+	1	1	1	1	1	DEL	1	DEL	1	DEL	1	1	1	1	DEL	DEL	DEL	1
chr1	35565758	35566300	+	1	1	1	1	1	1	1	1	1	DEL	1	1	1	1	1	1	DEL	1
chr1	35610632	35611058	-	1	1	1	1	1	1	1	1	1	1	1	1	1	1	1	1	DEL	1
chr1	35739299	35739299	+	0	0	0	0	0	0	0	0	0	0	0	0	0	0	0	0	INS	0
chr1	35952974	35956279	+	1	1	1	1	DEL	DEL	1	DEL	1	DEL	DEL	1	1	1	DEL	DEL	DEL	DEL
chr1	36104439	36104879	-	1	1	1	1	1	1	1	1	1	1	1	1	1	1	1	1	DEL	1
chr1	38710764	38711296	-	1	DEL	DEL	DEL	1	1	1	1	1	DEL	1	1	1	1	1	1	DEL	1
chr1	39138029	39140665	+	1	1	1	1	1	1	1	1	1	1	1	1	1	1	DEL	DEL	DEL	1
chr1	39181590	39181590	-	0	0	0	0	0	0	0	0	0	0	0	0	0	0	0	0	INS	0
chr1	39824099	39824099	+	0	0	0	0	0	0	0	0	0	0	0	0	0	INS	0	0	0	0
chr1	39848792	39848792	-	0	0	0	0	0	0	0	0	0	0	0	0	0	0	0	0	INS	0
chr1	39867282	39867855	+	1	1	1	1	DEL	1	1	1	1	DEL	DEL	1	DEL	1	1	1	1	DEL
chr1	39905154	39905154	-	0	0	0	0	0	0	0	0	0	0	0	0	0	0	0	0	INS	0
chr1	40363720	40366591	+	1	1	1	1	1	1	1	1	1	DEL	1	1	1	1	1	DEL	DEL	DEL
chr1	40616348	40616348	-	0	0	0	0	0	0	0	0	0	0	0	0	0	0	0	INS	INS	0
chr1	40656705	40657124	+	1	1	1	1	1	1	1	1	1	1	1	1	1	1	1	1	DEL	1
chr1	40853329	40853329	-	0	0	0	0	INS	INS	0	INS	0	0	0	0	0	0	0	0	0	0
chr1	41104682	41104682	-	0	0	0	0	0	0	0	0	0	0	0	0	0	0	0	INS	0	0
chr1	41450508	41450508	-	0	0	0	0	0	0	0	0	0	0	0	0	0	0	0	INS	0	0
chr1	41595533	41595533	+	0	0	0	0	0	0	0	0	0	INS	0	0	0	0	0	INS	0	0
chr1	41695094	41695094	+	0	0	0	0	0	0	0	0	0	INS	0	0	0	0	0	0	0	0
chr1	41824408	41824408	-	0	0	0	0	0	0	0	0	0	0	0	0	0	0	0	INS	0	0
chr1	42094837	42094837	-	0	0	0	0	0	0	0	0	0	INS	0	0	0	0	0	INS	0	0
chr1	42260043	42260043	+	0	0	0	0	0	0	0	0	0	INS	0	0	0	0	0	0	INS	0
chr1	42702082	42702082	+	0	0	0	0	0	0	0	0	0	INS	0	0	0	0	0	0	0	0
chr1	42783844	42783844	-	0	0	0	0	0	0	0	0	0	0	0	0	0	0	0	INS	0	0
chr1	42820812	42820812	None	0	0	0	0	0	0	0	0	0	INS	0	0	0	0	0	0	0	0
chr1	43175762	43176202	-	1	1	1	1	1	1	1	1	1	1	1	1	1	1	1	1	DEL	1
chr1	44112110	44112110	-	0	0	0	0	0	0	0	0	0	INS	0	0	0	0	0	0	0	0
chr1	44423960	44438490	-	1	1	1	1	1	1	1	1	1	1	1	1	1	1	1	DEL	DEL	DEL
chr1	45073076	45073076	-	0	0	0	0	0	0	0	0	0	0	0	0	0	0	0	0	INS	0
chr1	45147784	45147784	+	0	0	0	0	0	0	0	0	0	0	0	0	0	0	0	INS	0	0
chr1	45580079	45580079	-	0	0	0	0	0	0	0	0	0	0	0	0	0	0	0	0	INS	0
chr1	45674362	45674362	-	0	INS	0	0	0	0	0	INS	0	0	0	INS	0	0	0	0	0	0
chr1	46089594	46089594	+	0	0	0	0	0	0	0	0	0	0	0	0	0	0	0	INS	0	0
chr1	46210901	46210901	-	0	0	0	0	0	0	0	0	0	0	0	0	0	0	0	0	0	INS
chr1	47911973	47911973	+	0	0	0	0	0	0	0	0	0	0	0	0	0	0	0	INS	0	0
chr1	48329389	48329817	+	1	DEL	DEL	DEL	1	1	1	1	1	DEL	1	1	1	1	1	DEL	DEL	1
chr1	48332180	48332180	+	0	0	0	0	0	0	0	0	0	0	0	0	0	0	0	INS	0	0
chr1	48811068	48811068	+	0	0	0	0	0	0	0	0	0	0	0	0	0	0	0	0	INS	0
chr1	49213323	49213323	-	0	0	0	0	0	0	0	0	0	INS	0	0	0	0	0	0	0	0
chr1	49347276	49347276	-	0	0	0	0	0	0	0	0	0	INS	0	0	0	0	0	0	0	0
chr1	49359474	49362601	-	1	1	1	1	1	1	1	1	1	DEL	1	1	1	1	1	DEL	DEL	1
chr1	49699542	49699542	-	0	0	0	0	0	0	0	0	0	0	0	0	0	0	0	INS	0	0
chr1	49971639	49971639	-	0	0	0	0	0	0	0	0	0	0	0	0	0	0	0	0	INS	0
chr1	50151645	50151645	+	0	0	0	0	0	0	0	0	0	INS	0	0	0	0	0	0	0	0
chr1	51063033	51063033	-	0	0	0	0	0	0	0	0	0	0	0	0	0	0	0	0	INS	0
chr1	51765381	51765381	-	0	0	0	0	INS	0	INS	0	0	INS	0	0	0	0	INS	0	0	0
chr1	51924240	51927066	-	1	DEL	DEL	DEL	DEL	1	DEL	1	1	DEL	1	1	1	DEL	1	DEL	DEL	DEL
chr1	52683475	52683475	-	0	0	0	0	0	0	0	0	0	0	0	0	0	0	INS	0	0	0
chr1	52799028	52799028	None	0	0	0	0	0	0	0	0	0	0	0	0	0	0	0	0	INS	0
chr1	52971281	52971281	-	0	0	0	0	INS	0	INS	0	0	INS	0	0	0	0	INS	INS	INS	0
chr1	53596967	53596967	+	0	0	0	0	0	0	0	0	0	INS	0	0	0	0	0	0	0	0
chr1	54345180	54345180	+	0	0	0	0	0	0	0	0	0	0	0	0	0	0	0	INS	0	0
chr1	54943357	54943357	-	0	0	0	0	0	0	0	0	0	0	0	0	0	0	0	0	INS	0
chr1	55003762	55003762	-	0	0	0	0	0	0	0	0	0	0	0	0	0	0	0	INS	INS	0
chr1	55389800	55389800	None	0	0	0	0	0	0	0	0	0	INS	0	0	0	0	0	0	0	0
chr1	55815922	55815922	-	0	0	0	0	0	0	0	0	0	0	0	0	0	0	0	0	INS	0
chr1	56083316	56083747	+	1	1	1	1	DEL	1	DEL	1	1	DEL	1	1	1	1	1	DEL	DEL	DEL
chr1	57242183	57242183	-	0	0	0	0	0	0	0	0	0	0	0	0	0	0	0	INS	0	0
chr1	58567938	58567938	-	0	0	0	0	0	0	0	0	0	0	0	0	0	0	0	0	INS	0
chr1	58753265	58753265	None	0	0	0	0	0	0	0	0	0	INS	0	0	0	0	0	INS	0	0
chr1	58755875	58755875	-	0	0	0	0	0	0	0	0	0	0	0	0	0	0	0	0	INS	0
chr1	59149617	59149617	None	0	0	0	0	0	0	0	0	0	INS	0	0	0	0	0	0	INS	0
chr1	59299552	59299987	-	1	DEL	DEL	DEL	1	1	DEL	1	1	1	1	1	1	DEL	1	1	1	DEL
chr1	59407501	59407501	-	0	0	0	0	0	0	0	0	0	INS	0	0	0	0	0	0	0	0
chr1	60105584	60105942	-	1	1	1	1	DEL	1	DEL	1	1	DEL	1	1	1	DEL	DEL	1	DEL	DEL
chr1	60159890	60159890	+	0	0	0	0	0	0	0	0	0	0	0	0	0	0	0	INS	0	0
chr1	60865766	60865766	-	0	0	0	0	0	0	0	0	0	0	0	0	0	0	0	0	INS	0
chr1	61602484	61602484	-	0	0	0	0	0	0	0	0	0	0	0	0	0	0	0	0	INS	0
chr1	62210215	62210215	-	0	0	0	0	0	0	0	0	0	0	0	0	0	0	0	0	INS	0
chr1	63043993	63043993	+	0	0	0	0	0	0	0	0	0	0	0	0	0	0	0	INS	0	0
chr1	63233160	63233160	None	0	0	0	0	0	0	0	0	0	INS	0	0	0	0	0	INS	0	0
chr1	63831911	63831911	-	0	0	0	0	0	0	0	0	0	0	0	0	0	0	0	0	INS	0
chr1	63919078	63919078	-	0	0	0	0	0	0	0	0	0	INS	0	0	0	0	0	0	0	0
chr1	64360214	64363024	-	1	1	1	1	1	1	1	1	1	DEL	1	1	1	1	1	DEL	DEL	1
chr1	64859777	64859777	+	0	0	0	0	0	0	0	0	0	0	0	0	0	0	0	INS	0	0
chr1	64945013	64945013	+	0	0	0	0	0	0	0	0	0	0	0	0	0	0	0	0	INS	0
chr1	64964217	64964217	+	0	0	0	0	0	0	0	0	0	0	0	0	0	0	0	INS	0	0
chr1	65586102	65589228	+	1	DEL	DEL	DEL	DEL	DEL	1	DEL	1	DEL	DEL	DEL	DEL	DEL	1	1	DEL	DEL
chr1	65665759	65672827	-	1	1	1	1	1	1	1	1	1	1	1	1	1	1	1	1	DEL	1
chr1	65716970	65716970	None	0	INS	0	0	INS	0	0	INS	0	0	0	0	INS	0	0	0	INS	0
chr1	65825310	65825310	-	0	0	0	0	0	0	0	0	0	0	0	0	0	0	0	0	INS	0
chr1	66135028	66135028	-	0	0	0	0	INS	0	0	0	0	0	0	0	0	0	0	0	0	0
chr1	66197929	66197929	+	0	INS	INS	INS	INS	INS	0	INS	0	0	INS	INS	INS	INS	0	0	0	0
chr1	66304180	66304627	-	1	1	1	1	1	1	1	1	1	1	1	1	1	1	1	1	DEL	1
chr1	66918046	66918046	+	0	INS	INS	INS	INS	INS	0	INS	0	0	INS	INS	INS	INS	INS	0	0	INS
chr1	67342293	67342293	-	0	INS	INS	INS	INS	INS	0	INS	0	INS	INS	INS	INS	INS	INS	0	INS	INS
chr1	67515469	67515469	-	0	0	0	0	0	0	0	0	0	0	0	0	0	0	0	0	INS	0
chr1	67543452	67543881	-	1	1	1	1	1	1	1	1	1	1	1	1	1	1	1	1	DEL	1
chr1	67544157	67544157	-	0	0	0	0	0	0	0	0	0	0	INS	0	INS	INS	0	0	0	0
chr1	67655408	67655766	+	1	DEL	DEL	DEL	DEL	DEL	1	DEL	1	DEL	DEL	DEL	DEL	DEL	DEL	1	DEL	DEL
chr1	67673111	67673489	+	1	1	1	1	1	1	1	1	1	DEL	1	1	1	1	1	1	1	1
chr1	67718822	67718822	None	0	0	0	0	0	0	0	0	0	0	INS	0	0	INS	0	0	INS	0
chr1	67907550	67907550	None	0	0	INS	0	0	INS	0	0	0	INS	0	0	0	0	0	0	0	0
chr1	68171155	68171155	+	0	INS	INS	INS	INS	0	0	0	0	0	0	INS	INS	0	0	0	0	0
chr1	68173136	68173534	+	1	DEL	DEL	DEL	DEL	DEL	DEL	DEL	1	DEL	1	DEL	DEL	DEL	DEL	1	DEL	DEL
chr1	68349120	68349577	+	1	DEL	DEL	DEL	DEL	DEL	DEL	DEL	1	1	1	DEL	DEL	DEL	DEL	1	DEL	DEL
chr1	68353802	68353802	-	0	0	0	0	0	0	0	0	0	0	0	0	0	0	0	INS	0	0
chr1	68396327	68396701	+	1	DEL	1	1	1	1	1	1	1	1	1	1	1	1	1	1	1	1
chr1	68526242	68526242	None	0	0	0	0	0	0	0	0	0	0	0	0	0	INS	0	0	INS	0
chr1	69963954	69963954	None	0	0	0	0	0	0	0	0	0	INS	0	0	0	0	0	INS	INS	0
chr1	70111938	70112367	+	1	1	1	1	DEL	1	1	1	1	DEL	1	1	1	1	1	DEL	1	1
chr1	70116104	70116104	-	0	0	0	0	INS	0	0	0	0	0	0	0	0	0	0	0	INS	0
chr1	70650921	70650921	+	0	0	0	0	0	0	0	0	0	0	0	0	0	0	0	0	INS	0
chr1	71270197	71270724	-	1	1	1	1	1	1	1	1	1	1	1	1	1	1	1	1	DEL	1
chr1	71468846	71468846	+	0	0	0	0	0	0	0	0	0	INS	0	0	0	0	0	0	0	0
chr1	71588909	71588909	+	0	0	0	0	0	0	0	0	0	INS	0	0	0	0	0	0	0	0
chr1	71906511	71906800	+	1	1	1	1	1	1	1	1	1	DEL	1	1	1	1	1	1	DEL	1
chr1	72289531	72289531	-	0	0	0	0	0	0	0	0	0	INS	0	0	0	0	0	0	0	0
chr1	73054110	73054550	-	1	1	1	1	1	1	1	1	1	1	1	1	1	1	1	1	DEL	1
chr1	73322853	73322853	+	0	0	0	0	0	INS	0	INS	0	0	0	0	0	0	0	0	0	0
chr1	73560133	73560133	None	0	0	0	0	0	0	0	0	0	INS	0	0	0	0	0	INS	0	0
chr1	73702439	73702439	+	0	0	0	0	0	0	0	0	0	INS	0	0	0	0	0	0	0	0
chr1	73896790	73896790	None	0	0	0	0	0	0	0	0	0	INS	0	0	0	0	0	INS	INS	0
chr1	73898524	73898878	+	1	1	1	1	1	1	1	1	1	DEL	1	1	1	DEL	1	1	DEL	1
chr1	74021794	74021794	+	0	0	0	0	0	0	0	0	0	0	0	0	0	0	0	0	INS	0
chr1	74652630	74655474	+	1	DEL	DEL	DEL	DEL	DEL	1	DEL	1	DEL	DEL	DEL	DEL	DEL	DEL	DEL	DEL	DEL
chr1	75285042	75285042	None	0	0	0	0	0	INS	0	INS	0	INS	0	0	0	0	0	0	INS	0
chr1	75747319	75747319	None	0	0	0	0	0	0	0	0	0	INS	0	0	0	0	0	0	0	0
chr1	75763761	75763761	+	0	0	0	0	0	INS	0	INS	0	0	0	0	0	0	0	INS	0	0
chr1	76570255	76570255	None	0	INS	INS	0	0	0	0	0	0	0	0	0	0	0	0	0	INS	0
chr1	76576604	76576604	-	0	0	0	0	0	0	0	0	0	0	0	0	0	0	0	0	INS	0
chr1	76713552	76713552	+	0	0	0	0	0	0	0	0	0	INS	0	0	0	0	0	0	0	0
chr1	77176874	77176874	-	0	0	0	0	0	0	0	0	0	INS	0	0	0	0	0	0	0	0
chr1	77187183	77187183	None	0	0	INS	0	INS	0	0	0	0	0	INS	0	INS	INS	INS	INS	INS	0
chr1	77581853	77581853	+	0	0	0	0	0	0	0	0	0	INS	0	0	0	0	INS	0	INS	0
chr1	77858147	77858712	+	1	1	1	1	1	1	1	1	1	DEL	1	1	1	1	1	1	1	1
chr1	77874433	77874433	+	0	0	0	0	0	0	0	0	0	0	INS	0	0	0	0	INS	0	0
chr1	77958209	77958209	-	0	0	0	0	0	INS	INS	INS	0	0	0	0	0	0	0	0	0	0
chr1	78479517	78479517	-	0	0	0	0	0	0	0	0	0	0	0	0	0	0	0	INS	0	0
chr1	78575721	78575721	-	0	0	0	0	INS	0	INS	INS	0	0	0	0	0	0	0	0	0	0
chr1	78824411	78827619	-	1	DEL	DEL	DEL	DEL	DEL	DEL	DEL	1	DEL	1	1	DEL	1	DEL	DEL	1	DEL
chr1	79298213	79298213	+	0	0	0	0	0	INS	INS	INS	0	0	INS	INS	0	INS	0	0	INS	0
chr1	79317649	79317649	+	0	0	0	0	0	0	0	0	0	0	0	0	0	0	0	0	INS	0
chr1	79760666	79760666	+	0	0	0	0	0	0	0	0	0	0	0	0	0	0	0	INS	0	0
chr1	80275096	80275096	+	0	0	0	0	0	0	0	0	0	0	0	0	0	0	0	0	0	INS
chr1	80862006	80862006	None	0	0	0	0	0	0	0	0	0	INS	0	0	0	0	0	0	0	0
chr1	81511468	81511468	-	0	0	0	0	0	0	0	0	0	0	INS	0	0	INS	0	0	0	0
chr1	81739473	81739473	+	0	0	0	0	0	0	0	0	0	0	0	0	0	0	0	INS	0	0
chr1	82033609	82033609	-	0	0	0	0	0	INS	0	INS	0	INS	0	0	0	0	0	0	0	0
chr1	82458445	82458445	+	0	0	0	0	0	0	0	0	0	0	0	0	0	0	0	0	0	INS
chr1	84187511	84187511	+	0	0	0	0	0	0	0	0	0	0	0	0	0	0	0	INS	0	0
chr1	84377210	84377210	+	0	0	0	0	0	0	0	0	0	0	0	0	0	0	0	0	INS	0
chr1	84682161	84685083	+	1	1	1	1	DEL	1	1	1	1	DEL	DEL	1	1	DEL	1	DEL	DEL	1
chr1	88046984	88046984	+	0	0	0	0	0	0	0	0	0	0	0	0	0	0	0	0	INS	0
chr1	88728755	88728755	+	0	0	0	0	0	0	0	0	0	0	0	0	0	0	0	0	INS	0
chr1	89431483	89431483	-	0	0	0	0	0	0	0	0	0	INS	0	0	0	0	0	0	0	0
chr1	89669182	89669688	-	1	1	1	1	1	1	1	1	1	1	1	1	1	1	1	1	DEL	1
chr1	90355402	90355402	-	0	0	0	0	0	0	0	0	0	0	0	0	0	0	0	0	INS	0
chr1	90441730	90441730	-	0	INS	INS	INS	INS	INS	0	0	0	0	0	INS	INS	INS	INS	0	0	0
chr1	90528296	90528718	+	1	1	1	1	1	1	1	1	1	DEL	1	1	1	1	1	DEL	DEL	1
chr1	91100379	91100379	None	0	INS	0	0	INS	INS	0	0	0	INS	0	0	INS	INS	INS	0	INS	0
chr1	92317782	92317782	-	0	INS	INS	0	INS	0	0	INS	0	0	INS	0	INS	0	0	0	0	0
chr1	92526942	92526942	-	0	INS	INS	INS	INS	0	0	0	0	0	0	0	INS	0	INS	0	0	0
chr1	92885306	92892425	-	1	DEL	DEL	DEL	DEL	DEL	1	DEL	1	DEL	DEL	1	DEL	1	DEL	DEL	DEL	DEL
chr1	93466963	93466963	None	0	0	0	0	0	0	0	0	0	0	0	0	0	0	0	0	INS	0
chr1	94423167	94426165	+	1	1	1	1	1	1	1	DEL	1	DEL	DEL	DEL	1	1	1	DEL	DEL	DEL
chr1	94886760	94886760	-	0	0	0	0	0	0	0	0	0	0	0	0	0	0	INS	0	0	0
chr1	95570839	95571264	-	1	1	1	1	1	1	1	1	1	1	1	1	1	1	1	DEL	DEL	1
chr1	95588208	95588208	-	0	0	0	0	0	0	0	0	0	0	0	0	0	0	0	INS	0	0
chr1	96182736	96182736	-	0	0	0	0	0	0	0	0	0	0	0	0	0	0	0	0	INS	0
chr1	96667095	96670200	+	1	1	1	1	DEL	1	1	1	1	DEL	1	1	1	1	1	DEL	DEL	1
chr1	96971123	96971123	+	0	0	0	0	0	0	0	0	0	0	0	0	0	0	0	0	INS	0
chr1	97010036	97010036	+	0	0	0	0	0	0	0	0	0	0	0	0	0	0	0	0	INS	0
chr1	97065425	97065783	+	1	1	1	1	1	1	1	1	1	1	1	1	1	1	1	1	DEL	1
chr1	97570695	97570695	+	0	0	0	0	0	0	0	0	0	0	0	0	0	0	0	0	INS	0
chr1	97790000	97794000	+	1	DEL	DEL	DEL	DEL	1	1	1	1	DEL	1	DEL	DEL	1	1	1	DEL	1
chr1	98074977	98074977	None	0	0	0	0	0	0	0	0	0	0	0	0	0	0	0	INS	0	0
chr1	98354699	98354699	None	0	0	0	0	INS	0	0	0	0	0	0	0	0	0	0	0	INS	0
chr1	98364873	98365231	+	1	1	1	1	1	1	1	1	1	1	1	1	1	1	1	1	DEL	1
chr1	98913320	98913320	-	0	0	0	0	0	0	0	0	0	0	0	0	0	0	0	0	INS	0
chr1	99486201	99486201	+	0	0	0	0	INS	0	0	0	0	0	0	0	0	0	0	0	0	0
chr1	99675168	99678276	+	1	DEL	DEL	DEL	1	1	1	1	1	DEL	1	DEL	DEL	DEL	1	DEL	DEL	DEL
chr1	99711365	99711365	+	0	0	0	0	INS	0	0	0	0	INS	0	0	0	0	0	INS	INS	INS
chr1	99789454	99789454	+	0	0	0	0	0	0	0	0	0	0	0	0	0	0	0	INS	INS	0
chr1	100126282	100126282	-	0	0	0	0	0	0	0	0	0	0	0	0	0	0	0	0	INS	0
chr1	101025797	101028820	+	1	DEL	DEL	DEL	DEL	1	1	1	1	DEL	1	DEL	DEL	DEL	1	DEL	DEL	1
chr1	101145992	101146498	+	1	1	1	1	1	1	1	1	1	1	1	1	1	1	1	1	DEL	1
chr1	101780801	101780801	None	0	INS	0	0	0	0	0	0	0	0	0	0	0	INS	0	0	INS	0
chr1	101853468	101853468	-	0	0	0	0	0	0	0	0	0	0	0	0	0	0	0	0	INS	0
chr1	101859108	101859108	-	0	0	0	0	INS	0	0	0	0	0	0	0	0	0	0	0	0	0
chr1	102395513	102395513	None	0	INS	0	0	INS	0	0	0	0	INS	0	0	INS	0	0	INS	INS	0
chr1	102815999	102815999	None	0	0	0	0	0	0	0	0	0	INS	0	0	0	0	0	INS	0	0
chr1	103151621	103151979	-	1	1	1	1	1	1	1	1	1	1	1	1	1	1	1	1	DEL	1
chr1	103893379	103893379	+	0	0	0	0	0	0	0	0	0	INS	0	0	0	0	0	0	0	0
chr1	104060130	104060130	+	0	0	0	0	0	0	0	0	0	INS	0	0	0	0	0	0	0	0
chr1	104096245	104096245	-	0	0	0	0	0	0	0	0	0	INS	0	0	0	0	0	INS	0	0
chr1	104213918	104213918	-	0	0	0	0	0	0	0	0	0	0	0	0	0	0	0	INS	0	0
chr1	104257409	104262242	+	1	1	1	1	1	1	1	1	1	1	1	1	1	1	1	1	DEL	1
chr1	104537094	104537094	+	0	0	0	0	0	0	0	0	0	INS	0	0	0	0	0	0	0	0
chr1	104757393	104757751	+	1	1	1	1	1	1	1	1	1	1	1	1	1	1	1	1	DEL	1
chr1	104943021	104943021	-	0	0	0	0	0	0	0	0	0	0	0	0	0	0	0	0	INS	0
chr1	104958735	104958735	-	0	0	0	0	0	0	0	0	0	INS	0	0	0	0	0	INS	0	0
chr1	105074643	105077704	+	1	1	1	1	1	1	1	1	1	DEL	1	1	1	1	1	DEL	DEL	1
chr1	105101342	105111633	-	1	1	1	1	1	1	1	1	1	1	1	1	1	1	1	1	DEL	1
chr1	105322085	105322085	-	0	0	0	0	0	0	0	0	0	0	0	0	0	0	0	INS	0	0
chr1	105933199	105933603	+	1	1	1	1	1	1	1	1	1	DEL	1	1	1	1	1	DEL	DEL	DEL
chr1	106477742	106480774	-	1	DEL	DEL	DEL	1	1	1	1	1	DEL	1	DEL	DEL	DEL	1	DEL	DEL	DEL
chr1	106552074	106555148	-	1	DEL	1	DEL	1	1	1	1	1	DEL	1	DEL	1	1	1	1	1	1
chr1	106820426	106820426	-	0	0	0	0	0	0	0	0	0	0	0	0	0	0	0	INS	0	0
chr1	106882394	106882394	-	0	0	0	0	0	0	0	0	0	INS	0	0	0	0	0	0	0	0
chr1	106996497	106996497	-	0	0	0	0	0	0	0	0	0	0	0	0	0	0	0	0	INS	0
chr1	107051913	107051913	+	0	INS	INS	INS	0	0	0	0	0	0	0	INS	INS	INS	0	0	0	0
chr1	107439604	107439604	+	0	0	0	0	0	0	0	0	0	0	0	0	0	0	0	INS	0	0
chr1	107521707	107521707	+	0	0	0	0	0	0	0	0	0	0	0	0	0	0	0	0	INS	0
chr1	107790549	107790549	-	0	0	0	0	0	0	0	0	0	0	0	0	0	0	0	0	INS	0
chr1	107980750	107980750	-	0	0	0	0	0	0	0	0	0	INS	0	0	0	0	0	0	0	0
chr1	108627290	108630171	+	1	1	1	1	1	1	1	1	1	DEL	1	1	1	1	1	DEL	DEL	1
chr1	108818222	108821087	-	1	1	1	1	1	1	1	1	1	DEL	1	1	1	1	1	DEL	DEL	1
chr1	109233872	109233872	None	0	0	0	0	0	0	0	0	0	INS	0	0	0	0	0	0	INS	0
chr1	110883099	110885925	-	1	1	1	1	1	1	1	1	1	DEL	1	1	1	DEL	1	1	1	1
chr1	111084323	111084323	None	0	0	0	0	0	0	0	0	0	INS	0	0	0	0	0	0	0	0
chr1	111810559	111810559	+	0	0	0	0	0	0	0	0	0	0	0	0	0	0	0	0	INS	0
chr1	112155540	112155540	+	0	0	0	0	0	0	0	0	0	0	0	0	0	0	0	0	INS	0
chr1	112319263	112319263	-	0	0	0	0	0	0	0	0	0	INS	0	0	0	0	0	0	0	0
chr1	112321387	112321387	-	0	INS	INS	INS	0	INS	INS	INS	0	0	INS	0	INS	0	0	0	0	0
chr1	113228255	113228647	+	1	1	1	1	1	1	1	1	1	1	1	1	1	1	1	1	DEL	1
chr1	113699186	113699186	+	0	INS	INS	INS	INS	INS	INS	INS	0	0	INS	INS	INS	INS	INS	0	0	0
chr1	113891616	113892598	0	1	DEL	DEL	DEL	DEL	DEL	DEL	DEL	1	DEL	DEL	DEL	DEL	DEL	DEL	DEL	DEL	1
chr1	114033842	114034331	+	1	DEL	DEL	DEL	DEL	DEL	DEL	DEL	1	DEL	DEL	DEL	DEL	DEL	DEL	DEL	DEL	1
chr1	114231504	114231926	+	1	1	1	1	1	1	1	1	1	DEL	1	1	1	1	1	1	DEL	1
chr1	114342970	114342970	None	0	0	0	0	0	0	0	0	0	INS	0	0	0	0	0	INS	INS	0
chr1	114521837	114522582	+	1	1	1	1	DEL	1	1	1	1	DEL	1	DEL	1	DEL	DEL	DEL	DEL	1
chr1	114557690	114557690	-	0	0	0	0	0	0	0	0	0	INS	0	0	0	0	0	0	0	0
chr1	114727145	114727585	+	1	1	1	1	1	1	1	1	1	1	1	1	1	1	1	DEL	1	1
chr1	114902985	114902985	None	0	0	0	0	0	0	0	0	0	0	0	0	0	0	0	0	INS	0
chr1	115517352	115525865	+	1	1	1	1	1	1	1	1	1	1	1	1	1	1	1	DEL	DEL	1
chr1	115784532	115784532	+	0	0	0	0	0	0	0	0	0	0	0	0	0	0	0	0	INS	0
chr1	115863997	115863997	+	0	0	0	0	0	0	0	0	0	0	0	0	0	0	0	INS	0	0
chr1	116210298	116210298	-	0	0	0	0	0	0	0	0	0	0	0	0	0	0	0	INS	0	0
chr1	116272655	116272655	None	0	0	0	0	0	0	0	0	0	0	0	0	0	0	0	INS	INS	INS
chr1	116648055	116648055	+	0	0	0	0	0	0	0	0	0	0	0	0	0	0	0	0	INS	0
chr1	116807734	116808126	-	1	1	1	1	1	1	1	1	1	1	1	1	1	1	1	1	DEL	1
chr1	117290234	117293017	+	1	1	1	1	1	1	1	1	1	1	1	1	1	1	1	1	DEL	1
chr1	117779154	117779154	None	0	INS	INS	0	INS	INS	INS	0	0	INS	INS	INS	INS	INS	INS	INS	INS	0
chr1	117780635	117780635	-	0	INS	0	0	INS	INS	INS	INS	0	0	INS	INS	INS	INS	INS	0	0	0
chr1	117819897	117819897	-	0	0	0	0	0	0	0	0	0	0	0	0	0	0	0	INS	0	0
chr1	118119804	118120344	+	1	DEL	DEL	DEL	DEL	DEL	DEL	DEL	1	DEL	DEL	DEL	DEL	DEL	DEL	DEL	DEL	DEL
chr1	118557776	118564924	-	1	1	1	1	1	1	1	1	1	DEL	1	1	1	1	1	1	DEL	1
chr1	118808750	118808750	None	0	INS	0	0	INS	0	0	0	0	0	0	0	0	0	0	0	INS	0
chr1	118911034	118911469	+	1	1	DEL	DEL	DEL	1	DEL	1	1	1	1	1	DEL	1	1	1	DEL	1
chr1	118926288	118926288	-	0	INS	INS	INS	INS	0	INS	0	0	0	0	0	INS	0	0	0	0	0
chr1	118944204	118944204	+	0	0	0	0	0	0	0	0	0	0	0	0	0	0	0	INS	0	0
chr1	118972270	118972270	+	0	INS	INS	INS	INS	0	INS	0	0	0	0	0	INS	0	0	0	0	0
chr1	118985618	118988503	+	1	DEL	DEL	DEL	DEL	DEL	DEL	DEL	1	DEL	DEL	DEL	DEL	DEL	DEL	DEL	DEL	1
chr1	119222529	119222896	+	1	DEL	DEL	DEL	DEL	DEL	DEL	DEL	1	DEL	DEL	DEL	DEL	DEL	DEL	1	1	DEL
chr1	119262836	119262836	-	0	INS	INS	INS	INS	0	INS	0	0	0	0	0	INS	0	0	0	0	0
chr1	119368131	119371131	-	1	DEL	DEL	DEL	DEL	DEL	DEL	DEL	1	DEL	DEL	DEL	DEL	DEL	DEL	DEL	DEL	DEL
chr1	119405839	119405839	+	0	0	0	0	0	0	0	0	0	0	0	0	0	0	0	0	INS	0
chr1	121002511	121002511	+	0	0	0	0	INS	0	INS	0	0	0	0	0	0	0	0	0	0	0
chr1	121726240	121726240	+	0	0	0	0	0	0	0	0	0	0	0	0	0	0	0	INS	0	0
chr1	121756289	121756289	-	0	0	0	0	0	0	INS	0	0	0	0	0	0	0	INS	INS	0	INS
chr1	122214395	122214395	+	0	INS	INS	INS	INS	INS	INS	INS	0	0	0	INS	INS	INS	INS	0	0	INS
chr1	122390108	122390108	+	0	0	0	0	0	0	0	0	0	0	0	0	0	0	0	0	INS	0
chr1	122403008	122403415	+	1	1	1	1	1	1	1	1	1	DEL	1	1	1	1	1	DEL	DEL	1
chr1	122408566	122408566	None	0	0	0	0	0	0	0	0	0	INS	0	0	0	0	0	INS	INS	0
chr1	123125053	123125053	-	0	0	0	0	0	0	0	0	0	0	0	0	0	0	0	INS	0	0
chr1	123946663	123947052	+	1	1	1	1	1	1	1	1	1	1	1	1	1	1	1	1	DEL	1
chr1	124153047	124153047	-	0	0	0	0	INS	INS	0	INS	0	0	INS	INS	0	INS	0	0	0	0
chr1	124474559	124474559	None	0	0	0	0	0	0	0	0	0	0	0	0	0	0	0	INS	0	0
chr1	124590339	124590339	+	0	0	0	0	0	INS	0	INS	0	0	INS	0	0	0	0	0	0	0
chr1	124643201	124643201	-	0	0	0	0	0	0	0	0	0	0	0	0	0	0	0	0	INS	0
chr1	125310120	125310120	-	0	0	0	0	0	0	0	0	0	0	0	0	0	0	0	0	INS	0
chr1	125645116	125645116	+	0	0	0	0	0	INS	0	INS	0	0	INS	0	0	0	INS	INS	0	INS
chr1	125651414	125651414	-	0	0	0	0	0	0	0	0	0	INS	0	0	0	0	0	0	0	0
chr1	126538298	126541360	+	1	DEL	DEL	DEL	1	1	DEL	1	1	DEL	1	DEL	DEL	DEL	DEL	1	DEL	DEL
chr1	126966797	126966797	None	0	0	0	0	INS	INS	0	INS	0	INS	INS	INS	0	INS	INS	0	0	0
chr1	127140818	127143880	+	1	DEL	DEL	DEL	DEL	DEL	DEL	DEL	1	DEL	DEL	DEL	DEL	1	DEL	1	DEL	1
chr1	127380945	127383836	+	1	1	1	1	DEL	DEL	1	DEL	1	DEL	DEL	DEL	1	1	DEL	DEL	DEL	1
chr1	127496841	127496841	+	0	0	0	0	0	0	0	0	0	INS	0	0	0	0	0	0	0	0
chr1	127725044	127725044	None	0	INS	INS	INS	INS	INS	INS	INS	0	0	0	0	INS	0	0	INS	INS	0
chr1	128280423	128280423	-	0	INS	INS	INS	INS	INS	INS	INS	0	0	INS	INS	INS	INS	INS	0	0	0
chr1	128523997	128526910	-	1	DEL	DEL	DEL	DEL	DEL	DEL	DEL	1	DEL	DEL	DEL	DEL	DEL	DEL	DEL	DEL	DEL
chr1	128572261	128572261	+	0	0	0	0	0	0	0	0	0	0	0	0	0	0	0	0	INS	0
chr1	128950284	128950714	-	1	1	1	1	1	1	1	1	1	1	1	1	1	1	1	1	DEL	1
chr1	129487343	129490480	+	1	DEL	DEL	DEL	DEL	DEL	DEL	DEL	1	DEL	1	DEL	DEL	1	1	DEL	DEL	DEL
chr1	130650953	130650953	None	0	0	0	0	0	INS	0	0	0	INS	0	0	0	INS	0	0	0	0
chr1	130770429	130770429	-	0	0	0	0	0	0	0	0	0	INS	0	0	0	INS	0	INS	INS	0
chr1	130921627	130921627	-	0	0	0	0	0	0	0	0	0	0	INS	0	0	INS	0	0	0	INS
chr1	131211150	131211150	-	0	0	0	0	0	0	0	0	0	0	0	0	0	0	0	INS	0	0
chr1	133430627	133430627	-	0	0	0	0	0	0	0	0	0	0	0	0	0	0	0	0	INS	0
chr1	133489637	133489637	-	0	0	0	0	0	0	0	0	0	0	0	0	0	0	0	INS	0	0
chr1	134156958	134156958	+	0	0	0	0	0	0	0	0	0	0	0	0	0	0	0	0	INS	0
chr1	134443123	134443819	+	1	DEL	DEL	DEL	DEL	1	DEL	1	1	DEL	DEL	DEL	1	1	1	DEL	DEL	DEL
chr1	134837214	134837214	-	0	0	0	0	0	0	0	0	0	0	0	0	0	0	0	0	INS	0
chr1	135202418	135202924	-	1	1	1	1	1	1	1	1	1	DEL	1	1	1	1	1	1	DEL	1
chr1	135403586	135403586	+	0	INS	INS	INS	INS	0	0	0	0	0	0	INS	0	0	INS	0	0	0
chr1	135436551	135436551	None	0	0	0	0	0	0	0	0	0	0	0	0	0	INS	0	0	0	INS
chr1	135474320	135474825	+	1	1	1	1	1	1	1	1	1	1	1	1	1	1	1	1	DEL	1
chr1	135877443	135877443	None	0	0	0	0	0	0	0	0	0	INS	0	0	0	0	0	INS	INS	0
chr1	135888480	135888480	None	0	INS	INS	INS	0	0	0	0	0	0	0	0	0	0	0	0	INS	0
chr1	136007068	136007068	-	0	0	0	0	0	0	0	0	0	0	INS	0	0	INS	INS	0	0	INS
chr1	136338555	136339061	-	1	1	1	1	1	1	1	1	1	1	1	1	1	1	1	1	DEL	1
chr1	136952705	136952705	+	0	0	0	0	0	0	0	0	0	0	0	0	0	0	0	0	INS	0
chr1	138406614	138406614	+	0	0	0	0	0	0	0	0	0	INS	0	0	0	0	0	0	0	0
chr1	138585263	138585263	+	0	0	0	0	0	0	0	0	0	0	0	INS	0	0	0	0	0	0
chr1	139366225	139366225	-	0	0	0	0	0	0	0	0	0	0	0	0	0	0	0	INS	0	0
chr1	140647476	140647476	None	0	0	0	0	0	0	0	0	0	0	INS	INS	0	0	0	INS	INS	0
chr1	140875849	140877044	+	1	1	1	1	1	DEL	1	DEL	1	DEL	DEL	DEL	1	1	1	DEL	DEL	DEL
chr1	141115188	141115188	None	0	0	0	0	0	0	0	0	0	INS	0	0	0	0	0	INS	0	0
chr1	141585509	141585509	None	0	0	0	0	0	INS	0	0	0	0	0	INS	0	0	0	INS	0	0
chr1	141931671	141931671	-	0	0	0	0	0	INS	0	INS	0	0	INS	INS	0	INS	0	0	0	0
chr1	142741550	142741550	-	0	0	0	0	0	0	0	0	0	INS	0	0	0	0	0	INS	0	0
chr1	142996403	142996403	-	0	0	0	0	0	0	0	0	0	0	0	0	0	0	0	0	INS	0
chr1	143059563	143059563	-	0	0	0	0	0	0	0	0	0	0	0	0	0	0	0	0	INS	0
chr1	143286633	143286633	+	0	0	0	0	0	0	0	0	0	0	0	0	0	0	0	INS	0	0
chr1	143602452	143602452	+	0	0	0	0	0	0	0	0	0	INS	0	0	0	0	0	0	0	0
chr1	144335149	144335149	None	0	0	0	0	0	0	0	0	0	0	0	0	0	0	0	0	INS	0
chr1	144439410	144439410	-	0	0	0	0	0	0	0	0	0	0	0	0	0	0	0	0	0	INS
chr1	144514575	144514575	None	0	0	0	0	0	0	0	0	0	0	0	0	0	0	0	INS	INS	0
chr1	144596181	144596181	+	0	0	0	0	0	0	0	0	0	0	0	0	0	0	0	0	0	INS
chr1	144779243	144779243	-	0	0	0	0	0	INS	0	INS	0	0	INS	0	0	0	0	0	0	0
chr1	144860144	144860521	+	1	DEL	DEL	DEL	1	DEL	1	DEL	1	DEL	DEL	1	1	1	DEL	DEL	DEL	DEL
chr1	145009543	145009543	+	0	0	0	0	0	0	0	0	0	INS	0	0	0	0	0	INS	0	0
chr1	145178177	145178573	+	1	1	1	1	1	1	1	1	1	1	1	1	1	1	1	1	DEL	1
chr1	145337658	145337658	-	0	0	0	0	0	0	0	0	0	0	0	0	0	0	0	INS	0	0
chr1	146099629	146102734	+	1	1	1	1	1	1	1	DEL	1	DEL	1	1	1	DEL	1	DEL	DEL	1
chr1	146630602	146634459	+	1	1	1	1	1	1	1	1	1	DEL	1	1	1	1	1	1	DEL	1
chr1	146883353	146883353	+	0	0	0	0	0	0	0	0	0	0	0	0	0	0	0	INS	0	0
chr1	147215180	147215180	+	0	0	0	0	0	0	0	0	0	0	0	0	0	0	0	0	INS	0
chr1	147374490	147382975	+	1	DEL	DEL	DEL	DEL	DEL	1	DEL	1	DEL	DEL	DEL	DEL	DEL	DEL	DEL	DEL	DEL
chr1	147415398	147415398	-	0	0	0	0	0	0	0	0	0	0	0	0	0	0	0	0	INS	0
chr1	147502081	147502081	-	0	0	0	0	0	0	0	0	0	0	0	0	0	0	0	0	INS	0
chr1	147524043	147524043	-	0	0	0	0	0	0	0	0	0	0	0	0	0	0	0	INS	0	0
chr1	147931192	147931192	-	0	0	0	0	0	0	0	0	0	0	0	0	0	0	0	INS	0	0
chr1	148117173	148117173	+	0	0	0	0	0	0	0	0	0	0	0	0	0	0	0	0	INS	0
chr1	148278526	148278526	+	0	0	0	0	0	0	0	0	0	0	0	0	0	0	0	INS	0	0
chr1	149263240	149265984	-	1	DEL	DEL	DEL	DEL	DEL	1	DEL	1	DEL	DEL	DEL	DEL	DEL	DEL	DEL	DEL	DEL
chr1	149816491	149816491	+	0	0	0	0	0	0	0	0	0	0	0	0	0	0	0	0	INS	0
chr1	150106120	150106120	-	0	0	0	0	0	0	0	0	0	INS	0	0	0	0	0	0	0	0
chr1	150283688	150284217	-	1	1	1	1	1	1	1	1	1	DEL	1	1	1	1	1	DEL	DEL	1
chr1	150438569	150438569	+	0	0	0	0	0	0	0	0	0	0	0	0	0	0	0	0	INS	0
chr1	150454004	150454004	-	0	0	0	0	0	0	0	0	0	INS	0	0	0	0	0	0	0	0
chr1	150703894	150703894	-	0	0	0	0	0	INS	0	INS	0	0	INS	0	0	INS	0	0	0	0
chr1	151086856	151086856	+	0	0	0	0	0	0	0	0	0	INS	0	0	0	0	0	0	0	0
chr1	151406127	151406127	-	0	0	0	0	0	0	0	0	0	INS	0	0	0	0	0	0	0	0
chr1	151412722	151412722	+	0	0	0	0	0	0	0	0	0	0	0	0	0	0	0	INS	0	0
chr1	151540935	151540935	+	0	0	0	0	0	0	0	0	0	INS	0	0	0	0	0	0	0	0
chr1	151615501	151615501	-	0	0	0	0	0	INS	0	INS	0	0	INS	0	0	0	0	0	0	0
chr1	151864794	151864794	None	0	0	0	0	0	0	0	0	0	0	0	0	0	0	0	INS	INS	0
chr1	152911609	152911609	+	0	INS	INS	INS	0	0	0	0	0	0	0	INS	INS	0	0	0	0	INS
chr1	152976965	152976965	+	0	0	0	0	0	0	0	0	0	0	0	0	0	0	0	0	INS	0
chr1	153559998	153559998	+	0	0	0	0	0	0	0	0	0	INS	0	0	0	0	0	0	0	0
chr1	153720495	153720495	None	0	INS	INS	INS	INS	0	INS	INS	INS	INS	INS	INS	INS	INS	INS	INS	INS	INS
chr1	153721104	153721104	None	0	0	0	0	INS	0	0	0	0	0	0	0	INS	0	INS	INS	0	0
chr1	154215572	154215572	-	0	0	0	0	0	0	0	0	0	0	0	0	0	0	0	INS	0	0
chr1	155193080	155193080	-	0	0	0	0	0	0	0	0	0	0	0	0	0	0	0	0	INS	0
chr1	155232689	155232689	-	0	0	0	0	0	0	0	0	0	INS	0	INS	INS	INS	0	INS	0	0
chr1	155270302	155270302	-	0	0	0	0	0	0	0	0	0	INS	0	0	0	0	0	0	0	0
chr1	155634616	155634616	+	0	0	0	0	0	0	0	0	0	0	0	0	0	0	0	0	INS	0
chr1	155781716	155781716	-	0	0	0	0	0	0	0	0	0	0	0	0	0	0	0	0	INS	0
chr1	156034117	156034547	-	1	1	1	1	1	1	1	1	1	DEL	1	1	1	1	1	1	DEL	1
chr1	157150848	157150848	+	0	0	0	0	0	0	0	0	0	0	0	0	0	0	0	0	INS	0
chr1	157517099	157517099	-	0	0	0	0	0	0	0	0	0	0	0	0	0	0	0	0	0	INS
chr1	158266719	158266719	None	0	0	0	0	0	0	0	0	0	0	INS	0	0	INS	0	INS	0	0
chr1	158653094	158653471	-	1	1	1	1	1	1	1	1	1	1	1	1	1	1	1	1	DEL	1
chr1	158864892	158865328	+	1	1	1	1	1	DEL	DEL	DEL	1	DEL	DEL	DEL	1	1	DEL	DEL	DEL	1
chr1	159461130	159461130	-	0	INS	INS	INS	INS	0	0	INS	0	0	INS	0	INS	INS	0	0	0	0
chr1	159596858	159596858	+	0	0	0	0	0	0	0	0	0	0	0	0	0	0	0	INS	0	0
chr1	159637736	159638179	+	1	DEL	DEL	DEL	DEL	1	DEL	DEL	1	DEL	DEL	DEL	DEL	DEL	DEL	DEL	DEL	DEL
chr1	159704796	159704796	+	0	0	0	0	0	0	0	0	0	INS	0	0	0	0	0	0	0	0
chr1	160769175	160771151	+	1	1	1	1	1	1	DEL	1	1	DEL	1	DEL	1	1	1	DEL	DEL	1
chr1	161129661	161129661	-	0	0	0	0	0	0	0	0	0	0	0	0	0	0	0	0	INS	0
chr1	161311601	161311601	+	0	0	0	0	0	0	0	0	0	0	0	0	INS	0	0	INS	0	INS
chr1	161332823	161333329	-	1	1	1	1	1	1	DEL	1	1	DEL	1	DEL	DEL	1	1	DEL	DEL	1
chr1	161944479	161944479	+	0	0	0	0	0	0	INS	0	0	0	0	INS	0	0	0	INS	0	0
chr1	162129176	162129176	+	0	INS	INS	INS	0	0	0	INS	0	0	INS	0	INS	0	INS	0	0	INS
chr1	162579500	162579500	+	0	0	0	0	0	0	0	0	0	0	0	0	0	0	0	0	INS	0
chr1	163603555	163603555	None	0	0	0	0	0	0	INS	0	0	0	0	INS	0	0	0	0	0	0
chr1	163963809	163963809	-	0	0	0	0	0	0	0	0	0	INS	0	0	0	0	0	0	0	0
chr1	164804263	164804263	None	0	0	0	0	0	0	0	0	0	0	0	0	0	0	0	INS	0	0
chr1	164860902	164860902	+	0	0	0	0	0	0	INS	0	0	0	0	INS	0	0	0	INS	0	0
chr1	165535412	165535412	-	0	0	0	0	0	0	0	0	0	INS	0	INS	0	0	0	INS	0	0
chr1	165605576	165608683	-	1	1	1	1	DEL	1	1	DEL	1	DEL	1	DEL	1	1	1	DEL	DEL	DEL
chr1	166196508	166196947	+	1	1	1	1	1	1	1	1	1	1	1	1	1	1	1	1	DEL	1
chr1	166586905	166590147	-	1	1	1	1	1	1	1	1	1	1	1	DEL	1	1	1	1	1	DEL
chr1	166596347	166596875	+	1	1	1	1	1	1	1	1	1	DEL	1	DEL	1	1	1	DEL	DEL	1
chr1	166811104	166811104	+	0	0	0	0	0	0	0	0	0	0	0	0	0	0	0	0	INS	0
chr1	166816978	166816978	+	0	0	0	0	0	0	0	0	0	0	0	0	0	0	0	INS	0	0
chr1	167568969	167568969	+	0	0	0	0	0	0	0	0	0	INS	0	0	0	0	0	0	0	0
chr1	167659749	167659749	+	0	0	0	0	0	0	0	0	0	0	0	0	0	0	0	INS	INS	0
chr1	168009681	168016841	+	1	1	1	1	1	1	1	1	1	DEL	1	DEL	1	1	1	DEL	DEL	DEL
chr1	168104982	168110648	+	1	1	1	1	1	1	1	1	1	DEL	1	DEL	1	1	1	DEL	DEL	1
chr1	168340826	168340826	-	0	0	0	0	0	0	0	0	0	0	0	0	0	0	0	INS	INS	0
chr1	168420790	168420790	-	0	0	0	0	0	0	0	0	0	0	0	0	0	0	0	0	INS	0
chr1	169333907	169333907	-	0	0	0	0	0	0	0	0	0	0	INS	INS	0	0	0	0	0	0
chr1	169379772	169379772	None	0	0	0	0	0	0	0	0	0	0	INS	INS	0	0	0	0	INS	INS
chr1	169835473	169835473	None	0	0	0	0	0	0	0	0	0	0	INS	0	0	0	0	INS	INS	0
chr1	170466571	170466571	-	0	0	0	0	0	0	0	0	0	0	0	0	0	0	0	0	INS	0
chr1	171326567	171326567	-	0	0	0	0	0	INS	0	0	0	0	0	0	0	INS	INS	0	0	INS
chr1	171363461	171363461	+	0	0	0	0	0	0	0	0	0	0	0	0	0	0	0	0	0	INS
chr1	172146328	172146328	-	0	0	0	0	0	INS	0	0	0	0	0	0	0	0	0	0	0	0
chr1	172322809	172322809	-	0	0	0	0	0	0	0	0	0	0	0	0	0	0	0	0	INS	0
chr1	172825129	172825129	None	0	INS	INS	INS	0	0	0	0	0	INS	0	0	0	INS	INS	INS	INS	0
chr1	172849949	172850514	+	1	DEL	DEL	DEL	1	DEL	1	DEL	1	1	1	1	DEL	DEL	DEL	DEL	DEL	1
chr1	172927572	172927572	+	0	0	0	0	0	0	0	0	0	0	0	0	0	0	0	0	INS	0
chr1	172940648	172941351	-	1	DEL	DEL	DEL	1	DEL	1	DEL	1	DEL	1	1	DEL	DEL	DEL	1	DEL	DEL
chr1	173053655	173053655	None	0	INS	0	0	0	INS	0	0	0	0	INS	0	INS	INS	INS	INS	INS	INS
chr1	173447728	173447728	+	0	0	0	0	0	0	0	0	0	INS	0	0	0	0	INS	0	INS	INS
chr1	173554541	173557340	+	1	DEL	DEL	DEL	DEL	DEL	DEL	DEL	1	DEL	DEL	DEL	DEL	DEL	DEL	1	DEL	DEL
chr1	174631973	174631973	-	0	INS	INS	INS	INS	INS	INS	INS	0	INS	INS	INS	INS	INS	INS	INS	INS	INS
chr1	174633527	174633527	None	0	INS	INS	0	INS	INS	INS	INS	0	INS	0	INS	INS	INS	0	INS	INS	INS
chr1	174718306	174718306	+	0	INS	INS	INS	INS	INS	INS	INS	0	0	0	0	INS	INS	INS	0	0	0
chr1	174724522	174724522	None	0	0	0	0	0	0	0	0	0	0	INS	INS	0	0	0	INS	0	INS
chr1	174776899	174776899	-	0	0	0	0	0	0	0	0	0	0	0	0	0	0	0	0	INS	0
chr1	174787415	174787415	None	0	INS	INS	INS	0	INS	INS	INS	0	0	INS	INS	INS	INS	0	INS	0	0
chr1	174788837	174788837	+	0	0	0	0	INS	0	0	0	0	0	0	0	0	0	INS	0	0	0
chr1	176306616	176313862	-	1	DEL	DEL	DEL	DEL	DEL	DEL	DEL	1	DEL	DEL	DEL	DEL	DEL	DEL	1	DEL	DEL
chr1	176386721	176393836	+	1	DEL	DEL	DEL	DEL	DEL	DEL	DEL	1	DEL	DEL	DEL	DEL	DEL	DEL	DEL	1	DEL
chr1	177475824	177475824	-	0	0	0	0	0	0	0	0	0	0	0	0	0	0	0	0	INS	0
chr1	177492983	177492983	None	0	0	0	0	0	0	0	0	0	0	0	0	0	0	INS	0	INS	0
chr1	178210111	178210551	+	1	1	1	1	1	1	1	1	1	1	1	1	1	1	1	DEL	DEL	1
chr1	178320071	178320071	None	0	INS	INS	INS	0	INS	INS	INS	0	INS	0	0	INS	INS	INS	0	INS	0
chr1	178337868	178337868	-	0	0	0	0	0	0	0	0	0	0	0	0	0	0	0	0	INS	0
chr1	178361297	178361297	+	0	0	0	0	0	0	0	0	0	0	0	0	0	0	0	0	INS	0
chr1	178454422	178454422	-	0	0	0	0	0	0	0	0	0	0	0	0	0	0	0	0	INS	0
chr1	178457490	178457490	-	0	0	0	0	0	0	0	0	0	0	0	0	0	0	0	0	INS	0
chr1	178508888	178511645	-	1	1	1	1	1	1	1	1	1	DEL	1	1	1	1	DEL	1	1	1
chr1	178939877	178939877	-	0	0	0	0	0	0	0	0	0	INS	0	0	0	0	0	0	0	0
chr1	179514344	179514344	-	0	0	0	0	0	0	0	0	0	0	0	0	0	0	0	0	INS	0
chr1	179583373	179590485	-	1	DEL	1	DEL	DEL	DEL	1	1	1	DEL	1	1	1	1	DEL	DEL	DEL	DEL
chr1	179688243	179691164	+	1	1	1	1	DEL	DEL	1	1	1	DEL	1	1	1	1	1	DEL	DEL	DEL
chr1	180226294	180226294	None	0	0	0	0	INS	0	0	0	0	INS	0	0	0	0	0	0	0	0
chr1	180878984	180878984	-	0	0	0	0	0	0	0	0	0	INS	0	0	0	0	0	0	0	0
chr1	181320861	181323826	+	1	DEL	1	DEL	DEL	DEL	1	1	1	DEL	1	1	1	1	DEL	1	DEL	1
chr1	181584180	181591247	+	1	DEL	1	DEL	DEL	DEL	1	1	1	DEL	1	1	1	1	1	1	DEL	DEL
chr1	182133012	182133012	-	0	0	0	0	0	0	0	0	0	INS	0	0	0	0	0	0	0	0
chr1	182422166	182422166	-	0	0	0	0	INS	0	0	0	0	0	0	0	0	0	INS	0	0	0
chr1	183204328	183204328	+	0	0	0	0	0	0	0	0	0	INS	0	0	0	0	0	0	0	0
chr1	183246760	183246760	+	0	0	0	0	0	0	0	0	0	INS	0	0	0	0	0	0	0	0
chr1	183608497	183608881	+	1	1	1	1	1	1	1	1	1	1	1	1	1	1	1	1	DEL	1
chr1	183643094	183645738	-	1	1	1	1	1	1	1	1	1	1	1	1	1	1	1	1	DEL	1
chr1	183798311	183802210	-	1	1	1	1	1	DEL	1	1	1	DEL	1	1	1	DEL	DEL	DEL	DEL	1
chr1	184396686	184396686	-	0	0	0	0	0	0	0	0	0	0	0	0	0	0	0	0	INS	0
chr1	184489934	184490375	-	1	1	1	1	1	1	1	1	1	DEL	1	1	1	1	1	1	DEL	1
chr1	185357982	185357982	-	0	0	0	0	0	0	0	0	0	INS	0	0	0	0	0	0	0	0
chr1	185380718	185381001	+	1	1	1	1	1	1	1	1	1	1	1	1	1	1	1	1	DEL	1
chr1	185464733	185464733	None	0	INS	0	0	INS	0	INS	0	0	0	0	0	INS	0	0	0	INS	0
chr1	185572019	185572019	-	0	INS	INS	INS	0	INS	INS	INS	0	INS	INS	INS	INS	INS	0	INS	0	0
chr1	185930154	185930154	+	0	0	0	0	0	0	0	0	0	0	0	0	0	0	0	0	INS	0
chr1	186062272	186062272	None	0	0	0	0	0	0	0	0	0	INS	0	0	0	0	0	0	INS	0
chr1	186288254	186288612	-	1	1	1	1	1	1	1	1	1	DEL	1	1	1	1	1	1	DEL	1
chr1	187965649	187965649	-	0	INS	INS	INS	0	0	0	0	0	0	INS	INS	INS	0	0	INS	0	0
chr1	188075483	188075483	+	0	INS	INS	INS	INS	0	0	0	0	0	INS	INS	INS	0	0	0	0	0
chr1	190054695	190055062	+	1	1	1	1	1	1	1	1	1	DEL	1	1	1	1	1	1	DEL	1
chr1	190471091	190471780	0	1	1	1	1	1	1	1	1	1	1	1	1	1	1	1	1	DEL	1
chr1	190853603	190853603	-	0	0	0	0	0	0	0	0	0	INS	0	0	0	0	0	0	0	0
chr1	190863172	190863172	-	0	0	0	0	0	0	0	0	0	0	0	0	0	0	0	0	INS	0
chr1	190983324	190983758	+	1	1	1	1	1	1	1	1	1	DEL	1	1	1	1	1	1	DEL	1
chr1	190990084	190990084	-	0	0	0	0	0	0	0	0	0	INS	0	0	0	0	0	0	0	0
chr1	191618825	191618825	-	0	INS	0	0	INS	INS	0	INS	0	0	INS	INS	INS	INS	INS	0	0	0
chr1	192725006	192725006	+	0	0	0	0	0	0	0	0	0	0	0	0	0	0	0	0	INS	0
chr1	192806634	192809481	-	1	1	1	1	1	1	1	1	1	DEL	1	1	1	1	1	1	DEL	DEL
chr1	193209240	193212271	+	1	DEL	DEL	DEL	DEL	DEL	DEL	DEL	1	DEL	DEL	DEL	DEL	DEL	DEL	DEL	DEL	DEL
chr1	193251894	193251894	-	0	0	0	0	INS	INS	INS	INS	0	0	0	0	INS	0	0	0	0	0
chr1	193312625	193312625	+	0	0	0	0	INS	INS	INS	INS	0	0	0	0	INS	0	0	0	INS	0
chr1	193440988	193440988	+	0	0	0	0	0	0	0	0	0	0	0	0	0	0	0	0	INS	0
chr1	193623073	193623431	-	1	1	1	1	1	1	1	1	1	1	1	1	1	1	1	1	DEL	1
chr1	193794706	193794706	+	0	0	0	0	0	0	0	0	0	0	0	0	0	0	0	0	INS	0
chr1	193818496	193818496	+	0	0	0	0	0	0	0	0	0	0	0	0	0	0	0	0	INS	0
chr1	194164206	194164206	-	0	0	0	0	0	0	0	0	0	0	INS	INS	0	0	INS	0	INS	0
chr1	194453403	194456783	+	1	1	1	1	1	1	1	1	1	1	1	1	1	1	1	1	DEL	DEL
chr1	195259238	195259238	-	0	0	0	0	0	0	0	0	0	0	0	0	0	0	0	0	INS	0
chr1	195416940	195416940	-	0	0	0	0	0	0	0	0	0	INS	0	0	0	0	0	0	INS	0
chr1	195706993	195706993	None	0	0	0	0	0	0	0	0	0	INS	0	0	0	INS	0	0	0	0
chr1	196245256	196245256	-	0	0	0	0	0	INS	0	INS	0	INS	INS	INS	0	0	0	0	INS	INS
chr1	196253441	196253872	+	1	1	1	1	DEL	DEL	DEL	DEL	1	DEL	DEL	DEL	1	DEL	DEL	DEL	1	DEL
chr1	196267571	196267571	-	0	0	0	0	INS	INS	INS	INS	0	INS	INS	INS	0	0	INS	INS	0	INS
chr1	196797484	196797484	-	0	0	0	0	0	0	0	0	0	0	0	0	0	0	0	0	INS	0
chr10	3023430	3023430	+	0	0	0	0	0	0	0	INS	0	INS	INS	INS	0	INS	0	INS	0	INS
chr10	3035843	3035843	None	0	INS	0	0	0	0	0	0	0	INS	0	0	0	0	0	0	INS	0
chr10	3041790	3041790	None	0	INS	0	INS	0	INS	INS	0	0	0	0	INS	0	INS	0	INS	INS	0
chr10	3141849	3141849	-	0	INS	INS	INS	INS	INS	INS	0	0	0	0	0	INS	0	0	0	0	0
chr10	3662098	3662098	+	0	0	0	0	0	0	0	0	0	0	0	0	0	0	0	INS	0	0
chr10	4084402	4084402	+	0	0	0	0	0	0	0	INS	0	0	INS	INS	0	0	INS	0	0	0
chr10	4781274	4781274	+	0	0	0	0	0	0	0	0	0	0	0	0	0	0	0	0	INS	0
chr10	5408500	5411336	-	1	1	1	1	1	1	1	1	1	DEL	1	1	1	1	1	DEL	1	1
chr10	5749899	5750405	+	1	1	1	1	1	1	1	1	1	1	1	1	1	1	1	1	DEL	1
chr10	6026091	6026445	+	1	1	1	1	1	1	1	1	1	DEL	1	1	1	1	1	1	1	1
chr10	7184700	7184700	-	0	INS	INS	INS	INS	INS	INS	INS	0	0	INS	INS	INS	0	0	0	0	INS
chr10	7690044	7690493	+	1	1	1	1	1	1	1	1	1	DEL	1	1	1	1	1	1	DEL	1
chr10	7799121	7799121	None	0	0	0	0	0	0	0	0	0	INS	0	0	0	0	0	0	INS	0
chr10	8116971	8124136	+	1	1	1	1	1	1	1	1	1	DEL	1	1	1	1	1	DEL	DEL	1
chr10	8292453	8292453	-	0	0	0	0	0	0	0	0	0	0	0	0	0	0	0	INS	0	0
chr10	8327214	8327214	-	0	0	0	0	0	0	0	0	0	0	0	0	0	0	0	INS	0	0
chr10	8376851	8376851	-	0	0	0	0	0	0	0	INS	0	0	INS	INS	0	0	0	0	0	0
chr10	8384420	8384420	-	0	0	0	0	0	0	0	0	0	0	0	0	0	0	0	INS	0	0
chr10	8432439	8432439	None	0	0	0	0	INS	0	0	0	0	0	0	0	0	0	0	INS	INS	0
chr10	8807139	8807139	-	0	0	0	0	INS	INS	INS	INS	0	0	INS	0	INS	0	0	0	INS	0
chr10	9372695	9372695	+	0	0	0	0	INS	INS	INS	INS	0	0	INS	0	INS	INS	0	0	0	INS
chr10	9387794	9387794	+	0	0	0	0	0	0	0	0	0	0	0	0	0	0	0	INS	0	0
chr10	9419122	9419122	+	0	0	0	0	0	0	0	0	0	0	0	0	0	0	0	INS	0	0
chr10	9637277	9637277	-	0	0	0	0	0	0	0	0	0	0	0	0	0	0	0	INS	0	0
chr10	9698183	9698183	None	0	0	0	0	0	0	0	0	0	INS	0	0	0	0	0	INS	0	0
chr10	10311724	10314711	-	1	1	1	1	1	1	1	1	1	DEL	1	1	1	1	1	DEL	DEL	1
chr10	10381081	10381081	None	0	0	0	0	0	0	0	0	0	0	0	0	0	INS	0	0	0	0
chr10	10561969	10561969	-	0	0	0	0	0	0	0	0	0	0	0	0	0	0	0	0	INS	0
chr10	11047048	11047048	None	0	0	0	0	0	0	0	0	0	0	0	0	0	INS	0	0	0	0
chr10	11074157	11074534	-	1	1	1	1	1	1	1	1	1	DEL	1	1	1	1	1	DEL	DEL	1
chr10	11181593	11181593	None	0	0	0	0	0	0	0	0	0	0	INS	0	0	0	0	INS	0	0
chr10	11252463	11252821	+	1	1	1	1	1	1	1	1	1	1	1	1	1	1	1	DEL	DEL	1
chr10	11412247	11422461	-	1	1	1	1	1	1	1	1	1	DEL	1	1	1	1	1	1	DEL	1
chr10	11520915	11521313	+	1	1	1	1	1	1	1	1	1	1	1	1	1	1	1	1	DEL	1
chr10	12066079	12066079	None	0	0	0	0	INS	0	INS	0	0	0	INS	0	0	INS	0	INS	0	0
chr10	12652766	12652766	+	0	0	0	0	0	0	0	0	0	0	0	0	0	0	0	0	INS	0
chr10	12712593	12712593	None	0	0	0	0	0	0	0	0	0	0	0	INS	0	0	0	INS	INS	INS
chr10	12773946	12773946	-	0	0	0	0	0	0	0	0	0	INS	0	0	0	0	0	0	0	INS
chr10	12982215	12982215	+	0	0	0	0	0	0	0	0	0	0	0	INS	0	0	0	0	0	0
chr10	14082295	14082295	None	0	0	0	0	0	0	0	0	0	0	0	0	0	0	0	0	INS	0
chr10	14365326	14367985	+	1	1	1	1	1	1	1	1	1	1	1	1	1	1	1	1	DEL	1
chr10	14799931	14805464	-	1	1	1	1	1	1	1	1	1	DEL	1	DEL	1	1	1	DEL	1	1
chr10	15304101	15304101	-	0	0	0	0	0	0	0	0	0	0	0	INS	0	0	0	INS	0	0
chr10	15575919	15575919	+	0	0	0	0	0	0	0	0	0	0	0	0	0	0	0	0	INS	0
chr10	15628544	15628900	+	1	1	1	1	1	1	1	1	1	1	1	1	1	1	1	1	DEL	1
chr10	15798551	15798551	-	0	0	0	0	0	0	0	0	0	0	0	0	0	0	0	0	INS	0
chr10	15836745	15836745	+	0	0	0	0	0	0	0	0	0	0	0	0	0	0	0	INS	0	0
chr10	15937551	15937551	+	0	0	0	0	0	0	0	0	0	0	0	0	0	0	0	INS	0	0
chr10	17484463	17484463	+	0	0	0	0	0	0	0	0	0	0	0	0	0	0	0	0	INS	0
chr10	17597705	17597705	-	0	0	0	0	0	0	0	0	0	0	0	0	0	0	0	0	INS	0
chr10	17679992	17679992	-	0	0	0	0	0	0	0	0	0	0	0	0	0	0	0	0	INS	0
chr10	18094167	18094167	+	0	0	0	0	0	0	0	0	0	0	0	0	0	INS	0	0	0	0
chr10	18323883	18323883	+	0	0	0	0	0	0	0	0	0	0	0	0	0	0	0	0	INS	0
chr10	18801931	18801931	-	0	0	0	0	0	0	0	0	0	0	0	0	0	0	0	0	INS	0
chr10	18965961	18965961	None	0	0	0	0	0	0	0	0	0	INS	0	0	0	0	0	INS	0	0
chr10	19014423	19014423	None	0	INS	INS	INS	INS	INS	INS	0	0	0	0	0	INS	INS	0	0	INS	0
chr10	19304196	19304196	-	0	0	0	0	0	0	0	0	0	0	0	0	0	0	0	INS	0	0
chr10	19802596	19802596	-	0	0	0	0	0	0	0	0	0	0	0	0	0	0	0	0	INS	0
chr10	20767497	20767497	None	0	INS	INS	0	0	INS	INS	0	0	0	0	0	INS	INS	0	INS	INS	0
chr10	21149023	21149023	None	0	0	0	0	0	INS	0	0	0	0	0	0	0	INS	0	0	INS	0
chr10	21447705	21456161	-	1	1	1	1	DEL	1	1	1	1	DEL	1	1	1	1	1	DEL	1	DEL
chr10	21513835	21513835	-	0	0	0	0	0	0	0	0	0	0	0	0	0	0	0	INS	0	0
chr10	21793863	21793863	-	0	INS	INS	INS	0	INS	INS	0	0	0	0	0	INS	INS	0	INS	0	INS
chr10	21794501	21794501	None	0	INS	0	INS	0	0	0	0	0	0	0	0	0	0	0	INS	0	0
chr10	21869493	21869493	-	0	INS	INS	INS	0	INS	INS	0	0	0	0	0	INS	INS	INS	0	0	0
chr10	24158361	24158869	+	1	1	1	1	1	1	1	1	1	DEL	1	1	1	1	1	1	DEL	1
chr10	25059929	25060367	+	1	DEL	DEL	DEL	DEL	DEL	DEL	DEL	1	DEL	1	1	DEL	1	DEL	DEL	DEL	DEL
chr10	25319708	25319708	-	0	0	0	0	0	0	0	0	0	INS	0	0	0	0	0	0	0	0
chr10	25581342	25581782	-	1	1	1	1	1	1	1	1	1	DEL	1	1	1	DEL	1	DEL	DEL	1
chr10	25912594	25912594	None	0	0	0	0	0	0	0	0	0	INS	0	0	0	0	0	INS	INS	0
chr10	26223461	26223461	None	0	INS	0	0	INS	0	0	0	0	0	0	0	0	0	0	INS	0	0
chr10	26690407	26690407	-	0	0	0	0	0	0	0	0	0	0	0	0	0	0	0	INS	0	0
chr10	27323756	27324110	-	1	1	1	1	1	1	1	1	1	DEL	1	1	1	1	1	DEL	DEL	1
chr10	27710175	27710175	-	0	0	0	0	0	0	0	0	0	0	0	0	0	0	0	0	INS	0
chr10	27754739	27754739	-	0	0	0	0	0	0	0	0	0	0	0	0	0	0	0	INS	0	0
chr10	28186193	28186193	-	0	0	0	0	INS	0	0	INS	0	INS	INS	INS	0	INS	0	0	0	INS
chr10	28607793	28607793	-	0	0	0	0	0	0	0	0	0	0	0	0	0	0	0	0	INS	0
chr10	28642104	28642544	-	1	1	1	1	1	1	1	1	1	DEL	1	1	1	1	1	1	DEL	1
chr10	29011390	29011390	+	0	0	0	0	0	0	0	0	0	0	0	0	0	0	0	0	INS	0
chr10	29443528	29443999	-	1	1	1	1	1	1	1	1	1	1	1	1	1	1	1	1	DEL	1
chr10	29473902	29473902	+	0	0	0	0	0	0	0	0	0	0	0	0	0	0	0	INS	0	INS
chr10	29567767	29567767	None	0	0	0	0	0	0	0	0	0	0	0	0	0	0	0	0	INS	0
chr10	29610448	29610889	-	1	1	1	1	1	1	1	1	1	DEL	1	1	1	1	1	DEL	DEL	1
chr10	29727372	29727372	+	0	0	0	0	0	0	0	0	0	0	0	0	0	0	0	INS	0	0
chr10	29788876	29789290	-	1	1	1	1	1	1	1	1	1	1	1	1	1	1	1	1	DEL	1
chr10	30353904	30353904	-	0	0	0	0	0	0	0	0	0	0	0	0	0	0	0	INS	0	0
chr10	32417659	32417659	+	0	0	0	0	0	0	0	0	0	0	0	0	0	0	0	0	INS	0
chr10	32628145	32628145	None	0	0	0	0	0	0	0	0	0	0	0	0	0	0	0	INS	0	0
chr10	33070463	33070463	None	0	0	0	0	0	0	0	0	0	0	0	0	0	0	0	0	0	INS
chr10	33524200	33524200	+	0	0	0	0	0	0	0	0	0	0	0	0	0	0	0	0	INS	0
chr10	34008817	34009271	-	1	1	1	1	1	1	1	1	1	DEL	1	1	1	1	1	DEL	DEL	1
chr10	34374118	34374625	-	1	1	1	1	1	1	1	1	1	1	1	1	1	1	1	1	DEL	1
chr10	35210339	35210780	+	1	1	1	1	1	1	1	1	1	1	1	1	1	1	1	1	DEL	1
chr10	35247680	35247680	-	0	0	0	0	0	0	0	0	0	0	0	0	0	0	0	0	0	INS
chr10	35377069	35377069	None	0	0	0	0	0	0	0	0	0	0	0	0	0	0	0	0	INS	0
chr10	35867907	35868267	-	1	1	1	1	1	1	1	1	1	1	1	1	1	1	1	1	DEL	1
chr10	36231489	36231995	-	1	1	1	1	1	1	1	1	1	DEL	1	1	1	1	1	DEL	DEL	1
chr10	37042432	37042432	-	0	0	0	0	0	0	0	0	0	INS	0	0	0	0	0	INS	0	0
chr10	37207912	37207912	-	0	0	0	0	0	0	0	0	0	INS	0	0	0	0	0	0	0	0
chr10	37445048	37445515	-	1	1	1	1	1	1	1	1	1	DEL	1	1	1	1	DEL	DEL	DEL	1
chr10	37588995	37588995	-	0	0	0	0	0	0	0	0	0	0	0	0	0	0	0	0	INS	0
chr10	38040560	38040560	None	0	0	0	0	0	0	0	0	0	0	0	0	0	INS	INS	0	0	0
chr10	38150692	38150692	+	0	0	0	0	0	0	0	0	0	0	0	0	0	0	0	0	INS	0
chr10	38352706	38352706	-	0	0	0	0	0	0	0	0	0	INS	0	0	0	INS	0	0	INS	0
chr10	38369481	38369481	+	0	0	0	0	0	0	0	0	0	0	0	0	0	0	0	0	INS	0
chr10	38761596	38761959	-	1	1	1	1	1	1	1	1	1	1	1	1	1	1	1	DEL	1	1
chr10	39039170	39039170	-	0	0	0	0	0	0	0	0	0	0	0	0	0	0	0	INS	0	0
chr10	39987273	39987273	None	0	0	0	0	0	0	0	0	0	0	0	0	0	0	0	0	INS	0
chr10	40251369	40251369	+	0	0	0	0	0	0	0	0	0	0	0	0	0	0	0	0	INS	0
chr10	40370969	40370969	+	0	0	0	0	0	0	0	0	0	0	0	0	0	0	0	0	INS	0
chr10	40633238	40633680	-	1	1	1	1	1	1	1	1	1	DEL	1	1	1	1	1	1	1	1
chr10	40733993	40733993	None	0	0	0	0	0	0	0	0	0	INS	0	0	0	0	0	INS	0	0
chr10	40826765	40826765	+	0	0	0	0	0	0	0	0	0	0	0	0	0	0	0	0	INS	0
chr10	40972826	40973253	+	1	1	1	1	1	1	1	1	1	DEL	1	1	1	1	1	DEL	DEL	1
chr10	41092915	41092915	+	0	0	0	0	0	0	0	0	0	0	0	0	0	0	0	INS	INS	0
chr10	41380609	41380609	None	0	0	0	0	0	0	0	0	0	INS	0	0	0	INS	0	INS	0	0
chr10	41449616	41449616	+	0	0	0	0	0	0	0	0	0	0	0	0	0	0	0	INS	0	0
chr10	41586369	41586369	-	0	INS	INS	INS	0	0	0	0	0	0	0	0	INS	0	0	0	0	0
chr10	41870631	41870631	+	0	0	0	0	0	0	0	0	0	INS	0	0	0	0	0	0	0	0
chr10	42210438	42210438	+	0	0	0	0	0	0	0	0	0	INS	0	0	0	0	0	0	0	0
chr10	43117727	43118069	-	1	1	1	1	1	1	1	1	1	1	1	1	1	1	1	1	DEL	1
chr10	43334976	43334976	-	0	0	0	0	0	0	0	0	0	0	0	0	0	0	0	INS	0	0
chr10	43481612	43481612	-	0	0	0	0	0	0	0	0	0	0	0	0	0	0	0	0	INS	0
chr10	43553438	43556698	-	1	1	1	1	1	1	1	1	1	DEL	1	1	1	1	1	DEL	DEL	1
chr10	43948668	43949266	-	1	DEL	DEL	DEL	1	1	1	1	1	DEL	1	1	DEL	1	1	DEL	1	DEL
chr10	44283253	44283253	-	0	0	0	0	0	0	0	0	0	INS	0	0	0	0	0	INS	0	0
chr10	44496549	44496549	+	0	0	0	0	0	0	0	0	0	0	0	0	0	0	0	0	0	INS
chr10	44522738	44522738	+	0	0	0	0	0	0	0	0	0	0	0	0	0	0	0	0	INS	0
chr10	44995754	44995754	None	0	0	0	0	0	0	0	0	0	INS	0	0	0	0	0	INS	0	0
chr10	45434698	45434698	-	0	0	0	0	0	0	0	0	0	0	0	0	0	0	0	INS	0	0
chr10	45817023	45817023	+	0	0	0	0	0	0	0	0	0	INS	0	0	0	0	0	0	INS	0
chr10	46114235	46114235	-	0	0	0	0	0	0	0	0	0	0	0	0	0	0	0	0	INS	0
chr10	46490044	46490044	-	0	0	0	0	0	0	0	0	0	0	0	0	0	0	0	0	INS	0
chr10	46674170	46674170	+	0	0	0	0	0	0	0	0	0	0	0	0	0	0	0	0	INS	0
chr10	46815067	46815067	-	0	0	0	0	0	0	0	0	0	0	0	0	0	0	0	INS	0	0
chr10	47449733	47449733	+	0	0	0	0	0	0	0	0	0	0	0	0	0	0	0	0	INS	0
chr10	47495361	47495790	+	1	1	1	1	1	1	1	1	1	1	1	1	1	1	1	1	DEL	1
chr10	48061712	48061712	+	0	0	0	0	0	0	0	0	0	0	0	0	0	0	0	0	INS	0
chr10	48253521	48256717	-	1	1	1	1	1	1	1	1	1	DEL	1	1	1	1	1	1	DEL	1
chr10	48275480	48275920	-	1	1	1	1	1	1	1	1	1	DEL	1	1	1	1	1	DEL	DEL	1
chr10	49475084	49475084	-	0	0	0	0	0	0	0	0	0	0	0	0	0	0	0	0	0	INS
chr10	49666331	49666331	None	0	0	0	0	0	0	0	0	0	0	0	0	0	0	0	0	0	INS
chr10	49885121	49885121	-	0	0	0	0	0	0	0	0	0	0	0	0	0	0	0	0	INS	0
chr10	50166868	50167234	-	1	1	1	1	1	1	1	1	1	DEL	1	1	1	1	1	DEL	1	1
chr10	50206006	50206006	-	0	0	0	0	0	0	0	0	0	INS	0	0	0	0	0	0	0	0
chr10	50419562	50419562	+	0	0	0	0	0	0	0	0	0	0	0	0	0	0	0	0	INS	0
chr10	50726120	50726120	None	0	0	0	0	0	0	0	0	0	0	0	0	0	INS	0	0	INS	0
chr10	52636090	52636090	-	0	0	0	0	0	0	0	0	0	0	0	0	0	0	0	INS	0	0
chr10	53953614	53953614	-	0	0	0	0	0	0	0	0	0	0	0	0	0	0	0	0	0	INS
chr10	54067953	54067953	None	0	0	0	0	0	0	0	0	0	0	0	0	0	0	0	0	INS	0
chr10	54103783	54103783	+	0	0	0	0	0	0	0	0	0	INS	0	0	0	0	0	0	0	0
chr10	54118320	54118785	-	1	1	1	1	1	1	1	1	1	DEL	1	1	1	1	1	DEL	DEL	1
chr10	54682658	54682658	+	0	0	0	0	0	0	0	0	0	0	0	0	0	0	0	0	INS	0
chr10	54799661	54802601	+	1	1	1	1	1	1	1	1	1	DEL	1	1	1	1	1	DEL	DEL	1
chr10	55127544	55127544	None	0	0	0	0	0	0	0	0	0	INS	0	0	0	0	0	INS	INS	0
chr10	55279646	55279646	+	0	0	0	0	0	0	0	0	0	0	0	0	0	0	0	0	INS	0
chr10	55518208	55518208	+	0	0	0	0	0	0	0	0	0	0	0	0	0	0	0	INS	0	0
chr10	55579312	55579312	+	0	0	0	0	0	0	0	0	0	0	0	0	0	0	0	0	0	INS
chr10	55658123	55658123	+	0	0	0	0	0	0	0	0	0	0	0	0	0	INS	0	0	0	0
chr10	55717183	55717183	-	0	0	0	0	0	0	0	0	0	INS	0	0	0	INS	0	INS	INS	0
chr10	56055930	56055930	+	0	0	0	0	0	0	0	0	0	0	0	0	0	0	0	0	0	INS
chr10	57321122	57321122	-	0	0	0	0	0	0	0	0	0	0	0	0	0	0	INS	0	INS	0
chr10	58544194	58544194	-	0	0	0	0	0	0	0	0	0	INS	0	0	0	0	0	INS	INS	0
chr10	58699852	58699852	-	0	0	0	0	0	0	0	0	0	INS	0	0	0	0	0	0	0	0
chr10	59183494	59183494	-	0	0	0	0	0	0	0	0	0	0	0	0	0	0	0	0	INS	0
chr10	59499118	59499666	+	1	1	1	1	1	1	1	1	1	DEL	1	1	1	1	1	DEL	DEL	1
chr10	59641874	59641874	-	0	0	0	0	0	0	0	0	0	0	0	0	0	0	0	INS	0	0
chr10	60923602	60923602	+	0	0	0	0	0	0	0	0	0	INS	0	0	0	0	0	INS	INS	0
chr10	61263449	61263449	+	0	0	0	0	0	0	0	0	0	INS	0	0	0	0	0	INS	0	0
chr10	62377688	62377688	-	0	0	0	0	0	0	0	0	0	INS	0	0	0	0	0	0	0	INS
chr10	62999217	62999716	-	1	1	1	1	1	1	1	1	1	1	1	1	1	1	1	1	DEL	1
chr10	63370590	63370590	None	0	INS	0	0	0	0	0	0	0	0	0	0	INS	0	0	INS	INS	0
chr10	64068313	64068313	None	0	INS	0	0	0	0	0	0	0	0	0	0	INS	0	0	0	0	0
chr10	65187904	65188336	-	1	1	1	1	1	1	1	1	1	1	1	1	1	1	1	1	DEL	1
chr10	66184450	66184450	+	0	0	0	0	0	0	0	0	0	0	0	0	0	0	0	0	INS	0
chr10	67134348	67134813	-	1	1	1	1	1	1	1	1	1	DEL	1	1	1	DEL	1	DEL	DEL	1
chr10	67137424	67137864	-	1	1	1	1	1	1	1	1	1	DEL	1	1	1	1	1	1	1	1
chr10	67706106	67709206	+	1	DEL	DEL	DEL	DEL	DEL	DEL	DEL	1	DEL	DEL	DEL	DEL	DEL	DEL	1	DEL	DEL
chr10	68198071	68198071	+	0	0	0	0	0	0	0	0	0	INS	0	INS	0	0	INS	INS	0	0
chr10	68287815	68287815	-	0	0	0	0	0	0	0	0	0	0	0	0	0	0	0	INS	0	0
chr10	68549622	68550049	+	1	1	1	1	1	1	1	1	1	DEL	1	1	1	1	1	1	DEL	1
chr10	69791221	69791729	-	1	1	1	1	1	1	1	1	1	DEL	1	1	1	1	1	DEL	DEL	1
chr10	69800749	69800749	None	0	0	0	0	0	0	0	0	0	INS	0	0	0	0	0	INS	INS	INS
chr10	69821013	69821013	+	0	0	0	0	0	0	0	INS	0	0	INS	0	0	INS	0	0	0	0
chr10	70529538	70529898	+	1	1	1	1	1	1	1	1	1	DEL	1	1	1	1	1	1	DEL	1
chr10	70573940	70576974	+	1	1	1	1	1	1	1	DEL	1	1	DEL	1	1	DEL	1	1	DEL	DEL
chr10	70859573	70860033	+	1	1	1	1	1	1	1	1	1	1	1	1	1	1	1	DEL	1	1
chr10	70964132	70964132	-	0	0	0	0	0	0	0	0	0	0	0	0	0	0	0	0	INS	0
chr10	71167074	71170626	+	1	1	1	1	1	1	1	1	1	DEL	1	1	1	DEL	1	1	1	1
chr10	71610155	71610155	-	0	0	0	0	0	0	0	0	0	0	0	0	0	0	0	0	INS	0
chr10	71929801	71930255	-	1	1	1	1	1	1	1	1	1	1	1	1	1	1	1	1	DEL	1
chr10	72164984	72172278	-	1	1	1	1	1	1	1	1	1	1	1	1	1	1	1	1	DEL	1
chr10	73535691	73536139	+	1	1	1	1	1	1	1	1	1	DEL	1	1	1	1	1	DEL	1	1
chr10	75298326	75298326	+	0	0	0	0	0	0	0	0	0	0	0	0	0	0	0	0	INS	0
chr10	75540350	75540350	None	0	0	0	0	0	0	0	0	0	INS	0	0	0	0	0	0	0	0
chr10	76000339	76000339	-	0	0	0	0	0	0	0	0	0	INS	0	0	0	0	0	0	0	0
chr10	76202489	76202489	+	0	0	0	0	0	0	0	0	0	0	0	0	0	0	0	0	INS	0
chr10	76699883	76700317	-	1	1	1	1	1	1	1	1	1	DEL	1	1	1	1	1	DEL	1	1
chr10	76792643	76792643	+	0	0	0	0	0	0	0	0	0	0	0	0	0	0	0	INS	0	0
chr10	76954855	76955361	+	1	1	1	1	1	1	1	1	1	1	1	1	1	1	1	1	DEL	1
chr10	78437166	78437166	-	0	0	0	0	0	0	0	0	0	0	0	0	0	0	0	INS	0	0
chr10	79707377	79707377	-	0	0	0	0	0	0	0	0	0	0	0	0	0	0	0	0	INS	0
chr10	80999226	80999226	+	0	0	0	0	0	0	0	0	0	0	0	0	0	0	0	INS	0	0
chr10	81119824	81119824	-	0	0	0	0	0	0	0	0	0	0	0	0	0	0	0	INS	0	0
chr10	81886599	81886599	None	0	0	0	0	0	0	0	0	0	INS	0	0	0	0	0	INS	INS	0
chr10	81930750	81930750	-	0	0	0	0	0	0	0	0	0	0	0	0	0	0	0	0	INS	0
chr10	82235135	82235135	None	0	0	0	0	0	0	0	0	0	INS	0	0	0	0	0	INS	0	0
chr10	82691168	82691168	+	0	0	0	0	0	0	0	0	0	0	0	0	0	0	0	INS	INS	0
chr10	82943016	82943016	-	0	0	0	0	0	0	0	0	0	0	0	0	0	0	0	0	INS	0
chr10	83396995	83396995	-	0	0	0	0	0	0	0	0	0	0	0	0	0	0	0	INS	INS	0
chr10	83400675	83400675	+	0	0	0	0	0	0	0	0	0	0	0	0	0	0	0	0	INS	0
chr10	83599170	83599170	-	0	0	0	0	0	0	0	0	0	0	0	0	0	0	0	0	0	INS
chr10	83891795	83892235	+	1	1	1	1	1	1	1	1	1	DEL	1	1	1	1	1	DEL	DEL	1
chr10	83945303	83945752	-	1	1	1	1	1	1	1	1	1	DEL	1	1	1	1	1	1	DEL	1
chr10	84004303	84004303	+	0	0	0	0	0	0	0	0	0	0	0	0	0	0	INS	0	0	INS
chr10	85372730	85372730	-	0	0	0	0	0	0	0	0	0	0	0	0	0	0	0	0	0	INS
chr10	85941721	85942147	+	1	1	1	1	1	1	1	1	1	1	1	1	1	1	1	1	DEL	1
chr10	86268794	86268794	None	0	0	0	0	0	0	0	0	0	0	0	0	0	0	0	INS	INS	0
chr10	86275897	86275897	-	0	0	0	0	0	0	0	0	0	0	0	0	0	0	0	INS	0	0
chr10	87467642	87467642	+	0	0	0	0	0	0	0	0	0	INS	0	0	0	0	0	INS	0	0
chr10	87795111	87795111	+	0	0	0	0	0	0	0	0	0	0	0	0	0	0	0	0	INS	0
chr10	87904993	87904993	-	0	0	0	0	0	0	0	0	0	INS	0	0	0	0	0	0	0	0
chr10	88081039	88081519	-	1	1	1	1	1	1	1	1	1	DEL	1	1	1	1	1	DEL	DEL	DEL
chr10	88351089	88351089	+	0	0	0	0	0	0	0	0	0	INS	0	0	0	0	0	0	0	0
chr10	88472419	88472419	+	0	0	0	0	0	0	0	0	0	0	0	0	0	0	0	0	INS	0
chr10	89451929	89455048	-	1	1	1	1	DEL	DEL	DEL	1	1	DEL	1	DEL	1	DEL	DEL	DEL	1	1
chr10	89647077	89647077	+	0	0	0	0	0	0	0	0	0	0	0	INS	0	0	0	0	0	0
chr10	89933919	89936952	+	1	1	1	1	1	1	1	DEL	1	DEL	DEL	1	DEL	1	1	DEL	DEL	DEL
chr10	91047966	91050325	+	1	1	1	1	1	1	1	1	1	1	1	1	1	1	1	DEL	DEL	1
chr10	91654325	91654325	None	0	INS	0	0	INS	0	0	INS	0	0	0	INS	INS	INS	0	0	INS	0
chr10	91881328	91881328	-	0	INS	INS	INS	0	INS	INS	INS	0	0	INS	INS	INS	INS	0	0	0	0
chr10	92413782	92413782	+	0	0	0	0	INS	INS	INS	INS	0	0	INS	INS	0	INS	0	0	0	INS
chr10	92840049	92842827	-	1	DEL	DEL	DEL	DEL	DEL	DEL	DEL	1	DEL	DEL	DEL	DEL	DEL	DEL	1	DEL	DEL
chr10	92862940	92862940	+	0	0	0	0	0	0	0	0	0	INS	0	0	0	0	0	0	0	0
chr10	93058333	93058333	-	0	0	0	0	0	0	0	0	0	0	0	0	0	0	0	0	INS	0
chr10	93372776	93372776	-	0	0	0	0	0	0	0	0	0	0	0	0	0	0	0	INS	0	0
chr10	94411443	94411875	+	1	1	1	1	1	1	1	1	1	1	1	1	1	1	1	1	DEL	1
chr10	94523297	94523297	-	0	0	0	0	0	0	0	0	0	0	0	0	0	0	0	0	INS	0
chr10	94571160	94571160	+	0	0	0	0	0	0	0	0	0	0	0	0	0	0	0	0	INS	0
chr10	94751406	94751406	+	0	0	0	0	0	0	0	0	0	0	0	0	0	0	0	INS	0	0
chr10	95159779	95159779	+	0	0	0	0	0	0	0	0	0	0	0	0	0	0	0	INS	0	0
chr10	95712968	95712968	-	0	0	0	0	0	0	0	0	0	0	0	0	0	0	0	INS	0	0
chr10	95812526	95812526	+	0	0	0	0	0	0	0	0	0	0	0	0	0	0	0	INS	INS	0
chr10	96580822	96581200	-	1	1	1	1	1	1	1	1	1	1	1	1	1	1	1	1	DEL	1
chr10	96665170	96665528	+	1	1	1	1	1	1	1	1	1	1	1	1	1	1	1	1	1	DEL
chr10	96829064	96829064	-	0	0	0	0	0	0	0	0	0	0	0	0	0	0	0	INS	0	0
chr10	96988235	96996688	-	1	1	1	1	DEL	1	1	1	1	1	1	1	1	1	1	1	1	1
chr10	97467848	97467848	+	0	0	0	0	0	0	0	0	0	INS	0	0	0	INS	0	INS	0	0
chr10	97604012	97604366	+	1	1	1	1	1	1	1	1	1	1	1	1	1	1	1	1	DEL	DEL
chr10	97931323	97931323	+	0	0	0	0	0	0	0	0	0	0	0	0	0	0	0	0	INS	INS
chr10	98100433	98100433	-	0	0	0	0	0	0	0	0	0	0	0	0	0	0	0	0	INS	0
chr10	98257114	98257552	-	1	1	1	1	1	1	1	1	1	1	1	1	1	1	1	1	DEL	1
chr10	98811762	98811762	-	0	0	0	0	0	0	0	0	0	0	0	0	0	0	0	0	INS	0
chr10	99040344	99040344	-	0	0	0	0	0	0	0	INS	0	0	INS	0	0	INS	0	0	0	INS
chr10	99177788	99177788	+	0	0	0	0	INS	0	0	INS	0	0	INS	0	0	INS	0	0	0	INS
chr10	99638915	99643771	-	1	1	1	1	1	1	1	1	1	1	1	1	1	1	1	1	DEL	1
chr10	99691525	99694701	-	1	1	1	1	DEL	1	1	DEL	1	DEL	DEL	1	1	DEL	1	1	DEL	DEL
chr10	100331283	100331283	+	0	0	0	0	0	0	0	0	0	0	0	0	0	0	0	0	INS	0
chr10	101425469	101425469	-	0	0	0	0	0	0	0	0	0	0	0	0	0	0	0	0	INS	0
chr10	101712442	101712442	+	0	0	0	0	0	0	0	0	0	INS	0	0	0	0	0	0	0	0
chr10	101724271	101724271	+	0	0	0	0	0	0	0	0	0	0	0	0	0	0	0	0	INS	0
chr10	102079044	102079044	+	0	0	0	0	0	0	0	0	0	0	0	0	0	0	0	INS	0	0
chr10	102256706	102256706	-	0	0	0	0	0	0	0	0	0	0	0	0	0	0	0	INS	0	0
chr10	102368430	102368430	+	0	INS	INS	INS	INS	INS	INS	INS	0	0	INS	INS	INS	INS	INS	0	0	0
chr10	102394690	102394690	None	0	0	0	0	0	0	0	INS	0	INS	0	0	0	0	0	INS	INS	INS
chr10	102743209	102743209	+	0	0	0	0	0	0	0	0	0	0	0	0	0	0	0	0	0	INS
chr10	103259619	103262556	-	1	1	1	1	1	DEL	DEL	1	1	DEL	1	1	1	1	1	DEL	DEL	1
chr10	103411010	103411010	None	0	0	0	0	0	0	0	0	0	0	0	0	0	0	0	0	INS	0
chr10	103494566	103494566	+	0	0	0	0	0	INS	INS	0	0	0	0	INS	0	0	0	INS	0	0
chr10	104048688	104048688	-	0	0	0	0	0	0	0	0	0	0	0	0	0	0	0	0	INS	0
chr10	104092049	104092049	-	0	0	0	0	0	INS	INS	0	0	0	0	INS	0	0	0	0	0	0
chr10	104748018	104748018	+	0	0	0	0	0	0	0	0	0	0	0	0	0	0	0	0	INS	0
chr10	105163815	105163815	-	0	0	0	0	0	0	0	0	0	0	0	0	0	0	0	INS	INS	0
chr10	105394328	105394328	-	0	0	0	0	0	0	0	0	0	0	0	0	0	0	0	0	INS	0
chr10	105452390	105452390	None	0	0	0	0	0	0	0	0	0	0	0	0	0	0	0	0	0	INS
chr10	106182009	106182009	-	0	0	0	0	0	0	0	0	0	0	0	0	0	0	0	0	0	INS
chr10	106537484	106540649	+	1	1	1	1	1	1	1	1	1	DEL	1	1	DEL	1	DEL	DEL	DEL	1
chr10	106883792	106884149	+	1	1	1	1	1	1	1	1	1	DEL	1	1	1	1	1	1	DEL	1
chr10	106938972	106938972	-	0	0	0	0	0	0	0	0	0	0	0	0	0	0	0	INS	0	0
chr10	107195646	107195646	+	0	0	0	0	0	0	0	0	0	0	0	0	0	0	0	0	0	INS
chr10	107267652	107267652	+	0	0	0	0	0	0	0	0	0	INS	0	0	0	0	0	0	0	0
chr10	107531399	107534566	+	1	1	1	1	1	1	1	1	1	DEL	1	1	1	1	1	DEL	DEL	DEL
chr10	108955968	108955968	+	0	0	0	0	0	0	0	0	0	0	0	0	0	0	0	0	0	INS
chr10	109740745	109740745	+	0	0	0	0	0	0	0	0	0	INS	0	0	0	0	0	0	0	0
chr10	109983797	109984303	-	1	1	1	1	1	1	1	1	1	DEL	1	DEL	1	1	1	DEL	DEL	1
chr10	110524947	110524947	-	0	0	0	0	0	0	0	0	0	0	0	INS	0	0	0	0	0	0
chr10	112119405	112122588	-	1	1	1	1	1	1	1	1	1	DEL	1	1	1	1	1	DEL	DEL	DEL
chr10	112517530	112517530	-	0	0	0	0	0	0	0	0	0	0	0	0	0	0	0	INS	0	0
chr10	112853765	112853765	+	0	0	0	0	0	0	0	0	0	0	0	0	0	0	0	0	INS	0
chr10	112973887	112973887	+	0	0	0	0	0	0	0	0	0	0	0	0	0	0	0	INS	INS	0
chr10	113264803	113265160	-	1	1	1	1	1	1	1	1	1	1	1	1	1	1	1	1	DEL	1
chr10	113290252	113290252	+	0	0	0	0	0	0	0	0	0	0	0	0	0	0	0	0	INS	0
chr10	113809664	113809664	+	0	0	0	0	0	0	0	0	0	INS	0	0	0	0	0	0	0	0
chr10	113840738	113840738	+	0	0	0	0	0	0	0	0	0	0	0	0	0	0	0	0	INS	0
chr10	114336221	114336221	+	0	0	0	0	0	INS	INS	0	0	0	0	0	0	INS	0	0	INS	0
chr10	114357984	114358342	+	1	1	1	1	1	1	1	1	1	1	1	1	1	1	1	DEL	DEL	1
chr10	114884012	114884012	-	0	0	0	0	0	0	0	0	0	0	0	0	0	0	0	0	INS	0
chr10	115033957	115033957	None	0	0	0	0	0	0	0	0	0	0	0	0	0	INS	0	0	0	0
chr10	115057792	115057792	+	0	0	0	0	0	0	0	0	0	0	0	0	0	0	0	0	INS	0
chr10	115646809	115646809	+	0	0	0	0	0	0	0	0	0	0	0	0	0	0	0	0	INS	0
chr10	115779609	115779609	None	0	0	0	0	0	0	0	0	0	INS	0	0	0	INS	0	INS	INS	0
chr10	116037686	116037686	-	0	0	0	0	0	0	0	0	0	INS	0	0	0	0	0	0	INS	0
chr10	116568532	116568992	-	1	1	1	1	1	1	1	1	1	1	1	1	1	1	1	1	DEL	1
chr10	116648598	116648598	-	0	0	0	0	0	0	0	0	0	INS	0	0	0	0	0	0	0	0
chr10	116821536	116821536	+	0	INS	INS	INS	0	INS	INS	INS	0	0	INS	INS	INS	INS	0	0	0	0
chr10	116920733	116927797	+	1	DEL	DEL	DEL	1	1	1	DEL	1	DEL	DEL	1	DEL	1	1	DEL	DEL	1
chr10	117238501	117239014	-	1	1	1	1	1	DEL	DEL	DEL	1	DEL	1	DEL	DEL	DEL	1	1	1	1
chr10	117362495	117362495	-	0	0	0	0	0	0	0	0	0	0	0	0	0	0	0	0	INS	0
chr10	117396695	117396695	-	0	0	0	0	0	0	0	0	0	INS	0	0	0	0	0	INS	0	0
chr10	117415112	117415112	+	0	0	0	0	0	INS	INS	INS	0	0	INS	INS	INS	INS	0	0	0	INS
chr10	117467446	117470296	+	1	DEL	DEL	DEL	1	1	1	DEL	1	DEL	1	1	DEL	1	DEL	DEL	DEL	DEL
chr10	118145764	118145764	None	0	0	0	0	0	0	0	0	0	0	0	0	0	0	0	INS	INS	0
chr10	118216223	118216223	None	0	0	0	0	0	0	0	0	0	0	0	0	0	0	0	INS	INS	0
chr10	118533907	118533907	-	0	0	0	0	0	0	INS	0	0	0	0	INS	0	0	0	0	0	0
chr10	118581897	118582411	+	1	1	1	1	1	1	1	1	1	1	1	1	1	1	1	1	DEL	1
chr10	118772915	118772915	-	0	0	0	0	0	0	0	0	0	0	0	0	0	0	0	0	INS	0
chr10	118785374	118785374	-	0	0	0	0	0	0	0	0	0	0	0	0	0	0	0	INS	0	0
chr10	118956666	118957199	+	1	1	1	1	DEL	DEL	DEL	1	1	1	1	DEL	DEL	DEL	DEL	1	DEL	1
chr10	119135899	119138695	-	1	1	1	1	DEL	1	1	1	1	DEL	1	1	DEL	DEL	DEL	DEL	DEL	1
chr10	120124034	120124034	-	0	0	0	0	0	0	0	0	0	0	0	0	0	0	0	INS	0	0
chr10	120322390	120325155	+	1	1	1	1	1	DEL	DEL	1	1	DEL	1	DEL	1	1	1	DEL	DEL	DEL
chr10	120573138	120580243	+	1	1	1	1	1	DEL	DEL	1	1	DEL	1	DEL	1	DEL	1	DEL	DEL	DEL
chr10	120696893	120697407	+	1	1	1	1	1	DEL	DEL	1	1	DEL	1	DEL	1	DEL	1	DEL	DEL	1
chr10	120758584	120759018	+	1	1	1	1	1	1	1	1	1	DEL	1	1	1	1	1	1	1	1
chr10	120794503	120794503	-	0	0	0	0	0	0	0	0	0	INS	0	0	0	0	0	0	INS	0
chr10	121157813	121157813	-	0	0	0	0	0	0	0	0	0	0	0	0	0	0	0	0	INS	0
chr10	121173896	121173896	-	0	0	0	0	0	INS	INS	0	0	0	0	INS	0	0	0	0	0	0
chr10	121426739	121426739	None	0	0	0	0	0	0	0	0	0	INS	0	0	0	0	0	INS	INS	0
chr10	122309123	122309123	None	0	INS	INS	INS	0	INS	0	0	0	0	0	0	INS	0	0	INS	INS	0
chr10	122402465	122402845	-	1	DEL	1	1	DEL	1	1	DEL	1	DEL	DEL	DEL	DEL	1	1	DEL	DEL	DEL
chr10	122517554	122517554	+	0	0	0	0	0	0	0	0	0	0	0	0	0	0	0	INS	INS	0
chr10	122670748	122670748	+	0	0	0	0	0	0	0	0	0	0	0	0	0	0	0	0	INS	0
chr10	122679205	122679205	-	0	0	0	0	0	0	0	0	0	0	0	0	0	0	0	0	INS	0
chr10	122988490	122988490	-	0	0	0	0	0	0	0	0	0	0	0	0	0	0	0	INS	0	0
chr10	123213481	123213481	+	0	0	0	0	0	0	0	0	0	INS	0	0	0	0	0	0	0	0
chr10	123445655	123445655	None	0	0	0	0	0	0	0	0	0	0	0	0	0	0	0	0	INS	0
chr10	123746829	123749813	+	1	1	1	1	1	1	1	1	1	1	1	1	1	1	1	DEL	DEL	1
chr10	123979612	123979612	+	0	0	0	0	0	0	0	0	0	0	0	0	0	0	0	INS	0	0
chr10	124231895	124232303	-	1	DEL	1	1	DEL	DEL	DEL	DEL	1	DEL	DEL	1	DEL	1	DEL	DEL	DEL	DEL
chr10	124278603	124278966	-	1	1	1	1	1	1	1	1	1	1	1	1	1	1	1	DEL	DEL	1
chr10	124407098	124407098	None	0	0	0	0	0	INS	INS	0	0	INS	0	0	0	0	0	0	0	INS
chr10	124570776	124570776	-	0	0	0	0	0	0	0	0	0	0	0	0	0	0	0	0	INS	0
chr10	124715865	124715865	None	0	INS	0	0	0	0	0	0	0	0	0	0	0	0	0	0	INS	0
chr10	124718164	124718164	+	0	INS	0	0	0	0	0	0	0	INS	0	INS	INS	0	0	INS	0	INS
chr10	124788585	124788585	-	0	INS	0	0	0	0	0	0	0	0	0	INS	INS	0	INS	0	0	INS
chr10	124941122	124944921	-	1	DEL	1	1	1	1	1	1	1	DEL	1	DEL	DEL	1	1	DEL	DEL	1
chr10	124975645	124975645	-	0	0	0	0	0	0	0	0	0	0	0	0	0	0	0	INS	0	0
chr10	125016096	125016096	None	0	INS	0	0	0	0	0	0	0	0	0	0	0	0	0	0	INS	0
chr10	125111697	125111697	-	0	0	0	0	0	0	0	0	0	0	0	0	0	0	0	INS	0	0
chr10	125297276	125297276	+	0	0	0	0	0	0	0	0	0	0	0	0	0	0	0	0	INS	0
chr10	125699483	125703975	-	1	1	1	1	1	1	1	DEL	1	DEL	DEL	1	1	1	1	DEL	DEL	1
chr10	125910248	125910248	+	0	INS	0	0	0	0	0	0	0	INS	0	0	INS	0	0	INS	0	0
chr10	125915060	125915060	None	0	INS	0	0	0	0	0	0	0	INS	0	0	INS	0	0	INS	0	0
chr10	126029340	126029340	-	0	0	0	0	0	0	0	0	0	0	0	0	0	0	0	0	INS	0
chr10	126295953	126295953	+	0	INS	INS	INS	INS	0	0	INS	0	0	INS	0	INS	INS	INS	0	0	INS
chr10	126362457	126362457	+	0	0	0	0	0	0	0	0	0	0	0	0	0	0	0	0	INS	0
chr10	126565679	126565679	+	0	0	0	0	0	0	0	0	0	0	0	0	0	0	0	0	INS	0
chr10	126782255	126782255	-	0	0	0	0	0	0	0	0	0	0	0	0	0	0	0	0	INS	0
chr10	128997402	128997402	-	0	0	0	0	0	0	0	0	0	INS	0	0	0	0	0	0	0	0
chr10	129000888	129001323	-	1	1	1	1	1	1	1	DEL	1	DEL	DEL	1	1	DEL	1	1	DEL	DEL
chr10	129012339	129012339	+	0	0	0	0	0	0	0	0	0	0	0	0	0	0	0	0	INS	0
chr10	129117264	129117264	None	0	0	0	0	0	0	0	0	0	INS	0	0	0	0	0	INS	INS	0
chr10	129436451	129436451	+	0	0	0	0	0	0	0	0	0	INS	0	0	0	0	0	0	0	0
chr10	129888873	129888873	-	0	0	0	0	0	0	0	0	0	0	0	0	0	0	0	0	INS	0
chr10	129970900	129970900	-	0	0	0	0	0	0	0	0	0	0	0	0	0	0	0	0	INS	0
chr11	4098730	4098730	-	0	0	0	0	0	0	0	0	0	0	0	0	0	0	0	0	INS	0
chr11	4277240	4277240	+	0	0	0	0	INS	0	0	0	0	0	0	0	0	0	0	0	INS	0
chr11	4564364	4567125	-	1	1	1	1	1	DEL	DEL	1	1	DEL	1	1	1	DEL	1	DEL	DEL	1
chr11	5261234	5265393	+	1	DEL	DEL	DEL	DEL	DEL	DEL	1	1	DEL	1	1	DEL	DEL	DEL	DEL	DEL	DEL
chr11	5785750	5785750	None	0	0	0	INS	0	0	0	0	0	0	0	0	0	0	0	0	INS	0
chr11	5851955	5851955	-	0	0	0	0	0	0	0	0	0	0	0	0	0	0	0	0	INS	0
chr11	6138756	6141793	+	1	1	1	1	DEL	1	1	1	1	DEL	1	1	1	DEL	1	1	1	1
chr11	6786189	6786189	-	0	0	0	0	0	0	0	0	0	0	0	0	0	0	0	INS	INS	0
chr11	7149849	7149849	-	0	0	0	0	0	0	0	0	0	0	0	0	0	0	0	0	INS	0
chr11	7361034	7361034	+	0	0	0	0	0	0	0	0	0	INS	0	0	0	0	0	INS	0	0
chr11	7691168	7693082	-	1	1	1	1	1	1	1	1	1	1	1	1	1	1	1	1	DEL	1
chr11	9157981	9158406	+	1	1	1	1	1	1	1	1	1	1	1	1	1	1	1	1	DEL	1
chr11	9326992	9326992	-	0	0	0	0	0	0	0	0	0	0	0	0	0	0	0	INS	0	0
chr11	10098091	10101013	+	1	1	1	1	1	1	1	1	1	DEL	1	1	1	1	DEL	1	DEL	1
chr11	10135433	10135791	-	1	1	1	1	1	1	1	1	1	1	1	1	1	1	1	1	DEL	1
chr11	10228869	10229299	-	1	1	1	1	1	1	1	1	1	DEL	1	1	1	1	1	DEL	DEL	DEL
chr11	10559440	10559440	-	0	0	0	0	0	0	0	0	0	0	0	0	0	0	0	0	INS	0
chr11	10621135	10621135	-	0	0	0	0	0	0	0	0	0	INS	0	0	0	0	0	0	0	0
chr11	10676048	10676048	None	0	0	0	0	0	0	0	0	0	INS	0	0	0	0	0	0	0	0
chr11	10907171	10907171	+	0	0	0	0	0	0	0	0	0	0	0	0	0	0	0	0	INS	0
chr11	10968272	10968707	+	1	1	1	1	1	1	1	1	1	1	1	1	1	1	1	1	DEL	1
chr11	11023895	11026913	-	1	DEL	DEL	DEL	DEL	DEL	DEL	DEL	1	DEL	DEL	DEL	DEL	DEL	DEL	DEL	DEL	DEL
chr11	11446036	11446036	-	0	0	0	0	0	0	0	0	0	0	0	0	0	0	0	INS	0	0
chr11	12549754	12549754	None	0	0	0	0	0	0	0	0	0	0	0	0	0	INS	0	0	0	0
chr11	12555893	12555893	-	0	0	0	0	INS	0	0	INS	0	0	0	0	0	0	0	0	0	0
chr11	12562437	12565283	-	1	1	1	1	1	1	1	1	1	DEL	1	1	1	1	1	DEL	DEL	1
chr11	12980604	12980604	+	0	0	0	0	0	0	0	0	0	0	0	0	0	INS	0	0	0	0
chr11	13029844	13029844	None	0	0	0	0	INS	INS	0	0	0	INS	0	0	0	0	0	0	INS	0
chr11	13218215	13218654	-	1	1	1	1	1	1	1	1	1	DEL	1	1	1	1	1	DEL	DEL	1
chr11	13266334	13266334	-	0	0	0	0	0	0	0	0	0	0	0	0	0	0	0	0	INS	0
chr11	13559225	13559225	None	0	0	0	0	0	INS	0	INS	0	0	0	0	INS	INS	INS	INS	0	0
chr11	13614389	13614389	None	0	0	0	0	0	INS	INS	0	0	0	0	0	INS	0	INS	0	0	0
chr11	13698203	13698203	-	0	0	0	0	0	0	0	0	0	0	0	0	0	0	0	0	INS	0
chr11	14192242	14192242	-	0	0	0	0	0	0	0	0	0	0	0	0	0	0	0	0	INS	0
chr11	14278298	14278298	-	0	0	0	0	0	0	0	0	0	0	0	0	0	0	0	0	INS	0
chr11	14299496	14299496	-	0	0	0	0	0	0	0	0	0	0	0	0	0	0	0	0	INS	0
chr11	14469099	14471554	+	1	1	1	1	DEL	DEL	DEL	DEL	1	1	1	1	DEL	1	DEL	1	1	1
chr11	14631886	14631886	+	0	INS	INS	INS	0	INS	INS	0	0	0	INS	INS	INS	INS	INS	0	0	0
chr11	14929205	14929205	+	0	INS	INS	INS	INS	INS	INS	INS	0	0	INS	INS	INS	INS	INS	0	0	0
chr11	15213530	15213530	+	0	0	0	0	0	0	0	0	0	0	0	0	0	0	0	0	0	INS
chr11	15223110	15223110	-	0	0	0	0	0	0	0	0	0	0	0	0	0	0	0	0	0	INS
chr11	15507840	15508346	-	1	1	1	1	1	1	1	1	1	DEL	1	1	1	1	1	1	DEL	1
chr11	15966315	15966315	-	0	0	0	0	0	0	0	0	0	INS	0	0	0	0	0	0	0	0
chr11	16584799	16584799	None	0	0	0	0	0	0	0	0	0	INS	0	0	0	0	0	INS	INS	0
chr11	16924281	16924281	+	0	0	0	0	0	0	0	0	0	0	0	0	0	0	0	0	INS	0
chr11	17069064	17069064	-	0	0	0	0	0	0	0	0	0	0	0	0	0	0	0	0	INS	0
chr11	17274779	17275211	+	1	1	1	1	1	1	1	1	1	1	1	1	1	1	1	DEL	DEL	1
chr11	17324411	17324411	-	0	0	0	0	0	0	0	0	0	0	0	0	0	0	0	0	INS	0
chr11	18006599	18009366	-	1	DEL	DEL	DEL	DEL	DEL	DEL	DEL	1	DEL	DEL	DEL	DEL	DEL	DEL	1	DEL	DEL
chr11	18384064	18384064	-	0	INS	INS	INS	0	0	0	INS	0	0	0	INS	0	INS	0	0	0	0
chr11	18479379	18479379	-	0	0	0	0	0	0	0	INS	0	0	0	INS	0	INS	0	0	INS	0
chr11	18623337	18623337	-	0	0	0	0	0	0	0	0	0	INS	0	0	0	0	0	0	0	0
chr11	18641543	18641827	-	1	DEL	DEL	DEL	DEL	DEL	DEL	DEL	1	DEL	DEL	DEL	DEL	DEL	DEL	1	DEL	DEL
chr11	18734468	18734989	+	1	1	1	1	1	1	1	1	1	1	1	1	1	1	1	1	DEL	1
chr11	19096166	19096166	+	0	0	0	0	0	0	0	0	0	INS	0	0	0	0	0	INS	INS	0
chr11	19194347	19194347	-	0	0	0	0	0	0	0	0	0	INS	0	0	0	0	0	INS	INS	0
chr11	19556401	19556401	+	0	0	0	0	0	0	0	0	0	0	0	0	0	0	0	0	INS	0
chr11	19755233	19755233	+	0	0	0	0	INS	INS	INS	0	0	INS	INS	0	INS	0	0	INS	INS	INS
chr11	20078638	20078638	+	0	0	0	0	INS	0	0	0	0	0	0	0	0	0	0	0	INS	INS
chr11	20306720	20306720	+	0	0	0	0	0	0	0	0	0	INS	INS	0	0	0	0	0	0	0
chr11	20392517	20392517	-	0	0	0	0	0	0	0	0	0	0	0	0	0	0	0	0	0	INS
chr11	20760130	20760130	-	0	0	0	0	0	0	0	0	0	0	0	0	0	0	0	INS	0	0
chr11	21291208	21291208	-	0	0	0	0	0	0	0	0	0	0	0	0	0	0	0	INS	0	0
chr11	21362537	21362537	+	0	0	0	0	0	0	INS	0	0	0	0	0	INS	0	0	0	0	0
chr11	21743278	21743676	+	1	1	1	1	1	1	1	1	1	1	1	1	1	1	1	1	DEL	1
chr11	22195106	22195106	-	0	0	0	0	0	0	0	0	0	0	0	0	0	0	0	0	INS	0
chr11	22438906	22438906	-	0	0	0	0	0	0	0	0	0	INS	0	0	0	0	0	0	0	0
chr11	22453486	22453486	None	0	0	0	0	0	0	0	0	0	INS	0	0	0	0	0	0	0	0
chr11	22454531	22454531	-	0	0	0	0	0	0	0	0	0	0	0	0	0	0	0	0	INS	0
chr11	22807152	22807152	+	0	0	0	0	0	0	0	0	0	INS	0	0	0	0	0	0	0	0
chr11	22969210	22969571	-	1	1	1	1	1	1	DEL	1	1	DEL	1	1	DEL	1	1	DEL	DEL	DEL
chr11	23060881	23060881	+	0	0	0	0	0	0	0	0	0	0	0	0	0	0	0	0	0	INS
chr11	23107122	23107122	-	0	0	0	0	0	0	0	0	0	0	0	0	0	0	0	0	INS	0
chr11	25510238	25513060	-	1	1	1	1	DEL	DEL	DEL	DEL	1	DEL	DEL	DEL	DEL	DEL	DEL	DEL	DEL	DEL
chr11	25746908	25746908	+	0	0	0	0	0	0	0	0	0	INS	0	0	0	0	0	0	0	0
chr11	25919031	25919031	+	0	0	0	0	0	0	0	0	0	0	0	0	0	0	0	INS	0	0
chr11	26236339	26236339	None	0	0	0	0	0	0	0	0	0	INS	0	0	0	0	0	0	INS	0
chr11	26283483	26283483	-	0	0	0	0	0	0	0	0	0	0	0	0	0	0	0	0	INS	0
chr11	26411532	26411532	+	0	0	0	0	0	0	0	0	0	0	0	0	0	0	0	0	INS	0
chr11	26479273	26479273	None	0	0	0	0	0	INS	0	INS	0	0	0	INS	0	0	0	0	0	0
chr11	26733435	26733435	-	0	0	0	0	0	0	0	0	0	0	0	0	0	0	0	0	INS	0
chr11	27453222	27453222	+	0	0	0	0	0	INS	0	INS	0	0	0	INS	0	0	INS	0	0	0
chr11	27463630	27463630	+	0	0	0	0	0	INS	0	INS	0	0	0	INS	0	0	INS	0	INS	0
chr11	27567565	27567565	None	0	0	0	0	0	INS	0	INS	0	0	0	INS	0	0	INS	INS	0	0
chr11	27652597	27652597	-	0	0	0	0	0	0	0	0	0	INS	0	0	0	0	0	0	0	0
chr11	27836878	27837236	+	1	1	1	1	1	DEL	1	DEL	1	DEL	1	DEL	1	1	DEL	DEL	DEL	1
chr11	27979595	27980097	+	1	1	1	1	1	DEL	1	DEL	1	DEL	DEL	DEL	1	1	DEL	DEL	DEL	1
chr11	28060715	28060715	-	0	0	0	0	0	0	0	0	0	0	0	0	0	0	0	INS	0	0
chr11	28470800	28470800	+	0	0	0	0	0	0	0	0	0	0	0	0	0	0	0	INS	INS	0
chr11	28737442	28737442	+	0	0	0	0	0	INS	0	INS	0	INS	0	INS	0	0	INS	INS	0	0
chr11	28988824	28988824	+	0	0	0	0	INS	0	INS	0	0	0	0	0	INS	INS	0	0	0	INS
chr11	30470979	30470979	+	0	0	0	0	0	0	INS	0	0	0	0	0	INS	0	0	0	0	0
chr11	31140162	31140162	+	0	0	0	0	0	0	0	0	0	0	INS	0	0	0	0	0	0	0
chr11	31141011	31141011	None	0	0	0	0	0	0	0	0	0	0	0	0	0	0	0	0	0	INS
chr11	31294526	31294526	None	0	0	0	0	INS	INS	0	0	0	0	0	0	INS	0	0	0	INS	0
chr11	31496427	31499502	-	1	1	1	1	DEL	DEL	DEL	1	1	DEL	DEL	DEL	DEL	DEL	DEL	1	DEL	DEL
chr11	32719643	32719643	-	0	0	0	0	0	0	0	0	0	0	0	0	0	0	0	0	INS	0
chr11	33768194	33768194	None	0	0	0	0	0	0	0	0	0	INS	0	0	0	0	0	INS	0	0
chr11	33831623	33831623	None	0	0	0	0	0	0	0	0	0	0	0	0	0	INS	0	INS	INS	0
chr11	33938408	33938408	None	0	0	0	0	0	0	0	0	0	0	0	0	0	0	0	0	INS	0
chr11	34063098	34063098	-	0	0	0	0	0	0	0	0	0	0	0	0	0	INS	0	INS	INS	0
chr11	34553615	34553615	+	0	0	0	0	0	0	0	0	0	0	0	0	0	0	0	0	INS	0
chr11	35172820	35172820	-	0	0	0	0	0	0	0	0	0	0	0	0	0	0	0	0	INS	0
chr11	35217249	35217249	-	0	0	0	0	0	0	0	0	0	0	0	0	0	0	0	0	INS	0
chr11	35455645	35455645	-	0	0	0	0	0	0	0	0	0	INS	0	0	0	0	0	0	INS	0
chr11	35566465	35566465	None	0	0	0	0	0	0	0	0	0	0	0	0	0	INS	INS	INS	INS	0
chr11	35809448	35809448	-	0	0	0	0	INS	INS	INS	INS	0	0	INS	INS	INS	INS	0	0	INS	INS
chr11	37079123	37079123	-	0	INS	INS	INS	INS	INS	INS	INS	0	0	INS	0	INS	INS	0	0	0	0
chr11	37099290	37099290	-	0	0	0	0	0	0	0	0	0	0	0	INS	0	0	INS	0	0	0
chr11	37295296	37298581	+	1	DEL	DEL	DEL	DEL	DEL	DEL	DEL	1	DEL	DEL	DEL	DEL	DEL	DEL	DEL	DEL	DEL
chr11	37617041	37617041	-	0	0	0	0	0	0	0	0	0	0	0	0	0	0	0	0	INS	0
chr11	38873794	38874145	-	1	1	1	1	1	1	1	1	1	1	1	1	1	1	1	1	DEL	1
chr11	38913348	38913348	+	0	0	0	0	0	0	0	0	0	0	0	0	0	0	0	0	INS	0
chr11	39862941	39862941	-	0	0	0	0	0	0	0	0	0	INS	0	0	0	0	0	0	0	0
chr11	40023262	40023262	+	0	0	0	0	0	0	0	0	0	0	0	0	0	0	0	INS	0	0
chr11	40902014	40905236	-	1	DEL	DEL	DEL	DEL	DEL	DEL	DEL	1	1	DEL	1	DEL	1	1	DEL	DEL	DEL
chr11	41157733	41157733	-	0	INS	INS	INS	INS	INS	INS	INS	0	0	INS	0	INS	0	0	0	0	0
chr11	41279491	41279491	+	0	0	0	0	0	0	0	0	0	0	0	0	0	0	0	INS	0	0
chr11	41480135	41480135	+	0	0	0	0	0	0	0	0	0	0	0	0	0	0	0	0	INS	0
chr11	42050756	42050756	None	0	INS	INS	INS	INS	INS	INS	INS	INS	0	0	0	INS	0	0	INS	INS	INS
chr11	42098208	42098208	+	0	0	0	0	0	0	0	0	0	0	0	0	0	0	0	INS	0	0
chr11	42901916	42901916	+	0	0	0	0	0	0	0	0	0	0	0	0	0	0	0	0	INS	0
chr11	43001089	43001089	-	0	0	0	0	0	0	0	0	0	0	0	0	0	0	0	0	INS	0
chr11	43130766	43130766	-	0	0	0	0	0	0	0	0	0	0	0	0	0	0	0	INS	0	0
chr11	43268494	43275773	+	1	1	1	1	1	1	1	1	1	DEL	1	1	1	1	1	DEL	DEL	1
chr11	43650767	43650767	+	0	0	0	0	INS	0	0	0	0	0	0	INS	0	0	INS	0	INS	0
chr11	43770607	43770607	-	0	0	0	0	0	0	0	0	0	0	0	0	0	0	0	0	INS	0
chr11	44245411	44245411	-	0	0	0	0	0	0	0	0	0	0	0	0	0	0	0	0	INS	0
chr11	44319948	44319948	-	0	0	0	0	INS	0	0	0	0	0	0	INS	0	INS	0	0	0	0
chr11	45223936	45223936	-	0	0	0	0	0	0	0	0	0	INS	0	0	0	0	0	0	0	0
chr11	45774490	45774490	None	0	0	0	0	0	INS	INS	0	0	0	0	0	INS	INS	0	INS	0	0
chr11	45937044	45937044	-	0	0	0	0	0	0	0	0	0	0	0	0	0	0	0	0	INS	0
chr11	46109873	46110256	+	1	1	1	1	1	1	1	1	1	1	1	1	1	1	1	1	DEL	1
chr11	46225726	46228717	-	1	DEL	DEL	DEL	DEL	DEL	DEL	DEL	1	DEL	DEL	DEL	DEL	DEL	1	DEL	DEL	DEL
chr11	46618397	46619184	+	1	1	1	1	1	1	1	1	1	DEL	1	1	1	1	1	DEL	DEL	DEL
chr11	46661958	46661958	None	0	0	0	0	0	0	0	0	0	0	0	0	0	0	INS	0	0	0
chr11	46746577	46746577	+	0	0	0	0	0	0	0	0	0	0	0	0	0	0	0	0	0	INS
chr11	47105036	47105036	+	0	0	0	0	0	0	0	0	0	0	0	0	0	0	0	0	INS	0
chr11	47822148	47822148	-	0	0	0	0	0	0	0	0	0	0	0	0	0	0	0	0	INS	0
chr11	47891971	47891971	-	0	0	0	0	0	0	0	0	0	INS	0	0	0	0	0	INS	0	INS
chr11	48081867	48081867	-	0	0	0	0	0	0	0	0	0	0	0	0	0	0	0	0	0	INS
chr11	48437809	48440728	-	1	1	1	1	1	1	1	1	1	DEL	1	1	1	1	1	DEL	DEL	DEL
chr11	48599347	48599780	-	1	1	1	1	1	1	1	1	1	1	1	1	1	1	1	1	DEL	1
chr11	49195210	49195786	+	1	1	1	1	1	1	1	1	1	1	1	1	1	1	1	1	1	DEL
chr11	49394009	49394009	None	0	0	0	0	0	0	0	0	0	0	0	0	0	0	0	0	INS	0
chr11	49574051	49574051	-	0	0	0	0	0	0	0	0	0	INS	0	0	0	0	0	0	0	0
chr11	49589845	49589845	-	0	0	0	0	0	0	0	0	0	0	0	0	0	0	0	0	INS	0
chr11	49659149	49659149	+	0	0	0	0	0	0	0	0	0	0	0	0	0	0	0	0	INS	0
chr11	49704356	49704356	+	0	0	0	0	0	0	0	0	0	0	0	0	0	0	0	INS	0	0
chr11	49757031	49757031	+	0	0	0	0	0	0	0	0	0	0	0	0	0	0	0	INS	0	0
chr11	49823063	49823063	+	0	0	0	0	INS	0	0	0	0	0	0	0	0	0	INS	0	0	INS
chr11	50263103	50263103	-	0	0	0	0	0	0	0	0	0	INS	0	0	0	0	0	0	0	0
chr11	50397175	50397175	None	0	0	0	0	0	0	0	0	0	INS	0	0	0	0	0	0	0	0
chr11	50887978	50887978	+	0	0	0	0	0	0	0	0	0	0	0	0	0	0	0	0	INS	0
chr11	51145815	51145815	+	0	0	0	0	0	0	0	0	0	0	0	INS	0	INS	0	0	0	0
chr11	51576102	51576102	-	0	0	0	0	0	0	0	0	0	0	0	0	0	0	0	INS	0	0
chr11	51734275	51734275	-	0	0	0	0	0	0	0	0	0	0	0	0	0	0	0	INS	0	0
chr11	51736702	51736702	+	0	0	0	0	0	0	0	0	0	INS	0	0	0	0	0	0	0	0
chr11	52399708	52399708	-	0	0	0	0	0	0	0	0	0	0	0	0	0	0	0	INS	0	0
chr11	52443214	52443214	-	0	0	0	0	0	0	0	0	0	0	0	0	0	0	0	0	INS	0
chr11	52495027	52498177	-	1	1	1	1	1	1	1	1	1	DEL	1	1	1	1	1	DEL	DEL	DEL
chr11	53691978	53691978	+	0	0	0	0	0	0	0	0	0	INS	0	0	0	0	0	0	0	0
chr11	54073129	54073129	None	0	INS	INS	INS	0	INS	0	INS	0	0	INS	0	INS	INS	0	0	INS	0
chr11	54522485	54522485	+	0	0	0	0	0	0	0	0	0	INS	0	0	0	0	INS	INS	0	0
chr11	54667513	54670420	-	1	1	1	1	1	1	1	1	1	DEL	1	DEL	1	1	DEL	DEL	DEL	1
chr11	55193627	55193627	-	0	0	0	0	0	0	0	0	0	0	0	0	0	0	INS	0	0	0
chr11	55207320	55207320	-	0	INS	INS	INS	0	INS	0	INS	0	0	INS	INS	INS	INS	INS	INS	INS	INS
chr11	55918503	55918503	+	0	0	0	0	0	0	0	0	0	0	0	0	0	0	0	INS	0	0
chr11	55975461	55975461	None	0	INS	INS	INS	0	INS	0	0	0	0	0	0	0	INS	0	0	INS	0
chr11	56633185	56633185	-	0	0	0	0	0	0	0	0	0	INS	0	0	0	0	INS	INS	INS	0
chr11	58385889	58386408	+	1	1	1	1	1	1	1	1	1	1	1	1	1	1	1	DEL	DEL	1
chr11	58463098	58463098	+	0	0	0	0	0	0	0	0	0	INS	0	0	0	0	0	0	0	0
chr11	58756363	58756363	-	0	0	0	0	0	0	0	0	0	0	0	0	0	0	0	0	INS	0
chr11	59436304	59436304	-	0	0	0	0	0	0	0	INS	0	0	INS	0	0	0	0	INS	0	0
chr11	60789020	60789020	+	0	0	0	0	0	0	0	0	0	0	0	0	0	0	0	INS	0	0
chr11	60992326	60992326	-	0	0	0	0	0	0	0	0	0	0	0	0	0	0	0	0	INS	0
chr11	61005876	61006380	-	1	1	1	1	1	1	1	1	1	1	1	1	1	1	1	1	1	DEL
chr11	61407126	61409939	+	1	1	1	1	1	1	1	1	1	1	1	1	1	1	1	DEL	1	1
chr11	61720971	61720971	+	0	0	0	0	0	0	0	0	0	0	0	0	0	0	0	INS	0	0
chr11	61769726	61769726	None	0	INS	INS	INS	INS	0	0	0	0	INS	0	0	INS	0	0	0	INS	INS
chr11	61807752	61807752	None	0	0	0	0	0	0	0	0	0	0	0	INS	0	0	0	INS	0	0
chr11	62430031	62430405	+	1	1	1	1	DEL	1	1	1	1	1	1	1	1	DEL	1	DEL	DEL	1
chr11	63240451	63240451	+	0	0	0	0	0	0	0	0	0	INS	0	0	0	0	0	0	0	0
chr11	63269776	63269776	None	0	0	0	0	0	INS	INS	INS	0	INS	INS	0	0	0	0	INS	INS	0
chr11	63406008	63406008	+	0	0	0	0	INS	0	INS	0	0	0	INS	0	0	INS	INS	0	0	0
chr11	63454433	63454433	None	0	INS	INS	INS	INS	INS	INS	0	INS	INS	0	INS	INS	INS	INS	INS	INS	0
chr11	63537697	63537697	+	0	0	0	0	0	0	0	0	0	INS	0	0	0	0	0	INS	0	0
chr11	63825640	63825640	+	0	0	0	0	0	0	0	0	0	0	0	0	0	0	0	INS	0	0
chr11	64083185	64083185	-	0	0	0	0	0	INS	INS	INS	0	0	INS	0	0	INS	INS	INS	0	0
chr11	64191319	64191319	None	0	0	0	0	0	0	0	0	0	0	0	0	0	0	0	0	0	INS
chr11	64377551	64377551	-	0	0	0	0	0	0	0	0	0	0	0	0	0	0	0	0	0	INS
chr11	64740743	64740743	-	0	0	0	0	0	0	0	0	0	0	0	0	0	INS	INS	0	0	0
chr11	65605846	65605846	None	0	0	0	0	0	0	0	0	0	INS	0	0	0	0	0	INS	0	0
chr11	66592931	66592931	+	0	0	0	0	0	0	0	0	0	0	0	0	0	0	0	INS	0	0
chr11	67350845	67350845	-	0	0	0	0	0	0	0	0	0	0	0	0	0	0	0	0	INS	0
chr11	67649607	67649607	-	0	0	0	0	0	0	0	0	0	0	0	0	0	0	0	0	INS	0
chr11	67953306	67953306	+	0	0	0	0	0	0	0	0	0	0	0	0	0	0	0	0	INS	0
chr11	67968337	67968337	+	0	0	0	0	0	0	0	0	0	0	0	0	0	0	0	0	INS	0
chr11	68794360	68794360	+	0	0	0	0	0	0	0	0	0	0	0	0	0	0	0	0	INS	0
chr11	69029615	69029615	-	0	INS	INS	INS	INS	0	0	0	0	0	0	0	INS	0	0	0	0	0
chr11	69543862	69543862	-	0	0	0	0	0	0	0	0	0	0	0	0	0	0	0	0	INS	0
chr11	69783154	69783154	+	0	0	0	0	0	0	0	0	0	0	0	0	0	0	0	0	INS	0
chr11	70214676	70214676	-	0	0	0	0	0	0	0	0	0	0	0	INS	0	INS	0	0	0	0
chr11	70350638	70350638	+	0	0	0	0	0	0	0	0	0	0	0	0	0	0	0	0	INS	0
chr11	70564462	70564462	+	0	0	0	0	0	0	0	0	0	INS	0	0	0	0	0	0	INS	0
chr11	70635981	70635981	+	0	0	0	0	INS	0	0	0	0	0	0	0	0	INS	0	0	0	0
chr11	71647956	71647956	-	0	0	0	0	0	0	0	0	0	0	0	INS	0	0	0	0	INS	0
chr11	71788639	71788639	-	0	0	0	0	0	0	0	0	0	0	0	0	0	0	0	0	INS	0
chr11	72090107	72092988	+	1	DEL	DEL	DEL	1	1	1	1	1	DEL	1	DEL	DEL	1	1	DEL	DEL	1
chr11	73072752	73072752	-	0	0	0	0	0	0	0	0	0	0	0	0	0	0	0	INS	INS	0
chr11	73374009	73376989	-	1	1	1	1	1	DEL	1	1	1	DEL	1	1	1	1	DEL	DEL	DEL	DEL
chr11	74580501	74580501	None	0	0	0	0	0	0	INS	0	0	0	0	0	INS	0	0	0	INS	0
chr11	75017885	75017885	-	0	0	0	0	0	0	0	0	0	0	0	0	0	0	INS	0	0	0
chr11	75700390	75700390	+	0	0	0	0	0	0	0	0	0	0	0	0	0	0	0	0	INS	0
chr11	75917874	75917874	+	0	0	0	0	0	0	0	0	0	0	0	0	0	0	0	INS	0	0
chr11	76404451	76404451	+	0	0	0	0	0	0	0	0	0	0	0	0	0	0	0	0	INS	0
chr11	78262317	78262317	+	0	0	0	0	0	0	0	0	0	INS	0	0	0	0	0	INS	0	0
chr11	78809384	78809384	None	0	0	0	0	0	0	0	0	0	0	0	0	0	0	0	0	INS	0
chr11	79126034	79126034	+	0	0	0	0	0	0	0	0	0	0	0	0	0	0	0	0	0	INS
chr11	79567052	79567052	None	0	0	0	0	INS	0	INS	0	0	0	0	0	0	0	0	INS	0	INS
chr11	80080853	80080853	-	0	0	0	0	0	0	0	0	0	0	0	0	0	0	0	INS	0	0
chr11	82143285	82143285	-	0	0	0	0	0	0	0	0	0	INS	0	0	0	0	0	0	0	0
chr11	82410849	82410849	+	0	0	0	0	INS	0	0	0	0	INS	0	INS	0	0	INS	INS	0	0
chr11	82789110	82789110	+	0	0	0	0	0	0	0	0	0	0	0	0	0	0	0	0	INS	0
chr11	83365903	83365903	None	0	0	0	0	0	0	0	INS	0	0	INS	0	0	0	0	0	0	0
chr11	85138574	85138574	-	0	INS	INS	INS	0	INS	0	INS	0	0	INS	0	INS	0	0	0	0	INS
chr11	86223896	86223896	-	0	0	0	0	0	0	0	0	0	0	0	0	0	0	0	INS	0	0
chr11	88052127	88052127	-	0	INS	INS	INS	INS	INS	0	INS	0	0	INS	INS	INS	INS	0	0	0	0
chr11	88994401	88994401	+	0	0	0	0	0	0	0	0	0	0	0	0	0	0	0	INS	0	0
chr11	89123604	89123604	+	0	0	0	0	0	0	0	0	0	INS	0	0	0	0	0	0	0	0
chr11	90628952	90628952	+	0	INS	INS	INS	INS	INS	INS	INS	0	0	INS	INS	INS	0	0	0	0	0
chr11	90703888	90703888	+	0	0	0	0	0	0	0	0	0	INS	0	0	0	0	0	0	INS	0
chr11	90933677	90933677	+	0	0	0	0	0	0	0	0	0	0	0	0	0	0	0	0	INS	0
chr11	91049928	91049928	-	0	0	0	0	0	0	0	0	0	0	0	0	0	0	INS	0	0	0
chr11	91272783	91272783	None	0	0	0	0	0	0	0	0	0	0	0	0	0	0	0	0	INS	0
chr11	91335460	91335460	+	0	0	0	0	0	0	0	0	0	0	0	0	0	0	0	0	INS	0
chr11	91535309	91535309	+	0	0	0	0	0	0	0	0	0	0	0	0	0	0	0	0	INS	0
chr11	91712540	91712540	+	0	0	0	0	0	0	0	0	0	INS	0	0	0	0	0	INS	0	0
chr11	91989751	91992571	-	1	1	1	1	1	1	DEL	1	1	DEL	1	1	1	DEL	DEL	DEL	DEL	DEL
chr11	92773768	92773768	+	0	INS	INS	INS	0	0	0	0	0	0	0	0	INS	0	0	INS	0	0
chr11	94784825	94785199	+	1	1	1	1	DEL	DEL	1	DEL	1	1	DEL	1	1	1	1	DEL	DEL	1
chr11	94845047	94845047	+	0	0	0	0	0	0	0	0	0	0	0	0	0	0	0	0	INS	0
chr11	95544851	95544851	+	0	0	0	0	0	0	0	0	0	0	0	0	0	0	0	0	INS	0
chr11	95561625	95561625	+	0	0	0	0	0	0	0	0	0	0	0	0	0	0	0	0	INS	0
chr11	95723971	95723971	None	0	0	0	0	INS	0	INS	0	0	0	0	0	0	INS	0	0	0	INS
chr11	95961981	95961981	+	0	0	0	0	0	0	0	0	0	0	0	0	0	0	0	0	INS	0
chr11	96080877	96080877	+	0	0	0	0	0	0	0	0	0	0	0	0	0	0	0	0	INS	0
chr11	96292664	96292664	-	0	0	0	0	0	0	0	0	0	0	0	0	0	0	0	INS	0	0
chr11	96341420	96341420	+	0	0	0	0	0	0	0	0	0	0	0	0	0	0	0	0	INS	0
chr11	97504180	97504180	+	0	0	0	0	0	0	0	0	0	0	0	0	0	0	0	0	0	INS
chr11	98435003	98435003	+	0	0	0	0	0	0	0	0	0	0	0	0	0	0	0	0	INS	0
chr11	99107492	99107492	-	0	0	0	0	0	0	0	0	0	0	0	0	0	0	0	0	INS	0
chr11	101721125	101721125	+	0	0	0	0	0	0	0	0	0	0	0	0	0	0	INS	0	0	INS
chr11	102000297	102000297	-	0	INS	INS	INS	0	0	INS	INS	0	0	0	INS	INS	INS	INS	0	0	0
chr11	104342816	104342816	None	0	INS	0	0	0	0	0	INS	0	0	0	0	INS	0	0	0	INS	0
chr11	104705739	104705739	-	0	0	0	0	0	0	0	0	0	0	0	0	0	0	0	0	INS	0
chr11	106059452	106059452	+	0	0	0	0	0	0	0	0	0	0	0	0	0	0	0	0	INS	0
chr11	106263673	106263673	+	0	0	0	0	0	0	0	0	0	0	0	0	0	0	0	0	INS	0
chr11	106554707	106554707	None	0	0	0	0	0	0	0	INS	0	INS	INS	0	0	0	0	0	INS	0
chr11	108699326	108699326	-	0	INS	INS	INS	0	INS	INS	INS	0	0	INS	INS	INS	INS	0	0	0	0
chr11	109004318	109004318	-	0	0	0	0	0	0	0	0	0	0	0	0	0	0	0	INS	0	0
chr11	109176538	109176538	-	0	0	INS	INS	0	INS	0	INS	0	0	INS	INS	INS	INS	0	0	0	0
chr11	109421484	109421484	-	0	0	0	0	0	0	0	0	0	0	0	0	0	0	0	INS	0	0
chr11	109789601	109789601	-	0	0	0	0	0	0	0	0	0	0	0	0	0	0	0	0	INS	0
chr11	110452013	110452013	-	0	0	0	0	0	0	0	0	0	0	0	0	0	0	0	INS	0	0
chr11	110834868	110834868	-	0	0	0	0	0	0	0	0	0	0	0	0	0	0	0	0	INS	0
chr11	111214788	111221900	-	1	1	1	1	1	1	1	1	1	DEL	1	1	1	1	1	DEL	DEL	1
chr11	111592301	111592301	+	0	0	0	0	0	0	0	0	0	0	0	0	0	0	0	0	INS	0
chr11	111762926	111762926	+	0	0	0	0	0	0	0	0	0	0	0	0	0	0	0	0	INS	0
chr11	112291265	112294521	-	1	DEL	DEL	DEL	1	DEL	1	DEL	1	DEL	DEL	1	1	DEL	DEL	DEL	DEL	DEL
chr11	112718661	112718661	-	0	0	0	0	0	0	0	0	0	0	0	0	0	0	0	0	INS	0
chr11	112864196	112864196	-	0	0	0	0	0	0	0	0	0	INS	INS	0	0	0	0	0	INS	0
chr11	113065705	113065705	-	0	0	0	0	0	INS	0	INS	0	0	INS	0	0	0	0	INS	0	0
chr11	113096407	113096407	None	0	INS	INS	INS	0	INS	INS	INS	0	INS	INS	0	0	INS	INS	INS	INS	INS
chr11	113662559	113662559	+	0	0	0	0	0	INS	0	INS	0	INS	INS	0	0	0	0	0	0	0
chr11	114054989	114054989	+	0	0	0	0	0	0	0	0	0	0	0	0	0	0	0	INS	0	0
chr11	114314222	114314579	-	1	1	1	1	1	1	1	1	1	DEL	1	1	1	1	1	1	1	1
chr11	114354004	114354365	+	1	1	1	1	1	1	1	1	1	1	1	1	1	1	1	1	DEL	1
chr11	114401835	114401835	-	0	0	0	0	0	0	0	0	0	0	0	0	0	0	0	INS	0	0
chr11	114451398	114451398	-	0	0	0	0	0	0	0	0	0	0	0	0	0	0	0	INS	0	0
chr11	114520721	114523540	+	1	1	1	1	DEL	DEL	1	DEL	1	DEL	DEL	DEL	DEL	1	1	DEL	DEL	DEL
chr11	114659132	114659132	-	0	0	0	0	0	0	0	0	0	0	0	0	0	0	0	0	INS	0
chr11	114925042	114925042	None	0	0	0	0	0	0	0	0	0	0	0	0	0	0	0	0	INS	0
chr11	115592069	115592069	+	0	0	0	0	0	INS	0	INS	0	0	INS	0	INS	0	0	0	0	0
chr11	116864126	116864126	+	0	0	0	0	0	0	0	0	0	0	0	0	0	0	0	INS	0	0
chr11	116875641	116875641	+	0	0	0	0	0	0	0	0	0	0	0	0	0	0	0	0	INS	0
chr11	116884511	116884511	+	0	0	0	0	0	0	0	0	0	0	0	0	0	0	0	INS	0	0
chr11	117240641	117240641	-	0	0	0	0	0	0	0	0	0	INS	0	0	0	0	0	0	0	0
chr11	117467042	117467042	-	0	0	0	0	0	0	0	0	0	0	0	0	0	0	0	0	INS	0
chr11	117719022	117719420	-	1	1	1	1	1	1	1	1	1	1	1	1	1	1	1	1	DEL	1
chr11	117746461	117746461	+	0	INS	INS	INS	INS	INS	0	INS	0	0	INS	INS	INS	0	INS	0	0	0
chr11	118619420	118619420	+	0	0	0	0	0	0	0	0	0	0	0	0	0	0	0	0	INS	0
chr11	119210232	119210232	+	0	0	0	0	0	0	INS	INS	0	0	INS	INS	INS	0	0	0	INS	0
chr11	119323898	119323898	-	0	0	0	0	0	0	0	0	0	0	0	0	0	0	0	0	INS	0
chr11	119918320	119918320	+	0	0	0	0	0	0	INS	INS	0	0	INS	INS	INS	0	0	INS	INS	INS
chr11	120064973	120064973	+	0	0	0	0	0	0	0	0	0	0	0	0	0	0	0	0	INS	0
chr11	120181824	120182281	+	1	1	1	1	1	1	1	1	1	1	1	1	1	1	1	DEL	1	1
chr11	120300801	120300801	-	0	0	0	0	0	0	0	0	0	0	0	0	0	0	0	0	0	INS
chr11	120797551	120797985	-	1	1	1	1	1	1	1	1	1	1	1	1	1	1	1	1	DEL	1
chr11	121272486	121272486	+	0	0	0	0	0	0	0	0	0	0	0	0	0	0	0	INS	0	0
chr12	4085706	4085706	-	0	0	0	0	0	0	0	0	0	INS	0	0	0	0	0	0	0	0
chr12	4558403	4558403	-	0	0	0	0	0	0	0	0	0	INS	0	0	0	0	0	INS	0	0
chr12	4561452	4561452	-	0	0	0	0	0	0	0	0	0	0	0	0	0	0	0	INS	0	0
chr12	5025255	5025255	None	0	0	0	0	0	0	0	0	0	0	0	0	0	0	0	INS	INS	0
chr12	5058939	5061774	-	1	1	1	DEL	1	DEL	DEL	DEL	DEL	1	1	DEL	1	DEL	DEL	1	1	DEL
chr12	5351517	5351976	+	1	1	1	1	1	DEL	DEL	DEL	1	DEL	DEL	1	1	1	1	DEL	DEL	DEL
chr12	5452583	5452583	+	0	0	0	0	0	0	0	0	0	0	0	0	0	0	0	INS	0	0
chr12	5470130	5470130	-	0	0	0	0	0	0	0	0	0	INS	0	0	0	0	0	INS	0	0
chr12	5872008	5872008	None	0	INS	0	0	INS	0	INS	0	0	0	0	0	0	0	0	INS	INS	0
chr12	6326354	6326354	-	0	0	0	0	0	0	0	0	0	0	0	0	0	0	0	0	INS	0
chr12	6412959	6412959	-	0	0	0	0	0	0	0	INS	0	0	INS	0	0	0	0	0	0	0
chr12	6690097	6690097	-	0	0	0	0	0	0	0	0	0	0	0	0	0	0	0	0	0	INS
chr12	7193268	7193268	+	0	0	0	0	0	0	0	0	0	INS	0	0	0	0	0	0	0	0
chr12	7595896	7598923	-	1	1	1	1	1	1	1	1	1	DEL	1	1	1	1	1	DEL	DEL	DEL
chr12	7633665	7636950	-	1	1	1	1	1	1	1	1	1	1	1	1	1	1	1	1	DEL	1
chr12	7673268	7673268	None	0	0	0	0	0	0	0	0	0	0	0	0	0	INS	0	0	INS	0
chr12	8139346	8139346	-	0	0	0	0	0	0	0	0	0	INS	0	0	0	0	0	0	0	0
chr12	9837637	9838066	-	1	1	1	1	1	1	1	1	1	DEL	1	DEL	DEL	DEL	DEL	DEL	DEL	1
chr12	9841276	9841782	-	1	1	1	1	1	1	1	1	1	1	1	1	1	1	1	1	DEL	1
chr12	10111107	10111107	-	0	0	0	0	0	0	0	0	0	0	0	0	0	0	0	0	INS	0
chr12	10624178	10624178	-	0	0	0	0	0	0	0	0	0	0	0	0	0	0	0	INS	0	0
chr12	11180135	11180135	+	0	0	0	0	0	0	0	0	0	0	0	0	0	0	0	INS	0	0
chr12	11260868	11260868	-	0	0	0	0	0	0	0	0	0	0	0	0	INS	0	0	0	0	INS
chr12	11354958	11354958	None	0	0	0	0	0	INS	INS	0	0	0	0	0	0	0	0	0	0	0
chr12	12337474	12340438	-	1	1	1	1	DEL	DEL	DEL	DEL	1	DEL	DEL	DEL	1	DEL	1	DEL	DEL	1
chr12	12367931	12367931	-	0	0	0	0	0	0	0	0	0	0	0	0	0	0	0	INS	0	0
chr12	12390325	12390325	None	0	0	0	0	0	0	0	0	0	INS	0	0	0	0	0	INS	0	0
chr12	12881650	12881650	None	0	0	0	0	0	INS	INS	0	0	0	0	0	0	0	0	0	0	0
chr12	13267531	13267955	+	1	1	1	1	1	1	1	1	1	DEL	1	1	1	1	1	DEL	DEL	1
chr12	14192140	14192140	+	0	0	0	0	0	0	0	0	0	0	0	0	0	0	0	INS	INS	0
chr12	14240467	14240467	None	0	0	0	0	0	0	0	0	0	0	0	0	0	0	0	INS	INS	0
chr12	14468667	14468667	+	0	0	0	0	0	INS	INS	0	0	INS	0	0	0	0	0	INS	0	0
chr12	14675693	14675693	-	0	0	0	0	0	0	0	0	0	0	0	0	0	0	0	INS	0	0
chr12	15180342	15180764	+	1	1	1	1	1	1	1	1	1	DEL	1	1	1	1	1	DEL	DEL	1
chr12	15274668	15274668	+	0	0	0	0	0	0	0	0	0	0	0	0	0	0	0	0	0	INS
chr12	15330442	15330442	+	0	0	0	0	INS	INS	INS	INS	0	0	INS	INS	INS	INS	0	0	0	INS
chr12	16243530	16243530	None	0	INS	INS	INS	0	0	0	INS	0	INS	INS	INS	INS	INS	0	0	INS	0
chr12	16283959	16283959	-	0	0	0	0	0	0	0	0	0	0	0	0	0	0	0	0	INS	0
chr12	16367597	16367597	None	0	0	0	0	0	0	0	0	0	0	0	0	0	0	0	0	INS	0
chr12	17107008	17107008	None	0	0	0	0	0	INS	0	0	0	0	0	0	INS	0	0	0	INS	INS
chr12	17249438	17249438	+	0	INS	INS	INS	0	INS	INS	INS	0	0	INS	INS	INS	0	INS	0	INS	INS
chr12	17613848	17614301	-	1	1	1	1	1	DEL	DEL	1	1	1	1	1	1	1	1	DEL	1	DEL
chr12	18275944	18275944	-	0	INS	INS	INS	0	0	0	INS	0	0	0	0	0	0	0	0	0	0
chr12	18389621	18389621	+	0	0	0	0	0	INS	0	0	0	0	0	0	0	0	0	0	0	0
chr12	20872516	20875928	+	1	1	1	1	DEL	1	1	1	1	1	1	1	1	1	1	1	1	1
chr12	21570982	21571484	+	1	1	1	1	1	1	1	1	1	1	1	1	1	1	1	1	DEL	1
chr12	25359968	25359968	None	0	0	0	0	0	0	0	0	0	INS	0	0	0	0	0	INS	INS	0
chr12	25409654	25412459	-	1	DEL	DEL	DEL	DEL	DEL	DEL	DEL	1	DEL	DEL	DEL	DEL	DEL	DEL	1	DEL	DEL
chr12	25437806	25438239	-	1	DEL	DEL	DEL	DEL	DEL	1	1	1	1	1	DEL	1	1	1	DEL	1	DEL
chr12	26036362	26036362	None	0	0	0	0	0	0	INS	0	0	0	0	0	0	0	0	0	INS	0
chr12	27114198	27114198	-	0	0	0	0	0	0	0	0	0	0	0	0	0	0	0	INS	0	0
chr12	27265307	27265307	+	0	INS	INS	INS	INS	INS	INS	INS	0	INS	INS	INS	INS	INS	INS	0	0	INS
chr12	27325565	27325565	-	0	0	0	0	0	0	0	0	0	0	0	0	0	0	0	0	INS	0
chr12	27638604	27638604	None	0	INS	0	INS	0	0	INS	0	0	INS	0	0	INS	INS	INS	INS	INS	0
chr12	27690205	27690205	None	0	0	0	0	0	0	0	0	0	0	0	0	0	0	0	INS	0	0
chr12	28591398	28591827	-	1	1	1	1	1	1	1	1	1	1	1	1	1	1	1	1	DEL	1
chr12	28697953	28697953	+	0	0	0	0	0	0	0	0	0	0	0	0	0	0	0	INS	0	0
chr12	29528250	29528697	-	1	DEL	DEL	DEL	DEL	DEL	DEL	DEL	1	DEL	DEL	DEL	DEL	DEL	DEL	DEL	DEL	DEL
chr12	29543329	29543329	-	0	0	0	0	0	0	0	0	0	0	0	0	0	0	0	INS	0	0
chr12	29884980	29884980	+	0	0	0	0	0	0	0	0	0	0	0	0	0	0	0	0	INS	0
chr12	30206177	30206177	+	0	INS	INS	INS	INS	INS	INS	INS	0	0	INS	INS	INS	INS	INS	0	0	0
chr12	30800334	30800334	+	0	0	0	0	0	0	0	0	0	INS	0	0	0	0	0	0	0	0
chr12	31327175	31327175	None	0	0	0	0	INS	0	0	0	0	0	0	0	0	0	0	0	INS	0
chr12	31332276	31332276	+	0	0	0	0	0	0	0	0	0	0	0	0	0	0	0	0	INS	0
chr12	32055025	32055532	-	1	1	1	1	1	1	1	1	1	1	1	1	1	1	1	1	DEL	1
chr12	32275908	32275908	-	0	0	0	0	0	0	0	0	0	0	0	0	0	0	0	0	INS	0
chr12	32783809	32783809	+	0	0	0	0	0	0	0	0	0	INS	0	0	0	0	0	0	0	0
chr12	32849145	32849145	-	0	INS	INS	INS	INS	INS	INS	INS	0	0	INS	0	0	0	0	0	0	INS
chr12	33671616	33671616	+	0	0	0	0	0	0	0	0	0	0	0	0	0	0	0	INS	INS	0
chr12	34101093	34101093	-	0	0	0	0	0	0	0	0	0	0	0	0	0	0	INS	INS	INS	0
chr12	34346527	34346527	None	0	INS	INS	0	INS	INS	0	0	0	0	0	0	0	0	0	0	0	0
chr12	35659962	35659962	+	0	INS	INS	INS	INS	0	0	0	0	0	0	INS	INS	INS	INS	0	0	0
chr12	35837196	35837554	+	1	1	DEL	DEL	DEL	1	1	1	1	1	1	1	1	1	1	1	DEL	1
chr12	35883174	35883174	-	0	INS	INS	INS	INS	0	0	0	0	0	0	INS	INS	INS	INS	0	INS	0
chr12	36341963	36341963	+	0	0	0	0	0	0	0	0	0	0	0	INS	0	0	0	0	0	INS
chr12	36573107	36573107	-	0	0	0	0	0	0	INS	0	0	0	INS	0	INS	0	0	0	INS	0
chr12	36825959	36828763	-	1	1	1	1	1	DEL	DEL	DEL	1	DEL	DEL	1	1	1	1	DEL	DEL	1
chr12	37713323	37713323	None	0	0	0	0	0	0	0	0	0	INS	0	0	0	0	0	INS	0	0
chr12	38530315	38530315	-	0	0	0	0	0	0	0	0	0	0	0	0	0	0	0	0	INS	0
chr12	39473417	39476411	-	1	1	1	1	DEL	DEL	DEL	DEL	1	DEL	DEL	DEL	1	DEL	1	DEL	1	1
chr12	39656865	39656865	None	0	0	0	0	0	0	0	0	0	0	0	0	0	0	0	INS	0	0
chr12	39705826	39708937	-	1	1	1	1	1	1	1	1	1	DEL	1	1	1	DEL	1	DEL	DEL	DEL
chr12	40105913	40105913	None	0	0	0	0	0	0	0	0	0	0	0	0	0	0	0	0	0	INS
chr12	40122371	40122371	-	0	0	0	0	0	0	0	0	0	0	0	0	0	0	0	0	INS	0
chr12	40173673	40174031	+	1	1	1	1	1	1	1	1	1	1	1	1	1	1	1	1	DEL	1
chr12	40550132	40550132	+	0	INS	INS	0	INS	INS	INS	INS	0	0	INS	0	INS	0	0	0	0	0
chr12	40618136	40618136	-	0	0	0	0	0	0	0	0	0	0	0	0	0	0	0	INS	0	0
chr12	40711969	40712329	+	1	1	1	1	1	1	1	1	1	DEL	1	1	1	1	1	1	DEL	1
chr12	41681584	41681584	None	0	0	0	0	0	0	0	0	0	INS	0	0	0	0	0	INS	0	0
chr12	42005342	42005342	-	0	0	0	0	0	0	0	0	0	0	0	INS	0	INS	0	0	INS	0
chr12	42145218	42145218	None	0	0	0	0	0	0	0	0	0	INS	0	0	0	0	0	0	INS	0
chr12	43321105	43321105	-	0	0	0	0	0	0	0	0	0	0	0	0	0	0	0	INS	0	0
chr12	43352151	43352151	None	0	0	0	0	0	0	0	0	0	0	0	0	0	0	0	INS	0	0
chr12	44275455	44275455	-	0	0	0	0	0	0	0	0	0	0	0	0	0	0	0	0	0	INS
chr12	44338904	44338904	None	0	0	0	0	0	0	0	0	0	INS	0	0	0	0	0	INS	0	0
chr12	44525443	44525443	-	0	0	0	0	0	0	0	0	0	INS	0	0	0	0	0	0	0	0
chr12	44668636	44671843	-	1	1	1	1	1	1	1	1	1	DEL	1	1	1	1	1	DEL	DEL	DEL
chr12	45503629	45503629	-	0	0	0	0	0	0	0	0	0	0	0	INS	0	INS	0	0	0	INS
chr12	46316185	46316185	-	0	0	0	0	0	0	0	0	0	0	0	0	0	0	0	0	INS	0
chr12	46766272	46766272	None	0	0	0	0	0	0	0	0	0	0	0	0	0	0	0	0	0	INS
chr12	46820166	46820166	-	0	0	0	0	0	0	0	0	0	0	0	0	0	0	0	INS	0	0
chr12	47082638	47082638	-	0	0	0	0	0	0	0	0	0	0	0	0	0	0	INS	0	0	0
chr12	47371474	47374294	+	1	DEL	DEL	DEL	1	1	1	1	1	DEL	1	DEL	DEL	DEL	DEL	DEL	1	DEL
chr12	47960491	47960491	+	0	0	0	0	0	0	0	0	0	0	0	0	0	0	0	INS	0	0
chr12	48042082	48042082	None	0	0	0	0	0	0	0	0	0	0	0	0	0	INS	0	INS	0	0
chr12	48429539	48432952	-	1	DEL	DEL	DEL	DEL	DEL	1	DEL	1	DEL	DEL	DEL	DEL	1	1	DEL	1	1
chr12	49084695	49085104	+	1	1	1	1	1	1	1	1	1	DEL	1	1	1	1	1	DEL	1	1
chr12	49116282	49116282	-	0	0	0	0	0	0	0	0	0	0	0	0	0	0	0	INS	0	0
chr12	49282133	49282133	-	0	0	0	0	0	0	0	0	0	0	0	0	0	0	0	0	INS	0
chr12	49854746	49854746	None	0	0	0	0	0	0	0	0	0	0	0	0	0	0	0	INS	0	0
chr12	49905812	49905812	+	0	0	0	0	0	0	0	0	0	0	0	0	0	0	0	INS	0	0
chr12	50249469	50256573	-	1	1	1	1	1	1	1	1	1	DEL	1	1	1	1	1	DEL	DEL	DEL
chr12	50338173	50338608	-	1	1	1	1	1	1	1	1	1	1	1	1	1	1	1	1	DEL	1
chr12	50899489	50899867	-	1	1	1	1	1	1	1	1	1	1	1	1	1	1	1	1	DEL	1
chr12	51126643	51127073	+	1	1	1	1	1	1	1	1	1	1	1	1	1	1	1	DEL	1	1
chr12	51303143	51303143	None	0	0	0	0	0	0	0	0	0	INS	0	0	0	INS	0	0	INS	0
chr12	51432860	51433241	+	1	1	1	1	1	1	1	1	1	1	1	1	1	1	1	1	DEL	1
chr12	51452393	51452393	+	0	INS	INS	INS	0	0	0	0	0	0	0	0	INS	0	0	0	0	0
chr12	51870904	51870904	+	0	0	0	0	0	0	0	0	0	0	0	0	0	0	0	0	INS	0
chr12	51920934	51920934	+	0	0	0	0	0	0	0	0	0	0	0	0	0	0	0	INS	0	0
chr12	52645035	52645035	None	0	0	0	0	0	0	0	0	0	0	0	0	0	0	0	0	INS	0
chr12	53054314	53054314	None	0	0	0	0	0	0	0	0	0	INS	0	0	0	0	0	0	0	0
chr12	53089384	53089384	+	0	INS	INS	INS	INS	INS	INS	INS	0	INS	INS	0	INS	INS	0	INS	INS	INS
chr12	53120689	53120689	+	0	INS	INS	INS	0	0	0	0	0	0	0	0	INS	0	0	INS	0	0
chr12	53136896	53136896	-	0	0	0	0	0	0	0	0	0	0	0	0	0	0	0	0	INS	0
chr12	53277903	53277903	-	0	0	0	0	INS	INS	INS	INS	0	0	INS	0	0	INS	0	0	0	0
chr12	53450147	53450147	-	0	INS	INS	INS	0	0	0	0	0	INS	0	0	0	0	0	INS	0	0
chr12	53545531	53545531	None	0	0	0	0	0	0	0	0	0	0	0	0	0	0	0	0	INS	0
chr12	53797893	53797893	None	0	0	0	0	0	0	0	INS	0	0	0	0	0	0	0	0	INS	0
chr12	53858263	53858263	+	0	0	0	0	0	0	0	0	0	0	0	0	0	0	0	0	INS	0
chr12	54100891	54100891	-	0	0	0	0	0	0	0	0	0	0	0	0	0	0	0	INS	0	0
chr12	55355501	55355501	-	0	INS	INS	INS	INS	INS	INS	INS	0	0	INS	0	INS	INS	0	0	0	INS
chr12	55393762	55393762	-	0	0	0	0	0	0	0	0	0	INS	0	0	0	0	0	0	0	0
chr12	55492299	55495259	+	1	1	1	1	1	1	1	1	1	DEL	1	1	1	1	1	DEL	1	1
chr12	55821941	55829259	-	1	1	1	1	1	1	1	1	1	1	1	1	1	1	1	1	DEL	1
chr12	56857021	56857021	+	0	0	0	0	0	0	0	0	0	INS	0	0	0	0	0	0	0	0
chr12	57280709	57280709	+	0	0	0	0	0	0	0	0	0	0	0	0	0	0	INS	0	0	0
chr12	57749044	57749044	+	0	0	0	0	INS	INS	INS	INS	0	0	INS	INS	0	INS	0	0	0	INS
chr12	58698582	58698582	-	0	0	0	0	0	0	0	0	0	0	0	0	0	0	0	0	INS	0
chr12	59116518	59116518	-	0	0	0	0	0	0	0	0	0	0	0	0	0	0	0	0	INS	0
chr12	59445865	59445865	-	0	0	0	0	0	0	0	0	0	INS	0	0	0	0	0	0	0	0
chr12	59479958	59479958	-	0	0	0	0	0	0	0	0	0	INS	0	0	0	0	0	0	0	0
chr12	59972870	59972870	+	0	0	0	0	0	0	0	0	0	INS	0	0	0	0	0	0	INS	0
chr12	60791700	60792129	-	1	DEL	DEL	DEL	1	DEL	DEL	DEL	1	DEL	DEL	DEL	DEL	DEL	DEL	DEL	DEL	DEL
chr12	60797979	60797979	-	0	0	0	0	0	0	0	0	0	0	0	0	0	0	0	0	INS	0
chr12	60871729	60871729	+	0	INS	INS	INS	0	INS	INS	INS	0	0	INS	0	INS	0	0	0	0	0
chr12	61220087	61220087	None	0	0	0	0	0	0	0	0	0	INS	0	0	0	0	0	0	0	0
chr12	61236021	61236021	-	0	0	0	0	0	0	0	0	0	INS	0	0	0	INS	0	INS	0	0
chr12	61441440	61441440	-	0	0	0	0	0	0	0	0	0	0	0	0	0	0	0	0	INS	0
chr12	61578401	61578401	-	0	0	0	0	0	0	0	0	0	INS	0	0	0	0	0	INS	0	0
chr12	61669704	61670096	+	1	1	1	1	1	1	1	1	1	1	1	1	1	1	1	1	DEL	1
chr12	62099580	62099580	-	0	0	0	0	0	0	0	0	0	0	0	0	0	0	0	INS	0	0
chr12	62176988	62176988	-	0	0	0	0	0	INS	INS	INS	0	0	INS	INS	INS	0	0	0	0	INS
chr12	62270135	62270135	-	0	0	0	0	0	0	0	0	0	0	0	0	0	0	0	0	INS	0
chr12	62489266	62489266	+	0	0	0	0	0	0	0	0	0	0	0	0	0	0	0	0	INS	0
chr12	63122846	63122846	-	0	0	0	0	0	0	0	0	0	0	0	0	0	0	0	INS	0	0
chr12	63343054	63343054	-	0	0	0	0	0	0	0	0	0	0	0	0	0	0	0	INS	0	0
chr12	63473778	63473778	-	0	0	0	0	0	0	0	0	0	0	0	0	0	0	0	INS	0	0
chr12	63525713	63528270	+	1	1	1	1	1	1	1	1	1	1	1	DEL	1	1	1	1	1	1
chr12	64305827	64305827	+	0	0	0	0	0	0	0	0	0	0	0	0	0	0	0	0	INS	0
chr12	64595511	64595511	-	0	0	0	0	0	0	0	0	0	0	0	0	0	0	0	INS	0	0
chr12	65009516	65009516	-	0	0	0	0	0	0	0	0	0	0	0	0	0	0	0	0	0	INS
chr12	65051192	65051192	-	0	0	0	0	0	0	0	0	0	INS	0	0	0	0	0	0	0	0
chr12	65324901	65324901	-	0	0	0	0	0	0	0	0	0	0	0	0	0	0	0	INS	0	0
chr12	65494592	65497538	-	1	1	1	1	1	1	1	1	1	1	1	DEL	DEL	DEL	DEL	DEL	DEL	DEL
chr12	65535995	65536435	-	1	DEL	DEL	DEL	1	DEL	DEL	DEL	1	DEL	DEL	1	DEL	DEL	DEL	DEL	DEL	DEL
chr12	66000218	66000649	+	1	1	1	1	1	1	1	1	1	1	1	1	1	1	1	1	DEL	1
chr12	66106097	66106097	None	0	0	0	0	0	0	0	0	0	0	0	0	0	0	0	0	INS	0
chr12	66607910	66610339	-	1	1	1	1	1	1	1	1	1	1	1	1	1	1	1	1	DEL	1
chr12	67078713	67078713	+	0	0	0	0	0	0	0	0	0	0	0	0	0	0	0	INS	0	0
chr12	67301229	67304393	-	1	1	1	1	1	1	1	1	1	DEL	1	1	1	DEL	1	1	DEL	1
chr12	68501725	68501725	+	0	INS	INS	INS	0	0	0	0	0	0	0	0	0	0	0	0	0	0
chr12	68529297	68529654	+	1	1	1	1	1	1	1	1	1	1	1	1	1	1	1	DEL	DEL	1
chr12	68553278	68560249	-	1	1	1	1	1	1	1	1	1	1	1	1	1	1	1	1	DEL	1
chr12	69046050	69046050	-	0	0	0	0	0	INS	INS	INS	0	0	INS	0	0	0	0	0	0	0
chr12	71501035	71501035	+	0	INS	INS	INS	0	INS	INS	INS	0	0	INS	INS	0	0	INS	INS	INS	0
chr12	71546795	71546795	+	0	0	0	0	0	0	0	0	0	0	0	0	0	0	0	0	INS	0
chr12	71632919	71632919	+	0	0	0	0	0	0	0	0	0	0	0	0	0	0	0	INS	INS	0
chr12	72523079	72523079	-	0	0	0	0	0	0	0	0	0	0	0	0	0	0	0	0	INS	0
chr12	72647324	72647324	-	0	0	0	0	0	0	0	0	0	0	0	0	0	0	0	0	0	INS
chr12	72838592	72839005	-	1	1	1	1	1	1	1	1	1	1	1	1	1	DEL	1	1	DEL	1
chr12	73634415	73634415	-	0	0	0	0	0	0	0	0	0	0	0	0	0	0	0	0	INS	0
chr12	73805708	73805708	+	0	0	0	0	0	0	0	0	0	0	0	0	0	0	0	INS	0	0
chr12	73924455	73924455	+	0	0	0	0	0	0	0	0	0	INS	0	0	0	0	0	0	0	0
chr12	74051621	74051621	None	0	0	0	0	0	INS	0	0	0	0	0	0	0	INS	0	0	INS	0
chr12	74094094	74094094	+	0	0	0	0	0	0	0	0	0	0	0	0	0	0	0	INS	INS	0
chr12	74108769	74108769	-	0	0	0	0	0	0	0	0	0	INS	0	0	0	0	0	0	0	0
chr12	74284317	74284317	-	0	0	0	0	0	0	0	0	0	0	0	0	0	0	0	0	INS	0
chr12	74320819	74320819	-	0	0	0	0	0	0	0	0	0	0	0	0	0	0	0	INS	0	0
chr12	74488681	74488681	None	0	0	0	0	0	0	0	0	0	0	0	0	0	0	0	0	INS	0
chr12	74672455	74672455	-	0	INS	INS	INS	0	0	0	0	0	0	0	0	INS	0	0	0	0	0
chr12	74770131	74770572	+	1	DEL	DEL	DEL	1	1	1	1	1	DEL	1	1	DEL	DEL	1	DEL	DEL	DEL
chr12	75468249	75468639	-	1	DEL	DEL	DEL	1	DEL	1	DEL	1	1	DEL	1	DEL	1	DEL	DEL	DEL	1
chr12	75514813	75514813	None	0	0	0	0	0	INS	0	0	0	0	0	0	0	0	0	0	INS	0
chr12	75585040	75585040	-	0	0	0	0	0	0	0	0	0	0	0	0	0	0	0	0	INS	0
chr12	75908395	75908962	+	1	DEL	DEL	1	1	DEL	1	DEL	1	1	DEL	1	1	1	1	1	1	1
chr12	76850831	76850831	None	0	0	0	0	0	0	0	0	0	INS	0	0	INS	0	0	0	INS	0
chr12	77500519	77500519	+	0	0	0	0	0	0	0	0	0	0	0	0	0	0	0	0	INS	0
chr12	77560832	77561338	+	1	1	1	1	1	1	1	1	1	DEL	1	1	1	1	1	DEL	DEL	1
chr12	77906739	77906739	-	0	0	0	0	0	0	0	0	0	0	0	0	0	0	0	INS	0	0
chr12	78327238	78327238	+	0	0	0	0	0	0	0	0	0	0	0	0	0	0	0	0	INS	0
chr12	78352225	78352225	-	0	0	0	0	0	0	0	0	0	0	0	0	0	0	0	0	INS	0
chr12	78529045	78529045	-	0	0	0	0	0	0	0	0	0	0	0	0	0	0	0	0	INS	0
chr12	78752250	78752250	None	0	0	0	0	0	0	0	0	0	0	0	0	0	0	0	0	INS	0
chr12	78902918	78905146	+	1	1	1	1	1	1	1	1	1	DEL	1	1	1	1	1	DEL	DEL	1
chr12	79130918	79131284	-	1	DEL	DEL	DEL	DEL	1	1	1	1	1	1	1	DEL	DEL	DEL	DEL	1	DEL
chr12	79261827	79261827	+	0	0	0	0	0	0	0	0	0	0	0	0	0	0	0	0	INS	0
chr12	79501386	79501386	-	0	0	0	0	0	0	0	0	0	INS	0	0	0	0	0	0	0	0
chr12	79772780	79775568	-	1	1	1	1	1	1	1	1	1	DEL	1	1	1	1	1	DEL	DEL	1
chr12	79836389	79836389	+	0	0	0	0	INS	0	INS	0	0	0	0	0	0	INS	INS	0	0	0
chr12	80157436	80160456	-	1	1	1	1	DEL	1	DEL	1	1	DEL	1	1	1	DEL	DEL	DEL	DEL	DEL
chr12	80527756	80528196	+	1	1	1	1	1	1	1	1	1	DEL	1	1	1	1	1	DEL	DEL	1
chr12	80568544	80568976	-	1	1	1	1	1	1	1	1	1	1	1	1	1	1	1	DEL	1	1
chr12	81045605	81045605	+	0	0	0	0	0	0	0	0	0	0	0	0	0	0	0	INS	0	0
chr12	81263613	81263613	+	0	0	0	0	0	0	0	0	0	0	0	0	0	INS	INS	0	0	0
chr12	81614597	81614597	+	0	0	0	0	0	0	0	0	0	0	0	0	0	0	0	0	INS	0
chr12	82010084	82010084	-	0	0	0	0	0	0	0	0	0	0	0	0	0	0	0	0	INS	0
chr12	82040415	82040415	-	0	0	0	0	0	0	0	0	0	0	0	0	0	0	0	INS	0	0
chr12	82539762	82540269	+	1	1	1	1	1	1	1	1	1	1	1	1	1	1	1	1	DEL	1
chr12	82727752	82727752	+	0	0	0	0	0	0	0	0	0	INS	0	0	0	0	0	0	0	0
chr12	82892416	82892416	-	0	0	0	0	0	0	0	0	0	INS	0	0	0	0	0	0	0	0
chr12	82949391	82949391	-	0	0	0	0	0	0	0	0	0	0	0	0	0	0	0	INS	INS	0
chr12	83214563	83214563	+	0	0	0	0	0	0	0	0	0	0	0	0	0	0	0	0	INS	0
chr12	83570010	83570010	+	0	0	0	0	0	0	0	0	0	0	0	0	0	0	0	INS	0	0
chr12	83618649	83618649	-	0	0	0	0	0	0	0	0	0	INS	0	0	0	0	0	0	0	0
chr12	83623321	83623321	+	0	0	0	0	0	0	0	0	0	0	0	0	0	0	0	0	INS	0
chr12	83780341	83780341	+	0	0	0	0	0	0	0	0	0	0	0	0	0	0	0	INS	0	0
chr12	83907140	83907140	-	0	0	0	0	0	0	0	0	0	INS	0	0	0	0	0	0	0	0
chr12	84067566	84067566	-	0	0	0	0	0	0	0	0	0	INS	0	0	0	0	0	0	0	0
chr12	84820054	84820054	-	0	0	0	0	0	0	0	0	0	0	0	0	0	0	0	INS	0	0
chr12	84959646	84959646	+	0	0	0	0	0	0	0	0	0	0	0	0	0	0	0	0	INS	0
chr12	85273517	85273517	+	0	0	0	0	0	0	0	0	0	0	0	0	0	0	0	INS	0	0
chr12	85279149	85279149	None	0	0	0	0	0	0	0	0	0	0	0	0	0	0	0	0	INS	0
chr12	85301360	85304707	-	1	1	1	1	1	1	1	1	1	DEL	1	1	1	1	1	DEL	1	DEL
chr12	85568813	85568813	+	0	0	0	0	0	0	0	0	0	INS	0	0	0	0	0	0	INS	0
chr12	86250292	86250722	+	1	1	1	1	1	1	1	1	1	1	1	1	1	1	1	1	DEL	1
chr12	86335197	86335629	-	1	1	1	1	1	1	1	1	1	1	1	1	1	1	1	1	DEL	1
chr12	86712354	86712354	+	0	0	0	0	0	0	0	0	0	0	0	0	0	0	0	0	INS	0
chr12	86864610	86864610	+	0	0	0	0	0	0	0	0	0	0	0	0	0	0	0	INS	0	0
chr12	87289688	87289688	+	0	0	0	0	0	0	0	0	0	INS	0	0	0	0	0	0	0	0
chr12	87471739	87472076	-	1	1	1	1	1	1	1	1	1	1	1	1	1	1	1	DEL	1	1
chr12	88016044	88016044	None	0	0	0	0	0	0	0	0	0	0	0	0	0	0	0	0	INS	INS
chr12	88114941	88115369	-	1	1	1	1	1	1	1	1	1	1	1	1	1	1	1	1	DEL	1
chr12	89952509	89952509	-	0	0	0	0	0	0	0	0	0	0	0	0	0	0	0	0	INS	0
chr12	91115080	91115080	+	0	0	0	0	0	0	0	0	0	0	0	0	0	0	0	INS	0	0
chr12	92058887	92058887	None	0	0	0	0	0	0	0	0	0	INS	0	0	INS	0	INS	0	INS	0
chr12	92219285	92219285	+	0	0	0	0	0	0	0	0	0	0	INS	0	INS	INS	INS	0	0	0
chr12	92378188	92381210	+	1	DEL	DEL	DEL	1	DEL	1	DEL	1	DEL	1	DEL	1	1	1	DEL	DEL	1
chr12	92447338	92447338	+	0	0	0	0	0	0	0	0	0	0	0	0	0	0	0	0	INS	0
chr12	92803515	92803515	+	0	0	0	0	0	0	0	0	0	0	0	0	0	0	0	0	INS	0
chr12	92888859	92891756	+	1	1	1	1	1	1	1	1	1	DEL	1	1	1	DEL	1	1	1	1
chr12	93232819	93233214	-	1	1	1	1	1	1	1	1	1	1	1	1	1	1	1	DEL	DEL	1
chr12	93258483	93258483	+	0	0	0	0	0	0	0	0	0	0	0	0	0	0	0	0	INS	0
chr12	93489480	93489480	-	0	INS	INS	INS	0	0	0	0	0	0	0	0	0	0	0	0	0	0
chr12	93906704	93906704	-	0	0	0	0	0	0	0	0	0	0	0	0	0	0	0	INS	0	0
chr12	93918836	93918836	+	0	0	0	0	0	0	0	0	0	0	0	0	0	0	0	0	INS	0
chr12	94290007	94290007	-	0	0	0	0	0	0	0	0	0	INS	0	0	0	0	0	0	INS	0
chr12	94625181	94625181	None	0	0	0	0	0	0	0	0	0	0	0	0	0	INS	0	INS	INS	INS
chr12	94644800	94644800	-	0	0	0	0	0	0	0	0	0	0	0	0	0	0	0	INS	INS	0
chr12	95109958	95109958	-	0	0	0	0	0	0	0	0	0	0	0	0	0	0	0	0	INS	0
chr12	95572464	95572464	-	0	0	0	0	0	0	0	0	0	INS	0	0	0	0	0	INS	0	0
chr12	96332216	96332216	+	0	0	0	0	0	0	0	0	0	0	0	0	0	0	0	INS	0	0
chr12	96862146	96862146	-	0	0	0	0	0	0	0	0	0	0	0	0	0	0	0	0	INS	0
chr12	97152346	97152346	-	0	0	0	0	0	0	0	0	0	0	0	0	0	0	0	0	INS	0
chr12	97163887	97163887	-	0	0	0	0	0	0	0	0	0	0	0	0	0	0	0	0	INS	0
chr12	97376346	97379715	-	1	1	1	1	1	1	1	1	1	DEL	1	1	1	1	1	DEL	DEL	DEL
chr12	97907241	97907681	-	1	1	1	1	1	1	1	1	1	1	1	1	1	1	1	1	DEL	1
chr12	98004726	98004726	-	0	0	0	0	0	0	0	0	0	0	0	0	0	0	0	0	INS	0
chr12	98267375	98267375	None	0	0	0	0	0	0	0	0	0	0	0	0	0	0	0	0	INS	0
chr12	98676925	98676925	+	0	0	0	0	0	0	0	0	0	0	0	0	0	0	0	INS	0	0
chr12	100293623	100293977	-	1	DEL	DEL	DEL	1	1	1	1	1	1	1	1	DEL	1	1	1	DEL	1
chr12	101126614	101127058	-	1	DEL	DEL	DEL	1	1	1	1	1	DEL	1	DEL	DEL	1	1	DEL	1	DEL
chr12	101848038	101848038	None	0	INS	0	0	0	0	0	0	0	0	0	0	0	0	0	INS	INS	0
chr12	101903579	101903579	None	0	0	0	0	0	0	0	0	0	0	0	0	0	0	0	0	INS	0
chr12	101992986	101992986	-	0	0	0	0	0	0	0	0	0	0	0	0	0	0	0	0	INS	0
chr12	104148291	104148291	+	0	0	0	0	0	0	0	0	0	INS	0	0	0	0	0	INS	0	0
chr12	105167895	105170539	-	1	1	1	1	1	1	1	1	1	DEL	1	1	1	1	1	1	1	1
chr12	105346471	105346471	None	0	0	0	0	INS	0	INS	0	0	0	INS	0	0	0	0	INS	0	INS
chr12	105922818	105922818	+	0	0	0	0	INS	0	INS	0	0	0	INS	INS	0	INS	0	0	0	0
chr12	106119561	106119561	+	0	0	0	0	0	0	0	0	0	0	0	0	0	0	0	INS	0	0
chr12	106285711	106286173	-	1	1	1	1	1	1	1	1	1	DEL	1	1	1	1	1	1	DEL	1
chr12	106523642	106523642	-	0	0	0	0	0	0	0	0	0	INS	0	0	0	0	0	INS	0	INS
chr12	107220411	107220411	+	0	0	0	0	0	0	INS	0	0	0	0	0	0	0	INS	0	0	0
chr12	108440013	108440013	+	0	0	0	0	0	0	0	0	0	0	0	0	0	0	0	INS	0	0
chr12	109421786	109421786	None	0	0	0	0	0	0	0	0	0	INS	0	INS	0	INS	0	0	0	0
chr12	109788121	109788121	+	0	0	0	0	0	0	0	0	0	0	0	0	0	0	INS	0	0	0
chr12	109833139	109833139	+	0	0	0	0	0	0	0	0	0	0	0	0	0	0	0	0	INS	0
chr12	109886139	109886139	-	0	0	0	0	INS	0	0	INS	0	0	INS	0	0	INS	0	0	0	0
chr12	110358350	110358778	-	1	1	1	1	1	1	1	1	1	1	1	1	1	DEL	1	1	DEL	1
chr12	111170287	111173293	-	1	1	1	1	1	DEL	1	DEL	1	DEL	DEL	DEL	1	DEL	DEL	DEL	DEL	DEL
chr12	111314840	111314840	-	0	0	0	0	0	0	0	0	0	0	0	0	0	0	0	0	INS	0
chr12	111317560	111317560	+	0	0	0	0	0	0	0	0	0	0	0	0	0	0	0	0	INS	0
chr12	111413239	111413239	None	0	0	0	0	0	0	0	0	0	0	INS	0	0	0	0	0	INS	0
chr12	111543331	111546538	+	1	1	1	1	DEL	DEL	1	1	1	DEL	1	DEL	1	DEL	1	DEL	DEL	DEL
chr12	111551124	111551124	+	0	0	0	0	0	0	0	0	0	0	0	0	0	0	0	INS	0	0
chr12	111733417	111733417	+	0	0	0	0	0	0	0	0	0	0	0	0	0	0	0	0	INS	0
chr12	112197004	112197004	-	0	0	0	0	0	0	0	0	0	0	0	0	0	0	0	0	INS	0
chr12	112739670	112739670	-	0	0	0	0	0	0	0	0	0	0	0	0	0	0	0	INS	INS	0
chr12	112744507	112744507	+	0	0	0	0	0	INS	0	INS	0	INS	INS	INS	0	INS	INS	0	0	INS
chr12	113087136	113087566	+	1	1	1	1	DEL	DEL	1	DEL	1	DEL	DEL	DEL	1	1	DEL	1	DEL	DEL
chr12	113197189	113197624	+	1	1	1	1	1	1	1	1	1	1	1	1	1	1	1	1	DEL	1
chr12	113596614	113596614	+	0	0	0	0	0	0	0	0	0	0	0	0	0	0	0	INS	0	0
chr12	113989997	113989997	None	0	0	0	0	INS	INS	0	INS	0	INS	INS	0	0	0	0	0	0	INS
chr12	114412448	114412448	-	0	0	0	0	0	0	0	INS	0	0	INS	INS	0	0	0	0	0	0
chr12	115045675	115045675	+	0	INS	INS	INS	0	0	INS	0	0	0	0	0	0	0	0	0	0	0
chr12	115167643	115167643	None	0	0	0	0	0	0	0	0	0	0	0	0	0	0	0	INS	0	0
chr12	115445471	115445889	-	1	DEL	DEL	1	1	1	DEL	1	1	1	1	DEL	1	1	1	1	DEL	1
chr12	115456969	115456969	+	0	0	0	0	0	0	0	0	0	0	0	INS	0	0	0	0	0	INS
chr12	116091251	116094001	-	1	DEL	DEL	DEL	1	DEL	DEL	1	1	1	1	DEL	1	1	1	1	DEL	1
chr12	116331493	116334700	-	1	1	1	1	1	DEL	1	DEL	1	1	1	1	1	1	1	1	1	DEL
chr12	116429051	116429051	+	0	0	0	0	0	0	0	0	0	0	0	0	0	0	0	INS	0	0
chr12	116789830	116789830	None	0	0	INS	INS	INS	INS	INS	INS	0	INS	0	0	0	0	INS	0	INS	0
chr12	117207666	117210591	-	1	DEL	DEL	DEL	DEL	1	DEL	DEL	1	DEL	DEL	1	1	1	DEL	1	1	1
chr12	117304074	117304074	+	0	0	0	0	0	0	0	0	0	0	0	0	0	0	0	INS	0	0
chr12	118001236	118001675	-	1	DEL	DEL	DEL	DEL	DEL	DEL	DEL	1	DEL	DEL	DEL	1	1	DEL	1	DEL	DEL
chr12	118145352	118145352	+	0	0	0	0	0	0	0	0	0	INS	0	0	0	0	0	INS	INS	0
chr12	118296723	118296723	-	0	0	0	0	0	0	0	0	0	0	0	0	0	0	0	0	INS	0
chr12	118559773	118559773	+	0	0	0	0	0	0	0	0	0	0	0	0	0	0	0	0	0	INS
chr12	118828078	118828078	-	0	INS	0	0	0	0	INS	INS	0	INS	0	0	0	0	0	0	0	0
chr12	119063711	119063711	-	0	0	0	0	0	0	0	0	0	0	0	0	0	0	0	INS	0	0
chr12	119097846	119097846	None	0	0	INS	0	INS	INS	0	INS	0	0	0	INS	0	INS	0	0	INS	0
chr12	119155644	119155644	-	0	INS	INS	INS	INS	INS	INS	INS	0	INS	INS	INS	0	INS	INS	0	0	INS
chr12	119312603	119312983	+	1	1	1	1	1	DEL	1	1	1	DEL	1	1	1	1	1	DEL	DEL	1
chr12	119397046	119397046	-	0	0	0	0	0	0	0	0	0	0	0	0	0	0	0	0	INS	0
chr12	119677777	119677777	-	0	0	0	0	0	0	0	0	0	0	0	0	0	0	0	0	INS	0
chr12	119756340	119756340	+	0	0	0	0	0	0	0	0	0	INS	0	0	0	0	0	INS	0	0
chr12	120182876	120182876	None	0	0	0	0	0	0	0	0	0	INS	0	0	0	0	0	INS	0	0
chr12	120329896	120330336	-	1	1	1	1	1	1	1	1	1	DEL	1	1	1	1	1	DEL	DEL	1
chr12	120699961	120699961	+	0	0	0	0	0	0	0	0	0	0	0	0	0	0	0	INS	0	0
chr12	120735056	120735519	+	1	1	1	1	1	1	1	1	1	1	1	1	1	1	1	1	DEL	1
chr13	3346296	3346296	None	0	0	0	0	0	0	0	INS	0	0	0	INS	0	0	0	0	0	0
chr13	4387923	4387923	None	0	0	0	0	0	0	0	0	0	0	0	0	0	0	0	0	INS	0
chr13	4426780	4427286	-	1	DEL	DEL	DEL	1	DEL	DEL	1	1	DEL	1	1	DEL	1	DEL	DEL	DEL	1
chr13	5798634	5798634	-	0	0	0	0	0	0	0	0	0	0	0	0	0	0	0	0	INS	0
chr13	5828169	5828169	+	0	0	0	0	0	0	0	0	0	0	0	0	0	0	0	INS	0	0
chr13	5903236	5903236	+	0	0	0	0	0	0	0	0	0	0	0	0	INS	0	0	INS	0	0
chr13	5948901	5948901	+	0	0	0	0	0	0	0	0	0	0	0	0	0	0	0	0	INS	0
chr13	6035265	6035265	-	0	0	0	0	0	0	0	0	0	0	0	0	0	0	0	INS	0	0
chr13	6048869	6048869	-	0	0	0	0	0	0	0	0	0	INS	0	0	0	0	0	0	0	0
chr13	6871140	6871140	-	0	0	0	0	INS	0	0	0	0	0	0	0	0	0	0	0	0	INS
chr13	6923782	6923782	+	0	0	0	0	0	0	0	0	0	0	0	0	0	0	0	0	INS	0
chr13	6948622	6948622	None	0	0	0	0	0	0	0	0	0	0	0	0	0	INS	0	0	INS	0
chr13	7100534	7100534	-	0	0	0	0	INS	0	0	0	0	0	0	0	INS	INS	INS	INS	0	0
chr13	7426697	7426697	+	0	0	0	0	0	0	0	0	0	0	0	0	0	0	0	0	INS	0
chr13	7597234	7597234	+	0	0	0	0	0	0	0	0	0	0	0	0	0	0	0	0	INS	0
chr13	7899394	7899814	-	1	1	1	1	1	1	1	1	1	1	1	1	1	1	1	1	DEL	1
chr13	8664955	8667710	+	1	1	1	1	DEL	1	1	1	1	DEL	1	1	DEL	DEL	DEL	DEL	DEL	1
chr13	9731777	9732135	+	1	1	1	1	DEL	1	1	1	1	1	1	1	DEL	DEL	DEL	DEL	DEL	1
chr13	11016475	11016475	+	0	0	0	0	INS	0	0	0	0	INS	0	0	INS	INS	0	INS	0	0
chr13	11177036	11177036	+	0	0	0	0	0	0	0	0	0	0	0	0	0	0	0	0	INS	0
chr13	11601975	11601975	-	0	0	0	0	0	0	0	0	0	INS	0	0	0	0	0	0	0	0
chr13	11636890	11636890	+	0	0	0	0	INS	0	0	0	0	0	0	0	INS	INS	0	0	0	0
chr13	11731968	11731968	+	0	0	0	0	0	0	0	0	0	0	0	0	0	0	0	INS	0	0
chr13	12120446	12120446	None	0	0	0	0	0	0	0	0	0	0	0	0	INS	INS	0	0	INS	INS
chr13	12171124	12171124	-	0	0	0	0	0	0	0	0	0	0	0	0	0	0	0	0	INS	0
chr13	12444520	12444520	+	0	0	0	0	0	0	0	0	0	0	0	0	0	0	0	INS	0	0
chr13	13631574	13631574	None	0	0	0	0	0	0	0	0	0	0	0	0	0	0	0	0	INS	0
chr13	14129591	14129932	+	1	1	1	1	1	1	1	1	1	1	1	1	1	1	1	1	DEL	1
chr13	14458459	14458459	+	0	0	0	0	0	0	0	0	0	0	0	0	0	0	0	0	0	INS
chr13	15306756	15306756	+	0	0	0	0	0	0	0	0	0	0	0	0	0	0	0	0	INS	0
chr13	15432795	15432795	None	0	0	0	0	0	0	0	0	0	0	0	0	0	0	0	INS	0	0
chr13	15477063	15477503	+	1	1	1	1	1	1	1	1	1	1	1	1	1	1	1	1	DEL	1
chr13	15488348	15488348	None	0	0	0	0	0	0	0	0	0	INS	0	0	0	0	0	INS	INS	0
chr13	15823015	15823015	-	0	0	0	0	0	0	0	0	0	0	0	0	0	0	INS	0	0	0
chr13	15880485	15880485	-	0	0	0	0	INS	0	0	0	0	0	0	0	0	0	0	INS	0	0
chr13	15900269	15900269	None	0	0	0	0	INS	0	0	0	0	0	0	0	0	0	0	INS	INS	0
chr13	16467339	16467339	-	0	0	0	0	0	0	0	0	0	0	0	0	0	0	0	0	INS	0
chr13	16561935	16561935	-	0	0	0	0	INS	0	0	0	0	0	0	0	0	0	0	INS	0	0
chr13	16709457	16709841	-	1	1	1	1	DEL	1	1	1	1	DEL	1	1	1	1	1	DEL	1	1
chr13	17051664	17051664	None	0	0	0	0	INS	0	0	0	0	INS	0	0	0	0	0	INS	0	0
chr13	17711497	17711497	+	0	0	0	0	0	INS	INS	INS	0	0	INS	INS	INS	0	0	0	0	0
chr13	17751588	17751588	+	0	0	0	0	INS	0	0	0	0	0	0	0	0	0	0	INS	0	0
chr13	17752208	17752638	+	1	1	1	1	1	1	1	1	1	1	1	1	1	1	1	1	DEL	1
chr13	18163584	18163584	+	0	0	0	0	INS	0	0	0	0	INS	0	0	0	0	0	INS	0	0
chr13	18604008	18604008	-	0	0	0	0	0	0	0	0	0	0	0	0	0	0	0	0	0	INS
chr13	18709945	18709945	+	0	0	0	0	0	0	0	0	0	INS	0	0	0	0	0	0	0	0
chr13	18965493	18965870	+	1	1	1	1	DEL	1	1	1	1	DEL	1	1	DEL	1	1	DEL	1	1
chr13	19004915	19004915	+	0	0	0	0	0	0	0	0	0	0	0	0	0	0	0	0	INS	0
chr13	19044035	19044035	-	0	0	0	0	INS	0	0	0	0	0	0	0	INS	0	0	0	0	0
chr13	19391471	19391471	+	0	0	0	0	0	0	0	0	0	0	0	0	0	0	0	0	INS	0
chr13	19829896	19829896	+	0	0	0	0	0	0	0	0	0	0	0	0	0	0	0	0	0	INS
chr13	20302362	20302362	+	0	0	0	0	0	0	0	0	0	0	0	0	0	0	0	0	INS	0
chr13	20438531	20438531	-	0	0	0	0	0	0	0	0	0	0	0	0	0	0	0	INS	0	0
chr13	20687249	20687611	-	1	1	1	1	1	1	1	1	1	DEL	1	1	1	1	1	DEL	DEL	1
chr13	21320352	21320793	-	1	1	1	1	1	1	1	1	1	DEL	1	1	1	1	1	DEL	1	1
chr13	22381395	22381395	+	0	0	0	0	0	0	0	0	0	0	0	0	0	0	0	0	INS	0
chr13	22469010	22470091	-	1	1	1	1	1	1	1	1	1	DEL	1	1	DEL	1	DEL	DEL	DEL	1
chr13	22535327	22535327	+	0	0	0	0	0	0	0	0	0	0	0	0	0	0	0	0	INS	0
chr13	22736377	22742367	+	1	1	1	1	1	1	1	1	1	1	1	1	1	1	1	1	DEL	1
chr13	23179963	23180314	-	1	1	1	1	1	1	1	1	1	1	1	1	1	1	1	1	DEL	1
chr13	23955384	23955384	+	0	0	0	0	0	0	0	0	0	0	0	0	0	0	0	0	INS	0
chr13	24277021	24277021	-	0	0	0	0	0	0	0	0	0	0	0	0	0	0	0	INS	0	0
chr13	24414581	24414581	None	0	0	0	0	0	0	0	0	0	INS	0	0	0	0	0	0	INS	0
chr13	24457053	24457053	-	0	0	0	0	0	0	0	0	0	0	0	0	0	0	0	0	INS	0
chr13	24645809	24646382	+	1	1	1	1	1	1	1	1	1	DEL	1	1	1	DEL	1	DEL	DEL	1
chr13	25442535	25449820	+	1	1	1	1	1	1	1	1	1	DEL	1	1	1	DEL	1	DEL	DEL	1
chr13	25573745	25574205	-	1	1	1	1	1	1	1	1	1	DEL	1	1	1	DEL	1	DEL	DEL	1
chr13	25609638	25609638	-	0	0	0	0	0	0	0	0	0	0	0	0	0	0	0	INS	0	0
chr13	25644177	25644177	+	0	0	0	0	0	0	0	0	0	INS	0	0	0	INS	0	INS	INS	0
chr13	26036468	26036468	+	0	0	0	0	0	0	0	0	0	0	0	0	0	0	0	0	INS	0
chr13	28201177	28201606	-	1	1	1	1	1	1	1	1	1	1	1	1	1	1	1	1	DEL	1
chr13	28305158	28308322	-	1	1	1	1	1	1	1	1	1	DEL	1	1	1	1	1	DEL	1	DEL
chr13	29143273	29143273	-	0	0	0	0	0	0	0	0	0	0	0	0	0	0	0	INS	0	0
chr13	30383570	30383570	-	0	0	0	0	0	0	0	0	0	0	0	0	0	0	0	0	INS	0
chr13	30607939	30608297	+	1	1	1	1	1	1	1	1	1	DEL	1	1	1	1	1	DEL	DEL	1
chr13	30652348	30652348	-	0	0	0	0	0	0	0	0	0	0	0	0	0	0	0	0	0	INS
chr13	31777459	31777459	-	0	0	0	0	0	0	0	0	0	0	0	0	0	0	0	0	INS	0
chr13	31976273	31976714	-	1	1	1	1	DEL	DEL	DEL	DEL	1	1	DEL	DEL	DEL	1	1	1	1	DEL
chr13	32364219	32364684	+	1	1	1	1	1	1	1	1	1	1	1	1	1	1	1	1	DEL	DEL
chr13	32367222	32367222	+	0	0	0	0	0	0	0	0	0	0	0	0	0	0	0	0	INS	0
chr13	32455886	32455886	+	0	0	0	0	0	0	0	0	0	0	0	0	0	0	0	0	INS	0
chr13	32545535	32545535	-	0	0	0	0	0	0	0	0	0	0	0	0	0	0	0	0	INS	0
chr13	32632838	32633261	+	1	1	1	1	1	1	1	1	1	1	1	1	1	1	1	1	DEL	1
chr13	32729388	32732199	-	1	1	1	1	1	1	1	1	1	DEL	1	1	1	1	1	1	DEL	DEL
chr13	32812160	32812160	None	0	0	0	0	0	0	0	0	0	0	0	0	0	0	0	INS	0	0
chr13	33108748	33108748	-	0	0	0	0	0	0	0	0	0	0	0	0	0	0	0	0	INS	0
chr13	34231181	34234228	-	1	1	1	1	1	1	1	1	1	DEL	1	1	1	1	1	DEL	DEL	DEL
chr13	34332824	34332824	None	0	0	0	0	0	0	0	0	0	0	0	0	0	0	0	0	INS	INS
chr13	34935348	34935348	None	0	0	0	0	0	0	0	0	0	0	0	0	0	0	0	INS	0	0
chr13	35416258	35416756	+	1	1	1	1	DEL	DEL	DEL	DEL	1	DEL	DEL	DEL	DEL	1	DEL	DEL	DEL	DEL
chr13	35771755	35772201	-	1	1	1	1	1	1	1	1	1	DEL	1	1	1	1	1	DEL	DEL	1
chr13	36642499	36642499	+	0	0	0	0	INS	INS	INS	INS	0	0	INS	0	INS	0	0	0	0	0
chr13	36920235	36920589	+	1	1	1	1	1	1	1	1	1	DEL	1	1	1	1	1	DEL	DEL	DEL
chr13	37014816	37017492	+	1	1	1	1	1	1	1	DEL	1	DEL	1	1	DEL	1	1	DEL	1	DEL
chr13	37120094	37120094	+	0	0	0	0	0	0	0	0	0	0	0	0	0	0	0	0	INS	0
chr13	37326595	37327101	+	1	1	1	1	1	1	1	1	1	1	1	1	1	1	1	DEL	1	1
chr13	38102103	38102103	+	0	INS	INS	INS	INS	INS	INS	INS	0	0	INS	0	INS	0	0	0	0	0
chr13	38321249	38321747	-	1	1	1	1	1	1	1	1	1	DEL	1	1	1	1	1	DEL	DEL	1
chr13	38855774	38855774	-	0	0	0	0	0	0	0	0	0	0	0	0	0	0	0	INS	0	0
chr13	39044357	39044357	None	0	0	0	0	0	0	0	0	0	INS	0	0	0	0	0	INS	INS	0
chr13	39066404	39066404	-	0	0	0	0	0	0	0	0	0	0	0	0	0	0	INS	0	0	INS
chr13	39128742	39131550	+	1	DEL	DEL	DEL	1	1	1	1	1	DEL	1	1	1	1	DEL	DEL	DEL	DEL
chr13	39152219	39152219	None	0	INS	INS	INS	0	0	0	0	0	0	0	0	0	0	INS	INS	INS	INS
chr13	40718776	40718776	-	0	0	0	0	0	0	0	0	0	0	0	0	0	0	0	INS	0	0
chr13	41123535	41123535	-	0	0	0	0	0	0	0	0	0	INS	0	0	0	0	0	0	0	0
chr13	41319761	41319761	+	0	0	0	0	0	0	0	0	0	0	0	0	0	0	0	0	INS	0
chr13	41773162	41773162	None	0	0	0	0	0	0	0	0	0	INS	0	0	0	0	0	0	0	0
chr13	41882733	41883193	-	1	1	1	1	1	1	1	1	1	DEL	1	1	1	1	1	1	DEL	1
chr13	42026190	42026688	-	1	1	1	1	1	1	1	1	1	1	1	1	1	1	1	1	DEL	1
chr13	42075293	42084144	+	1	1	1	1	1	1	1	1	1	DEL	1	1	1	1	1	1	1	1
chr13	42123383	42123383	-	0	0	0	0	0	0	0	0	0	0	0	0	0	0	0	0	0	INS
chr13	43205507	43205507	None	0	INS	INS	INS	0	INS	INS	0	0	INS	INS	0	0	0	INS	INS	INS	0
chr13	43676414	43676414	+	0	0	0	0	0	0	0	0	0	INS	0	0	0	0	0	0	0	0
chr13	43856573	43856573	+	0	0	0	0	0	0	0	0	0	0	0	0	0	0	0	0	INS	0
chr13	43972819	43972819	-	0	0	0	0	0	0	0	0	0	0	0	0	0	0	0	0	INS	0
chr13	44445959	44448771	+	1	DEL	DEL	DEL	1	DEL	DEL	DEL	1	DEL	DEL	1	DEL	1	DEL	DEL	DEL	DEL
chr13	44483557	44483995	-	1	1	1	1	1	1	1	1	1	1	1	1	1	1	1	1	DEL	1
chr13	45280884	45280884	-	0	0	0	0	0	0	0	0	0	0	0	0	0	0	0	0	0	INS
chr13	46338514	46338514	None	0	0	0	0	0	0	0	0	0	INS	0	0	0	0	0	0	0	0
chr13	46421867	46421867	+	0	0	0	0	INS	0	0	0	0	0	0	0	0	0	0	INS	0	0
chr13	46871340	46871340	+	0	0	0	0	0	0	0	0	0	0	0	0	0	0	0	0	INS	0
chr13	47394034	47394034	+	0	0	0	0	0	0	0	0	0	0	0	0	0	0	0	0	0	INS
chr13	47698165	47698165	+	0	0	0	0	0	0	0	0	0	0	0	0	0	0	0	0	INS	0
chr13	47929847	47930278	+	1	1	1	1	1	1	1	1	1	DEL	1	1	1	1	1	1	DEL	1
chr13	48426033	48426033	+	0	0	0	0	0	0	0	0	0	INS	0	0	0	0	0	0	0	0
chr13	48462568	48462568	+	0	0	0	0	0	0	0	0	0	INS	0	0	0	0	0	0	0	0
chr13	48570831	48571271	+	1	1	1	1	1	1	1	1	1	DEL	1	1	1	1	1	1	DEL	1
chr13	49894957	49897673	+	1	1	1	1	1	1	1	1	1	DEL	1	1	1	1	1	DEL	DEL	1
chr13	50138162	50138162	None	0	0	0	0	0	0	0	0	0	0	0	0	0	0	0	INS	0	0
chr13	52022008	52022008	+	0	0	0	0	0	0	0	0	0	0	0	0	0	0	0	0	0	INS
chr13	52152897	52152897	-	0	0	0	0	0	0	0	0	0	0	0	0	0	0	0	INS	0	0
chr13	52287637	52287637	None	0	0	0	0	0	0	0	0	0	0	0	0	0	0	0	INS	0	INS
chr13	52333252	52333252	-	0	0	0	0	INS	0	0	0	0	0	0	0	0	0	0	0	0	0
chr13	52701573	52701573	-	0	0	0	0	INS	0	0	0	0	0	0	0	0	INS	0	0	0	0
chr13	54044174	54047161	-	1	DEL	DEL	DEL	1	DEL	DEL	DEL	1	DEL	DEL	1	DEL	1	1	DEL	DEL	1
chr13	54123701	54124141	-	1	1	1	1	1	DEL	DEL	DEL	1	DEL	DEL	1	1	1	1	DEL	DEL	DEL
chr13	54962030	54962030	+	0	0	0	0	0	0	0	0	0	0	0	0	0	0	0	0	0	INS
chr13	55193852	55193852	+	0	INS	INS	INS	INS	0	0	0	0	0	0	INS	INS	INS	INS	0	0	INS
chr13	55203507	55203625	-	1	1	1	1	1	1	1	1	1	DEL	1	1	1	1	1	DEL	DEL	1
chr13	56288935	56288935	+	0	0	0	0	0	0	0	0	0	INS	0	0	0	0	0	0	INS	0
chr13	56509857	56509857	+	0	0	0	0	0	INS	INS	INS	0	0	INS	0	0	0	0	0	0	0
chr13	56609647	56610088	-	1	1	1	1	1	DEL	DEL	DEL	1	DEL	DEL	1	DEL	1	1	DEL	DEL	1
chr13	56680999	56681427	+	1	1	1	1	1	1	1	1	1	1	1	1	1	1	1	1	DEL	1
chr13	57034831	57034831	+	0	0	0	0	0	0	0	0	0	0	0	0	0	0	0	INS	0	INS
chr13	57949159	57949159	-	0	0	0	0	0	0	0	0	0	0	0	0	0	0	0	INS	0	0
chr13	58541829	58541829	+	0	0	0	0	0	0	0	0	0	0	0	0	0	0	0	INS	0	0
chr13	58616557	58616557	-	0	0	0	0	0	0	0	0	0	0	0	0	0	0	0	0	INS	0
chr13	59429078	59429078	None	0	0	0	0	0	0	0	0	0	0	0	0	0	0	0	0	INS	0
chr13	59797712	59797712	+	0	0	0	0	0	0	0	0	0	0	0	INS	0	0	0	0	0	0
chr13	59806647	59806647	+	0	0	0	0	0	0	0	0	0	0	0	0	0	0	0	INS	0	0
chr13	59966007	59966007	-	0	0	0	0	0	0	0	0	0	0	0	0	0	0	0	0	INS	0
chr13	60005830	60005830	-	0	0	0	0	0	0	0	0	0	0	0	0	0	0	0	0	INS	0
chr13	60105022	60105022	+	0	0	0	0	0	0	0	0	0	INS	0	0	0	0	0	0	0	0
chr13	60134695	60134695	-	0	0	0	0	0	INS	0	0	0	0	0	0	INS	INS	0	0	0	0
chr13	60209664	60209664	-	0	0	0	0	0	0	0	0	0	0	0	0	0	0	0	0	0	INS
chr13	60258781	60258781	None	0	0	0	0	0	0	INS	0	0	INS	0	0	INS	INS	0	0	INS	0
chr13	60637769	60637769	-	0	0	0	0	0	0	0	0	0	INS	0	0	0	0	0	0	0	0
chr13	62925511	62925511	None	0	0	0	0	0	0	0	0	0	0	0	0	0	0	0	0	0	INS
chr13	63243381	63246579	-	1	DEL	DEL	DEL	1	DEL	DEL	1	1	DEL	1	DEL	DEL	DEL	1	DEL	DEL	DEL
chr13	63472591	63472591	+	0	0	0	0	0	0	0	0	0	0	0	0	0	0	0	INS	0	0
chr13	63833884	63833884	-	0	0	0	0	0	0	0	0	0	0	0	0	0	0	0	0	INS	0
chr13	63878479	63878479	+	0	INS	INS	INS	0	0	0	INS	0	0	INS	INS	INS	INS	INS	0	0	0
chr13	64529467	64529467	-	0	0	0	0	0	0	0	0	0	0	0	0	0	0	0	INS	0	0
chr13	65156786	65159584	-	1	DEL	DEL	DEL	DEL	DEL	DEL	DEL	1	DEL	DEL	DEL	DEL	DEL	DEL	1	DEL	DEL
chr13	67105411	67105411	None	0	0	0	0	0	0	0	0	0	0	0	0	0	0	0	0	INS	0
chr13	67166346	67166346	-	0	INS	INS	INS	INS	0	0	0	0	0	0	0	0	0	0	0	0	0
chr13	68303426	68303426	None	0	0	INS	INS	0	INS	INS	INS	0	0	0	INS	0	INS	INS	0	INS	0
chr13	69796181	69796181	None	0	0	0	0	0	0	0	0	0	0	0	0	0	0	0	0	INS	0
chr13	69822117	69822117	+	0	INS	INS	INS	INS	INS	INS	INS	0	0	INS	INS	INS	INS	INS	INS	0	INS
chr13	70147729	70147729	-	0	0	0	0	0	0	0	0	0	0	0	0	INS	0	0	0	0	0
chr13	70158437	70158437	+	0	0	0	0	0	0	0	0	0	0	0	0	INS	0	0	0	0	0
chr13	70467858	70467858	-	0	0	0	0	0	0	0	0	0	0	0	0	0	0	0	0	0	INS
chr13	70596425	70596425	-	0	0	0	0	0	0	0	0	0	0	0	0	0	0	0	0	INS	0
chr13	70790842	70790842	-	0	0	0	0	0	0	0	0	0	INS	0	0	0	0	0	0	0	0
chr13	70811719	70811719	+	0	0	0	0	0	0	0	0	0	INS	0	0	0	INS	0	INS	INS	INS
chr13	70838388	70838388	-	0	INS	INS	INS	0	0	0	0	0	0	0	0	0	0	0	0	0	0
chr13	70996051	70996556	-	1	1	1	1	1	1	1	1	1	1	1	1	1	1	1	1	DEL	1
chr13	71179984	71179984	+	0	0	0	0	0	0	0	0	0	0	0	0	0	0	0	0	INS	0
chr13	71206861	71206861	+	0	0	0	0	0	0	0	0	0	INS	0	0	0	0	0	0	0	0
chr13	71474103	71474103	+	0	0	0	0	0	0	0	0	0	0	0	0	0	0	0	0	INS	0
chr13	71671996	71671996	-	0	0	0	0	0	0	0	0	0	0	0	0	0	0	0	0	INS	0
chr13	71755634	71755634	+	0	0	0	0	0	0	0	INS	0	0	INS	0	0	0	0	0	INS	0
chr13	72046426	72046426	-	0	0	0	0	0	0	0	0	0	INS	0	0	0	0	0	0	0	0
chr13	72066910	72066910	-	0	0	0	0	0	0	0	0	0	0	0	0	0	0	0	INS	0	0
chr13	72631792	72631792	+	0	0	0	0	0	0	0	INS	0	0	INS	0	0	0	0	0	0	0
chr13	72946694	72946694	-	0	0	0	0	0	0	0	0	0	0	0	0	0	0	0	INS	0	0
chr13	73156018	73156018	-	0	0	0	0	0	0	0	0	0	0	0	0	0	0	0	INS	0	0
chr13	73169016	73169016	+	0	0	0	0	0	0	0	0	0	0	0	0	0	0	0	0	INS	0
chr13	73452294	73452294	None	0	0	0	0	0	0	0	0	0	0	0	0	0	INS	0	0	0	INS
chr13	73526416	73526416	+	0	0	0	0	0	0	0	0	0	0	0	0	0	0	0	0	INS	0
chr13	73530695	73530695	-	0	0	0	0	0	0	0	0	0	INS	0	0	0	0	0	INS	0	0
chr13	74013900	74017195	-	1	1	1	1	DEL	1	1	DEL	1	DEL	1	1	DEL	1	1	DEL	DEL	DEL
chr13	74613273	74613559	+	1	1	1	1	1	1	1	1	1	1	1	1	1	1	1	1	DEL	1
chr13	74948198	74951011	+	1	DEL	DEL	DEL	1	DEL	DEL	DEL	1	DEL	1	1	1	DEL	DEL	DEL	DEL	1
chr13	75518349	75518349	-	0	0	0	0	0	0	0	0	0	0	0	0	0	0	0	INS	0	0
chr13	75721761	75722165	-	1	1	1	1	1	1	1	1	1	1	1	1	1	1	1	1	DEL	1
chr13	75725225	75725225	-	0	0	0	0	0	0	0	0	0	0	0	0	0	0	0	INS	0	0
chr13	75799128	75799611	+	1	1	1	1	1	1	1	1	1	DEL	1	1	1	DEL	1	DEL	DEL	DEL
chr13	75834694	75837491	+	1	1	1	1	1	1	1	1	1	DEL	1	1	1	DEL	1	DEL	DEL	1
chr13	75964348	75966933	-	1	DEL	DEL	DEL	DEL	DEL	DEL	DEL	1	1	DEL	DEL	DEL	DEL	DEL	1	DEL	DEL
chr13	75999320	76002339	+	1	DEL	DEL	DEL	DEL	DEL	DEL	DEL	1	1	DEL	DEL	DEL	DEL	DEL	1	DEL	DEL
chr13	76230069	76230069	+	0	INS	INS	INS	INS	INS	INS	INS	0	0	INS	INS	INS	INS	INS	0	0	INS
chr13	76411259	76411259	None	0	INS	0	0	INS	INS	0	INS	0	0	INS	0	0	INS	INS	0	0	INS
chr13	77625841	77625841	-	0	0	0	0	0	0	0	0	0	0	0	0	0	0	0	0	INS	0
chr13	77992951	77993347	+	1	1	1	1	1	1	1	1	1	1	1	1	1	1	1	1	DEL	1
chr13	78047256	78047256	-	0	0	0	0	0	0	0	0	0	0	0	0	0	0	0	0	INS	0
chr13	78392242	78392242	+	0	0	0	0	0	0	0	0	0	0	0	0	0	0	0	0	INS	0
chr13	79051247	79051666	-	1	1	1	1	1	1	1	1	1	DEL	1	1	1	1	1	1	DEL	1
chr13	79403055	79406146	+	1	1	1	1	1	1	1	1	1	DEL	1	1	1	1	1	DEL	1	1
chr13	80123299	80123299	-	0	0	0	0	0	0	0	0	0	0	0	0	0	0	0	0	INS	0
chr13	80323801	80323801	-	0	0	0	0	0	0	0	0	0	0	0	0	0	0	0	0	INS	0
chr13	80628358	80631522	-	1	1	1	1	1	1	1	1	1	DEL	1	1	1	1	1	DEL	DEL	DEL
chr13	82808719	82808719	+	0	0	0	0	0	0	0	0	0	INS	0	0	0	0	0	0	0	0
chr13	83273519	83276711	-	1	DEL	DEL	DEL	DEL	DEL	DEL	DEL	1	DEL	DEL	DEL	1	DEL	DEL	DEL	1	1
chr13	83332382	83339776	+	1	1	1	1	1	1	1	1	1	1	1	1	1	1	1	1	DEL	1
chr13	83654601	83654601	-	0	0	0	0	0	0	0	0	0	0	0	0	0	0	0	INS	0	0
chr13	83934501	83934501	+	0	0	0	0	0	0	0	0	0	0	0	0	0	0	0	INS	0	0
chr13	84032621	84032621	None	0	0	0	0	0	0	0	0	0	INS	0	0	0	0	0	INS	0	0
chr13	84153961	84154331	+	1	1	1	1	1	1	1	1	1	1	1	1	1	1	1	1	DEL	1
chr13	84661885	84661885	-	0	0	0	0	0	0	0	0	0	INS	0	0	0	0	0	0	0	0
chr13	84687798	84687798	-	0	0	0	0	0	0	0	0	0	0	0	0	0	0	0	INS	0	0
chr13	84965627	84965627	-	0	0	0	0	0	0	0	0	0	INS	0	0	0	0	0	0	0	0
chr13	85000543	85000543	-	0	0	0	0	0	0	0	0	0	0	0	0	0	0	0	INS	0	0
chr13	85158437	85158437	+	0	0	0	0	0	0	0	0	0	0	0	0	0	0	0	0	INS	0
chr13	85229728	85229728	None	0	0	0	0	0	0	0	0	0	INS	0	0	0	0	0	0	INS	0
chr13	85685153	85685153	+	0	0	0	0	0	0	0	0	0	0	0	0	0	0	0	0	INS	0
chr13	86274833	86274833	None	0	0	0	0	0	0	0	0	0	0	0	0	0	0	0	INS	0	INS
chr13	86423433	86423790	+	1	1	1	1	1	1	1	1	1	DEL	1	1	1	1	1	DEL	1	1
chr13	86577756	86577756	+	0	0	0	0	0	0	0	0	0	0	0	0	0	0	0	INS	0	0
chr13	86799226	86799226	-	0	0	0	0	0	0	0	0	0	0	0	0	0	0	0	INS	0	0
chr13	87214910	87214910	-	0	0	0	0	0	0	0	0	0	0	0	0	0	0	0	INS	0	0
chr13	87236188	87236188	-	0	0	0	0	0	0	0	0	0	0	0	0	0	0	0	0	INS	0
chr13	87387389	87387389	None	0	0	0	0	0	0	0	0	0	0	0	0	0	0	0	0	INS	0
chr13	87469787	87470405	-	1	1	DEL	1	1	1	1	1	1	DEL	1	DEL	1	1	1	DEL	DEL	1
chr13	88006278	88006635	-	1	1	1	1	1	1	1	1	1	DEL	1	1	1	1	1	1	1	1
chr13	88539902	88540348	-	1	1	1	1	1	1	1	1	1	DEL	1	1	1	1	1	1	1	1
chr13	89135282	89135282	-	0	0	0	0	INS	INS	INS	INS	0	0	INS	INS	INS	INS	INS	0	0	INS
chr13	89546170	89546170	None	0	0	0	0	0	0	0	0	0	0	0	0	0	0	0	0	INS	0
chr13	89617373	89617825	+	1	1	1	1	1	1	1	1	1	1	1	1	1	1	1	1	DEL	1
chr13	89644727	89644727	-	0	0	0	0	INS	0	INS	0	0	0	INS	INS	INS	INS	INS	0	0	0
chr13	91082071	91082071	-	0	0	0	0	0	0	INS	0	0	0	0	0	0	0	0	0	0	INS
chr13	91572487	91572487	+	0	0	0	0	0	0	0	INS	0	0	INS	INS	INS	0	INS	0	0	0
chr13	91676387	91676387	-	0	0	0	0	0	0	0	0	0	0	0	0	0	0	0	INS	0	0
chr13	92793434	92793434	+	0	0	0	0	0	0	0	0	0	INS	0	0	0	0	0	INS	0	0
chr13	93090201	93090201	-	0	0	0	0	0	0	0	0	0	INS	0	0	0	0	0	0	0	0
chr13	93176657	93177164	-	1	1	1	1	1	1	1	1	1	DEL	1	1	1	1	1	1	1	1
chr13	93386884	93395389	-	1	1	1	1	DEL	DEL	1	DEL	1	DEL	1	1	1	1	DEL	DEL	1	DEL
chr13	93878624	93885732	+	1	1	1	1	1	1	1	1	1	DEL	1	1	1	1	1	DEL	DEL	1
chr13	93984545	93984980	+	1	1	1	1	1	1	1	1	1	1	1	1	1	1	1	DEL	1	1
chr13	95060079	95060079	None	0	0	0	0	0	0	0	0	0	0	0	0	0	0	0	0	INS	0
chr13	95114071	95114071	None	0	0	0	0	0	0	0	0	0	INS	0	0	0	0	0	0	0	0
chr13	95139732	95139732	+	0	0	0	0	0	INS	0	0	0	0	0	0	0	0	0	0	0	0
chr13	95635151	95635151	None	0	0	0	0	0	INS	0	0	0	0	0	0	0	0	0	0	0	0
chr13	95748294	95748294	+	0	0	0	0	0	0	0	0	0	INS	0	0	0	0	0	INS	INS	0
chr13	96043998	96043998	-	0	0	0	0	0	0	0	0	0	0	0	0	0	0	0	INS	0	0
chr13	96325429	96325429	+	0	INS	INS	INS	0	0	0	0	0	0	0	0	0	0	0	0	INS	0
chr13	96342195	96342195	None	0	0	0	0	0	0	0	0	0	INS	0	0	0	0	0	0	INS	0
chr13	97125806	97125806	-	0	0	0	0	0	0	0	0	0	INS	0	0	0	0	0	0	0	0
chr13	97476664	97479165	+	1	1	1	1	DEL	DEL	1	DEL	1	1	DEL	DEL	DEL	1	DEL	DEL	DEL	DEL
chr13	97769849	97769849	-	0	INS	INS	INS	0	0	0	INS	0	0	INS	0	INS	0	0	0	0	0
chr13	97831779	97831779	+	0	INS	INS	INS	INS	INS	0	INS	0	INS	INS	INS	INS	0	INS	INS	INS	0
chr13	97872416	97872416	None	0	0	0	0	0	INS	0	0	0	0	0	0	0	0	0	0	INS	0
chr13	99109038	99109038	-	0	0	0	0	0	0	0	0	0	0	0	0	0	0	0	INS	0	0
chr13	99180328	99180328	None	0	0	0	0	0	0	0	0	0	INS	0	0	0	0	0	0	0	0
chr13	99186012	99186012	+	0	0	0	0	0	0	0	0	0	0	0	0	0	0	0	0	INS	0
chr13	99411388	99411780	-	1	1	1	1	1	DEL	DEL	DEL	1	1	1	1	1	DEL	DEL	DEL	DEL	DEL
chr13	99843848	99843848	None	0	0	0	0	0	0	0	0	0	0	0	0	0	0	0	INS	0	0
chr13	99857525	99857525	-	0	INS	INS	INS	0	0	0	0	0	0	0	0	INS	0	0	0	0	0
chr13	99871566	99871566	+	0	0	0	0	0	0	0	0	0	0	0	0	0	0	0	INS	0	0
chr13	99886813	99887258	-	1	1	1	1	1	1	1	1	1	DEL	1	1	1	1	1	DEL	DEL	1
chr13	100334490	100334490	None	0	0	0	0	0	0	0	0	0	INS	0	0	0	INS	0	0	INS	0
chr13	100506749	100506749	+	0	0	0	0	0	0	0	0	0	INS	0	0	0	0	0	0	0	0
chr13	100598091	100598091	+	0	0	0	0	0	0	0	0	0	0	0	0	0	0	0	0	INS	0
chr13	100664350	100664350	None	0	INS	INS	INS	0	0	0	0	0	INS	INS	INS	INS	0	0	INS	INS	INS
chr13	101189631	101190165	+	1	1	1	1	1	1	1	1	1	1	1	1	1	1	1	DEL	1	1
chr13	101847083	101847083	-	0	0	0	0	0	0	0	0	0	INS	0	0	0	0	0	0	0	0
chr13	101929100	101929100	+	0	0	0	0	0	0	0	0	0	0	0	0	0	0	0	INS	INS	0
chr13	102718512	102718512	-	0	0	0	0	0	0	0	0	0	INS	0	0	0	0	0	0	0	0
chr13	102916118	102916118	+	0	0	0	0	0	0	0	0	0	0	0	0	0	0	0	0	INS	0
chr13	103205293	103208100	-	1	DEL	DEL	DEL	DEL	1	DEL	DEL	1	DEL	DEL	DEL	DEL	1	DEL	DEL	DEL	1
chr13	103222171	103222171	-	0	0	0	0	0	0	0	0	0	0	0	0	0	0	0	0	INS	0
chr13	105042964	105043474	+	1	1	1	1	1	1	1	1	1	1	1	1	1	1	1	1	DEL	1
chr13	105348148	105348148	None	0	0	0	0	0	0	0	0	0	0	0	0	0	0	0	0	INS	0
chr13	105913573	105918757	-	1	1	1	1	1	1	1	1	1	DEL	1	1	1	1	DEL	DEL	DEL	1
chr13	106388309	106388309	-	0	0	0	0	0	0	0	0	0	0	0	0	0	0	0	0	INS	0
chr13	106594653	106595132	+	1	1	1	1	DEL	DEL	1	1	1	DEL	1	1	1	DEL	1	DEL	DEL	DEL
chr13	106701410	106701410	-	0	0	0	0	0	0	0	0	0	0	0	0	0	0	INS	0	0	0
chr13	106880353	106880353	+	0	0	0	0	0	0	0	0	0	0	0	0	0	0	INS	0	INS	0
chr13	106926075	106926075	-	0	0	0	0	0	0	0	0	0	0	0	0	0	0	0	0	0	INS
chr13	106956880	106957238	-	1	1	1	1	1	1	1	1	1	1	1	1	1	1	1	1	DEL	1
chr13	107149849	107149849	-	0	INS	INS	0	INS	INS	INS	INS	0	INS	INS	INS	INS	INS	0	0	0	0
chr13	107191302	107191302	None	0	0	0	0	0	0	0	0	0	0	0	0	0	0	INS	0	0	0
chr13	107348999	107348999	-	0	0	0	0	0	0	INS	0	0	0	0	0	0	0	0	0	0	0
chr13	107814296	107814804	-	1	1	1	1	1	1	1	1	1	DEL	1	1	1	1	1	1	1	1
chr13	107902673	107903053	+	1	1	1	1	1	1	1	1	1	1	1	1	1	1	1	1	1	DEL
chr13	109085284	109085284	-	0	0	0	0	0	INS	INS	INS	0	0	INS	INS	0	0	0	0	0	0
chr13	109206860	109206860	-	0	0	0	0	0	INS	INS	INS	0	0	INS	INS	0	0	0	0	0	0
chr13	109251279	109251279	+	0	INS	INS	INS	0	0	0	0	0	0	0	0	INS	0	0	0	INS	INS
chr13	109681220	109681220	None	0	0	0	0	INS	0	0	0	0	0	0	0	INS	0	0	INS	0	0
chr13	109803709	109803709	+	0	0	0	0	0	0	0	0	0	0	0	0	0	0	INS	0	0	0
chr13	110462896	110465825	-	1	1	1	1	DEL	1	1	DEL	1	DEL	DEL	DEL	1	DEL	DEL	DEL	DEL	1
chr13	111128259	111131008	+	1	1	1	1	1	1	1	DEL	1	1	DEL	1	1	1	1	1	DEL	1
chr13	111181391	111181528	-	1	1	1	1	1	1	1	DEL	1	DEL	DEL	1	1	DEL	DEL	1	1	1
chr13	111369893	111369893	-	0	0	0	0	0	0	0	0	0	0	0	0	0	0	0	0	INS	0
chr13	111407884	111407884	-	0	0	INS	INS	0	0	0	0	0	INS	0	0	INS	INS	INS	INS	0	0
chr13	112334809	112334809	None	0	0	0	0	0	0	0	0	0	0	0	0	0	INS	0	0	0	0
chr13	112381615	112381615	+	0	0	0	0	0	0	0	0	0	0	0	0	0	0	0	0	INS	0
chr13	112742124	112742557	+	1	1	1	1	1	1	1	1	1	1	1	1	1	1	1	1	DEL	1
chr13	112896363	112896363	+	0	0	0	0	0	0	0	0	0	0	0	0	0	0	0	0	INS	0
chr13	113014787	113017661	+	1	1	1	1	DEL	1	DEL	DEL	1	DEL	DEL	1	1	DEL	DEL	DEL	DEL	DEL
chr13	113071887	113072327	+	1	1	1	1	1	1	1	1	1	DEL	1	1	1	1	DEL	1	DEL	1
chr13	113574850	113574850	None	0	0	0	0	0	INS	0	0	0	0	0	0	0	0	INS	0	0	0
chr13	113910144	113910144	+	0	0	0	0	0	0	0	0	0	INS	0	0	0	0	0	0	0	0
chr13	113967480	113967909	-	1	1	1	1	1	DEL	1	1	1	DEL	1	1	1	1	DEL	DEL	1	1
chr13	114052280	114052280	+	0	0	0	0	0	0	0	0	0	0	0	0	0	0	0	0	INS	0
chr13	114358020	114358020	None	0	0	0	0	0	INS	0	0	0	INS	0	0	0	0	0	INS	INS	0
chr13	114447452	114447452	None	0	0	0	0	0	0	0	0	0	INS	0	0	0	0	0	INS	0	0
chr13	114799333	114799333	+	0	0	0	0	0	0	0	0	0	INS	0	0	0	0	0	0	0	0
chr13	115432937	115432937	None	0	0	0	0	INS	0	0	0	0	0	0	0	0	0	0	0	0	INS
chr13	115851850	115851850	+	0	0	0	0	0	INS	0	0	0	0	0	0	0	0	0	INS	0	0
chr13	116033665	116033665	-	0	0	0	0	0	INS	0	0	0	0	0	0	0	0	INS	0	0	0
chr13	116050410	116050410	+	0	0	0	0	0	0	0	0	0	0	0	0	0	0	0	0	0	INS
chr13	116139960	116139960	+	0	0	0	0	0	0	0	0	0	INS	0	0	0	0	0	0	0	0
chr13	116272139	116272139	None	0	0	0	0	0	0	0	0	0	0	INS	0	0	0	0	0	0	0
chr13	116503696	116503696	None	0	INS	0	0	0	INS	0	0	0	INS	0	0	0	0	0	0	0	0
chr13	116507732	116507732	-	0	INS	0	0	0	INS	0	0	0	INS	0	0	0	0	INS	0	0	0
chr13	116869046	116869046	None	0	0	0	0	0	0	0	0	0	INS	0	0	0	0	0	0	0	0
chr13	116982663	116982663	+	0	INS	0	0	0	INS	0	0	0	0	0	0	0	0	0	INS	0	0
chr13	117118364	117118364	+	0	INS	0	0	0	INS	0	0	0	0	0	0	0	0	0	INS	0	0
chr13	117130190	117130190	+	0	0	0	0	0	0	0	0	0	0	0	0	0	0	0	0	0	INS
chr13	117401813	117401813	None	0	0	0	0	0	INS	0	0	0	0	0	0	0	0	0	0	INS	0
chr13	117654200	117654200	None	0	0	0	0	INS	0	INS	0	0	0	0	0	0	0	0	INS	0	0
chr13	117677339	117677339	+	0	0	0	0	0	0	0	0	0	INS	0	0	0	0	0	0	0	0
chr13	117786917	117786917	+	0	0	0	0	0	0	0	0	0	0	0	0	0	0	0	0	INS	0
chr13	118216665	118216665	-	0	0	0	0	0	0	0	0	0	0	0	0	0	0	0	0	INS	0
chr13	118477613	118477613	-	0	0	0	0	0	0	0	0	0	0	0	0	0	0	0	0	INS	0
chr13	118865509	118865799	+	1	1	1	1	DEL	DEL	DEL	1	1	1	1	1	1	DEL	1	1	DEL	DEL
chr13	118913640	118914146	-	1	1	1	1	DEL	DEL	DEL	1	1	DEL	1	1	1	DEL	1	1	DEL	DEL
chr13	119146303	119146303	+	0	0	0	0	0	0	0	0	0	0	0	0	0	0	0	INS	0	0
chr13	119750010	119750010	-	0	0	0	0	0	0	0	0	0	0	0	0	0	0	0	0	INS	0
chr14	9016103	9016103	-	0	0	0	0	0	0	0	0	0	INS	0	0	0	0	0	0	INS	0
chr14	9484192	9491290	+	1	DEL	DEL	DEL	1	1	1	1	1	1	1	1	DEL	1	DEL	DEL	DEL	1
chr14	9543291	9543291	+	0	0	0	0	0	0	0	0	0	0	0	0	0	0	0	0	INS	0
chr14	9720363	9723507	+	1	DEL	1	DEL	1	1	1	1	1	DEL	1	1	DEL	1	1	1	1	1
chr14	10212804	10212804	+	0	0	0	0	0	0	0	INS	0	INS	INS	INS	0	0	0	0	0	0
chr14	10279371	10279371	None	0	0	INS	0	0	0	0	0	0	INS	0	0	0	0	0	INS	INS	0
chr14	10292382	10292382	None	0	INS	INS	INS	0	0	0	0	0	INS	0	0	INS	0	0	0	INS	0
chr14	10358226	10358226	-	0	0	0	0	0	0	0	0	0	0	0	0	0	0	0	0	INS	0
chr14	11362663	11362663	-	0	0	0	0	0	0	0	0	0	0	0	0	0	0	0	0	INS	0
chr14	11516980	11517334	-	1	DEL	DEL	DEL	1	1	1	DEL	1	DEL	DEL	DEL	DEL	1	1	DEL	DEL	DEL
chr14	11914375	11914375	-	0	0	0	0	0	0	0	0	0	0	0	0	0	INS	0	0	0	0
chr14	12024066	12024424	+	1	DEL	DEL	DEL	1	1	1	DEL	1	DEL	DEL	DEL	DEL	1	1	DEL	DEL	1
chr14	12056622	12056622	-	0	0	0	0	0	0	0	0	0	0	0	0	0	0	0	0	INS	0
chr14	13763833	13763833	+	0	0	0	0	0	0	0	0	0	0	0	0	0	0	0	INS	0	0
chr14	13848745	13849254	+	1	1	1	1	1	1	1	1	1	1	1	1	1	1	1	1	DEL	1
chr14	14164144	14164144	None	0	0	0	0	0	0	0	0	0	0	INS	0	0	0	0	0	INS	0
chr14	14550813	14551313	+	1	DEL	DEL	DEL	1	1	1	DEL	1	DEL	DEL	DEL	DEL	1	DEL	DEL	DEL	DEL
chr14	15869826	15869826	+	0	0	0	0	0	0	0	0	0	0	0	0	0	0	0	INS	0	0
chr14	15946178	15946615	+	1	DEL	DEL	DEL	1	1	1	DEL	1	DEL	DEL	DEL	DEL	1	1	DEL	DEL	1
chr14	15964711	15964711	None	0	0	INS	INS	0	0	0	0	0	0	0	0	INS	0	0	INS	INS	0
chr14	15991212	15991212	+	0	0	0	0	0	0	0	0	0	0	0	0	0	0	0	0	INS	0
chr14	16572366	16572366	+	0	INS	INS	INS	0	0	0	INS	0	0	INS	INS	INS	0	0	0	0	0
chr14	16667850	16673837	-	1	DEL	DEL	DEL	1	1	1	DEL	1	1	DEL	DEL	DEL	1	1	DEL	DEL	1
chr14	16844184	16844184	None	0	0	0	0	0	0	0	0	0	0	INS	INS	0	0	INS	0	0	0
chr14	16845034	16847768	+	1	1	1	1	DEL	DEL	DEL	1	1	DEL	1	1	1	DEL	DEL	1	DEL	1
chr14	16933599	16933599	+	0	0	0	0	0	0	0	0	0	0	0	0	0	0	0	0	INS	0
chr14	16958539	16958539	-	0	0	0	0	INS	INS	INS	0	0	0	0	0	0	INS	0	0	0	0
chr14	17649190	17649190	+	0	0	0	0	0	0	INS	0	0	0	0	0	0	0	0	0	0	0
chr14	17770481	17773713	+	1	DEL	DEL	DEL	1	1	DEL	DEL	1	DEL	DEL	DEL	DEL	1	DEL	DEL	DEL	DEL
chr14	18482055	18482055	-	0	0	0	0	INS	INS	0	0	0	0	0	0	0	INS	0	0	0	INS
chr14	18913418	18913418	+	0	0	0	0	0	0	0	0	0	INS	0	0	0	0	0	0	0	0
chr14	19008022	19008022	+	0	0	0	0	0	0	0	0	0	0	0	0	0	0	0	INS	0	0
chr14	19185307	19185307	None	0	0	0	0	0	0	0	0	0	INS	0	0	0	0	0	0	0	0
chr14	19275833	19275833	+	0	0	0	0	0	0	0	0	0	INS	0	0	0	0	0	0	0	0
chr14	19310542	19310542	+	0	0	0	0	0	0	0	0	0	0	0	0	0	0	0	0	INS	0
chr14	19670158	19670158	+	0	0	0	0	0	0	0	0	0	0	0	0	0	0	0	0	INS	0
chr14	19729142	19729656	-	1	1	1	1	1	1	1	1	1	1	1	1	1	1	1	1	DEL	1
chr14	20531460	20531460	None	0	0	0	0	0	0	0	0	0	INS	0	0	0	0	0	0	INS	INS
chr14	21433244	21433244	+	0	0	0	0	0	0	0	0	0	0	0	0	0	0	0	0	INS	0
chr14	21702653	21702653	+	0	0	0	0	0	0	0	0	0	INS	0	0	0	0	0	0	0	0
chr14	22413205	22416141	-	1	DEL	DEL	DEL	1	1	1	1	1	DEL	DEL	DEL	DEL	DEL	DEL	DEL	DEL	1
chr14	25740458	25740458	-	0	0	0	0	0	0	0	0	0	0	0	0	0	0	0	0	INS	0
chr14	27218370	27218370	-	0	0	0	0	0	0	0	0	0	0	0	0	0	0	0	0	INS	0
chr14	28642390	28642390	None	0	0	0	0	0	INS	INS	INS	0	INS	INS	0	0	INS	0	0	0	0
chr14	28809849	28809849	-	0	0	0	0	INS	INS	INS	INS	0	0	INS	0	0	INS	INS	0	0	0
chr14	29396057	29396057	-	0	0	0	0	0	0	0	0	0	INS	0	0	0	0	0	0	0	0
chr14	30478569	30478569	+	0	0	0	0	0	0	0	0	0	0	0	0	0	0	0	0	INS	0
chr14	30696560	30696560	-	0	0	0	0	0	0	0	0	0	0	0	0	0	0	0	0	INS	0
chr14	31398019	31398019	-	0	0	0	0	0	0	0	0	0	0	0	0	0	0	0	0	INS	0
chr14	32197663	32197663	+	0	0	0	0	0	0	0	0	0	0	0	0	0	0	0	0	0	INS
chr14	32503438	32503863	-	1	1	1	1	1	1	1	1	1	DEL	1	1	1	1	1	DEL	DEL	1
chr14	32797747	32797747	None	0	0	0	0	0	0	0	0	0	0	0	0	0	0	0	0	INS	0
chr14	32799740	32799982	+	1	DEL	1	1	1	1	1	1	1	1	1	1	1	1	1	1	1	1
chr14	32906118	32906118	None	0	0	0	0	0	0	0	0	0	0	0	0	0	0	0	0	INS	0
chr14	33113737	33113737	None	0	0	0	0	0	0	0	0	0	INS	0	0	0	0	0	INS	INS	0
chr14	33376216	33376216	+	0	0	0	0	0	0	0	0	0	0	0	0	0	0	0	INS	0	0
chr14	33396417	33396417	+	0	0	0	0	0	0	0	0	0	0	0	0	0	0	0	INS	0	0
chr14	33654761	33654761	+	0	0	0	0	0	0	0	0	0	0	0	0	0	0	0	0	INS	0
chr14	34473347	34473347	+	0	INS	INS	INS	0	0	0	0	0	INS	0	0	INS	0	0	INS	0	0
chr14	34480495	34483205	+	1	DEL	DEL	DEL	1	1	1	1	1	DEL	1	1	DEL	1	1	DEL	DEL	DEL
chr14	34627719	34627719	+	0	0	0	0	0	0	0	0	0	0	0	0	0	0	0	INS	0	0
chr14	34793482	34800577	+	1	DEL	DEL	DEL	1	1	1	1	1	DEL	1	DEL	DEL	1	1	DEL	DEL	DEL
chr14	35072194	35072194	None	0	0	INS	0	0	0	0	0	0	INS	0	0	0	0	0	INS	0	0
chr14	35113907	35113907	None	0	0	0	0	0	0	0	0	0	0	0	INS	0	0	0	0	INS	INS
chr14	35220878	35220878	-	0	0	0	0	0	0	0	0	0	0	0	0	0	0	0	0	INS	0
chr14	35419807	35419807	None	0	INS	0	0	0	0	0	0	0	0	0	0	0	0	0	0	INS	0
chr14	36082135	36082135	-	0	0	0	0	0	0	0	0	0	INS	0	0	0	0	0	0	0	0
chr14	36332973	36332973	-	0	0	0	0	0	0	0	0	0	0	0	0	0	0	0	0	INS	0
chr14	36417218	36417218	+	0	0	0	0	0	0	0	0	0	0	0	0	0	0	0	INS	0	0
chr14	36813569	36813569	None	0	INS	INS	INS	0	0	0	0	0	INS	0	INS	INS	0	0	0	INS	INS
chr14	36961629	36961629	+	0	0	0	0	0	0	0	0	0	0	0	0	0	0	0	INS	0	0
chr14	37667184	37667184	-	0	0	0	0	0	0	0	0	0	0	0	0	0	INS	0	0	INS	0
chr14	37928926	37929436	-	1	DEL	DEL	DEL	1	1	1	1	1	DEL	1	1	DEL	1	DEL	DEL	DEL	DEL
chr14	38145324	38145324	+	0	0	0	0	0	0	0	0	0	INS	0	0	0	0	0	0	INS	0
chr14	38617564	38617564	-	0	0	0	0	0	0	0	0	0	0	0	0	0	0	0	INS	0	0
chr14	38879622	38879622	+	0	0	0	0	0	0	0	0	0	0	0	0	0	0	0	0	INS	0
chr14	38975077	38975077	-	0	0	0	0	0	0	0	0	0	0	0	0	INS	0	INS	0	0	0
chr14	39232749	39232749	+	0	0	0	0	0	0	0	0	0	0	0	0	0	0	0	0	INS	0
chr14	39325720	39325720	+	0	0	0	0	0	0	0	0	0	INS	0	0	0	0	0	0	0	0
chr14	40350633	40350633	+	0	0	0	0	0	0	0	0	0	INS	0	0	0	0	0	0	0	0
chr14	40473336	40473336	-	0	0	0	0	0	0	0	0	0	0	0	0	0	0	0	0	INS	0
chr14	40498316	40498316	-	0	0	0	0	0	0	0	0	0	0	INS	INS	0	INS	0	0	0	INS
chr14	40843325	40843325	-	0	0	0	0	0	0	0	0	0	0	0	0	0	0	0	0	INS	0
chr14	40934263	40934617	-	1	1	1	1	1	1	1	1	1	1	1	1	DEL	1	1	1	DEL	1
chr14	40986059	40986059	None	0	0	0	0	0	0	0	0	0	0	0	0	0	INS	0	0	INS	0
chr14	41206080	41206080	-	0	0	0	0	0	0	0	0	0	0	0	0	0	0	0	0	INS	0
chr14	41388803	41388803	+	0	0	0	0	0	0	0	0	0	0	INS	INS	INS	0	INS	INS	0	INS
chr14	41939054	41939054	None	0	0	0	0	0	0	0	0	0	0	0	0	INS	0	INS	0	0	0
chr14	41954690	41955131	+	1	1	1	1	1	1	1	1	1	DEL	1	1	1	1	1	1	DEL	1
chr14	45773238	45773238	-	0	0	0	0	0	0	0	0	0	0	0	0	INS	0	INS	INS	0	0
chr14	46467283	46467283	None	0	INS	0	0	0	0	INS	0	0	0	0	0	0	0	0	0	INS	0
chr14	46482122	46484849	-	1	DEL	DEL	DEL	DEL	DEL	DEL	DEL	1	DEL	DEL	DEL	1	DEL	DEL	1	1	DEL
chr14	46532639	46532639	-	0	0	0	0	0	0	0	0	0	0	0	0	0	0	0	0	INS	0
chr14	46930017	46930017	None	0	0	0	0	0	0	0	0	0	0	0	0	0	0	0	0	INS	0
chr14	47076049	47076049	+	0	0	0	0	0	0	0	0	0	0	0	0	0	0	0	INS	0	0
chr14	47079026	47079026	None	0	INS	0	0	0	0	0	0	0	0	0	0	0	0	0	0	INS	0
chr14	47084928	47084928	-	0	0	0	0	0	0	0	0	0	0	0	0	INS	0	0	0	0	0
chr14	47169504	47169504	-	0	0	0	0	0	0	0	0	0	0	0	0	0	0	INS	0	0	INS
chr14	47414513	47418908	+	1	1	1	1	1	1	1	1	1	1	1	1	1	1	1	1	DEL	1
[truncated: 4,896 more rows]
