# Supplementary material for: The genomic landscape shaped by selection on transposable elements across 18 mouse strains
Source: Genome Biol. 2012 Jun 15;13(6):R45. doi: 10.1186/gb-2012-13-6-r45 (PMC3446317; doi:10.1186/gb-2012-13-6-r45)
Supplement: Additional file 13 — Supplementary file 1. Tab deliminated file with all the TEVs with strain distribution pattern. B6+ TEVs are denoted as the default '1' if the same as the reference and 'DEL' if called as absent in a strain. B6- TEVs are denoted as the default '0' if the same as the reference and 'INS' if called as inserted in a strain. We conservatively estimate there to be 103,798 TEVs, although 110,930 TEVs classified in these files are due to instances of TEVs being annotated as different subfamilies in different strains (for example, LINE versus LINE_frag). [file gb-2012-13-6-r45-S13.TGZ › bed_files/RLTR1B.shared.tab]

chrm	start	stop	ori	C57B6_ref	129P2	129S1	129S5	AKR	A_J	BALB	C3H	C57BL	CAST	CBA	DBA	LP_J	NOD	NZO	PWK	SPRET	WSB
chr1	5250058	5250058	None	0	0	0	0	0	0	0	INS	0	0	INS	0	0	0	0	0	0	0
chr1	7490691	7491152	-	1	1	1	1	1	1	1	1	1	DEL	1	1	1	1	1	1	DEL	1
chr1	7553767	7554282	-	1	1	1	1	1	1	1	1	1	1	1	1	1	1	1	1	DEL	1
chr1	7729268	7733045	-	1	1	1	1	1	1	1	1	1	1	1	1	1	1	1	1	1	DEL
chr1	8906738	8907171	+	1	1	1	1	1	DEL	DEL	1	1	1	1	1	1	1	DEL	DEL	DEL	1
chr1	9372586	9372586	+	0	0	0	0	0	0	0	0	0	0	0	0	0	0	0	0	INS	0
chr1	9985517	9986031	-	1	1	1	1	1	1	1	1	1	1	1	1	1	1	1	DEL	DEL	1
chr1	16670545	16671058	-	1	1	1	1	1	DEL	DEL	DEL	1	DEL	DEL	DEL	1	DEL	DEL	1	DEL	1
chr1	22273098	22273532	+	1	1	1	1	1	1	1	1	1	DEL	1	1	1	1	1	DEL	1	1
chr1	25067571	25067571	-	0	0	0	0	0	0	0	0	0	0	0	0	0	0	0	INS	0	0
chr1	46952438	46952438	+	0	0	0	0	0	0	0	0	0	0	0	0	0	0	0	0	INS	0
chr1	49593854	49594288	-	1	1	1	1	1	1	1	1	1	DEL	1	1	1	1	1	1	1	1
chr1	51740092	51740603	-	1	1	1	1	1	1	1	1	1	DEL	1	1	1	1	1	1	DEL	1
chr1	52369546	52377976	+	1	1	1	1	1	1	1	1	1	DEL	1	1	DEL	1	1	DEL	DEL	1
chr1	61525279	61525279	+	0	0	0	0	0	0	0	0	0	0	0	0	0	0	0	0	INS	0
chr1	63488341	63488341	-	0	INS	INS	INS	INS	INS	0	INS	0	0	INS	INS	INS	INS	INS	0	0	0
chr1	75859842	75859842	None	0	0	0	0	0	INS	0	INS	0	0	0	0	0	0	0	INS	INS	0
chr1	81575692	81576126	-	1	1	1	1	1	1	1	1	1	1	1	1	1	1	1	1	DEL	1
chr1	83977681	83986100	-	1	1	1	1	1	1	1	1	1	DEL	1	1	1	1	1	DEL	DEL	1
chr1	91954178	91954609	+	1	1	1	1	1	1	1	1	1	1	1	1	1	1	1	1	DEL	1
chr1	100712265	100712265	None	0	0	0	0	0	0	0	0	0	0	0	0	0	0	0	0	INS	0
chr1	101559723	101559723	-	0	0	0	0	0	0	0	0	0	0	0	0	0	0	0	0	INS	0
chr1	113915759	113916274	-	1	1	1	1	1	1	1	1	1	1	1	1	1	1	1	1	DEL	1
chr1	118621177	118621177	None	0	0	0	0	0	INS	0	INS	0	INS	INS	INS	0	INS	INS	INS	0	0
chr1	118652353	118652353	None	0	0	0	0	0	INS	0	INS	0	INS	INS	INS	0	INS	INS	INS	INS	0
chr1	120251701	120251701	+	0	0	0	0	0	0	0	0	0	0	0	0	0	0	0	INS	INS	0
chr1	126807624	126807624	-	0	0	0	0	INS	INS	0	INS	0	0	INS	INS	0	0	0	INS	0	0
chr1	134162291	134162730	+	1	1	1	1	1	1	1	1	1	1	1	1	1	1	1	DEL	1	1
chr1	136065634	136065634	+	0	0	0	0	0	0	0	0	0	0	0	0	0	0	0	0	INS	0
chr1	136430292	136430808	+	1	1	1	1	1	1	1	1	1	1	1	1	1	1	1	1	DEL	1
chr1	141092328	141092760	+	1	1	1	1	1	1	1	1	1	DEL	1	1	1	1	1	DEL	1	1
chr1	146918197	146918197	+	0	INS	INS	INS	0	INS	0	INS	0	INS	INS	0	0	INS	INS	0	0	INS
chr1	147182632	147182632	-	0	0	0	0	0	0	0	0	0	0	0	0	0	0	0	INS	0	0
chr1	148909447	148909882	+	1	1	1	1	1	1	1	1	1	1	1	1	1	1	1	DEL	DEL	1
chr1	149935726	149935726	None	0	0	0	0	0	0	0	0	0	0	0	0	0	INS	0	INS	0	0
chr1	151929014	151929573	+	1	1	1	1	1	1	1	1	1	1	1	1	1	1	1	DEL	DEL	1
chr1	151930559	151930559	None	0	INS	0	0	0	0	0	0	0	0	INS	0	0	0	0	0	INS	0
chr1	153391861	153391861	+	0	0	0	0	INS	0	0	0	0	INS	0	0	INS	0	0	INS	0	0
chr1	158896426	158896426	+	0	0	0	0	0	0	0	0	0	0	0	0	0	0	0	0	INS	0
chr1	167586932	167587444	-	1	1	1	1	1	1	1	1	1	1	1	1	1	1	1	1	DEL	1
chr1	168001509	168001509	None	0	0	0	0	0	0	0	0	0	0	0	0	0	INS	0	0	INS	0
chr1	172979677	172979677	+	0	INS	INS	INS	0	0	0	INS	0	0	INS	INS	INS	0	0	0	0	0
chr1	173242548	173244907	+	1	DEL	1	1	1	1	1	DEL	1	DEL	DEL	1	DEL	DEL	1	1	1	DEL
chr1	175096050	175096050	-	0	0	0	0	0	0	0	0	0	0	0	0	0	0	0	0	0	INS
chr1	178649298	178649798	-	1	1	1	1	1	1	1	1	1	DEL	1	1	1	1	1	1	DEL	1
chr1	181641934	181641934	+	0	0	0	0	INS	0	0	0	0	0	0	0	0	0	0	0	INS	0
chr1	181647418	181647932	+	1	1	1	1	DEL	1	1	1	1	DEL	1	1	1	1	1	1	1	1
chr1	182147366	182147366	-	0	0	0	0	0	0	0	0	0	0	0	0	0	0	0	0	INS	0
chr1	182909521	182909643	-	1	1	1	1	1	1	1	1	1	DEL	1	DEL	1	1	1	1	1	1
chr1	184609654	184609654	-	0	0	0	0	0	0	0	0	0	0	0	0	0	0	INS	0	0	0
chr1	186900384	186900898	-	1	1	1	1	1	1	1	1	1	1	1	1	1	1	1	1	DEL	1
chr1	186995817	186996332	-	1	DEL	DEL	DEL	DEL	DEL	DEL	DEL	1	DEL	DEL	DEL	DEL	DEL	1	DEL	DEL	1
chr1	193624443	193624443	-	0	0	0	0	0	0	0	0	0	0	0	0	0	0	0	0	INS	0
chr10	3624029	3624029	+	0	0	0	0	0	0	0	0	0	0	0	0	0	0	0	0	INS	0
chr10	4178533	4178533	+	0	0	0	0	0	0	0	0	0	0	0	0	0	0	0	INS	0	0
chr10	8277957	8278389	-	1	1	1	1	1	1	1	1	1	DEL	1	1	1	1	1	1	1	1
chr10	11518946	11518946	+	0	0	0	0	0	0	0	0	0	0	0	0	0	0	0	0	INS	0
chr10	13961056	13961056	+	0	INS	INS	0	0	0	0	0	0	0	0	0	0	0	0	0	0	0
chr10	14688702	14688702	+	0	0	0	0	0	0	0	0	0	0	0	INS	0	0	0	INS	0	0
chr10	17036867	17044473	-	1	1	1	1	DEL	1	1	1	1	DEL	1	1	1	DEL	1	DEL	DEL	1
chr10	17669945	17669945	-	0	0	0	0	0	0	0	0	0	0	0	0	0	0	0	0	INS	0
chr10	21213564	21213564	+	0	0	0	0	INS	0	0	0	0	0	0	0	0	0	0	0	0	0
chr10	25027114	25027114	+	0	0	0	0	0	0	0	0	0	0	0	0	0	0	0	INS	INS	0
chr10	25307032	25307545	-	1	DEL	DEL	DEL	1	1	1	1	1	1	1	1	DEL	DEL	DEL	1	1	1
chr10	25310165	25310165	+	0	0	INS	INS	0	0	0	0	0	0	0	0	INS	INS	0	0	0	0
chr10	25615437	25623832	+	1	DEL	DEL	DEL	DEL	DEL	DEL	DEL	1	DEL	1	1	DEL	DEL	DEL	DEL	DEL	DEL
chr10	25627363	25627363	None	0	INS	INS	INS	INS	INS	INS	INS	0	INS	0	0	INS	INS	0	INS	INS	INS
chr10	26646777	26655193	-	1	1	1	1	1	1	1	1	1	DEL	1	1	1	1	1	DEL	DEL	1
chr10	33706011	33706011	None	0	0	0	0	0	0	0	0	0	0	0	0	0	0	0	INS	INS	0
chr10	34738855	34739368	+	1	1	1	1	1	1	1	1	1	1	1	1	1	1	1	1	DEL	1
chr10	36331063	36331063	+	0	0	0	0	0	0	0	0	0	0	0	0	0	0	0	0	INS	0
chr10	43558767	43558767	+	0	0	0	0	0	0	0	0	0	INS	0	0	0	0	0	INS	0	0
chr10	47350383	47350383	None	0	0	0	0	0	0	0	0	0	0	0	0	0	0	0	INS	0	0
chr10	49961510	49961629	+	1	1	1	1	1	1	1	1	1	DEL	1	1	1	1	1	1	DEL	1
chr10	54229580	54229580	-	0	0	0	0	0	0	0	0	0	0	0	0	0	0	0	0	INS	0
chr10	59629989	59629989	-	0	0	0	0	0	0	0	0	0	0	0	0	0	0	0	0	INS	0
chr10	64520495	64520495	-	0	0	0	0	0	0	0	0	0	INS	0	0	0	0	0	0	0	0
chr10	69787181	69787605	-	1	1	1	1	1	1	1	DEL	1	DEL	DEL	1	1	DEL	1	1	DEL	DEL
chr10	69790441	69790441	+	0	0	0	0	0	0	0	0	0	INS	0	0	0	0	0	0	0	0
chr10	72299569	72299569	+	0	0	0	0	0	0	0	0	0	0	0	0	0	0	0	0	INS	0
chr10	81792090	81792090	-	0	0	INS	0	INS	INS	0	INS	0	0	0	INS	INS	INS	0	0	0	0
chr10	86138933	86147336	+	1	1	1	1	1	1	1	1	1	1	1	1	1	1	1	1	DEL	1
chr10	116837592	116837592	-	0	0	0	0	0	0	0	0	0	INS	0	0	0	0	0	INS	0	0
chr10	127398989	127399498	+	1	1	1	1	1	1	1	1	1	1	1	1	1	1	1	1	DEL	1
chr10	129285877	129286314	+	1	1	1	1	1	1	1	1	1	1	1	1	1	1	1	DEL	DEL	1
chr11	7912118	7912632	+	1	1	1	1	1	1	1	1	1	DEL	1	1	1	1	1	1	DEL	1
chr11	9342603	9351025	-	1	1	1	1	1	1	1	1	1	DEL	1	1	DEL	1	1	1	DEL	1
chr11	9953580	9953580	+	0	INS	INS	INS	INS	INS	INS	INS	0	0	INS	INS	INS	INS	INS	0	0	0
chr11	10003515	10003515	None	0	0	INS	INS	INS	INS	INS	INS	0	0	INS	INS	INS	INS	0	0	0	0
chr11	13559552	13559986	+	1	1	1	1	DEL	DEL	DEL	DEL	1	DEL	1	1	DEL	DEL	DEL	DEL	DEL	DEL
chr11	20039155	20039671	-	1	1	1	1	DEL	DEL	DEL	1	1	DEL	1	1	DEL	1	1	1	1	1
chr11	27621609	27621609	-	0	0	0	0	0	0	0	0	0	INS	INS	0	0	0	0	0	INS	0
chr11	29578659	29578659	+	0	0	0	0	0	0	0	0	0	0	0	INS	0	0	0	0	0	0
chr11	43444358	43444862	-	1	DEL	DEL	DEL	1	DEL	DEL	DEL	1	DEL	DEL	1	DEL	DEL	1	DEL	1	DEL
chr11	45641628	45642142	+	1	1	1	1	1	1	1	1	1	1	1	1	1	1	1	DEL	DEL	1
chr11	45919842	45919842	+	0	0	0	0	0	0	0	0	0	0	0	0	0	0	0	0	INS	0
chr11	50888846	50888846	-	0	0	0	0	0	0	0	0	0	0	0	0	0	0	0	0	INS	0
chr11	53562696	53562696	-	0	0	0	0	0	0	0	0	0	0	0	0	0	0	0	0	INS	0
chr11	54661573	54662017	+	1	1	1	1	1	1	1	1	1	DEL	1	1	1	1	DEL	DEL	DEL	1
chr11	59376954	59377488	-	1	1	1	1	1	DEL	1	DEL	1	1	DEL	1	1	1	1	DEL	DEL	1
chr11	61436233	61436233	+	0	0	0	0	0	0	0	0	0	0	0	0	0	0	0	INS	INS	0
chr11	67957145	67957145	-	0	0	0	0	0	0	0	0	0	0	0	0	0	0	0	0	INS	0
chr11	72105390	72105893	-	1	1	1	1	1	1	1	1	1	1	1	1	1	1	1	1	DEL	1
chr11	75533506	75533506	-	0	0	0	0	0	0	0	0	0	INS	0	0	0	0	0	0	0	0
chr11	84760046	84760046	+	0	0	0	0	0	0	0	0	0	0	0	0	0	0	0	0	INS	0
chr11	90819808	90835317	-	1	1	1	1	1	1	1	1	1	DEL	1	1	1	1	1	DEL	1	1
chr11	92692937	92692937	+	0	0	0	0	0	0	0	0	0	0	0	0	0	0	0	0	INS	0
chr11	95790329	95790329	-	0	0	0	0	0	0	0	INS	0	0	INS	0	0	0	0	0	0	0
chr11	104158270	104158270	-	0	0	0	0	0	0	0	0	0	0	0	0	0	0	0	0	INS	0
chr11	112058256	112058256	-	0	0	0	0	0	INS	0	INS	0	0	INS	0	0	INS	INS	INS	INS	0
chr11	116583881	116583881	None	0	0	0	0	0	0	0	0	0	0	0	0	0	0	0	INS	INS	0
chr11	116593189	116593189	-	0	INS	INS	INS	0	0	0	0	0	INS	0	0	0	0	INS	0	0	0
chr11	117470466	117470466	-	0	0	0	0	0	0	0	0	0	0	0	0	0	0	0	0	INS	0
chr12	3919032	3919032	+	0	0	0	0	0	0	0	0	0	INS	0	0	0	0	0	0	0	0
chr12	4357414	4357835	+	1	1	1	1	1	1	1	1	1	DEL	1	1	1	1	1	DEL	DEL	1
chr12	19180680	19181264	-	1	DEL	1	1	1	DEL	1	1	1	1	1	1	DEL	1	DEL	1	1	1
chr12	33881781	33881781	None	0	INS	INS	0	0	INS	0	INS	0	0	0	0	0	0	0	0	INS	INS
chr12	39380984	39381476	-	1	1	1	1	1	1	1	1	1	1	1	1	1	1	1	1	DEL	1
chr12	40617317	40617317	-	0	0	0	0	0	0	0	0	0	0	0	0	0	0	0	0	INS	0
chr12	41991993	42000404	-	1	1	1	1	1	1	1	1	1	DEL	1	1	1	1	1	DEL	1	1
chr12	45054469	45062888	-	1	1	1	1	1	1	1	1	1	DEL	1	1	1	1	1	DEL	DEL	1
chr12	55464042	55464553	-	1	1	1	1	1	1	1	1	1	DEL	1	1	1	1	1	DEL	DEL	1
chr12	59660279	59660279	-	0	0	0	0	0	0	0	0	0	0	0	0	0	0	0	0	INS	0
chr12	62106958	62106958	+	0	0	0	0	0	INS	INS	INS	0	0	INS	INS	INS	0	0	INS	0	INS
chr12	64585682	64585682	None	0	0	0	0	0	0	0	0	0	0	0	0	0	0	0	0	INS	0
chr12	71166863	71167377	-	1	1	1	1	1	1	1	1	1	DEL	1	1	1	1	1	DEL	DEL	DEL
chr12	72452317	72452317	-	0	0	0	0	0	0	0	0	0	INS	0	0	0	0	0	0	0	0
chr12	74485671	74485671	None	0	0	0	0	0	0	0	0	0	INS	0	0	0	0	0	INS	INS	0
chr12	75915763	75916279	-	1	DEL	DEL	DEL	1	DEL	1	DEL	1	DEL	DEL	1	DEL	DEL	DEL	DEL	DEL	1
chr12	79026906	79026906	None	0	0	0	0	0	0	0	0	0	0	0	0	0	0	0	0	INS	0
chr12	80821199	80821656	-	1	1	1	1	1	1	1	1	1	DEL	1	1	1	1	1	DEL	DEL	1
chr12	81418712	81419226	-	1	1	1	1	1	1	1	1	1	DEL	1	1	1	1	1	1	DEL	1
chr12	85327715	85327715	None	0	0	0	0	0	0	0	0	0	INS	0	0	0	0	0	INS	0	0
chr12	85348931	85349359	+	1	1	1	1	1	1	1	1	1	1	1	1	1	1	1	1	DEL	1
chr12	88266168	88266632	+	1	1	1	1	1	1	1	1	1	DEL	1	1	1	1	1	DEL	1	1
chr12	100640105	100640618	-	1	1	1	1	1	1	1	1	1	1	1	1	1	1	1	1	DEL	1
chr12	106326755	106326755	None	0	0	0	0	0	0	0	0	0	0	0	0	0	0	0	0	INS	0
chr12	107144518	107144518	-	0	0	0	0	0	0	INS	0	0	INS	0	0	0	0	INS	0	0	0
chr12	111177578	111177578	None	0	0	0	0	0	0	0	0	0	INS	0	0	0	0	0	0	INS	0
chr12	115124752	115125183	+	1	1	1	1	DEL	1	1	DEL	1	DEL	DEL	1	1	1	DEL	DEL	1	1
chr12	119382432	119382866	+	1	1	DEL	DEL	DEL	1	DEL	DEL	1	DEL	1	DEL	1	DEL	1	1	DEL	1
chr12	120496187	120496187	+	0	0	0	0	0	0	0	0	0	0	0	0	0	0	0	INS	0	0
chr13	5148268	5148782	-	1	1	1	1	1	1	1	1	1	1	1	1	1	1	1	1	DEL	1
chr13	7548192	7548192	None	0	0	0	0	INS	0	0	0	0	INS	0	0	0	0	0	0	INS	0
chr13	8934795	8935309	-	1	1	1	1	1	1	1	1	1	1	1	1	DEL	1	1	1	1	1
chr13	13851336	13851336	+	0	0	0	0	0	0	0	0	0	0	0	0	0	0	0	0	INS	0
chr13	18572859	18572859	+	0	0	0	0	0	0	0	0	0	0	0	0	0	0	0	0	INS	0
chr13	20226928	20227358	-	1	1	1	1	1	1	1	1	1	DEL	1	1	1	1	1	DEL	DEL	1
chr13	21377734	21378135	+	1	1	1	1	1	1	1	1	1	1	1	1	1	1	1	1	DEL	1
chr13	23372796	23373236	-	1	1	1	1	1	1	1	1	1	1	1	1	1	1	1	1	DEL	1
chr13	24088603	24088603	-	0	0	0	0	0	0	0	0	0	0	0	0	INS	INS	0	0	0	0
chr13	45451413	45451843	-	1	DEL	DEL	DEL	DEL	DEL	DEL	DEL	1	DEL	DEL	DEL	DEL	DEL	1	DEL	DEL	1
chr13	46174617	46175120	-	1	1	1	1	1	1	1	1	1	DEL	1	1	1	1	1	1	1	1
chr13	49701051	49701493	-	1	1	1	1	1	1	1	1	1	DEL	1	1	1	1	1	DEL	DEL	1
chr13	56297424	56297858	-	1	DEL	DEL	DEL	1	DEL	DEL	DEL	1	DEL	DEL	DEL	1	DEL	DEL	DEL	DEL	DEL
chr13	59326560	59326560	+	0	0	0	0	0	INS	INS	0	0	INS	0	0	INS	0	0	INS	INS	INS
chr13	60229251	60229251	-	0	0	0	0	0	0	0	0	0	0	0	0	0	0	0	0	INS	0
chr13	64044685	64044685	-	0	0	0	0	0	0	0	0	0	0	0	0	0	0	0	0	INS	0
chr13	67742523	67751768	+	1	DEL	DEL	DEL	DEL	DEL	DEL	DEL	1	DEL	DEL	DEL	DEL	DEL	DEL	1	1	DEL
chr13	67900524	67900524	None	0	INS	INS	0	INS	INS	INS	INS	0	0	INS	INS	INS	0	INS	0	0	0
chr13	76655110	76655110	-	0	0	0	0	0	0	0	0	0	0	0	0	0	INS	0	0	0	INS
chr13	86192129	86192129	+	0	0	0	0	0	0	0	0	0	0	0	0	0	0	0	0	INS	0
chr13	93995524	93995981	-	1	1	1	1	1	1	1	1	1	1	1	1	1	1	1	DEL	1	1
chr13	94356429	94356941	+	1	DEL	DEL	1	DEL	DEL	DEL	DEL	1	DEL	DEL	DEL	DEL	1	DEL	1	DEL	DEL
chr13	96704028	96704543	-	1	DEL	DEL	DEL	DEL	DEL	DEL	DEL	1	DEL	DEL	DEL	DEL	1	DEL	DEL	DEL	DEL
chr13	98090828	98090828	-	0	0	0	0	0	0	0	0	0	INS	0	0	0	0	0	0	INS	0
chr13	98614797	98614797	+	0	0	0	0	0	0	0	0	0	0	0	0	0	0	0	0	INS	0
chr13	99805662	99806157	+	1	1	1	1	1	1	1	1	1	1	1	1	1	1	1	1	DEL	1
chr13	99861035	99861035	-	0	0	0	0	0	0	0	0	0	0	0	0	0	0	0	0	INS	0
chr13	100993946	100997522	+	1	1	1	1	1	1	1	1	1	1	1	1	1	1	1	1	DEL	1
chr13	101339898	101339898	None	0	0	0	0	0	0	0	0	0	0	0	0	0	0	0	0	INS	0
chr13	104502531	104510935	+	1	1	1	1	1	1	1	1	1	DEL	1	1	1	1	DEL	DEL	DEL	1
chr13	114425720	114425720	+	0	0	0	0	0	0	0	0	0	0	0	0	0	0	0	INS	0	0
chr13	117954133	117962589	-	1	1	DEL	DEL	1	DEL	1	DEL	1	1	1	DEL	DEL	1	1	DEL	DEL	1
chr13	118104955	118104955	-	0	0	0	0	0	0	0	0	0	0	0	0	0	0	0	0	INS	0
chr13	118926518	118926518	-	0	0	0	0	INS	0	INS	0	0	0	0	0	0	0	0	0	0	INS
chr14	9553345	9553345	-	0	0	0	0	0	0	0	0	0	0	0	0	0	0	0	0	INS	0
chr14	9562269	9562783	+	1	DEL	DEL	DEL	1	1	1	1	1	1	1	1	DEL	1	1	DEL	DEL	1
chr14	11882621	11882621	+	0	0	0	0	0	0	0	0	0	0	0	0	0	0	0	0	INS	0
chr14	14563217	14563651	+	1	1	1	1	1	1	1	1	1	1	1	1	1	1	1	1	DEL	1
chr14	14755693	14756209	-	1	1	1	1	1	1	1	1	1	DEL	1	1	1	1	1	1	DEL	1
chr14	16614085	16614085	None	0	INS	0	0	0	0	0	0	0	0	INS	0	INS	0	0	0	INS	0
chr14	20923819	20923819	None	0	0	0	0	0	0	0	0	0	0	0	0	0	0	0	INS	INS	0
chr14	32730581	32731095	-	1	1	1	1	1	1	1	1	1	DEL	1	1	1	1	1	DEL	DEL	1
chr14	34526323	34526323	-	0	INS	INS	INS	0	0	0	0	0	0	0	0	INS	0	0	0	0	0
chr14	37951082	37951480	+	1	DEL	DEL	DEL	1	1	1	1	1	DEL	1	1	DEL	1	DEL	1	DEL	1
chr14	46068045	46068045	+	0	0	0	0	0	0	0	0	0	0	0	0	0	0	0	0	INS	0
chr14	46115512	46115936	-	1	1	1	1	1	1	1	1	1	1	1	1	1	1	1	DEL	1	1
chr14	50983193	50983193	None	0	0	0	0	0	0	0	0	0	0	0	0	0	0	0	0	INS	0
chr14	54183312	54191692	+	1	DEL	DEL	DEL	DEL	DEL	DEL	DEL	1	DEL	DEL	DEL	DEL	1	DEL	DEL	1	DEL
chr14	54961963	54961963	+	0	0	0	0	0	0	0	0	0	0	0	0	0	0	0	0	INS	0
chr14	55108460	55108460	None	0	0	0	INS	0	INS	INS	0	0	0	0	0	INS	INS	INS	0	INS	0
chr14	56581467	56581467	None	0	0	0	0	0	0	0	0	0	0	0	0	0	0	0	0	INS	0
chr14	63434289	63434289	None	0	0	0	0	0	0	0	0	0	0	0	0	0	0	0	0	INS	0
chr14	64898297	64898297	-	0	0	0	0	0	0	0	0	0	INS	0	0	0	0	0	0	0	0
chr14	65122273	65122273	+	0	0	0	0	0	0	0	0	0	INS	0	0	0	0	0	0	0	0
chr14	70662390	70662904	-	1	1	1	1	1	1	1	1	1	1	1	1	1	1	1	1	DEL	DEL
chr14	73927733	73928240	-	1	1	1	1	DEL	1	1	DEL	1	DEL	DEL	DEL	1	DEL	DEL	DEL	DEL	DEL
chr14	77905358	77905358	-	0	0	0	0	0	INS	INS	0	0	INS	0	0	0	0	0	0	0	0
chr14	79542516	79542950	-	1	DEL	DEL	DEL	DEL	DEL	DEL	DEL	1	DEL	DEL	DEL	DEL	1	DEL	DEL	1	1
chr14	87025279	87025794	-	1	1	1	1	1	1	1	1	1	1	1	1	1	1	1	1	DEL	1
chr14	105761280	105761280	None	0	INS	0	INS	INS	INS	INS	0	0	INS	0	0	0	0	0	INS	INS	INS
chr14	114494042	114502465	-	1	1	1	1	1	1	1	1	1	1	1	1	1	1	1	1	DEL	1
chr14	121376185	121376699	-	1	1	1	1	1	1	1	1	1	1	1	1	1	1	1	1	DEL	1
chr14	121855519	121855519	-	0	0	0	0	0	0	0	0	0	0	0	0	0	0	0	0	INS	0
chr15	4751387	4751765	-	1	1	1	1	DEL	1	1	1	1	DEL	1	1	1	1	1	DEL	DEL	1
chr15	8192966	8193481	+	1	1	1	1	1	1	1	1	1	1	1	1	1	1	1	1	DEL	1
chr15	19920141	19920141	-	0	INS	INS	INS	0	0	0	0	0	0	0	0	INS	0	0	INS	0	0
chr15	19927098	19935508	-	1	DEL	DEL	DEL	1	1	1	1	1	1	1	1	DEL	1	1	DEL	DEL	1
chr15	22013895	22014326	-	1	1	1	1	1	1	1	1	1	1	1	1	1	1	1	1	DEL	1
chr15	24363530	24363983	-	1	1	1	1	1	1	1	1	1	1	1	1	1	1	1	1	DEL	1
chr15	35340535	35341042	-	1	1	1	1	1	1	1	1	1	1	1	1	1	1	1	1	DEL	1
chr15	37015570	37015570	+	0	INS	INS	INS	0	0	0	0	0	0	0	0	INS	0	0	INS	0	0
chr15	38082135	38082135	+	0	0	0	0	0	0	0	0	0	0	0	0	0	0	0	0	0	INS
chr15	43833798	43833798	+	0	0	0	0	0	0	0	0	0	0	0	0	0	0	0	0	INS	0
chr15	47699479	47699479	None	0	0	0	0	0	0	0	0	0	0	0	0	0	0	0	0	0	INS
chr15	51863132	51863132	-	0	0	0	0	0	0	0	0	0	0	0	0	0	0	0	0	INS	0
chr15	54179652	54179652	-	0	0	0	0	0	0	0	0	0	0	0	0	0	0	0	INS	0	0
chr15	57635964	57635964	-	0	0	0	0	0	0	0	0	0	0	0	0	0	0	0	0	INS	0
chr15	59966078	59966078	-	0	INS	INS	0	0	0	0	0	0	0	0	0	INS	0	0	0	0	INS
chr15	68890362	68890362	-	0	0	0	0	0	0	0	0	0	0	0	0	0	0	0	0	INS	0
chr15	73025600	73025600	+	0	0	0	0	0	0	0	0	0	0	0	0	0	0	0	INS	INS	0
chr15	74767272	74767272	-	0	0	0	0	0	INS	INS	INS	0	INS	INS	0	0	INS	INS	0	INS	0
chr15	74787899	74787899	+	0	0	0	0	0	INS	INS	INS	0	0	INS	0	0	INS	INS	0	0	0
chr15	77293803	77294251	-	1	1	1	1	1	DEL	DEL	DEL	1	1	DEL	1	DEL	1	1	1	DEL	DEL
chr15	83024204	83032622	+	1	1	1	1	1	1	1	1	1	DEL	1	DEL	1	1	1	DEL	1	1
chr15	83033173	83033173	None	0	0	0	0	0	0	0	0	0	0	0	0	0	0	0	INS	INS	0
chr15	100109562	100109562	None	0	0	0	0	0	0	0	0	0	0	0	0	0	0	0	0	INS	0
chr15	101420218	101422738	-	1	1	1	1	1	1	1	1	1	1	1	1	1	1	1	1	DEL	1
chr16	4680417	4680417	-	0	0	0	0	0	0	0	0	0	0	0	0	0	0	0	0	INS	0
chr16	5263671	5263671	-	0	0	0	0	0	0	0	0	0	INS	0	0	0	INS	0	INS	0	0
chr16	10359140	10359140	None	0	0	0	0	0	0	0	0	0	0	0	0	0	0	0	0	INS	0
chr16	10870454	10870454	+	0	0	0	0	0	0	0	0	0	0	0	0	0	0	0	0	INS	0
chr16	15945845	15945845	-	0	0	0	0	0	0	0	0	0	0	0	0	0	0	0	0	INS	0
chr16	16084749	16084749	+	0	0	0	0	0	0	0	0	0	0	0	0	0	0	0	0	INS	0
chr16	16729353	16729353	+	0	0	0	0	0	0	0	0	0	INS	0	0	0	0	0	0	0	0
chr16	16957655	16957655	+	0	0	0	0	0	0	0	0	0	INS	0	0	0	0	0	0	0	0
chr16	17600284	17600284	-	0	0	0	0	0	0	0	0	0	0	0	0	0	0	0	INS	0	0
chr16	20466256	20466256	None	0	0	0	0	0	0	0	0	0	0	0	0	0	0	0	INS	0	0
chr16	20973127	20973127	+	0	0	0	0	0	0	0	0	0	0	0	0	0	0	0	INS	0	0
chr16	22943899	22944320	+	1	1	1	1	1	1	1	1	1	1	1	1	1	1	1	DEL	DEL	1
chr16	23442388	23442834	+	1	1	1	1	1	1	1	1	1	1	1	1	1	1	1	DEL	DEL	1
chr16	29784333	29784333	-	0	0	0	0	0	0	0	0	0	0	0	0	0	0	0	0	INS	0
chr16	33140767	33140767	+	0	0	0	0	0	0	0	0	0	INS	0	0	0	0	0	0	0	0
chr16	36529794	36530309	+	1	1	1	1	1	1	1	DEL	1	DEL	DEL	DEL	1	1	1	1	DEL	1
chr16	44581949	44581949	+	0	INS	INS	INS	INS	INS	INS	INS	0	0	INS	INS	INS	INS	INS	0	0	INS
chr16	54683884	54683884	-	0	0	0	0	0	0	0	0	0	0	0	0	0	0	0	0	INS	0
chr16	55954948	55963351	+	1	1	1	1	1	1	1	1	1	DEL	DEL	1	1	1	1	DEL	1	1
chr16	62067793	62067793	-	0	0	0	0	0	0	0	0	0	0	0	0	0	0	0	0	INS	0
chr16	65411392	65411392	-	0	0	INS	0	0	INS	INS	INS	0	INS	0	INS	0	0	0	0	0	0
chr16	78595136	78595136	+	0	0	0	0	0	0	0	0	0	0	0	0	0	0	0	0	INS	0
chr16	80355206	80355719	-	1	1	1	1	1	1	1	1	1	1	1	1	1	1	1	1	DEL	1
chr16	90881608	90881608	None	0	0	0	0	0	0	0	0	0	INS	INS	INS	0	0	0	INS	INS	0
chr16	96414975	96414975	+	0	0	0	0	0	0	0	0	0	0	0	0	0	0	0	0	INS	0
chr17	3579451	3579451	+	0	0	0	0	0	0	0	0	0	0	0	INS	0	0	0	INS	0	0
chr17	3739920	3739920	+	0	0	0	0	0	0	0	0	0	0	0	0	0	0	0	INS	0	0
chr17	5767884	5767884	None	0	0	INS	0	0	0	0	0	0	0	0	0	0	0	0	0	INS	INS
chr17	11879855	11879855	+	0	0	0	0	0	INS	0	0	0	0	INS	INS	0	0	0	0	0	0
chr17	14629373	14629373	None	0	0	0	0	0	0	0	0	0	0	0	0	0	INS	0	INS	0	0
chr17	15223774	15223774	+	0	0	0	0	0	0	0	0	0	0	0	0	0	0	0	INS	0	0
chr17	16956737	16957168	-	1	1	1	1	1	1	1	1	1	1	1	1	1	1	1	1	DEL	1
chr17	17641353	17646164	+	1	1	1	1	1	1	1	1	1	1	1	1	1	1	1	1	DEL	1
chr17	18571512	18571512	+	0	0	0	0	0	0	0	0	0	0	0	0	0	0	0	0	INS	0
chr17	21514164	21514164	+	0	0	0	0	0	0	0	0	0	0	0	0	0	0	0	INS	0	0
chr17	23013856	23014290	+	1	1	1	1	1	1	1	1	1	1	1	1	1	1	1	DEL	DEL	1
chr17	23467045	23467045	-	0	INS	INS	INS	0	INS	INS	INS	INS	INS	0	INS	INS	0	INS	0	0	INS
chr17	31616660	31616660	None	0	0	0	0	0	0	0	0	0	INS	0	0	0	0	0	INS	INS	0
chr17	36136679	36136679	None	0	0	0	0	0	INS	0	0	0	0	0	0	0	INS	0	INS	INS	0
chr17	36369783	36369783	-	0	0	0	0	0	0	0	0	0	0	0	0	0	0	0	0	INS	0
chr17	45764612	45764612	+	0	0	0	0	0	0	0	0	0	0	0	0	0	0	INS	INS	0	INS
chr17	49138531	49138531	-	0	0	0	0	0	0	0	0	0	INS	0	0	0	0	0	0	0	0
chr17	51835762	51835762	+	0	0	0	0	0	0	0	0	0	INS	0	0	0	0	0	0	INS	0
chr17	66834542	66834542	+	0	0	0	0	0	0	0	0	0	0	0	0	0	0	0	0	0	INS
chr17	79539525	79540088	+	1	1	1	1	1	1	1	1	1	DEL	1	1	1	1	1	1	1	1
chr17	87984854	87984854	None	0	INS	0	0	0	0	0	0	0	0	0	0	0	0	0	0	INS	0
chr17	91119254	91119254	+	0	0	0	0	0	0	0	0	0	0	0	0	0	0	0	0	INS	0
chr17	91664909	91664909	None	0	0	0	0	0	0	0	0	0	0	0	0	0	0	0	INS	0	0
chr17	91673091	91673522	-	1	1	1	1	1	1	1	1	1	DEL	1	1	1	1	1	DEL	1	1
chr17	92466383	92466817	-	1	1	1	1	1	1	1	1	1	1	1	1	1	1	1	DEL	DEL	1
chr17	93009465	93009899	+	1	DEL	DEL	DEL	1	1	1	1	1	1	1	1	1	1	1	DEL	DEL	1
chr18	9563183	9563183	-	0	0	0	0	0	0	0	0	0	INS	0	0	0	0	0	0	0	0
chr18	17555051	17555051	-	0	0	0	0	0	0	0	0	0	0	0	0	0	0	0	0	INS	0
chr18	21867732	21867732	-	0	0	0	0	0	0	0	0	0	INS	0	0	0	0	0	0	0	0
chr18	24690740	24698969	-	1	1	1	1	1	1	1	1	1	DEL	1	1	1	1	1	DEL	1	1
chr18	35824322	35824322	-	0	0	0	0	0	0	0	0	0	0	0	0	0	0	0	0	INS	0
chr18	35918330	35918330	-	0	0	0	0	0	0	0	0	0	0	0	0	0	0	0	0	INS	0
chr18	42547674	42548108	-	1	1	1	1	1	1	1	1	1	DEL	1	1	1	1	DEL	DEL	DEL	1
chr18	46014752	46014752	-	0	0	0	0	0	0	0	0	0	0	0	0	0	0	0	0	INS	0
chr18	48650270	48650732	-	1	1	1	1	1	1	1	1	1	1	1	1	1	1	1	1	DEL	1
chr18	48651367	48651367	+	0	0	0	0	0	INS	0	0	0	0	0	0	0	0	INS	0	0	0
chr18	53052429	53052429	+	0	0	0	0	0	0	0	0	0	0	0	0	0	0	0	INS	0	0
chr18	54002907	54002907	+	0	0	0	0	0	0	0	0	0	INS	0	0	0	0	0	0	0	0
chr18	61449520	61449520	None	0	0	INS	0	0	0	0	0	0	INS	0	0	0	0	INS	INS	0	0
chr18	73773269	73773724	-	1	1	1	1	1	1	1	DEL	1	1	DEL	DEL	1	1	1	DEL	1	1
chr18	74491820	74492418	-	1	1	1	1	1	1	1	1	1	1	1	1	1	1	1	1	DEL	1
chr18	74580016	74580461	-	1	1	1	1	1	1	1	1	1	1	1	1	1	1	1	1	DEL	1
chr18	86040359	86040359	+	0	0	0	0	INS	INS	INS	INS	0	0	INS	INS	0	INS	0	INS	0	0
chr18	86041862	86042392	-	1	1	1	1	1	1	1	1	1	1	1	1	1	1	1	DEL	1	1
chr18	88672692	88673058	-	1	1	1	1	1	1	1	1	1	1	1	1	1	1	1	DEL	DEL	1
chr19	6673701	6673701	+	0	0	0	0	0	0	0	0	0	0	INS	0	0	0	0	INS	0	0
chr19	13454870	13455220	-	1	1	1	1	1	1	1	DEL	1	DEL	DEL	DEL	1	1	1	DEL	DEL	1
chr19	21678773	21678773	-	0	INS	INS	INS	0	0	0	0	0	INS	0	0	INS	INS	0	0	0	INS
chr19	25554399	25554399	None	0	0	0	0	0	0	0	0	0	INS	0	0	0	0	0	0	INS	0
chr19	32807231	32807231	None	0	0	0	0	0	0	0	0	0	0	0	0	0	0	0	INS	INS	0
chr19	33502786	33503226	-	1	1	1	1	1	1	1	1	1	DEL	1	1	1	1	1	1	1	1
chr19	36017999	36018452	+	1	1	1	1	1	1	1	1	1	DEL	1	1	1	1	1	DEL	1	1
chr19	43224083	43224083	+	0	0	0	0	0	0	0	0	0	0	0	0	0	0	0	0	INS	0
chr19	44328756	44329269	+	1	1	1	1	1	1	1	1	1	1	1	1	1	1	1	DEL	DEL	1
chr19	44449339	44449339	-	0	0	0	0	0	0	0	0	0	0	0	0	0	0	0	0	INS	0
chr19	44668383	44668715	-	1	1	1	1	1	1	1	1	1	DEL	1	1	1	1	1	DEL	1	1
chr19	45465868	45465868	-	0	0	0	0	0	0	0	0	0	INS	0	0	0	0	0	0	0	0
chr19	50146768	50146768	-	0	0	0	0	0	0	0	0	0	0	0	0	0	0	0	0	INS	0
chr19	54384730	54385244	-	1	1	1	1	1	1	1	1	1	1	1	1	1	1	1	DEL	DEL	1
chr2	11603906	11603906	-	0	0	0	0	0	0	0	0	0	INS	0	0	0	0	0	0	INS	0
chr2	20302803	20311156	-	1	1	1	1	1	1	1	1	1	DEL	1	1	1	1	1	DEL	1	DEL
chr2	22594242	22594757	+	1	1	1	1	1	1	1	1	1	DEL	1	1	1	1	1	DEL	DEL	1
chr2	28289392	28289392	None	0	0	0	0	INS	0	0	0	0	0	0	0	0	0	0	0	INS	0
chr2	29340556	29340556	+	0	0	0	0	0	0	0	0	0	INS	0	0	0	0	0	0	0	0
chr2	31863129	31863570	-	1	1	1	1	1	1	1	1	1	1	1	1	1	1	1	1	DEL	1
chr2	34954526	34954526	+	0	0	0	0	0	0	0	0	0	0	0	0	0	0	0	0	INS	0
chr2	37215829	37216263	+	1	1	1	1	1	1	1	1	1	DEL	1	1	1	1	1	DEL	DEL	1
chr2	40165988	40165988	-	0	0	0	0	0	0	0	0	0	0	0	0	0	0	0	INS	0	0
chr2	45042726	45042726	None	0	0	0	0	0	0	0	0	0	0	0	0	0	0	0	0	INS	0
chr2	47385710	47390761	+	1	DEL	DEL	DEL	1	1	1	1	1	DEL	1	1	1	1	1	DEL	DEL	DEL
chr2	49548046	49548046	-	0	0	0	0	0	0	0	0	0	0	0	0	0	0	0	0	INS	0
chr2	60106647	60107081	+	1	1	1	1	1	1	1	1	1	1	1	1	1	1	1	DEL	1	1
chr2	61306821	61306821	None	0	0	0	0	0	0	0	INS	0	INS	0	0	0	INS	0	INS	INS	0
chr2	65118110	65118110	None	0	0	0	0	0	0	0	0	0	INS	0	0	0	0	0	0	INS	0
chr2	73399774	73399774	-	0	0	0	0	0	0	0	0	0	INS	0	0	0	0	0	0	0	0
chr2	75473805	75473805	None	0	0	0	0	0	0	0	0	0	INS	0	0	0	0	0	0	0	0
chr2	89026309	89026309	-	0	0	0	0	0	0	0	0	0	0	0	0	0	0	0	0	INS	0
chr2	91384093	91384093	None	0	0	0	0	INS	0	0	0	0	INS	0	0	0	0	0	0	INS	0
chr2	94641228	94649645	+	1	1	1	1	1	1	1	DEL	1	1	1	1	1	1	1	1	1	1
chr2	110401378	110401378	-	0	0	0	0	0	0	0	0	0	0	0	0	0	0	0	0	INS	0
chr2	121655390	121655675	+	1	1	1	1	1	1	1	1	1	1	1	1	1	1	1	1	DEL	1
chr2	122637425	122637425	+	0	0	0	0	0	0	0	0	0	0	0	0	0	0	0	0	INS	0
chr2	126784060	126784575	-	1	1	1	1	1	1	1	DEL	1	1	1	DEL	1	1	1	DEL	DEL	DEL
chr2	132053831	132053831	None	0	INS	0	0	INS	0	0	INS	0	INS	0	0	0	0	0	INS	INS	0
chr2	135463329	135463329	-	0	0	0	0	0	0	0	0	0	0	0	0	0	0	0	0	INS	0
chr2	137508030	137508532	-	1	1	1	1	1	1	1	1	1	1	1	1	1	1	DEL	DEL	1	1
chr2	138342739	138351201	+	1	1	1	1	1	1	1	1	1	DEL	1	1	1	1	DEL	DEL	DEL	1
chr2	145726080	145726489	-	1	1	1	1	1	1	1	1	1	1	1	1	1	1	1	1	DEL	1
chr2	152840188	152840188	+	0	0	0	0	0	0	0	0	0	0	0	INS	0	0	0	0	0	0
chr2	156226445	156226445	+	0	0	0	0	0	0	0	0	0	0	0	0	0	0	0	0	INS	0
chr2	156733557	156733954	+	1	1	1	1	1	1	1	1	1	DEL	1	1	1	1	1	1	1	1
chr2	157202203	157202203	None	0	0	0	0	0	0	0	0	0	0	0	0	0	0	INS	0	0	0
chr2	159629750	159629750	-	0	0	0	0	0	0	0	0	0	INS	0	0	0	INS	0	INS	0	0
chr2	167948345	167948862	+	1	1	1	1	1	1	1	1	1	1	1	1	1	1	1	1	DEL	1
chr2	170358261	170358261	-	0	0	0	0	0	0	0	0	0	0	0	0	0	0	0	INS	0	0
chr2	172045619	172045619	None	0	INS	0	0	INS	0	0	0	0	0	0	0	0	0	0	0	INS	0
chr2	179981167	179981683	-	1	1	1	1	1	1	1	1	1	1	1	1	1	1	1	1	DEL	1
chr3	3321444	3321444	-	0	0	0	0	0	0	0	0	0	0	0	0	0	0	0	INS	0	0
chr3	3962187	3962701	+	1	1	1	1	1	1	1	1	1	1	1	1	1	1	1	1	DEL	1
chr3	7665556	7665991	-	1	1	1	1	1	1	1	1	1	1	1	DEL	1	DEL	1	DEL	DEL	1
chr3	8856999	8856999	-	0	0	0	0	0	0	0	0	0	INS	0	0	0	0	0	0	0	0
chr3	16149885	16150397	+	1	1	1	1	1	1	1	1	1	1	1	1	1	1	1	1	DEL	1
chr3	16692541	16700959	+	1	1	1	1	1	1	1	1	1	DEL	1	1	1	1	DEL	DEL	DEL	1
chr3	19643676	19644188	-	1	1	1	1	1	1	1	1	1	1	1	1	1	1	1	1	DEL	1
chr3	28174275	28174275	-	0	0	0	0	0	0	0	0	0	0	0	0	0	0	0	0	INS	0
chr3	28740417	28740417	+	0	0	0	0	INS	INS	0	INS	0	INS	INS	INS	0	INS	0	INS	INS	INS
chr3	31389649	31390163	+	1	1	1	1	1	1	1	1	1	DEL	1	1	1	1	1	1	DEL	1
chr3	31933415	31933415	-	0	0	0	0	0	0	0	0	0	INS	0	0	0	0	0	0	0	0
chr3	38462398	38462398	-	0	0	0	0	0	0	0	0	0	0	0	0	0	0	0	0	INS	0
chr3	47928015	47928015	+	0	0	0	0	0	0	0	0	0	INS	0	0	0	0	0	INS	0	0
chr3	55381917	55390324	-	1	1	1	1	DEL	1	1	1	1	DEL	1	DEL	1	DEL	1	DEL	DEL	DEL
chr3	57174839	57174839	None	0	0	0	0	0	INS	0	0	0	0	0	INS	0	0	0	INS	INS	INS
chr3	57962101	57962101	+	0	0	0	0	0	0	0	0	0	0	0	0	0	0	0	INS	0	0
chr3	61265055	61265055	-	0	0	0	0	0	0	0	0	0	0	0	0	0	0	0	INS	0	0
chr3	62596438	62596438	None	0	INS	0	0	0	0	0	0	0	0	0	0	0	0	0	0	INS	0
chr3	63923509	63923509	+	0	0	0	0	0	0	0	0	0	INS	0	0	0	0	0	0	INS	0
chr3	64026034	64026034	-	0	0	0	0	0	0	0	0	0	0	0	0	0	0	0	0	INS	0
chr3	72808815	72808815	+	0	0	0	0	0	0	0	0	0	0	0	0	0	0	0	INS	0	0
chr3	72810895	72810895	-	0	0	0	0	0	0	0	0	0	0	0	0	0	0	0	0	INS	0
chr3	73223792	73223792	-	0	0	0	0	0	0	0	0	0	0	0	0	0	0	0	0	INS	0
chr3	93215526	93215526	-	0	INS	INS	INS	INS	0	0	0	0	0	0	0	INS	0	0	0	0	0
chr3	95220511	95221028	+	1	1	1	1	1	1	1	1	1	1	1	1	1	1	1	DEL	1	1
chr3	96166111	96166111	-	0	INS	INS	INS	0	INS	INS	INS	0	0	INS	0	INS	0	INS	0	0	0
chr3	96795341	96795771	-	1	1	1	1	1	1	1	1	1	1	1	1	1	1	1	DEL	DEL	1
chr3	96935618	96935618	+	0	0	0	0	0	0	0	0	0	0	0	0	0	0	0	0	INS	0
chr3	103019900	103019900	+	0	0	0	0	0	0	0	0	0	0	0	0	0	0	0	0	INS	0
chr3	107798806	107798806	None	0	0	0	0	0	0	0	0	0	INS	0	0	0	0	0	0	INS	0
chr3	120991915	120992429	-	1	1	1	1	1	1	1	1	1	1	1	DEL	1	1	1	DEL	DEL	1
chr3	121275737	121276283	+	1	1	1	1	1	1	1	1	1	1	1	1	1	1	1	1	DEL	1
chr3	123716424	123716424	-	0	0	0	0	0	0	0	0	0	0	0	0	0	0	0	0	INS	0
chr3	127569301	127569301	-	0	INS	INS	INS	0	INS	INS	INS	0	0	INS	0	INS	0	0	INS	0	0
chr3	131040731	131041246	+	1	1	1	1	1	1	1	1	1	1	1	1	1	1	1	1	DEL	1
chr3	132356696	132356696	-	0	0	0	0	0	0	0	0	0	0	0	0	0	0	0	0	INS	0
chr3	155969187	155969619	-	1	1	1	1	1	1	1	1	1	1	1	1	1	1	1	1	DEL	1
chr3	157448078	157448078	-	0	0	0	0	INS	INS	INS	INS	0	0	INS	INS	0	INS	INS	0	0	0
chr3	157976859	157976859	+	0	0	0	0	0	0	0	0	0	INS	0	0	0	0	0	0	0	0
chr4	4267486	4271590	-	1	1	1	1	1	1	1	1	1	DEL	1	1	1	1	1	DEL	1	1
chr4	6546632	6546632	+	0	0	0	0	0	0	0	0	0	0	0	0	0	0	0	0	INS	0
chr4	7998183	7998183	None	0	0	0	0	0	0	0	0	0	0	0	0	0	0	0	0	INS	0
chr4	8093301	8093301	None	0	0	0	0	0	0	0	0	0	0	0	0	0	0	0	INS	INS	0
chr4	10407105	10407105	+	0	0	0	0	0	0	0	0	0	0	0	0	0	0	0	INS	0	0
chr4	10963335	10963873	+	1	1	1	1	1	1	1	1	1	DEL	1	1	1	1	1	DEL	1	1
chr4	11828916	11828916	None	0	0	0	0	0	0	0	0	0	INS	0	0	0	0	0	0	INS	0
chr4	16281953	16281953	None	0	0	0	0	0	0	0	0	0	INS	0	0	0	0	0	INS	0	0
chr4	17130705	17131213	-	1	1	1	1	1	1	1	1	1	1	1	1	1	1	1	1	DEL	1
chr4	28355153	28355153	+	0	0	0	0	0	0	0	0	0	0	0	0	0	0	0	0	INS	0
chr4	28587739	28588164	-	1	1	1	1	1	1	1	1	1	DEL	1	1	1	1	1	1	1	1
chr4	33054827	33054827	-	0	0	0	0	0	0	0	0	0	0	0	0	0	0	0	0	INS	0
chr4	33065411	33065411	None	0	0	0	0	0	0	0	0	0	INS	0	0	0	0	0	0	0	0
chr4	34288415	34296837	-	1	1	1	1	DEL	DEL	1	DEL	1	1	DEL	DEL	1	DEL	DEL	DEL	DEL	1
chr4	39329322	39338119	+	1	1	1	1	1	1	1	1	1	DEL	1	1	1	1	1	DEL	DEL	DEL
chr4	43988380	43988814	-	1	1	DEL	DEL	1	1	1	1	1	DEL	DEL	DEL	1	1	1	DEL	DEL	DEL
chr4	48353567	48353567	+	0	0	0	0	0	0	0	0	0	0	0	0	0	0	0	INS	INS	0
chr4	48541002	48541489	-	1	DEL	DEL	DEL	1	1	1	1	1	DEL	1	1	DEL	1	1	DEL	1	1
chr4	48805841	48806271	-	1	1	1	1	1	1	1	1	1	DEL	1	1	1	1	1	1	1	1
chr4	51277541	51277541	-	0	0	0	0	0	0	0	0	0	INS	0	0	0	0	0	0	0	0
chr4	51884320	51892740	+	1	1	1	1	1	DEL	DEL	DEL	1	DEL	1	1	1	DEL	1	DEL	DEL	1
chr4	52761609	52761609	None	0	0	0	0	0	0	0	INS	0	INS	0	0	0	0	0	0	INS	0
chr4	53952022	53960628	-	1	1	1	1	1	1	1	1	1	DEL	1	1	1	1	1	DEL	1	1
chr4	61590536	61590536	None	0	0	0	0	0	0	0	0	0	0	0	0	0	0	0	0	INS	0
chr4	62549084	62549084	+	0	0	0	0	0	0	0	0	0	0	0	0	0	0	0	INS	INS	INS
chr4	67770952	67770952	-	0	0	0	0	0	0	0	0	0	0	0	0	0	0	0	INS	0	0
chr4	70240508	70240508	+	0	INS	INS	INS	0	0	0	0	0	INS	0	0	INS	0	0	INS	0	0
chr4	74712961	74721385	+	1	1	1	1	1	1	1	1	1	DEL	1	1	1	1	1	DEL	DEL	1
chr4	74945694	74945694	None	0	INS	INS	INS	0	0	0	0	0	0	0	INS	INS	0	0	0	0	0
chr4	89109602	89110116	+	1	1	1	1	1	1	1	1	1	1	1	1	1	1	1	1	DEL	1
chr4	94920945	94929360	+	1	1	1	1	1	1	1	1	1	DEL	1	1	1	1	1	DEL	DEL	1
chr4	95705403	95705403	+	0	0	0	0	0	0	0	0	0	INS	0	0	0	0	0	INS	0	0
chr4	98544850	98545364	+	1	DEL	DEL	DEL	1	1	1	1	1	DEL	1	1	DEL	DEL	1	DEL	DEL	DEL
chr4	102841663	102842163	-	1	1	1	1	1	1	1	1	1	1	1	1	1	1	1	1	DEL	1
chr4	107751141	107751141	None	0	0	0	0	0	0	0	0	0	INS	0	0	0	0	0	0	INS	0
chr4	108670868	108670868	-	0	0	0	0	0	0	INS	INS	0	INS	INS	0	0	INS	0	0	0	0
chr4	111007735	111008251	-	1	1	1	1	1	1	1	1	1	DEL	1	1	1	1	1	DEL	DEL	1
chr4	118430085	118430085	None	0	0	0	0	0	0	0	0	0	0	0	0	0	0	INS	0	INS	0
chr4	123497339	123497339	-	0	INS	INS	INS	0	0	0	INS	0	INS	INS	INS	0	INS	0	INS	INS	0
chr4	133455785	133456216	-	1	1	1	1	1	1	1	1	1	DEL	1	1	1	1	1	1	DEL	1
chr4	133488254	133488254	None	0	0	0	0	INS	0	0	INS	0	INS	INS	0	0	INS	0	INS	0	0
chr4	134856615	134857108	-	1	1	1	1	1	1	1	1	1	1	1	1	1	1	1	1	DEL	1
chr4	134865386	134865386	-	0	0	0	0	0	0	0	0	0	0	0	0	0	0	0	0	INS	0
chr4	141299224	141299698	-	1	1	1	1	1	1	1	1	1	1	1	1	1	1	1	1	DEL	1
chr4	150265786	150265786	+	0	0	0	0	0	0	0	0	0	0	0	0	0	0	0	0	INS	0
chr4	153680483	153680483	+	0	0	0	0	0	0	0	0	0	0	0	0	0	0	0	INS	0	0
chr5	4287533	4287533	None	0	0	0	0	0	0	0	INS	0	0	0	0	0	INS	0	0	INS	0
chr5	9168693	9168693	None	0	0	0	0	0	0	0	0	0	0	0	0	0	INS	0	0	INS	0
chr5	10335225	10335225	None	0	0	0	0	0	0	0	0	0	0	0	0	0	0	0	0	INS	0
chr5	13694386	13694386	None	0	0	0	0	0	0	0	0	0	0	0	0	INS	0	0	INS	INS	0
chr5	17484740	17484740	-	0	0	0	0	0	0	0	0	0	INS	0	0	0	0	0	0	0	0
chr5	17642667	17642667	+	0	INS	INS	INS	INS	0	0	0	0	0	0	0	INS	0	0	0	0	0
chr5	18050944	18050944	-	0	0	0	0	0	0	0	0	0	0	0	0	0	0	0	0	INS	0
chr5	18304127	18304127	None	0	0	0	0	0	0	0	0	0	INS	0	0	0	0	0	0	INS	0
chr5	18737512	18737512	-	0	0	0	0	0	0	0	0	0	0	0	0	0	0	0	0	INS	0
chr5	20151747	20152023	-	1	1	1	1	1	1	1	1	1	1	1	1	1	1	1	1	DEL	1
chr5	20219222	20219222	-	0	0	0	0	0	0	0	0	0	0	0	0	0	0	0	0	INS	0
chr5	22150563	22150563	+	0	INS	INS	INS	0	0	0	0	0	0	0	0	INS	0	0	0	0	INS
chr5	23751847	23752359	+	1	DEL	DEL	DEL	DEL	1	DEL	1	1	DEL	1	DEL	DEL	DEL	DEL	1	1	DEL
chr5	28149241	28149241	+	0	0	0	0	0	0	0	0	0	INS	0	0	0	0	0	INS	0	0
chr5	35486756	35486756	+	0	0	0	0	0	0	0	0	0	0	0	0	0	0	0	0	INS	0
chr5	37480695	37480695	+	0	0	0	0	0	0	0	0	0	0	0	0	0	0	0	0	INS	0
chr5	43746952	43746952	-	0	0	0	0	0	0	0	0	0	INS	0	0	0	0	0	INS	0	0
chr5	44522518	44522518	+	0	0	0	0	0	0	INS	0	0	0	0	0	0	0	0	INS	0	0
chr5	46009229	46009743	+	1	1	1	1	1	1	1	1	1	DEL	1	1	1	1	DEL	DEL	DEL	1
chr5	50536926	50536926	+	0	0	0	0	0	0	0	0	0	0	0	0	0	0	0	0	INS	0
chr5	53419807	53420323	-	1	1	1	1	1	1	1	1	1	1	1	1	1	1	1	1	DEL	1
chr5	55419144	55419144	None	0	0	0	0	0	0	0	INS	0	0	0	0	0	INS	0	INS	0	0
chr5	58180724	58181140	-	1	1	1	1	1	1	1	1	1	1	1	1	1	1	1	1	DEL	1
chr5	61275307	61275307	-	0	0	0	0	0	0	0	0	0	INS	0	0	0	0	0	0	0	0
chr5	61731850	61732284	-	1	1	1	1	1	1	1	1	1	DEL	1	1	1	1	1	DEL	1	DEL
chr5	65132999	65132999	+	0	0	0	0	INS	INS	INS	INS	0	0	INS	INS	0	INS	0	0	0	0
chr5	82054653	82063071	-	1	DEL	DEL	DEL	1	1	DEL	1	1	DEL	1	1	DEL	1	DEL	DEL	DEL	DEL
chr5	86602632	86602632	+	0	0	0	0	0	0	0	0	0	0	0	0	0	0	0	0	INS	0
chr5	100333176	100333176	-	0	0	0	0	0	0	0	0	0	INS	0	0	0	0	0	INS	0	0
chr5	106274576	106274576	None	0	0	0	0	0	0	0	0	0	INS	0	0	0	0	0	INS	INS	0
chr5	109424070	109424070	None	0	0	0	0	0	0	0	0	0	INS	0	0	0	0	0	0	0	0
chr5	110040600	110040600	None	0	0	0	INS	0	0	0	0	0	0	0	0	0	0	0	0	0	0
chr5	114990968	114990968	+	0	0	0	0	0	0	0	0	0	INS	0	0	0	0	0	0	0	0
chr5	117797968	117797968	-	0	0	0	0	0	0	0	0	0	0	0	0	0	0	0	0	INS	0
chr5	118489921	118490346	-	1	DEL	DEL	DEL	DEL	DEL	DEL	DEL	1	DEL	DEL	1	DEL	1	1	DEL	DEL	DEL
chr5	121342982	121343439	-	1	1	1	1	1	1	1	1	1	DEL	1	1	1	1	1	DEL	1	1
chr5	126583272	126583272	-	0	0	0	0	0	0	0	0	0	0	0	0	0	0	0	0	INS	0
chr5	126595557	126595557	-	0	0	0	0	0	0	0	0	0	0	0	0	0	0	0	INS	0	0
chr5	143889063	143889063	+	0	0	0	0	0	0	0	0	0	INS	0	0	0	0	0	0	0	0
chr5	149231958	149232460	-	1	1	1	1	1	1	1	1	1	DEL	1	1	1	1	1	1	DEL	1
chr5	150034414	150034954	-	1	1	1	1	1	1	1	1	1	1	1	1	1	1	1	1	DEL	1
chr5	150395495	150395495	+	0	0	0	0	0	0	INS	0	0	0	0	0	0	0	0	INS	INS	0
chr5	150780779	150780779	+	0	0	0	0	0	0	0	0	0	0	0	0	0	0	0	0	INS	0
chr6	5625001	5625001	None	0	0	0	0	0	0	0	0	0	INS	0	0	0	0	0	INS	0	0
chr6	7669103	7677494	+	1	DEL	DEL	1	1	1	1	1	1	1	1	1	1	1	1	1	1	1
chr6	7900576	7900576	-	0	0	0	0	0	0	0	0	0	0	0	0	0	0	0	0	INS	0
chr6	12857727	12857727	None	0	0	0	0	0	0	0	0	0	0	0	0	INS	0	0	0	INS	0
chr6	12859573	12859573	None	0	0	0	0	INS	0	0	0	0	0	0	0	INS	INS	0	INS	0	0
chr6	13352758	13352758	-	0	0	0	0	0	0	0	0	0	0	0	0	0	0	0	0	INS	0
chr6	16684294	16684808	+	1	1	1	1	1	1	1	1	1	1	1	1	1	1	1	DEL	DEL	1
chr6	23661612	23662051	+	1	1	1	1	1	1	1	1	1	1	1	1	1	1	1	1	DEL	1
chr6	29267285	29267285	-	0	0	0	0	0	0	0	0	0	0	0	0	0	0	0	0	INS	0
chr6	30997899	30997899	-	0	0	0	0	0	0	0	0	0	INS	0	0	0	0	0	0	0	INS
chr6	37680131	37680131	+	0	0	0	0	0	0	0	0	0	0	0	0	0	0	0	0	INS	0
chr6	37783635	37783635	None	0	0	0	0	0	0	0	0	0	0	0	0	0	0	0	0	INS	0
chr6	38275059	38275059	+	0	0	0	0	0	0	0	0	0	0	0	0	0	0	0	0	INS	0
chr6	39387599	39388096	+	1	1	1	1	1	1	1	1	1	1	1	1	1	1	1	1	DEL	1
chr6	39711048	39711563	-	1	1	1	1	1	1	1	1	1	DEL	1	1	1	1	1	1	1	1
chr6	48907196	48907196	+	0	0	0	0	0	0	0	0	0	0	0	0	0	0	0	0	INS	0
chr6	49208687	49208687	+	0	0	0	0	0	INS	0	0	0	0	0	0	0	INS	0	0	0	0
chr6	52315483	52315483	None	0	0	0	0	0	0	0	0	0	0	0	0	0	0	0	INS	INS	0
chr6	58767251	58775662	-	1	1	1	1	1	1	1	1	1	DEL	1	1	1	1	1	DEL	DEL	1
chr6	61380140	61380140	None	0	0	0	0	0	0	0	0	0	INS	0	0	0	INS	0	INS	0	0
chr6	66475176	66476785	+	1	1	1	1	1	1	1	1	1	1	1	1	1	1	1	1	DEL	1
chr6	67879467	67879467	None	0	0	0	0	0	0	0	0	0	0	0	0	0	0	0	0	INS	0
chr6	67961675	67961675	-	0	0	0	0	0	0	0	0	0	0	0	0	0	0	0	0	INS	0
chr6	73179859	73180358	-	1	DEL	DEL	DEL	1	DEL	1	DEL	1	1	DEL	DEL	DEL	DEL	DEL	DEL	DEL	DEL
chr6	76088212	76088650	+	1	1	1	1	1	1	1	1	1	1	1	1	1	1	1	1	DEL	1
chr6	76329587	76330020	+	1	1	1	1	1	1	1	1	1	DEL	1	1	1	DEL	1	DEL	DEL	1
chr6	77940349	77940349	None	0	0	0	0	INS	0	0	0	0	INS	0	0	0	0	INS	INS	INS	0
chr6	81720732	81720732	None	0	0	0	0	0	0	0	0	0	INS	0	0	0	0	0	0	0	0
chr6	88974905	88974905	-	0	0	0	0	0	0	0	0	0	INS	0	0	0	0	0	INS	0	0
chr6	95550919	95550919	None	0	0	0	0	0	0	0	0	0	0	0	0	0	0	0	INS	INS	0
chr6	102693839	102693839	+	0	0	0	0	0	0	0	0	0	0	0	0	0	0	0	INS	0	0
chr6	102786217	102786217	None	0	0	0	0	0	0	0	0	0	0	0	0	0	0	0	0	0	INS
chr6	104000765	104000765	None	0	0	0	0	0	0	0	0	0	INS	0	0	0	0	0	INS	INS	0
chr6	117908601	117908601	+	0	0	0	0	0	0	0	0	0	INS	0	0	0	0	0	0	0	0
chr6	117934061	117934061	+	0	0	0	0	0	0	0	0	0	INS	0	0	0	0	0	0	0	0
chr6	122590666	122591172	+	1	1	1	1	1	1	1	1	1	DEL	1	1	1	1	1	DEL	1	1
chr6	123644305	123644305	+	0	0	0	0	0	0	0	0	0	0	0	0	0	0	0	0	INS	0
chr6	128408787	128409271	+	1	1	1	1	1	1	1	1	1	1	1	1	1	1	1	1	DEL	1
chr6	128667671	128668133	+	1	1	1	1	1	1	1	1	1	1	1	1	1	1	1	1	1	DEL
chr6	128682064	128682064	None	0	INS	INS	INS	INS	INS	INS	INS	0	0	INS	INS	INS	0	0	0	0	0
chr6	128682975	128683326	+	1	1	1	1	1	1	1	1	1	1	1	1	1	DEL	1	1	DEL	1
chr6	128685663	128685663	+	0	0	0	0	0	0	0	0	0	0	0	0	0	0	0	0	INS	0
chr6	131475555	131475555	None	0	0	0	0	INS	0	0	0	0	0	INS	INS	INS	0	INS	INS	INS	0
chr6	136379042	136379477	-	1	1	1	1	1	1	1	1	1	1	1	1	1	1	1	DEL	1	1
chr6	140560914	140560914	-	0	0	0	0	0	0	0	0	0	0	0	0	INS	0	0	0	0	INS
chr6	141970487	141970487	+	0	0	0	0	0	0	0	0	0	0	0	0	0	0	0	0	INS	0
chr6	146858322	146858322	+	0	INS	INS	INS	0	INS	INS	0	0	0	0	0	0	0	0	0	0	0
chr6	148681930	148681930	+	0	0	0	0	0	0	0	0	0	0	0	0	0	0	0	0	INS	0
chr7	3106849	3107268	-	1	1	1	1	1	1	1	1	1	1	1	1	1	1	1	1	DEL	1
chr7	4202204	4202693	-	1	1	1	1	1	1	1	1	1	1	1	1	1	1	1	DEL	1	1
chr7	6991957	6991957	+	0	0	0	0	0	0	0	0	0	0	0	0	0	0	0	0	INS	0
chr7	6992412	6992968	-	1	1	1	1	1	1	1	1	1	DEL	1	1	1	1	1	1	DEL	1
chr7	12709164	12709164	None	0	0	0	0	0	0	0	0	0	0	0	0	0	0	0	INS	0	0
chr7	13738974	13738974	+	0	0	0	0	0	0	0	0	0	0	0	0	0	0	0	0	INS	0
chr7	17288354	17288354	-	0	INS	INS	INS	0	0	0	INS	0	0	INS	0	INS	0	0	0	0	0
chr7	18822213	18822213	None	0	INS	0	0	0	0	0	INS	0	0	INS	INS	0	0	0	0	0	0
chr7	19335483	19335915	+	1	1	1	1	1	1	1	1	1	1	1	1	1	1	1	1	DEL	1
chr7	19347211	19347211	+	0	INS	INS	INS	0	0	0	INS	0	0	INS	0	INS	0	0	INS	0	0
chr7	19867005	19867005	-	0	0	0	0	0	0	0	0	0	0	0	0	0	0	0	0	INS	0
chr7	36314799	36314799	None	0	INS	0	0	0	0	0	0	0	0	0	INS	INS	INS	0	0	INS	0
chr7	38840351	38840351	+	0	0	0	0	0	0	0	0	0	INS	0	0	0	0	0	0	0	0
chr7	46749882	46749882	-	0	0	INS	INS	0	0	0	INS	0	0	INS	0	INS	0	0	0	0	INS
chr7	59581129	59589549	-	1	1	1	1	1	1	1	1	1	DEL	1	1	1	1	1	1	DEL	1
chr7	62806580	62807093	+	1	DEL	1	1	1	1	1	1	1	DEL	1	1	1	1	1	1	DEL	1
chr7	65219447	65219447	-	0	0	0	0	0	0	0	0	0	0	0	0	0	0	0	0	INS	0
chr7	70941950	70941950	-	0	0	0	0	0	0	0	0	0	0	0	0	0	0	0	0	INS	0
chr7	75391404	75391404	+	0	0	0	0	0	0	0	0	0	0	0	0	0	0	0	0	INS	0
chr7	79474446	79474446	+	0	0	0	0	0	0	0	0	0	0	0	0	0	0	INS	INS	0	0
chr7	81056042	81056042	None	0	0	0	0	0	0	0	0	0	0	0	0	INS	0	0	0	INS	0
chr7	89380642	89381153	-	1	1	1	1	1	1	1	1	1	DEL	1	1	1	1	1	DEL	1	1
chr7	94558164	94558164	None	0	0	0	0	0	0	0	0	0	0	0	0	0	0	0	0	0	INS
chr7	97099803	97100319	+	1	1	1	1	1	1	1	1	1	1	1	1	1	1	1	1	DEL	1
chr7	107928822	107928822	-	0	0	0	0	0	0	0	0	0	0	0	0	0	INS	0	0	0	0
chr7	114563422	114563422	-	0	0	0	0	0	0	0	0	0	INS	0	0	0	INS	0	0	0	0
chr7	127270250	127270250	-	0	0	0	0	0	0	0	0	0	0	0	0	0	0	0	0	INS	0
chr7	127743552	127744067	+	1	1	1	1	1	1	1	1	1	DEL	1	1	1	1	1	1	DEL	1
chr7	128343762	128343762	+	0	0	0	0	0	0	0	0	0	0	0	0	0	0	0	0	INS	0
chr7	133399112	133399628	-	1	1	1	1	1	1	1	1	1	1	1	1	1	1	1	1	DEL	1
chr7	134147047	134147047	-	0	0	0	0	0	0	0	0	0	0	0	0	0	0	0	0	INS	0
chr7	135966954	135966954	+	0	0	INS	INS	0	0	0	0	0	INS	0	0	INS	0	0	INS	0	INS
chr7	145967746	145967746	-	0	0	0	0	0	0	0	0	0	0	0	0	0	0	0	0	INS	0
chr8	3545652	3545652	-	0	INS	0	INS	0	0	0	0	0	0	0	0	0	0	0	INS	INS	0
chr8	4612172	4612606	+	1	1	1	1	1	1	1	1	1	1	1	1	1	1	1	1	DEL	1
chr8	15681510	15681510	+	0	INS	INS	INS	0	0	0	0	0	0	0	0	INS	0	INS	0	0	0
chr8	15846617	15846617	+	0	INS	INS	INS	0	0	0	0	0	0	0	0	INS	0	INS	INS	0	0
chr8	26160706	26160706	+	0	0	0	0	0	0	0	0	0	0	0	0	0	0	0	0	INS	0
chr8	34307990	34308425	+	1	1	1	1	1	1	1	1	1	DEL	1	1	1	1	1	1	1	1
chr8	36053645	36053645	+	0	INS	INS	INS	INS	INS	INS	INS	0	0	INS	INS	INS	INS	INS	0	0	0
chr8	49265319	49265319	None	0	0	0	0	0	0	0	0	0	0	0	0	0	0	0	INS	0	0
chr8	49294885	49295436	-	1	1	1	1	1	1	1	1	1	DEL	1	1	1	1	1	DEL	DEL	1
chr8	58112314	58112314	+	0	0	0	0	0	0	0	0	0	0	0	0	0	0	0	0	INS	0
chr8	63223818	63223818	None	0	0	0	0	0	0	0	0	0	0	0	0	0	0	0	0	0	INS
chr8	67671912	67671912	-	0	0	0	0	0	0	0	0	0	0	0	0	0	0	0	INS	0	0
chr8	69963509	69963509	-	0	0	0	0	0	0	0	0	0	0	0	0	0	0	0	0	INS	0
chr8	74647136	74647136	None	0	0	0	0	0	0	0	0	0	INS	0	0	0	0	0	0	0	0
chr8	76850269	76850620	-	1	1	1	1	1	1	1	1	1	1	1	1	1	1	1	1	DEL	1
chr8	77446328	77446642	+	1	1	1	1	1	1	1	1	1	DEL	1	1	1	1	1	1	1	1
chr8	77495479	77495479	-	0	0	0	0	0	0	0	0	0	0	0	0	0	0	0	0	INS	0
chr8	78279164	78279164	-	0	0	0	0	0	0	0	0	0	0	0	0	0	0	0	0	INS	0
chr8	90703876	90704383	-	1	1	1	1	1	1	1	DEL	1	1	1	1	1	1	1	1	1	1
chr8	91474527	91474527	+	0	INS	INS	INS	INS	0	INS	0	0	0	INS	INS	INS	INS	0	0	0	INS
chr8	96064256	96064770	+	1	1	1	1	1	1	1	1	1	1	1	1	1	1	1	1	DEL	1
chr8	99082502	99082502	None	0	0	0	0	0	0	0	0	0	INS	0	0	0	0	0	INS	INS	0
chr8	107329470	107329901	-	1	1	1	1	1	1	1	1	1	1	1	1	1	1	1	1	DEL	1
chr8	109122247	109122247	None	0	0	0	0	0	0	0	0	0	0	0	0	0	0	0	0	0	INS
chr8	112219449	112219449	+	0	0	0	0	0	0	0	0	0	INS	0	0	0	0	0	INS	INS	INS
chr8	112964904	112964904	-	0	0	0	0	0	0	0	0	0	0	0	0	0	0	0	0	INS	0
chr8	113046207	113046740	-	1	1	1	1	1	1	1	1	1	1	1	1	1	1	1	1	DEL	1
chr8	119541830	119541830	+	0	0	0	0	0	0	0	0	0	0	0	0	0	0	0	0	INS	0
chr8	124356750	124365173	+	1	DEL	DEL	DEL	1	1	1	1	1	DEL	1	1	DEL	DEL	1	DEL	DEL	DEL
chr8	128487197	128487197	None	0	0	0	0	0	0	0	0	0	0	0	0	0	0	0	0	INS	0
chr8	130195154	130195154	None	0	0	0	0	0	0	0	0	0	0	0	0	0	0	0	INS	INS	0
chr9	5131178	5131178	+	0	INS	INS	INS	INS	0	0	0	0	0	0	0	0	0	0	0	0	INS
chr9	5915970	5915970	+	0	0	0	0	0	0	0	0	0	0	0	0	0	0	0	0	INS	0
chr9	5956172	5956606	-	1	1	1	1	1	1	1	1	1	1	1	1	1	1	1	1	DEL	1
chr9	7561828	7561828	None	0	0	0	0	0	0	0	0	0	INS	0	0	0	0	0	INS	0	0
chr9	11443173	11443173	-	0	0	0	0	0	0	0	0	0	0	0	0	0	0	0	0	INS	0
chr9	14763773	14763773	-	0	0	0	0	0	0	0	0	0	0	0	0	0	0	0	0	INS	0
chr9	15206717	15206717	+	0	0	0	0	0	0	0	0	0	INS	0	0	0	0	0	0	INS	0
chr9	17032324	17032324	None	0	0	0	0	0	0	0	0	0	INS	0	0	0	0	0	INS	INS	0
chr9	22122155	22122155	-	0	0	0	0	0	0	0	0	0	0	0	0	0	0	0	INS	INS	0
chr9	25662817	25671236	-	1	1	1	1	1	1	1	1	1	DEL	1	1	1	1	1	DEL	DEL	1
chr9	28422824	28422824	+	0	0	0	0	0	0	0	0	0	0	0	0	0	0	0	0	INS	0
chr9	29955884	29956323	-	1	1	1	1	1	1	1	1	1	1	1	1	1	1	1	DEL	1	1
chr9	35403028	35403028	None	0	0	0	0	0	0	0	0	0	0	0	0	0	0	0	0	INS	0
chr9	37527384	37527384	-	0	INS	INS	INS	0	INS	INS	INS	0	0	INS	0	0	INS	0	0	0	0
chr9	41033126	41033126	None	0	INS	INS	INS	INS	INS	INS	INS	0	0	INS	INS	INS	INS	INS	0	0	INS
chr9	44434041	44434041	None	0	0	0	0	0	INS	INS	INS	0	0	0	INS	0	INS	0	0	0	0
chr9	50299009	50299009	-	0	INS	INS	INS	0	0	0	0	0	INS	0	0	INS	0	0	0	0	0
chr9	54842930	54842930	-	0	0	0	0	0	0	0	0	0	0	0	0	0	0	0	0	INS	0
chr9	57163512	57163962	+	1	1	1	1	1	1	1	1	1	1	1	1	1	1	1	1	DEL	1
chr9	57324908	57329151	-	1	1	1	1	DEL	1	1	1	1	DEL	1	1	1	1	1	DEL	DEL	1
chr9	59878283	59878283	-	0	0	0	0	0	0	0	0	0	0	0	0	0	0	0	INS	0	0
chr9	64228103	64228417	-	1	1	1	1	1	1	1	1	1	1	1	1	1	1	1	1	1	DEL
chr9	71339560	71339560	-	0	0	0	0	0	0	0	0	0	0	0	0	0	0	0	INS	0	0
chr9	78021437	78021437	+	0	0	0	0	0	0	0	0	0	INS	0	0	0	0	0	0	0	0
chr9	79593643	79593643	None	0	0	0	0	0	0	0	0	0	INS	0	0	0	0	0	0	INS	0
chr9	80707756	80707756	None	0	INS	INS	INS	0	INS	INS	INS	0	0	INS	INS	INS	0	INS	0	0	0
chr9	88456924	88456924	None	0	0	0	0	0	0	0	0	0	INS	0	0	0	0	0	0	0	0
chr9	98372753	98373184	-	1	DEL	DEL	DEL	DEL	DEL	DEL	DEL	1	1	DEL	DEL	DEL	DEL	1	1	DEL	DEL
chr9	105743759	105743759	None	0	0	0	0	0	0	0	0	0	INS	0	0	0	0	0	0	0	0
chr9	110969233	110969667	-	1	1	1	1	1	1	1	1	1	1	1	1	1	1	1	1	DEL	1
chr9	110975345	110975345	+	0	INS	INS	INS	0	0	0	0	0	0	INS	0	INS	0	0	INS	INS	0
chr9	115124388	115124388	-	0	0	0	0	0	0	0	0	0	0	0	0	0	0	0	0	INS	0
chr9	115267158	115267158	+	0	0	0	0	0	0	0	0	0	0	0	0	0	0	0	0	INS	0
chr9	119986665	119986665	None	0	0	0	0	0	0	0	0	0	0	0	0	0	0	0	0	INS	0
chr9	122190947	122191319	+	1	1	1	1	1	1	1	1	1	DEL	1	1	1	1	1	DEL	DEL	1
chrX	15408104	15408104	-	0	0	0	0	0	0	0	0	0	INS	0	0	0	0	0	0	0	0
chrX	42589070	42597496	-	1	1	1	1	1	1	1	1	1	1	1	1	1	1	1	1	DEL	1
chrX	50191675	50191675	+	0	0	0	0	0	0	0	0	0	0	0	0	0	0	0	INS	0	0
chrX	59906009	59906009	+	0	0	0	0	0	0	0	0	0	0	0	0	0	0	0	0	INS	0
chrX	66342237	66342237	None	0	0	0	0	0	0	0	0	0	INS	0	0	0	0	0	0	0	0
chrX	69976095	69976526	+	1	1	1	1	1	1	1	1	1	DEL	1	1	1	1	1	1	DEL	1
chrX	73517132	73525552	+	1	DEL	DEL	DEL	DEL	DEL	DEL	DEL	1	DEL	DEL	DEL	DEL	DEL	DEL	DEL	DEL	DEL
chrX	92758462	92759003	-	1	1	1	1	1	1	1	1	1	1	1	1	1	1	1	DEL	1	DEL
chrX	110967144	110967144	None	0	0	0	0	0	0	INS	INS	0	0	INS	0	0	0	0	INS	0	0
chrX	112099512	112099512	-	0	0	0	0	0	0	0	0	0	0	0	0	0	0	0	0	0	INS
chrX	119267344	119267344	None	0	0	0	0	0	0	0	0	0	0	0	0	0	0	0	0	INS	0
chrX	132400943	132401455	+	1	1	1	1	1	1	1	1	1	1	1	1	1	1	1	DEL	DEL	1
chrX	142248296	142248296	+	0	0	0	0	0	0	0	0	0	0	0	0	0	0	0	0	INS	0
chrX	155539064	155539064	None	0	0	0	0	0	0	0	0	0	0	0	0	0	0	0	0	INS	0
chrX	161351735	161352180	+	1	1	1	1	1	1	1	1	1	1	1	1	1	1	1	1	DEL	1
