# Supplementary material for: The genomic landscape shaped by selection on transposable elements across 18 mouse strains
Source: Genome Biol. 2012 Jun 15;13(6):R45. doi: 10.1186/gb-2012-13-6-r45 (PMC3446317; doi:10.1186/gb-2012-13-6-r45)
Supplement: Additional file 13 — Supplementary file 1. Tab deliminated file with all the TEVs with strain distribution pattern. B6+ TEVs are denoted as the default '1' if the same as the reference and 'DEL' if called as absent in a strain. B6- TEVs are denoted as the default '0' if the same as the reference and 'INS' if called as inserted in a strain. We conservatively estimate there to be 103,798 TEVs, although 110,930 TEVs classified in these files are due to instances of TEVs being annotated as different subfamilies in different strains (for example, LINE versus LINE_frag). [file gb-2012-13-6-r45-S13.TGZ › bed_files/RLTR45.shared.tab]

chrm	start	stop	ori	C57B6_ref	129P2	129S1	129S5	AKR	A_J	BALB	C3H	C57BL	CAST	CBA	DBA	LP_J	NOD	NZO	PWK	SPRET	WSB
chr1	3042606	3050111	+	1	1	1	1	1	1	1	1	1	1	1	1	1	1	1	1	DEL	1
chr1	3105213	3105213	-	0	0	0	0	0	0	0	0	0	0	0	0	0	0	0	0	INS	0
chr1	3947445	3947928	+	1	1	1	1	1	1	1	1	1	DEL	1	1	1	1	1	DEL	DEL	1
chr1	6861948	6861948	None	0	0	0	0	0	0	INS	0	0	0	0	0	0	0	0	INS	0	INS
chr1	6971528	6971528	None	0	INS	INS	INS	INS	0	0	0	0	0	0	0	INS	0	0	INS	INS	0
chr1	7580788	7580788	None	0	INS	INS	0	INS	INS	INS	0	0	0	0	0	INS	INS	INS	0	0	0
chr1	7644917	7644917	-	0	0	INS	INS	INS	INS	INS	0	0	INS	0	0	INS	INS	INS	0	INS	0
chr1	8570135	8570135	+	0	0	0	0	0	0	0	0	0	0	0	0	0	0	0	0	INS	0
chr1	9626839	9626839	+	0	0	0	0	0	0	0	0	0	0	0	0	0	0	0	INS	0	0
chr1	10890926	10890926	-	0	0	0	0	0	0	0	0	0	0	0	0	0	0	0	0	INS	0
chr1	10946579	10946579	-	0	0	0	0	0	0	0	0	0	0	0	0	0	0	0	0	INS	0
chr1	11492958	11492958	+	0	0	0	0	0	0	0	0	0	0	0	0	0	0	0	0	INS	0
chr1	14939532	14939532	None	0	0	0	0	0	0	0	0	0	INS	0	0	0	0	0	INS	INS	0
chr1	16818074	16825531	-	1	1	1	1	1	1	1	1	1	DEL	1	1	1	1	1	DEL	DEL	1
chr1	18045726	18045726	+	0	0	0	0	0	0	0	0	0	0	0	0	0	0	0	INS	0	INS
chr1	18224007	18224007	-	0	0	0	0	0	0	0	0	0	0	0	0	0	0	0	0	INS	0
chr1	30811847	30811847	+	0	0	0	0	0	0	0	0	0	0	0	0	0	0	0	INS	0	0
chr1	34633941	34633941	-	0	0	0	0	INS	INS	0	0	0	0	INS	INS	0	INS	INS	0	INS	INS
chr1	35290835	35291374	+	1	1	1	1	1	1	1	1	1	1	1	1	1	1	1	1	DEL	1
chr1	37289482	37289482	None	0	0	0	0	0	INS	0	INS	0	0	0	0	0	0	0	0	0	0
chr1	41700408	41700408	+	0	0	0	0	0	0	0	0	0	INS	0	0	0	0	0	INS	INS	0
chr1	45613991	45621408	+	1	DEL	DEL	DEL	DEL	DEL	1	DEL	1	DEL	DEL	DEL	DEL	DEL	DEL	DEL	DEL	DEL
chr1	58865231	58865231	-	0	0	0	0	0	0	0	0	0	0	0	0	0	0	0	0	INS	0
chr1	61547850	61548321	+	1	1	1	1	1	1	1	1	1	DEL	1	1	1	1	1	1	1	1
chr1	61560598	61560598	-	0	0	0	0	0	0	0	0	0	0	0	0	0	0	0	0	INS	0
chr1	65192771	65192771	+	0	0	0	0	0	0	0	0	0	0	0	0	0	0	0	0	INS	0
chr1	68019234	68019234	+	0	0	0	0	0	0	0	0	0	INS	0	0	0	INS	0	0	0	0
chr1	73668843	73668843	None	0	0	0	0	0	0	0	0	0	INS	0	0	0	0	0	0	INS	0
chr1	75859967	75859967	+	0	0	0	0	0	0	0	0	0	0	0	0	0	0	0	INS	0	0
chr1	81864770	81864987	-	1	1	1	1	1	1	1	1	1	1	1	1	1	1	1	DEL	1	1
chr1	84288643	84288643	+	0	0	0	0	0	0	0	0	0	0	0	0	0	0	0	0	INS	0
chr1	90537330	90537330	+	0	0	0	0	0	0	0	0	0	0	0	0	0	0	0	0	INS	0
chr1	102610690	102611142	+	1	DEL	DEL	DEL	1	1	1	1	1	1	1	DEL	DEL	DEL	1	1	DEL	1
chr1	119358789	119358789	+	0	0	0	0	0	0	0	0	0	0	0	0	0	0	0	0	INS	0
chr1	128949148	128949148	+	0	0	0	0	0	0	0	0	0	0	0	0	0	0	0	0	INS	0
chr1	129026645	129027124	-	1	DEL	DEL	1	DEL	DEL	DEL	DEL	1	1	1	DEL	DEL	1	1	1	1	1
chr1	129664072	129664072	+	0	0	0	0	0	0	0	0	0	0	0	0	0	0	0	0	INS	0
chr1	132139082	132139082	None	0	0	0	0	0	0	0	0	0	0	0	0	0	INS	0	INS	0	0
chr1	148964431	148964431	None	0	0	0	0	0	0	0	0	0	INS	0	0	0	0	0	0	INS	0
chr1	153370698	153370698	-	0	0	0	0	INS	0	0	0	0	0	0	0	INS	0	0	INS	0	0
chr1	154245049	154245049	None	0	INS	INS	0	0	INS	0	INS	0	0	0	0	0	0	0	0	0	0
chr1	154855734	154855734	-	0	0	0	0	INS	0	0	0	0	0	0	0	0	0	INS	INS	INS	0
chr1	154873595	154873595	None	0	0	0	0	0	0	0	0	0	0	0	0	0	0	0	0	INS	INS
chr1	154998961	154998961	+	0	0	0	0	0	0	0	0	0	0	0	0	0	0	0	0	INS	0
chr1	158194757	158194757	+	0	0	0	0	0	0	0	0	0	0	0	0	0	0	0	0	INS	0
chr1	165934049	165934049	-	0	0	0	0	0	0	0	0	0	0	0	0	0	0	0	0	INS	0
chr1	173421331	173421824	-	1	DEL	DEL	1	DEL	DEL	DEL	DEL	1	DEL	DEL	DEL	1	DEL	1	DEL	DEL	1
chr1	184619077	184619077	+	0	0	0	0	0	INS	0	0	0	0	0	0	0	INS	INS	0	0	0
chr1	192301628	192301628	+	0	0	0	0	0	0	0	0	0	INS	0	0	0	0	0	0	INS	0
chr10	8348310	8348310	+	0	0	0	0	0	0	0	INS	0	INS	INS	INS	0	0	0	0	INS	0
chr10	10966848	10966848	+	0	0	0	0	0	0	0	0	0	0	0	0	0	0	0	0	INS	0
chr10	10977326	10977326	-	0	0	0	0	0	0	0	0	0	0	0	0	0	0	0	0	INS	0
chr10	10986428	10986905	+	1	1	1	1	1	1	1	1	1	1	1	1	1	1	1	1	DEL	1
chr10	13311905	13312364	-	1	1	1	1	1	1	1	1	1	1	1	1	1	1	1	1	DEL	1
chr10	14694816	14694816	-	0	0	0	0	0	0	0	0	0	0	0	0	0	0	0	0	INS	0
chr10	19513367	19513367	-	0	0	0	0	0	0	0	0	0	0	0	0	0	0	0	0	INS	0
chr10	20508538	20509036	+	1	1	1	1	1	1	1	1	1	DEL	1	1	1	1	1	DEL	1	1
chr10	21463152	21463152	+	0	0	0	0	INS	0	0	0	0	0	0	0	0	0	0	0	0	INS
chr10	25596229	25596229	-	0	0	0	0	0	0	0	0	0	0	0	0	0	0	0	INS	0	0
chr10	25631005	25631005	+	0	0	0	0	0	0	0	0	0	INS	0	0	0	0	0	0	0	0
chr10	26397308	26397784	+	1	1	1	1	1	1	1	1	1	DEL	1	1	1	1	1	1	1	1
chr10	29833333	29833785	+	1	1	1	1	1	1	1	1	1	DEL	1	1	1	1	1	1	DEL	1
chr10	29834616	29834616	-	0	0	0	0	0	0	0	0	0	INS	0	0	0	0	0	0	INS	0
chr10	33970626	33970626	+	0	0	0	0	0	0	0	0	0	0	0	0	0	0	0	INS	0	0
chr10	34419173	34419728	+	1	1	1	1	1	1	1	1	1	1	1	1	1	1	1	1	DEL	1
chr10	36660024	36660024	-	0	0	0	0	0	0	0	0	0	0	0	0	0	0	0	0	INS	0
chr10	38326587	38327129	+	1	1	1	1	1	1	1	1	1	1	1	1	1	1	1	1	DEL	1
chr10	42565814	42565814	+	0	0	0	0	0	0	0	0	0	0	0	0	0	0	0	0	INS	0
chr10	45269698	45269698	-	0	0	0	0	0	0	0	0	0	0	0	0	0	0	0	0	INS	0
chr10	46441757	46442172	-	1	1	1	1	1	1	1	1	1	DEL	1	1	1	1	1	1	DEL	1
chr10	70662404	70662404	+	0	0	0	0	0	0	0	0	0	INS	0	0	0	0	0	0	0	INS
chr10	70782763	70782763	-	0	0	0	0	0	0	0	0	0	0	0	0	0	0	0	0	INS	0
chr10	72522431	72522431	+	0	0	0	0	0	0	0	0	0	0	0	0	0	INS	0	INS	INS	0
chr10	77210286	77210286	-	0	0	0	0	0	0	0	0	0	0	0	0	0	0	0	INS	0	0
chr10	77280315	77280846	-	1	1	1	1	1	1	1	1	1	DEL	1	1	1	1	1	1	1	1
chr10	84495351	84495351	None	0	0	0	0	0	0	0	0	0	0	0	0	0	0	0	INS	INS	0
chr10	84730556	84730556	-	0	0	0	0	0	0	0	0	0	0	0	0	0	0	0	0	0	INS
chr10	93248096	93255521	+	1	DEL	DEL	DEL	DEL	DEL	DEL	DEL	1	DEL	DEL	DEL	DEL	DEL	1	DEL	1	DEL
chr10	95355922	95355922	+	0	0	0	0	0	0	0	0	0	0	0	0	0	0	0	INS	0	0
chr10	107182066	107182066	-	0	0	0	0	0	0	0	0	0	0	0	0	0	0	0	0	INS	0
chr10	115190002	115190002	-	0	0	0	0	0	0	0	0	0	0	0	0	0	0	0	0	INS	0
chr10	116078756	116079224	+	1	1	1	1	1	1	1	1	1	1	1	1	1	1	1	1	DEL	1
chr10	116161498	116161929	+	1	1	1	1	1	1	1	1	1	1	1	1	1	1	1	1	DEL	1
chr10	123252411	123252927	-	1	1	1	1	1	1	1	1	1	1	1	1	1	1	1	DEL	DEL	1
chr10	127250761	127250761	-	0	0	0	0	0	0	0	0	0	0	0	0	0	0	0	0	INS	0
chr10	129847272	129847272	+	0	0	0	0	0	0	0	0	0	INS	0	0	0	0	0	0	0	0
chr11	6680974	6680974	+	0	0	0	0	0	0	0	INS	0	0	0	0	0	0	0	0	0	0
chr11	9896545	9897022	+	1	1	1	1	1	1	1	1	1	DEL	1	1	1	1	1	DEL	DEL	1
chr11	10252016	10252485	-	1	1	1	1	1	1	1	1	1	DEL	1	1	1	1	1	1	DEL	1
chr11	13799261	13799705	-	1	1	1	1	DEL	1	1	DEL	1	1	1	1	1	1	1	1	1	DEL
chr11	16423670	16423670	+	0	0	0	0	0	0	0	0	0	0	0	0	0	0	0	0	INS	0
chr11	22255574	22255574	+	0	0	0	0	0	0	0	0	0	0	0	0	0	0	0	INS	0	0
chr11	22496336	22496878	+	1	1	1	1	1	1	1	1	1	1	1	1	1	1	1	1	DEL	1
chr11	27074145	27081170	+	1	1	1	1	1	DEL	1	DEL	1	DEL	1	DEL	1	1	DEL	DEL	DEL	1
chr11	27140485	27140485	+	0	0	0	0	0	0	0	0	0	INS	0	0	0	0	0	0	INS	0
chr11	30388002	30388505	-	1	1	1	1	DEL	1	DEL	1	1	1	DEL	DEL	DEL	DEL	1	1	1	1
chr11	40401847	40401847	+	0	0	0	0	0	0	0	0	0	0	0	0	0	0	0	0	INS	0
chr11	46659284	46659284	None	0	0	0	0	0	0	0	0	0	0	0	0	0	INS	0	0	INS	0
chr11	48940707	48940707	-	0	0	0	0	INS	0	0	0	0	INS	0	0	0	0	INS	0	INS	0
chr11	66421914	66422388	-	1	1	1	1	1	1	1	1	1	1	1	1	1	1	1	1	DEL	1
chr11	71111324	71111324	None	0	INS	INS	INS	0	0	INS	0	0	0	INS	0	INS	0	INS	0	INS	INS
chr11	74728309	74728309	+	0	0	0	0	0	0	0	0	0	INS	0	0	0	0	0	0	0	0
chr11	106547501	106547501	None	0	0	0	0	0	0	0	0	0	0	0	0	0	0	0	INS	0	0
chr12	7940845	7940845	None	0	0	0	0	0	0	0	0	0	0	0	0	0	0	0	0	INS	0
chr12	10550450	10550450	-	0	0	0	0	0	0	0	0	0	INS	0	0	0	0	0	0	0	0
chr12	12914583	12914583	-	0	0	0	0	0	0	0	0	0	INS	0	0	0	0	0	INS	INS	0
chr12	15414639	15414895	+	1	1	1	1	1	1	1	1	1	1	1	1	1	1	1	1	DEL	1
chr12	17647454	17647454	-	0	0	0	0	0	0	0	0	0	0	0	0	0	0	0	0	INS	0
chr12	32410236	32410236	-	0	0	0	0	0	0	0	0	0	0	0	0	0	0	0	0	INS	0
chr12	38227629	38228114	-	1	1	1	1	1	1	1	1	1	1	1	DEL	1	1	1	DEL	1	1
chr12	41585336	41585753	-	1	1	1	1	1	1	1	1	1	1	1	1	1	1	1	1	DEL	1
chr12	43125055	43125055	None	0	0	0	0	0	0	0	0	0	INS	0	0	0	0	0	0	0	0
chr12	61711757	61711757	-	0	0	0	0	0	0	0	0	0	0	0	0	0	0	INS	0	0	INS
chr12	62794157	62794157	-	0	0	0	0	0	0	0	0	0	0	0	0	0	0	0	0	INS	0
chr12	65247061	65257802	-	1	DEL	DEL	DEL	1	DEL	DEL	1	1	1	DEL	DEL	DEL	DEL	1	DEL	DEL	1
chr12	69929933	69929933	-	0	0	0	0	0	0	0	0	0	INS	0	0	0	0	0	0	0	0
chr12	70832061	70832061	-	0	0	0	0	0	0	0	0	0	INS	0	0	0	0	0	INS	0	0
chr12	85440455	85440455	None	0	0	0	0	0	0	0	0	0	INS	0	0	0	0	0	0	INS	0
chr12	95310721	95311218	-	1	1	1	1	1	1	1	1	1	1	1	1	1	1	1	1	DEL	1
chr12	119144258	119144258	+	0	0	0	0	0	0	0	0	0	INS	0	0	0	0	0	INS	0	0
chr13	4179982	4179982	-	0	0	0	0	0	0	0	0	0	0	0	0	INS	0	INS	INS	INS	0
chr13	4562389	4562914	+	1	1	1	1	1	1	1	1	1	1	1	1	1	1	1	1	DEL	1
chr13	5699815	5699815	-	0	0	0	0	0	0	0	0	0	0	0	0	0	0	0	0	INS	0
chr13	6346050	6346050	+	0	0	0	0	0	0	0	0	0	0	0	0	0	0	0	0	INS	0
chr13	11630142	11630606	+	1	1	1	1	DEL	1	1	1	1	DEL	1	1	DEL	DEL	1	1	DEL	1
chr13	16892355	16892355	-	0	0	0	0	0	0	0	0	0	INS	0	0	0	0	0	0	INS	0
chr13	33601285	33601285	-	0	0	0	0	0	0	0	0	0	0	0	0	0	0	0	INS	0	0
chr13	42011137	42011607	-	1	1	1	1	1	1	1	1	1	DEL	1	1	1	1	1	1	DEL	1
chr13	52578427	52578427	-	0	0	0	0	0	0	0	0	0	0	0	0	0	0	0	INS	0	0
chr13	65327498	65327960	-	1	1	1	1	1	1	1	1	1	1	1	1	1	1	1	1	DEL	1
chr13	67802071	67802071	+	0	0	0	0	0	0	0	0	0	0	0	0	INS	0	0	0	0	0
chr13	75053397	75053397	None	0	0	0	0	0	0	0	0	0	0	0	0	0	0	0	INS	0	0
chr13	76318436	76318436	-	0	0	0	0	0	0	0	0	0	0	0	0	0	0	0	0	INS	0
chr13	80009711	80009711	+	0	0	0	0	0	0	0	0	0	0	0	0	0	0	0	0	INS	0
chr13	82748436	82748436	-	0	0	0	0	0	0	0	0	0	INS	0	0	0	0	0	0	0	0
chr13	86240036	86240036	None	0	INS	INS	INS	INS	0	INS	INS	0	0	INS	INS	INS	INS	INS	INS	INS	0
chr13	86488852	86488852	+	0	0	0	0	0	0	0	0	0	0	0	0	0	0	0	0	0	INS
chr13	87730602	87730602	-	0	0	0	0	0	0	0	0	0	0	0	0	0	0	0	0	INS	0
chr13	90573402	90573402	+	0	0	0	0	0	0	0	0	0	0	0	0	0	0	0	0	INS	0
chr13	96978192	96978192	-	0	0	0	0	0	0	0	0	0	0	0	0	0	0	0	0	INS	0
chr13	118931148	118931148	+	0	0	0	0	0	0	0	0	0	0	0	0	0	0	0	0	INS	0
chr13	119059548	119059548	-	0	0	0	0	0	0	0	0	0	0	0	0	0	0	0	INS	0	0
chr14	9509914	9509914	-	0	0	0	0	0	0	0	INS	0	0	INS	INS	0	INS	INS	0	0	INS
chr14	10513590	10514107	+	1	1	1	1	1	1	1	1	1	1	1	1	1	1	1	1	DEL	1
chr14	10529872	10529872	+	0	INS	INS	INS	0	0	0	0	0	0	0	0	INS	0	0	0	0	0
chr14	10965445	10965445	-	0	INS	INS	INS	0	0	0	0	0	INS	0	0	INS	0	0	INS	0	0
chr14	12103918	12104443	+	1	1	1	1	1	1	1	1	1	DEL	1	1	1	1	1	1	1	1
chr14	15451954	15452401	+	1	1	1	1	1	1	1	1	1	1	1	1	1	1	1	1	DEL	1
chr14	27156462	27156462	-	0	0	0	0	0	0	0	0	0	INS	0	0	0	0	0	INS	0	0
chr14	28496572	28503938	-	1	1	1	1	1	1	1	1	1	DEL	1	1	1	1	1	DEL	DEL	1
chr14	38335676	38335676	-	0	0	0	0	0	0	0	0	0	0	0	0	0	INS	0	INS	0	INS
chr14	42015225	42015732	-	1	1	1	1	1	1	1	1	1	1	1	1	1	1	1	1	DEL	1
chr14	48199929	48200434	+	1	1	1	1	1	1	1	1	1	1	1	1	1	1	1	1	DEL	1
chr14	49898125	49898599	+	1	DEL	DEL	DEL	DEL	DEL	DEL	DEL	1	DEL	DEL	DEL	1	DEL	DEL	DEL	DEL	DEL
chr14	50717439	50717990	-	1	1	1	1	1	1	1	1	1	1	1	1	1	1	1	1	DEL	1
chr14	54060796	54061298	+	1	1	1	1	1	1	1	DEL	1	1	1	1	1	1	1	1	1	1
chr14	66387783	66388295	+	1	1	1	1	1	1	1	1	1	1	1	1	1	1	1	1	DEL	1
chr14	67208172	67208172	-	0	INS	INS	INS	0	INS	INS	INS	0	0	INS	INS	INS	INS	INS	0	0	INS
chr14	72551780	72551780	+	0	INS	INS	INS	0	0	0	0	0	INS	0	0	INS	0	0	INS	INS	0
chr14	73629649	73629649	+	0	0	0	0	0	0	0	0	0	0	0	0	0	0	0	0	INS	0
chr14	75766215	75766215	+	0	0	0	0	0	0	0	0	0	INS	0	0	0	0	0	0	0	0
chr14	90478151	90485386	-	1	1	1	1	DEL	1	1	1	1	1	1	1	1	1	1	1	1	1
chr14	90891744	90891744	None	0	0	0	0	0	0	0	0	0	0	0	0	0	0	0	0	INS	0
chr14	91631739	91631739	+	0	0	0	0	INS	INS	INS	INS	0	INS	INS	0	0	0	0	0	0	INS
chr14	91636928	91636928	None	0	0	0	0	0	0	0	0	0	0	0	0	0	0	0	0	INS	0
chr14	97055165	97055165	None	0	0	0	0	INS	INS	0	0	0	0	0	0	0	0	0	0	0	0
chr14	99399852	99399852	+	0	0	0	0	0	0	0	0	0	0	0	0	0	0	0	0	INS	0
chr14	100206880	100207354	-	1	DEL	DEL	DEL	1	1	1	1	1	DEL	1	1	DEL	1	DEL	1	DEL	DEL
chr14	111208790	111209261	-	1	DEL	DEL	DEL	1	1	1	1	1	DEL	1	DEL	DEL	DEL	1	1	1	1
chr14	111929007	111929007	-	0	0	0	0	0	0	0	0	0	INS	0	0	INS	INS	INS	INS	INS	0
chr14	113458882	113459368	+	1	1	1	1	1	1	1	1	1	1	1	1	1	1	1	1	DEL	1
chr15	5954438	5954876	-	1	1	1	1	1	1	1	1	1	1	1	1	1	1	1	1	DEL	1
chr15	9148795	9156288	-	1	1	1	1	1	DEL	1	1	1	1	1	1	1	DEL	DEL	1	DEL	1
chr15	9754919	9754919	-	0	0	0	0	0	0	0	0	0	0	0	0	0	0	0	0	INS	0
chr15	19299927	19300446	+	1	1	DEL	1	1	1	1	1	1	1	1	1	DEL	1	1	DEL	DEL	1
chr15	19786937	19787430	-	1	DEL	DEL	DEL	1	1	DEL	1	1	1	1	DEL	DEL	1	1	DEL	DEL	1
chr15	22697277	22697277	-	0	0	0	0	0	0	0	0	0	0	0	0	0	0	0	INS	0	0
chr15	34491678	34491678	+	0	0	0	0	0	0	0	0	0	0	0	0	0	0	0	0	INS	0
chr15	35876463	35876463	+	0	INS	INS	INS	0	0	0	0	0	0	0	0	INS	INS	0	0	0	0
chr15	36677289	36677289	None	0	INS	INS	INS	0	0	0	0	0	INS	0	0	0	0	0	INS	INS	0
chr15	36688026	36688026	-	0	0	0	0	0	0	0	0	0	0	0	0	0	0	0	0	INS	0
chr15	37002623	37010029	-	1	DEL	DEL	DEL	1	1	1	1	1	DEL	1	1	DEL	1	1	DEL	DEL	1
chr15	37562498	37562498	+	0	0	0	0	0	0	0	0	0	INS	0	0	0	0	0	INS	0	0
chr15	39081133	39081613	+	1	DEL	DEL	DEL	1	1	1	1	1	DEL	1	1	DEL	1	1	DEL	DEL	1
chr15	46463944	46463944	+	0	0	0	0	0	0	0	0	0	0	0	0	0	0	0	INS	0	0
chr15	49500300	49500793	-	1	DEL	DEL	DEL	1	DEL	1	1	1	1	1	1	DEL	1	1	1	DEL	1
chr15	50426185	50435833	+	1	DEL	DEL	DEL	DEL	1	1	DEL	1	DEL	DEL	DEL	DEL	1	1	DEL	DEL	1
chr15	51841242	51841242	-	0	0	0	0	0	0	0	0	0	0	0	0	0	0	0	0	INS	0
chr15	62790589	62790589	+	0	0	0	0	0	0	0	0	0	0	0	0	0	0	0	INS	0	0
chr15	75171150	75171150	-	0	0	0	0	0	0	0	0	0	0	0	0	0	INS	INS	0	0	INS
chr15	87209875	87209875	+	0	0	0	0	0	0	0	0	0	INS	0	0	0	0	0	0	INS	0
chr15	91426684	91426684	+	0	0	0	0	0	0	0	0	0	0	0	0	0	0	0	INS	0	0
chr16	3113917	3114402	-	1	1	1	1	DEL	1	DEL	DEL	1	1	DEL	DEL	1	DEL	1	DEL	DEL	1
chr16	3352186	3352628	+	1	1	1	1	DEL	DEL	DEL	DEL	1	DEL	DEL	1	DEL	DEL	DEL	DEL	DEL	DEL
chr16	3797313	3798207	+	1	1	1	1	1	DEL	1	1	1	1	1	1	1	1	1	1	1	DEL
chr16	9112828	9112828	-	0	0	0	0	0	0	0	0	0	0	0	0	0	0	0	0	INS	0
chr16	9151233	9151233	-	0	0	0	0	0	0	0	0	0	0	0	0	0	0	0	INS	0	0
chr16	10229135	10229135	-	0	0	0	0	0	0	0	0	0	0	0	0	0	0	0	0	INS	0
chr16	12933190	12933190	+	0	0	0	0	0	0	0	0	0	0	0	0	0	0	0	0	INS	0
chr16	13593045	13593045	None	0	0	0	0	0	0	0	0	0	0	INS	0	0	0	0	INS	0	0
chr16	20864218	20864218	None	0	0	0	0	0	0	0	0	0	0	0	0	0	0	0	0	INS	0
chr16	20970795	20970795	+	0	0	0	0	0	0	0	0	0	0	0	0	0	0	0	0	INS	0
chr16	21158289	21158289	+	0	0	0	0	0	0	0	0	0	0	0	0	0	0	0	INS	0	0
chr16	22951009	22951009	None	0	0	0	0	0	0	0	0	0	0	0	0	0	0	0	INS	INS	0
chr16	27014065	27014065	+	0	0	0	0	0	0	0	0	0	0	0	0	0	0	0	INS	0	0
chr16	28809744	28810271	-	1	1	1	1	1	1	1	1	1	1	1	1	1	1	1	DEL	1	1
chr16	29669378	29669378	-	0	0	0	0	0	0	0	0	0	INS	0	0	0	0	0	0	0	0
chr16	35013921	35013921	None	0	0	0	0	0	0	0	0	0	0	0	0	0	0	0	0	INS	0
chr16	36140065	36140065	None	0	0	0	0	0	0	0	0	0	INS	0	0	0	0	0	INS	INS	0
chr16	36307916	36307916	+	0	0	0	0	0	0	0	0	0	0	0	0	0	0	0	0	INS	0
chr16	36480707	36481225	-	1	1	1	1	1	1	1	1	1	1	1	1	1	1	1	DEL	DEL	1
chr16	43729032	43729494	+	1	1	1	1	1	1	1	1	1	DEL	1	1	1	1	1	1	1	1
chr16	43764205	43771638	-	1	1	1	1	1	1	1	1	1	DEL	1	1	1	1	1	DEL	DEL	1
chr16	45356057	45356057	+	0	0	0	0	0	0	0	0	0	0	0	0	0	0	0	0	INS	0
chr16	48603863	48603863	-	0	0	0	0	0	0	0	0	0	INS	0	0	0	0	0	0	0	0
chr16	53603159	53603159	None	0	0	0	0	0	0	0	INS	0	0	INS	0	0	0	0	0	0	0
chr16	56815194	56815194	+	0	0	0	0	0	0	0	0	0	0	INS	0	0	0	0	INS	0	0
chr16	76937760	76937760	+	0	0	0	0	0	0	0	0	0	0	0	0	0	0	0	INS	INS	0
chr16	82564172	82564539	-	1	1	1	1	1	1	1	1	1	1	1	1	1	1	1	1	DEL	1
chr16	84760065	84760264	-	1	1	1	1	1	1	1	1	1	1	1	1	1	1	DEL	1	1	1
chr16	93798926	93798926	-	0	0	0	0	0	0	0	0	0	INS	0	0	0	0	0	INS	INS	0
chr17	7097219	7097737	+	1	1	1	1	1	1	1	1	1	1	1	1	1	1	1	1	DEL	1
chr17	9623243	9623739	-	1	1	1	1	1	1	1	1	1	1	1	1	1	1	1	1	DEL	1
chr17	15075608	15075608	-	0	0	0	0	0	0	0	0	0	0	0	0	0	0	0	0	INS	0
chr17	16907561	16908054	+	1	1	1	1	1	1	1	1	1	1	1	1	1	1	1	DEL	DEL	1
chr17	17074344	17074344	-	0	0	0	0	0	0	0	0	0	0	0	0	0	0	0	0	INS	0
chr17	19166878	19166878	-	0	INS	INS	INS	0	INS	INS	0	0	0	0	INS	INS	0	INS	0	0	0
chr17	35916227	35916227	+	0	0	0	0	0	0	0	0	0	0	0	0	0	0	0	0	INS	0
chr17	37105998	37105998	+	0	0	0	0	0	0	0	0	0	0	0	0	0	0	0	0	INS	0
chr17	37174869	37174869	-	0	0	0	0	0	0	0	0	0	0	0	0	0	0	0	0	INS	0
chr17	37683092	37683596	-	1	1	1	1	1	1	1	1	1	DEL	1	1	1	1	1	1	DEL	1
chr17	38118130	38118130	+	0	0	0	0	INS	0	INS	INS	0	INS	INS	INS	0	0	INS	0	0	0
chr17	38162055	38162542	+	1	1	1	1	1	1	1	1	1	1	1	1	1	1	1	1	DEL	1
chr17	41350755	41350755	+	0	0	0	0	0	0	INS	0	0	0	0	INS	0	0	0	0	0	0
chr17	52633339	52633339	+	0	0	0	0	0	0	0	0	0	0	0	0	0	0	0	0	INS	0
chr17	53156722	53157205	+	1	1	1	1	1	1	1	1	1	DEL	1	1	1	1	1	1	DEL	1
chr17	54638249	54638249	-	0	0	0	0	0	0	0	0	0	0	0	0	0	0	0	INS	INS	0
chr17	59117643	59117643	+	0	0	0	0	0	0	0	0	0	0	0	0	0	0	0	INS	0	0
chr17	60074413	60074413	+	0	0	0	0	0	0	0	0	0	0	0	0	0	0	0	INS	0	0
chr17	82708822	82708822	-	0	0	0	0	0	0	0	0	0	0	0	0	0	0	0	0	0	INS
chr17	82778690	82779244	+	1	1	1	1	1	1	1	1	1	1	1	1	1	1	1	1	DEL	1
chr17	84087180	84087180	+	0	0	0	0	0	0	0	0	0	0	0	INS	0	0	0	0	0	0
chr17	88065755	88066296	+	1	1	1	1	1	1	1	1	1	DEL	1	1	1	1	1	1	1	1
chr17	88350736	88350736	-	0	0	0	0	0	0	0	0	0	0	0	0	0	0	0	0	INS	0
chr17	90304154	90304651	+	1	1	1	1	1	1	1	1	1	1	1	1	1	1	1	1	DEL	1
chr17	91956169	91956643	+	1	1	1	1	1	1	1	1	1	1	1	1	1	1	1	1	DEL	1
chr17	93393446	93393446	None	0	0	0	0	0	0	0	0	0	0	0	0	0	0	0	INS	INS	0
chr17	94307842	94308363	+	1	1	1	1	1	1	1	1	1	1	1	1	1	1	1	1	DEL	1
chr18	3471325	3478700	+	1	1	1	1	1	1	1	1	1	DEL	1	1	1	1	1	1	DEL	1
chr18	4581144	4581144	-	0	0	0	0	0	0	0	0	0	INS	0	0	0	0	0	0	0	0
chr18	8131305	8131305	-	0	0	0	0	0	0	0	0	0	0	0	0	0	0	0	0	INS	0
chr18	12118227	12118227	None	0	0	INS	0	0	0	0	0	0	0	0	0	0	0	0	INS	INS	0
chr18	12705330	12705330	None	0	0	0	0	0	0	0	0	0	INS	0	0	0	0	0	0	INS	0
chr18	18043631	18044128	-	1	1	1	1	1	1	1	1	1	1	1	1	1	1	1	1	DEL	1
chr18	18987406	18994836	+	1	1	1	1	1	1	1	1	1	DEL	1	1	1	1	1	DEL	DEL	1
chr18	24544309	24544309	+	0	0	0	0	0	0	0	0	0	0	0	0	0	0	0	INS	0	0
chr18	25584836	25584836	-	0	0	0	0	0	0	0	0	0	0	0	0	0	0	0	INS	0	0
chr18	30844912	30845387	+	1	DEL	DEL	DEL	DEL	DEL	DEL	DEL	1	DEL	DEL	DEL	DEL	DEL	1	DEL	DEL	1
chr18	30855802	30855802	-	0	0	0	0	0	0	0	0	0	INS	0	0	0	0	0	0	INS	0
chr18	30876123	30876591	-	1	DEL	DEL	DEL	DEL	DEL	DEL	DEL	1	DEL	DEL	DEL	DEL	DEL	1	DEL	DEL	1
chr18	31341546	31341546	-	0	INS	INS	0	0	0	INS	INS	0	0	0	0	INS	0	0	INS	INS	0
chr18	33244813	33244813	-	0	0	0	0	0	0	0	0	0	INS	0	0	0	0	0	INS	0	0
chr18	44525571	44526091	+	1	1	1	1	1	1	1	1	1	DEL	1	1	1	1	1	1	1	1
chr18	47545585	47546027	+	1	1	1	1	1	1	1	1	1	1	1	1	1	1	1	1	DEL	1
chr18	48252479	48252479	-	0	0	0	0	0	0	0	0	0	0	0	0	0	0	0	0	INS	0
chr18	49948598	49949036	+	1	1	1	1	1	1	1	1	1	1	1	1	1	1	1	DEL	1	1
chr18	54804218	54804218	-	0	0	0	0	0	0	0	0	0	0	0	0	0	0	0	0	INS	0
chr18	59236730	59236730	-	0	INS	INS	INS	0	0	0	0	0	0	0	0	INS	0	0	INS	0	0
chr18	64862548	64863031	-	1	1	1	1	1	1	1	1	1	DEL	1	1	1	1	1	1	DEL	1
chr18	67466661	67466661	-	0	0	0	0	0	INS	INS	0	0	0	0	0	0	0	0	0	0	0
chr18	70441859	70442353	-	1	1	1	1	1	1	1	1	1	1	1	1	1	1	1	1	DEL	1
chr18	72708808	72708808	-	0	0	0	0	0	0	0	0	0	0	0	0	0	0	0	0	INS	0
chr18	74495598	74495598	None	0	INS	INS	INS	INS	INS	INS	INS	0	INS	INS	INS	INS	INS	INS	INS	0	0
chr18	79374621	79374621	-	0	0	0	0	0	0	0	0	0	INS	0	0	0	0	0	0	0	0
chr18	85535282	85535282	+	0	0	0	0	0	0	0	0	0	INS	0	0	0	0	0	0	0	0
chr19	3746549	3746998	-	1	1	1	1	1	1	1	1	1	1	1	1	1	1	1	1	DEL	1
chr19	13212397	13219846	-	1	1	1	1	1	1	1	1	1	DEL	1	1	1	1	1	DEL	DEL	1
chr19	13832053	13832053	-	0	0	0	0	0	0	0	0	0	0	0	0	0	0	0	0	INS	0
chr19	28189810	28190285	+	1	1	1	1	1	1	1	1	1	1	1	1	1	1	1	DEL	DEL	1
chr19	32532010	32532499	+	1	DEL	DEL	DEL	1	1	1	1	1	1	1	1	DEL	1	1	DEL	DEL	1
chr19	35836220	35836689	-	1	1	1	1	1	1	1	1	1	1	1	1	1	1	1	1	DEL	1
chr19	38418327	38418327	None	0	0	0	0	0	0	0	0	0	INS	0	0	0	0	0	0	0	0
chr19	52868396	52868396	+	0	INS	INS	INS	0	0	0	0	0	0	0	0	INS	0	0	0	0	0
chr2	10942973	10943462	+	1	1	1	1	1	1	1	1	1	DEL	1	1	1	1	1	DEL	1	1
chr2	17924984	17924984	-	0	0	0	0	0	0	0	0	0	0	0	0	0	0	0	0	INS	0
chr2	22102015	22102015	+	0	0	0	0	INS	INS	0	0	0	0	0	INS	0	0	0	0	0	0
chr2	23761625	23761625	+	0	0	0	0	0	0	0	0	0	0	0	0	0	0	0	0	INS	0
chr2	35245756	35245756	+	0	0	0	0	0	0	0	0	0	0	0	0	0	0	0	0	INS	0
chr2	50845989	50856249	+	1	DEL	DEL	DEL	DEL	DEL	1	DEL	1	1	DEL	DEL	1	DEL	1	1	DEL	DEL
chr2	53996568	53996568	-	0	INS	INS	INS	INS	INS	0	INS	0	0	INS	INS	0	INS	0	0	0	INS
chr2	59356110	59356110	+	0	INS	INS	INS	0	0	0	0	0	INS	0	0	INS	0	0	INS	0	INS
chr2	62030518	62030518	None	0	0	0	0	0	0	0	0	0	0	0	0	0	0	0	INS	0	0
chr2	65267926	65267926	+	0	0	0	0	0	0	0	0	0	0	0	0	0	0	0	0	INS	0
chr2	65289736	65290216	+	1	1	1	1	1	1	1	1	1	1	1	1	1	1	1	DEL	DEL	1
chr2	65612032	65612032	None	0	0	0	0	0	0	0	0	0	INS	0	0	0	0	0	0	INS	0
chr2	71865150	71865150	-	0	0	0	0	0	0	0	0	0	0	0	0	0	0	0	0	INS	0
chr2	73637980	73638498	+	1	1	1	1	1	1	1	1	1	DEL	1	1	1	1	1	1	1	1
chr2	86804758	86804758	+	0	0	0	0	0	0	0	0	0	0	0	0	0	0	0	INS	0	0
chr2	90139975	90145069	-	1	1	1	1	1	1	1	1	1	1	1	1	1	1	1	1	DEL	1
chr2	97814191	97814698	-	1	1	1	1	1	1	1	1	1	DEL	1	1	1	1	1	DEL	DEL	1
chr2	103952533	103952533	-	0	0	0	0	0	0	0	0	0	0	0	0	0	0	0	0	INS	0
chr2	107657234	107657718	+	1	1	1	1	1	1	1	DEL	1	1	1	1	1	1	1	1	DEL	1
chr2	114122133	114122612	+	1	1	1	1	DEL	DEL	DEL	1	1	DEL	DEL	DEL	1	DEL	DEL	DEL	DEL	DEL
chr2	123214530	123215011	-	1	1	DEL	DEL	DEL	DEL	DEL	DEL	1	1	DEL	DEL	DEL	DEL	DEL	1	DEL	DEL
chr2	141290788	141291270	-	1	1	1	1	1	1	1	1	1	1	1	1	1	1	1	1	DEL	1
chr2	142165413	142165413	-	0	0	0	0	0	0	0	0	0	0	0	0	0	0	0	INS	0	0
chr2	148123961	148123961	-	0	0	0	0	0	0	0	0	0	INS	0	INS	0	INS	INS	INS	0	0
chr2	150375282	150375789	+	1	1	1	1	1	1	1	1	1	DEL	1	1	1	DEL	1	DEL	DEL	1
chr2	154156672	154156672	-	0	0	0	0	0	0	0	0	0	INS	0	0	0	0	0	0	0	0
chr2	154721818	154721818	+	0	0	0	0	0	0	0	0	0	0	0	0	0	0	0	0	INS	0
chr2	154932930	154933422	-	1	1	1	1	1	1	1	1	1	1	1	1	1	1	1	1	DEL	1
chr2	160998502	160999002	+	1	1	1	1	1	1	1	1	1	1	1	1	1	1	1	1	DEL	1
chr2	161144648	161144648	+	0	0	0	0	0	0	0	0	0	0	0	0	0	0	0	0	INS	0
chr2	171664491	171664942	+	1	1	1	1	1	1	1	1	1	1	1	1	1	1	1	DEL	DEL	DEL
chr2	173124241	173124241	+	0	0	0	0	0	0	0	0	0	INS	0	0	0	0	0	0	0	0
chr2	180586289	180586768	+	1	1	1	1	DEL	DEL	DEL	DEL	1	1	1	DEL	1	1	DEL	1	DEL	DEL
chr3	4155848	4163284	-	1	1	1	1	1	1	1	1	1	1	1	1	1	1	1	DEL	1	DEL
chr3	4920425	4920945	+	1	1	1	1	1	1	1	1	1	1	1	1	1	1	1	1	DEL	1
chr3	5986378	5986378	None	0	0	0	0	0	0	0	0	0	0	0	0	0	0	0	0	0	INS
chr3	7683921	7684390	+	1	1	1	1	1	1	1	1	1	1	1	1	1	1	1	1	DEL	1
chr3	7690926	7690926	+	0	0	0	0	0	0	0	0	0	0	0	INS	0	INS	INS	0	0	0
chr3	7704213	7704213	+	0	0	0	0	0	0	0	0	0	0	0	0	0	0	0	INS	0	0
chr3	12929179	12936615	-	1	DEL	DEL	DEL	DEL	1	1	1	1	DEL	1	DEL	DEL	1	DEL	DEL	DEL	DEL
chr3	14189312	14189816	+	1	1	1	1	1	1	1	1	1	1	1	1	1	1	1	1	DEL	1
chr3	15006791	15007285	-	1	1	1	1	1	1	1	1	1	1	1	1	1	1	1	1	DEL	1
chr3	18426564	18426564	-	0	0	0	0	0	0	0	0	0	0	0	0	0	0	0	INS	0	0
chr3	21828028	21828028	+	0	0	0	0	0	0	0	0	0	0	0	0	0	0	0	0	INS	0
chr3	21933295	21933295	None	0	0	0	0	INS	0	0	0	0	INS	0	0	0	0	0	0	0	0
chr3	24902049	24902545	+	1	1	1	1	1	1	1	1	1	1	1	1	1	1	1	1	DEL	1
chr3	25054040	25061288	+	1	1	1	1	1	1	DEL	1	1	1	1	1	1	DEL	DEL	DEL	DEL	1
chr3	28739283	28739283	+	0	0	0	0	INS	INS	0	INS	0	0	INS	INS	0	INS	0	INS	INS	INS
chr3	28930691	28930691	-	0	0	0	0	INS	INS	0	INS	0	0	INS	0	0	0	0	0	0	0
chr3	33483715	33483715	+	0	0	0	0	0	0	0	0	0	0	0	0	0	0	0	0	INS	0
chr3	51019879	51020360	+	1	1	1	1	1	1	1	1	1	DEL	1	1	1	1	1	DEL	DEL	DEL
chr3	58366790	58366790	+	0	0	0	0	0	0	0	0	0	0	0	0	0	0	0	0	INS	0
chr3	61627610	61627610	+	0	0	0	0	0	0	0	0	0	0	0	0	0	0	0	INS	INS	0
chr3	63042849	63042849	None	0	INS	0	0	0	0	0	0	INS	INS	0	0	INS	0	0	0	0	0
chr3	63570396	63570396	None	0	0	0	0	0	0	INS	0	0	0	0	0	0	INS	0	0	INS	0
chr3	65204385	65204385	-	0	0	0	0	0	0	0	0	0	0	0	0	0	0	0	INS	0	0
chr3	72659432	72659432	-	0	0	0	0	0	0	0	0	0	INS	0	0	0	INS	0	0	0	0
chr3	87215609	87215609	-	0	INS	INS	INS	INS	INS	INS	INS	0	INS	INS	INS	INS	INS	INS	0	0	INS
chr3	102996600	102996600	None	0	0	0	0	0	0	0	0	0	0	0	0	0	0	0	0	INS	0
chr3	103460801	103461251	+	1	1	1	1	1	1	DEL	1	1	1	1	1	1	DEL	DEL	1	DEL	1
chr3	111893302	111893662	-	1	1	1	1	1	1	1	1	1	1	1	1	1	1	1	1	DEL	1
chr3	113352882	113352882	-	0	0	0	0	0	0	0	0	0	0	0	0	0	0	0	0	INS	0
chr3	116436695	116437173	+	1	1	1	1	1	1	1	1	1	1	1	1	1	1	1	1	DEL	1
chr3	116797927	116797927	None	0	0	0	0	0	0	0	0	0	0	0	0	0	INS	0	0	INS	0
chr3	127183339	127183818	+	1	1	1	1	1	1	1	1	1	1	1	1	1	1	1	1	DEL	1
chr3	129350728	129350728	+	0	0	0	0	0	0	0	0	0	0	0	0	0	0	0	0	INS	0
chr3	129369004	129376452	+	1	1	1	1	1	1	1	1	1	DEL	1	1	1	1	1	DEL	DEL	1
chr3	135216807	135217349	-	1	1	1	1	1	1	1	1	1	1	1	1	1	1	1	1	DEL	1
chr3	142370891	142371411	-	1	1	1	1	1	1	1	1	1	1	1	1	1	1	1	1	DEL	1
chr3	148820977	148820977	None	0	0	INS	INS	0	0	0	0	0	INS	INS	0	0	0	0	0	INS	0
chr4	4173637	4173637	-	0	0	0	0	0	INS	0	0	0	0	0	0	0	0	0	0	0	0
chr4	4480375	4480890	+	1	1	1	1	1	1	1	1	1	1	1	1	1	1	1	DEL	DEL	1
chr4	8044192	8051640	+	1	1	1	1	1	1	1	1	1	DEL	1	1	1	1	1	DEL	1	1
chr4	15154368	15154368	+	0	0	0	0	0	0	0	0	0	0	0	0	0	0	0	INS	INS	0
chr4	22162268	22162761	+	1	1	1	1	1	1	1	1	1	1	1	1	1	1	1	1	DEL	1
chr4	23548149	23548149	+	0	0	0	0	0	0	0	0	0	0	0	0	INS	0	0	0	0	INS
chr4	25740100	25740100	+	0	0	0	0	0	0	0	0	0	INS	0	0	0	0	0	INS	INS	0
chr4	34866411	34866411	+	0	0	0	0	0	0	0	0	0	0	0	0	0	0	INS	INS	0	0
chr4	35412490	35412934	-	1	1	1	1	1	1	1	1	1	1	1	1	1	1	1	1	DEL	1
chr4	48840286	48840286	+	0	0	0	0	0	0	0	0	0	0	0	0	0	0	0	0	INS	0
chr4	52391084	52391531	-	1	1	1	1	1	1	1	1	1	DEL	1	1	1	1	1	1	1	1
chr4	53961545	53961545	-	0	0	0	0	0	0	0	0	0	0	0	0	0	0	0	0	INS	0
chr4	55321576	55329053	+	1	DEL	DEL	DEL	DEL	DEL	DEL	DEL	1	DEL	DEL	DEL	DEL	DEL	DEL	1	DEL	DEL
chr4	69618573	69618573	-	0	0	0	0	0	0	0	0	0	0	0	0	0	0	0	INS	0	0
chr4	69628927	69629422	+	1	1	1	1	1	1	1	1	1	1	1	1	1	1	1	1	DEL	1
chr4	73653630	73653630	None	0	INS	INS	0	0	0	0	0	0	0	0	INS	INS	0	0	0	INS	0
chr4	82403627	82403627	-	0	0	0	0	0	0	0	0	0	0	0	0	0	0	0	INS	0	0
chr4	96853120	96853120	-	0	0	0	0	0	0	0	0	0	INS	0	0	0	0	0	0	INS	INS
chr4	101666681	101666681	None	0	0	0	0	0	0	INS	0	0	0	0	0	0	0	0	0	INS	0
chr4	115225386	115225386	-	0	0	0	0	0	0	0	0	0	INS	0	0	0	0	0	0	0	0
chr4	127013230	127013230	None	0	0	0	0	0	0	0	0	0	INS	0	0	0	INS	0	INS	INS	0
chr4	127085101	127085484	+	1	1	1	1	1	1	1	1	1	DEL	1	1	1	1	1	1	DEL	1
chr4	143014815	143014815	-	0	0	0	0	0	0	0	0	0	INS	0	0	0	0	0	0	0	0
chr4	143643784	143644327	+	1	1	1	1	1	1	1	1	1	DEL	1	1	1	1	1	1	1	1
chr4	144932554	144932554	None	0	INS	INS	INS	INS	0	0	INS	0	0	INS	INS	INS	INS	INS	INS	0	0
chr4	150048113	150048113	-	0	0	0	0	0	0	0	0	0	0	0	0	0	0	0	0	INS	0
chr4	153205032	153205533	-	1	1	1	1	1	1	1	1	1	1	1	1	1	1	1	1	DEL	1
chr5	3618006	3618006	-	0	0	0	0	0	0	0	0	0	INS	0	0	0	INS	0	INS	INS	0
chr5	10313879	10313879	-	0	0	0	0	0	0	0	0	0	INS	0	0	0	0	0	INS	INS	0
chr5	14007874	14007874	None	0	0	0	0	0	0	0	0	0	INS	0	0	0	0	0	0	INS	0
chr5	14321009	14321009	+	0	0	0	0	0	0	0	0	0	0	0	0	0	0	0	0	INS	0
chr5	14403309	14403852	-	1	1	1	1	1	1	1	1	1	DEL	1	1	1	1	1	DEL	1	1
chr5	18060147	18060681	+	1	1	1	1	1	1	1	1	1	1	1	1	1	1	1	1	DEL	1
chr5	18137621	18137621	-	0	0	0	0	0	0	0	0	0	0	0	0	0	0	0	INS	0	0
chr5	19943929	19943929	-	0	0	0	0	0	0	0	0	0	0	0	0	0	0	0	0	INS	0
chr5	20212672	20213150	-	1	1	1	1	1	1	1	1	1	1	1	1	1	1	1	1	DEL	1
chr5	24188308	24188308	None	0	INS	0	0	0	INS	0	0	0	0	0	INS	INS	INS	0	0	INS	0
chr5	35876019	35876019	None	0	0	0	0	0	0	0	INS	0	0	0	0	0	0	0	0	INS	0
chr5	44243335	44243656	-	1	1	1	1	1	1	1	1	1	DEL	1	1	1	1	1	DEL	1	1
chr5	44256103	44256103	+	0	0	0	0	0	0	0	0	0	0	0	0	0	0	0	0	INS	0
chr5	61390306	61390306	+	0	0	0	0	0	0	0	0	0	0	0	0	0	0	0	INS	0	INS
chr5	76285457	76285457	+	0	0	0	0	0	0	0	0	0	0	0	0	0	0	0	0	INS	0
chr5	86834056	86834056	+	0	0	0	0	0	0	0	0	0	0	0	0	0	0	0	0	INS	0
chr5	90640087	90640087	None	0	0	0	0	0	0	0	0	0	INS	0	0	0	0	0	0	INS	0
chr5	97892705	97892705	-	0	0	0	0	0	0	0	0	0	0	0	0	0	0	0	0	INS	0
chr5	100700892	100701394	-	1	1	1	1	1	1	1	1	1	DEL	1	1	1	1	1	DEL	DEL	DEL
chr5	100781722	100781722	+	0	0	0	0	0	0	0	0	0	INS	0	0	0	0	0	0	0	0
chr5	104872969	104873485	-	1	1	1	1	1	1	1	DEL	1	DEL	DEL	1	1	1	1	DEL	1	DEL
chr5	105159000	105174000	-	1	1	1	1	1	1	DEL	DEL	1	1	DEL	DEL	1	1	1	1	1	1
chr5	105273793	105273793	None	0	0	0	0	0	0	0	0	0	0	0	0	0	0	0	INS	INS	INS
chr5	105336946	105344927	-	1	1	1	1	1	DEL	DEL	DEL	1	DEL	DEL	DEL	1	1	DEL	1	1	DEL
chr5	118308213	118308213	-	0	0	0	0	0	0	0	0	0	0	0	0	0	0	0	0	INS	0
chr5	122067294	122067294	+	0	0	0	0	0	0	0	0	0	INS	0	0	0	0	0	0	INS	0
chr5	126574665	126574665	+	0	0	0	0	0	0	0	0	0	0	0	0	0	0	0	0	INS	0
chr5	136451717	136451717	None	0	0	0	0	0	0	0	0	0	0	0	0	0	0	0	INS	0	0
chr5	142682746	142682746	-	0	0	0	0	0	0	0	0	0	0	0	0	0	0	0	0	INS	0
chr5	147687245	147687245	+	0	0	0	0	0	0	0	0	0	0	0	0	0	0	0	0	INS	0
chr6	3217750	3218243	-	1	1	1	1	1	1	1	1	1	1	1	1	1	DEL	1	1	DEL	1
chr6	12767039	12767039	-	0	0	0	0	0	0	0	0	0	0	0	0	0	0	0	0	INS	0
chr6	12771358	12771358	+	0	0	0	0	0	0	0	0	0	0	0	0	0	0	0	INS	0	0
chr6	14445610	14445610	+	0	0	0	0	0	0	INS	INS	0	0	INS	0	0	0	0	0	0	0
chr6	16424852	16424852	+	0	0	0	0	0	0	0	0	0	INS	0	0	0	0	0	0	0	0
chr6	37786206	37786673	+	1	1	1	1	1	1	1	1	1	1	1	1	1	1	1	1	DEL	1
chr6	43502302	43502777	+	1	1	1	1	1	1	1	1	1	DEL	1	1	1	1	1	1	1	1
chr6	48809091	48809091	+	0	0	0	0	0	0	0	0	0	0	0	0	0	0	0	INS	0	0
chr6	60985377	60985377	+	0	0	0	0	0	0	0	0	0	0	0	0	0	0	0	INS	INS	0
chr6	64949452	64949946	-	1	1	1	1	1	1	1	1	1	1	1	1	1	1	1	1	DEL	1
chr6	67509269	67509269	+	0	0	0	0	0	0	0	0	0	0	0	0	0	0	0	0	INS	INS
chr6	68301484	68301971	-	0	0	0	0	0	0	0	0	0	0	0	0	0	0	0	INS	0	0
chr6	72005087	72005087	+	0	0	0	0	0	0	0	INS	0	0	INS	INS	0	0	0	0	0	0
chr6	109208423	109208423	+	0	0	0	0	0	0	0	0	0	0	0	0	0	0	0	0	INS	0
chr6	111085914	111085914	-	0	0	0	0	0	0	0	0	0	0	0	0	0	0	0	0	INS	0
chr6	115434403	115434403	None	0	0	0	0	0	0	0	0	0	0	0	0	0	0	0	0	INS	0
chr6	123985759	123986288	+	1	1	1	1	1	1	1	1	1	DEL	1	1	1	1	1	1	1	1
chr6	128489905	128489905	None	0	0	0	0	0	0	0	0	0	0	0	0	0	0	0	INS	INS	0
chr6	128601130	128601641	-	1	1	1	1	1	1	1	1	1	DEL	1	1	1	DEL	1	DEL	1	1
chr6	128798700	128798700	+	0	0	0	0	0	0	0	0	0	0	0	0	0	0	0	0	INS	0
chr6	128810189	128817126	0	1	1	1	1	1	1	1	1	1	DEL	1	1	1	1	DEL	DEL	DEL	1
chr6	128817782	128817782	-	0	0	0	0	0	0	0	0	0	0	0	0	0	0	0	0	INS	0
chr6	128961437	128961437	-	0	0	0	0	0	0	0	0	0	0	0	0	0	0	0	0	INS	0
chr6	129063122	129063122	+	0	0	0	0	0	0	0	0	0	0	0	0	0	0	INS	0	0	0
chr6	133268789	133269204	+	1	DEL	DEL	DEL	DEL	DEL	DEL	DEL	1	DEL	DEL	DEL	DEL	DEL	DEL	DEL	DEL	DEL
chr6	134991355	134991355	-	0	0	0	0	0	0	0	0	0	0	0	0	0	0	0	0	INS	0
chr6	135635577	135635577	+	0	0	0	0	0	0	0	0	0	0	0	0	0	0	0	0	INS	0
chr6	144417293	144417293	-	0	0	0	0	0	0	0	0	0	INS	0	0	0	0	0	0	INS	0
chr6	149087867	149087867	None	0	0	0	0	0	0	0	0	0	0	0	0	0	0	0	INS	INS	0
chr6	149291180	149291704	+	1	1	1	1	1	1	1	1	1	1	1	1	1	1	1	1	DEL	1
chr6	149304287	149304287	-	0	0	0	0	0	0	0	0	0	0	0	0	0	0	0	0	INS	0
chr6	149308988	149308988	+	0	0	0	0	0	0	0	0	0	0	0	0	0	0	0	0	INS	0
chr7	4255566	4262984	+	1	1	1	1	1	1	1	1	1	DEL	1	1	1	1	1	DEL	DEL	1
chr7	12277051	12282795	+	1	1	1	1	1	1	1	1	1	1	1	1	1	1	1	1	DEL	1
chr7	14163541	14171946	-	1	1	1	1	1	1	1	1	1	DEL	1	1	1	1	1	1	1	1
chr7	29466227	29466744	+	1	1	1	1	1	1	1	1	1	1	1	1	1	1	1	DEL	1	1
chr7	34267661	34267661	+	0	0	0	0	0	0	0	0	0	0	0	INS	0	0	0	INS	0	0
chr7	34373489	34373489	-	0	0	0	0	0	0	0	0	0	INS	0	0	0	0	0	INS	0	0
chr7	56994353	56994353	None	0	0	0	0	0	0	0	0	0	0	0	0	0	0	0	0	INS	0
chr7	60885727	60885727	-	0	INS	0	0	0	0	0	0	0	INS	0	0	0	0	0	INS	0	0
chr7	61586612	61586612	None	0	0	0	0	0	0	0	0	0	0	0	0	0	0	0	0	INS	0
chr7	80773669	80773669	-	0	0	0	0	0	0	0	0	0	0	0	0	0	0	0	INS	0	0
chr7	82460992	82461448	-	1	1	1	1	1	1	1	1	1	1	1	1	1	1	1	1	DEL	1
chr7	91337583	91337583	-	0	0	0	0	0	0	0	0	0	0	0	0	0	0	0	INS	0	0
chr7	94240333	94240333	-	0	0	0	0	0	0	0	0	0	0	0	0	0	0	0	INS	0	0
chr7	103778945	103779495	-	1	1	1	1	1	1	1	1	1	1	1	1	1	1	1	1	DEL	1
chr7	113793542	113793542	-	0	0	0	0	0	0	0	0	0	0	0	0	0	0	0	INS	0	0
chr7	113956667	113956667	-	0	0	0	0	0	0	0	0	0	INS	0	0	0	0	0	0	0	0
chr7	115758497	115759249	+	1	1	1	1	1	1	1	1	1	DEL	1	1	1	DEL	1	DEL	DEL	DEL
chr7	115881274	115881856	-	1	1	1	1	1	1	1	1	1	1	1	1	1	1	1	1	DEL	1
chr7	121040327	121040753	-	1	DEL	DEL	DEL	DEL	DEL	DEL	DEL	1	DEL	DEL	DEL	DEL	DEL	DEL	DEL	1	DEL
chr7	121786025	121786025	+	0	0	0	0	0	0	0	0	0	0	0	0	0	0	0	0	INS	0
chr7	135450903	135450903	+	0	0	0	0	0	0	0	0	0	0	0	0	0	0	0	0	INS	0
chr7	135638400	135638894	-	1	1	DEL	DEL	1	1	1	1	1	1	1	1	DEL	1	1	DEL	1	1
chr7	145707585	145707585	+	0	0	0	0	0	0	0	0	0	0	0	0	0	0	0	INS	0	0
chr7	147499264	147499794	-	1	1	1	1	1	1	1	1	1	DEL	1	1	1	1	1	1	DEL	1
chr8	4528174	4528174	+	0	0	0	0	0	0	0	0	0	INS	0	0	0	0	0	0	0	0
chr8	4587553	4587553	+	0	INS	INS	INS	0	0	0	0	0	0	0	0	0	0	0	INS	0	0
chr8	5920616	5921090	+	1	DEL	DEL	DEL	1	1	1	1	1	DEL	1	1	1	1	1	DEL	DEL	1
chr8	14553255	14553255	+	0	0	0	0	0	0	0	0	0	0	0	0	0	0	0	0	INS	0
chr8	19030818	19030818	+	0	0	0	0	0	0	0	0	0	0	0	0	0	0	0	0	INS	0
chr8	19440665	19440665	None	0	INS	INS	0	0	INS	INS	0	0	0	INS	INS	0	INS	0	0	0	INS
chr8	25492307	25492307	+	0	0	0	0	0	0	0	0	0	0	0	0	0	0	0	0	INS	0
chr8	29006723	29006723	-	0	0	0	0	0	0	0	0	0	INS	0	0	0	0	0	INS	0	0
chr8	34818202	34818202	None	0	0	0	0	0	0	0	0	0	INS	0	0	0	0	0	0	0	INS
chr8	35189975	35189975	-	0	0	0	0	0	0	0	0	0	0	0	0	0	0	0	0	INS	0
chr8	39350353	39357862	+	1	1	DEL	1	DEL	1	1	DEL	1	1	1	1	1	1	1	1	DEL	1
chr8	44016471	44017351	-	1	DEL	DEL	DEL	DEL	DEL	DEL	1	1	DEL	DEL	1	DEL	DEL	DEL	1	1	DEL
chr8	49272741	49272741	+	0	0	0	0	0	0	0	0	0	0	0	0	0	0	0	INS	0	0
chr8	59078258	59078258	-	0	0	0	0	0	0	0	0	0	0	0	0	0	0	0	0	INS	0
chr8	66337685	66337685	-	0	0	0	0	0	0	0	0	0	0	0	0	0	0	0	0	INS	0
chr8	67724004	67724004	-	0	0	0	0	0	0	0	0	0	0	0	0	0	0	0	INS	0	0
chr8	75304051	75304546	-	1	1	1	1	1	1	1	1	1	1	1	1	1	1	1	1	DEL	1
chr8	95960473	95960917	+	1	1	1	1	1	1	1	1	1	1	1	1	1	1	1	1	DEL	1
chr8	96127166	96127641	-	1	1	1	1	1	1	1	1	1	DEL	1	1	1	1	1	DEL	DEL	1
chr8	98757172	98757608	-	1	1	1	1	1	1	1	1	1	1	1	1	1	1	1	1	DEL	1
chr8	104431339	104431339	None	0	0	0	0	0	0	0	0	0	INS	0	0	0	0	0	0	INS	0
chr8	116032715	116032715	-	0	0	0	0	0	0	0	0	0	0	0	0	0	0	0	INS	0	0
chr8	116043262	116043262	+	0	0	0	0	0	0	0	0	0	0	0	0	0	0	0	INS	0	0
chr8	117227231	117227231	+	0	0	0	0	0	0	0	0	0	INS	0	0	0	0	0	0	INS	0
chr8	127871742	127871742	None	0	0	0	0	0	0	INS	0	0	INS	0	0	0	0	0	0	0	0
chr8	128227205	128227205	+	0	0	0	0	0	0	0	0	0	0	0	0	0	0	0	0	INS	0
chr9	3215382	3215834	+	1	1	1	1	1	1	1	1	1	1	1	1	1	1	1	1	DEL	1
chr9	3986783	3986783	+	0	0	0	0	0	0	0	0	0	0	0	0	0	0	0	0	INS	0
chr9	5421302	5421792	-	1	1	1	1	1	1	1	1	1	1	1	1	1	1	1	1	DEL	1
chr9	5460177	5460650	-	1	1	1	1	1	1	1	1	1	1	DEL	1	1	1	1	DEL	DEL	1
chr9	5548470	5555993	-	1	1	DEL	1	1	1	1	1	1	DEL	DEL	1	1	1	1	1	DEL	DEL
chr9	5578047	5578585	-	1	1	1	1	1	1	1	1	1	1	1	1	1	1	1	1	DEL	1
chr9	6712632	6712632	None	0	0	0	0	0	0	0	0	0	0	0	0	0	0	0	INS	INS	0
chr9	6825930	6825930	+	0	0	0	0	0	0	0	0	0	INS	0	0	0	0	0	INS	INS	0
chr9	6828311	6828311	None	0	0	0	0	0	0	0	0	0	INS	0	0	0	0	0	INS	INS	0
chr9	6849263	6849263	+	0	0	0	0	0	0	0	0	0	0	0	0	0	0	0	0	INS	0
chr9	11945568	11952230	+	1	1	1	1	1	1	1	1	1	1	1	1	1	1	1	1	1	DEL
chr9	18720876	18721343	+	1	1	1	1	1	1	1	1	1	1	1	1	1	1	1	1	DEL	1
chr9	19944176	19944176	-	0	0	0	0	0	0	0	0	0	0	0	0	0	0	0	INS	0	0
chr9	25476712	25476712	-	0	0	0	0	0	0	0	0	0	0	0	0	0	0	0	INS	INS	0
chr9	31202184	31202184	-	0	0	0	0	0	0	0	0	0	0	0	0	0	0	0	0	INS	0
chr9	38207490	38207490	None	0	INS	0	0	0	0	0	0	0	0	0	0	0	0	0	INS	INS	0
chr9	38236025	38236025	+	0	INS	0	0	INS	INS	INS	INS	0	0	INS	INS	0	INS	0	INS	INS	INS
chr9	38283527	38283527	-	0	INS	INS	INS	INS	INS	INS	INS	0	0	0	INS	0	INS	0	0	0	0
chr9	39148531	39148531	+	0	0	0	0	0	0	0	0	0	INS	INS	0	0	0	0	INS	0	INS
chr9	39312531	39312531	-	0	0	0	0	0	0	0	0	0	0	0	0	0	0	0	INS	INS	0
chr9	39786748	39786748	+	0	0	0	0	0	0	0	0	0	0	0	0	0	0	0	INS	0	0
chr9	53488924	53488924	+	0	0	0	0	0	0	0	0	0	0	0	0	0	0	0	0	INS	0
chr9	53742099	53742565	-	1	1	1	1	1	1	1	1	1	1	1	1	1	1	1	1	DEL	1
chr9	53944994	53944994	-	0	0	0	0	0	0	0	0	0	0	0	0	0	0	0	0	INS	0
chr9	74072363	74072363	None	0	0	0	0	INS	0	0	0	0	0	0	0	0	0	0	0	0	0
chr9	74247034	74247034	None	0	0	0	0	0	0	0	0	0	INS	0	0	0	0	0	INS	INS	0
chr9	92823530	92824009	+	1	1	1	1	1	1	1	1	1	1	1	1	1	1	1	1	DEL	1
chr9	99673493	99673493	+	0	0	0	0	0	INS	INS	INS	0	0	INS	INS	0	0	0	0	0	0
chr9	105802182	105802182	+	0	0	0	0	0	0	0	0	0	0	0	0	0	0	0	0	INS	0
chr9	114927983	114927983	-	0	0	0	0	0	0	0	0	0	0	0	0	0	0	0	INS	INS	0
chr9	115700018	115706292	-	1	1	1	1	1	1	1	1	1	1	1	1	1	1	1	DEL	DEL	1
chr9	116564903	116565335	+	1	1	1	1	1	1	1	1	1	1	1	1	1	1	1	1	DEL	1
chr9	120017262	120017754	+	1	1	1	1	1	1	1	1	1	DEL	1	1	1	1	1	DEL	DEL	1
chr9	120145329	120145329	-	0	0	0	0	0	0	0	0	0	0	0	0	0	0	0	0	INS	0
chr9	120572199	120572199	None	0	0	0	0	0	0	0	0	0	0	0	0	0	0	0	INS	INS	0
chr9	120675938	120675938	-	0	0	0	0	0	0	0	0	0	INS	0	0	0	0	0	0	0	0
chrX	15430181	15430719	-	1	1	1	1	1	1	1	1	1	1	1	1	1	1	1	1	DEL	1
chrX	17311842	17311842	-	0	0	0	0	0	0	0	0	0	0	0	0	0	0	0	0	INS	0
chrX	48119213	48119213	-	0	0	0	0	0	0	0	0	0	INS	0	0	0	0	0	0	0	0
chrX	65746857	65746857	+	0	0	0	0	0	0	0	0	0	INS	0	0	0	0	0	0	0	0
chrX	65847734	65847734	+	0	0	0	0	0	0	0	0	0	0	0	0	0	0	0	INS	0	0
chrX	69562127	69562127	-	0	0	0	0	0	0	0	0	0	0	0	0	0	0	0	0	INS	0
chrX	75645753	75646270	-	1	1	1	1	1	1	1	1	1	DEL	1	1	1	1	1	1	DEL	1
chrX	76193074	76193596	+	1	1	1	1	1	1	1	1	1	1	1	1	1	1	1	1	DEL	1
chrX	78132380	78132380	-	0	0	0	0	0	0	0	0	0	0	0	0	0	0	0	INS	INS	0
chrX	101448057	101448525	+	1	1	1	1	1	1	1	1	1	1	1	1	1	1	1	1	DEL	1
chrX	105490076	105490076	-	0	0	0	0	0	0	0	0	0	0	0	0	0	0	0	0	INS	0
chrX	111118341	111118820	+	1	1	1	1	1	1	1	DEL	1	1	DEL	1	1	1	1	DEL	DEL	1
chrX	112083670	112083670	+	0	0	0	0	0	INS	INS	INS	0	0	INS	0	0	0	0	INS	INS	0
chrX	112091106	112091106	+	0	0	0	0	0	0	INS	INS	0	0	INS	0	0	0	0	0	0	0
chrX	112091989	112092510	+	1	1	1	1	1	DEL	DEL	DEL	1	1	DEL	1	1	1	1	DEL	DEL	1
chrX	112098997	112098997	-	0	0	0	0	0	0	0	0	0	0	0	0	0	0	0	0	INS	0
chrX	112104673	112111496	+	1	1	1	1	1	DEL	DEL	DEL	1	1	DEL	1	1	1	1	DEL	DEL	1
chrX	112111669	112111669	-	0	0	0	0	0	INS	INS	INS	0	0	0	0	0	0	0	INS	0	0
chrX	112146191	112146669	+	1	1	1	1	1	DEL	DEL	DEL	1	1	DEL	1	1	1	1	DEL	1	1
chrX	113787778	113788267	-	1	1	1	1	1	1	1	1	1	1	1	1	1	1	1	1	DEL	1
chrX	115250376	115259866	-	1	1	1	1	1	DEL	DEL	1	1	1	DEL	1	1	1	1	1	1	1
chrX	119384708	119385248	+	1	1	1	1	1	1	1	1	1	1	1	1	1	1	1	1	DEL	1
chrX	122950054	122950054	+	0	0	0	0	0	0	0	0	0	0	0	0	0	0	0	0	INS	0
chrX	123142009	123155755	-	1	1	1	1	1	DEL	DEL	DEL	1	1	DEL	1	1	1	1	DEL	1	1
chrX	123668076	123668076	-	0	0	0	0	0	INS	INS	INS	0	0	INS	0	0	0	0	INS	0	0
chrX	143685211	143685211	+	0	0	0	0	0	0	0	0	0	0	0	0	0	0	0	0	INS	0
chrX	149262211	149262211	-	0	INS	INS	INS	INS	0	0	0	0	0	0	0	INS	0	0	0	0	0
chrX	162052543	162052543	-	0	0	0	0	0	0	0	0	0	INS	0	0	0	0	0	0	0	0
chrX	164021489	164021982	+	1	1	1	1	1	1	1	1	1	1	1	1	1	1	1	DEL	1	1
