# Supplementary material for: The genomic landscape shaped by selection on transposable elements across 18 mouse strains
Source: Genome Biol. 2012 Jun 15;13(6):R45. doi: 10.1186/gb-2012-13-6-r45 (PMC3446317; doi:10.1186/gb-2012-13-6-r45)
Supplement: Additional file 13 — Supplementary file 1. Tab deliminated file with all the TEVs with strain distribution pattern. B6+ TEVs are denoted as the default '1' if the same as the reference and 'DEL' if called as absent in a strain. B6- TEVs are denoted as the default '0' if the same as the reference and 'INS' if called as inserted in a strain. We conservatively estimate there to be 103,798 TEVs, although 110,930 TEVs classified in these files are due to instances of TEVs being annotated as different subfamilies in different strains (for example, LINE versus LINE_frag). [file gb-2012-13-6-r45-S13.TGZ › bed_files/SINE.shared.tab]

chrm	start	stop	ori	C57B6_ref	129P2	129S1	129S5	AKR	A_J	BALB	C3H	C57BL	CAST	CBA	DBA	LP_J	NOD	NZO	PWK	SPRET	WSB
chr1	3375127	3375305	+	1	1	1	1	1	1	1	1	1	1	1	1	1	1	1	1	DEL	1
chr1	3734691	3734691	None	0	0	0	0	0	0	0	0	0	0	0	INS	0	0	0	0	INS	0
chr1	3940621	3940621	None	0	0	0	0	0	0	0	0	0	0	0	0	0	0	0	INS	0	0
chr1	3985832	3985832	None	0	0	0	0	0	0	0	INS	0	0	INS	0	0	0	0	0	0	0
chr1	4570773	4570970	-	1	1	1	1	1	1	1	DEL	1	DEL	DEL	DEL	1	1	1	DEL	DEL	DEL
chr1	4619241	4619241	None	0	0	0	0	0	0	0	INS	0	INS	0	0	0	0	0	INS	0	0
chr1	4743214	4743214	+	0	0	0	0	0	0	0	0	0	0	0	0	0	0	0	0	INS	0
chr1	4748175	4748430	+	1	1	1	1	1	1	1	1	1	1	1	DEL	1	1	1	1	1	DEL
chr1	4769475	4769723	-	1	1	1	1	1	1	1	1	1	1	1	DEL	1	1	1	1	DEL	1
chr1	4779247	4779438	+	1	1	1	1	1	1	1	1	1	1	1	1	1	1	1	1	DEL	1
chr1	4791671	4791671	None	0	0	0	0	0	0	0	INS	0	INS	INS	INS	0	0	0	0	0	INS
chr1	4800033	4800161	-	1	1	1	1	1	1	1	1	1	1	1	1	1	1	1	1	DEL	1
chr1	4805995	4806164	-	1	1	1	1	1	1	1	DEL	1	DEL	DEL	DEL	1	1	1	DEL	DEL	DEL
chr1	4812578	4812578	+	0	0	0	0	0	0	0	0	0	0	0	0	0	0	0	INS	0	0
chr1	4813697	4813894	-	1	1	1	1	1	1	1	1	1	1	1	1	1	1	1	DEL	DEL	1
chr1	4816587	4816758	-	1	1	1	1	1	1	1	1	1	DEL	1	1	1	1	1	DEL	1	DEL
chr1	4819860	4819860	+	0	0	0	0	0	0	0	0	0	INS	0	0	0	0	0	0	0	INS
chr1	4827817	4827817	-	0	0	0	0	0	0	0	0	0	0	0	0	0	0	0	0	0	INS
chr1	4837981	4838150	+	1	1	1	1	1	1	1	1	1	1	1	1	1	1	1	1	DEL	1
chr1	4841322	4841762	+	1	1	1	1	1	1	1	1	1	1	1	1	1	1	1	1	DEL	1
chr1	4851862	4852027	+	1	1	1	1	1	1	1	1	1	1	1	1	1	1	1	DEL	1	1
chr1	4872328	4872473	-	1	1	1	1	1	1	1	1	1	1	1	1	1	1	1	1	DEL	1
chr1	4911061	4911267	-	1	1	1	1	1	1	1	DEL	1	DEL	DEL	1	1	1	1	DEL	DEL	DEL
chr1	4996959	4996959	-	0	0	0	0	0	0	0	INS	0	0	INS	0	0	0	0	0	0	0
chr1	5060755	5060755	None	0	0	0	0	0	0	0	0	0	0	0	0	0	0	0	0	INS	0
chr1	5153503	5153503	+	0	0	0	0	0	0	0	0	0	0	0	0	0	0	0	0	INS	0
chr1	5302316	5302316	None	0	0	0	0	INS	0	0	0	0	INS	0	0	0	0	0	0	INS	0
chr1	5521979	5522175	+	1	1	1	1	1	1	1	1	1	1	1	1	1	1	1	1	DEL	1
chr1	5913009	5913009	None	0	0	0	0	0	0	0	INS	0	0	0	0	0	0	0	0	INS	0
chr1	6074273	6074479	-	1	1	1	1	1	DEL	DEL	1	1	DEL	1	DEL	1	1	DEL	DEL	DEL	1
chr1	6081953	6082128	+	1	1	1	1	1	1	1	1	1	DEL	1	1	1	1	1	DEL	1	1
chr1	6106864	6107042	-	1	1	1	1	1	DEL	DEL	1	1	DEL	1	DEL	1	1	DEL	DEL	DEL	1
chr1	6125511	6125511	-	0	0	0	0	0	0	0	0	0	INS	0	0	0	0	0	0	0	0
chr1	6127867	6128005	+	1	1	1	1	1	DEL	DEL	1	1	DEL	1	DEL	1	1	DEL	DEL	1	1
chr1	6230511	6230511	None	0	0	0	0	0	0	0	0	0	0	0	0	0	0	0	INS	INS	0
chr1	6499327	6499327	-	0	0	0	0	0	0	0	0	0	0	0	0	0	0	0	0	INS	0
chr1	6846382	6846382	None	0	0	0	INS	0	0	0	0	0	INS	0	0	INS	0	0	INS	0	0
chr1	6881886	6881886	None	0	INS	INS	0	INS	0	0	0	0	INS	0	0	INS	0	0	0	INS	0
chr1	7026555	7026555	-	0	0	0	0	0	0	0	0	0	0	0	0	0	0	0	INS	0	0
chr1	7094196	7094851	-	1	1	1	1	1	1	1	1	1	1	1	1	1	1	1	1	1	DEL
chr1	7202651	7202651	-	0	INS	INS	INS	INS	0	0	0	0	INS	0	0	INS	0	0	0	0	0
chr1	7313161	7313332	+	1	1	1	1	1	1	1	1	1	1	1	1	1	1	1	1	DEL	1
chr1	7349594	7349794	+	1	1	1	1	1	1	1	1	1	1	1	1	1	1	1	DEL	1	1
chr1	7540534	7540534	None	0	0	0	0	0	0	0	INS	0	0	INS	0	0	0	0	INS	0	INS
chr1	7619758	7619758	None	0	INS	INS	INS	INS	INS	INS	0	0	0	0	0	INS	INS	INS	0	0	0
chr1	7686008	7686220	-	1	DEL	DEL	DEL	DEL	DEL	DEL	DEL	1	DEL	DEL	DEL	DEL	DEL	1	DEL	DEL	DEL
chr1	7905967	7905967	None	0	INS	INS	0	INS	INS	INS	INS	0	0	INS	0	INS	INS	INS	0	0	0
chr1	7917363	7917363	None	0	INS	INS	0	INS	0	INS	INS	0	0	0	0	INS	0	0	0	0	0
chr1	8113085	8113287	-	1	DEL	DEL	DEL	DEL	1	DEL	1	1	DEL	1	1	DEL	1	1	1	DEL	1
chr1	8335152	8335152	-	0	0	0	0	0	0	0	0	0	0	0	0	0	0	0	INS	0	0
chr1	8464551	8464551	+	0	0	0	0	0	0	0	0	0	0	0	0	0	0	0	INS	0	0
chr1	8480131	8480347	+	1	1	1	1	1	1	1	1	1	DEL	1	1	1	1	1	1	DEL	1
chr1	8490934	8490934	None	0	INS	INS	INS	INS	INS	INS	INS	0	INS	0	INS	INS	INS	INS	0	0	0
chr1	8827628	8827840	+	1	DEL	DEL	DEL	DEL	DEL	DEL	DEL	1	DEL	DEL	DEL	DEL	DEL	DEL	DEL	1	1
chr1	8840523	8840523	-	0	0	0	0	0	0	0	0	0	INS	0	0	0	0	0	0	0	0
chr1	8917731	8917731	None	0	INS	0	0	INS	0	0	0	0	INS	0	0	INS	INS	0	INS	INS	0
chr1	8939209	8939402	-	1	1	1	1	1	1	1	1	1	1	1	1	1	1	1	1	DEL	1
chr1	8939690	8939690	+	0	0	0	0	0	0	0	0	0	0	0	0	0	0	0	INS	0	0
chr1	8944405	8944616	+	1	DEL	DEL	DEL	DEL	1	1	DEL	1	DEL	DEL	DEL	DEL	DEL	1	DEL	DEL	1
chr1	8947023	8947023	+	0	INS	INS	0	INS	0	0	INS	0	INS	INS	INS	INS	INS	0	INS	0	0
chr1	9132216	9132216	None	0	INS	INS	INS	INS	INS	INS	INS	0	INS	INS	0	INS	INS	INS	INS	INS	INS
chr1	9213727	9213954	+	1	1	1	1	1	1	1	1	1	1	1	1	1	1	1	DEL	1	1
chr1	9241064	9241265	+	1	DEL	DEL	DEL	DEL	DEL	DEL	DEL	1	1	DEL	1	DEL	DEL	DEL	1	1	1
chr1	9292104	9292104	None	0	0	0	0	0	0	INS	0	0	0	0	0	0	INS	0	INS	0	0
chr1	9376673	9376882	+	1	1	1	1	1	1	1	1	1	1	1	1	1	1	1	DEL	DEL	1
chr1	9606997	9606997	None	0	0	0	0	0	0	0	0	0	0	0	0	0	0	0	INS	0	0
chr1	9700954	9701154	-	1	1	1	1	1	1	1	1	1	1	1	1	1	1	1	1	DEL	1
chr1	9730854	9731044	+	1	1	1	1	1	1	1	1	1	1	1	1	1	1	1	1	DEL	1
chr1	9733233	9733233	-	0	0	0	0	0	0	0	0	0	0	0	0	0	0	0	0	INS	0
chr1	9741483	9741647	+	1	DEL	DEL	DEL	DEL	DEL	DEL	1	1	DEL	1	DEL	DEL	1	1	DEL	DEL	DEL
chr1	9743516	9743516	-	0	0	0	0	0	0	0	0	0	0	0	0	0	INS	0	0	0	0
chr1	9752424	9752531	-	1	DEL	DEL	DEL	1	DEL	DEL	1	1	DEL	1	DEL	DEL	1	DEL	DEL	DEL	DEL
chr1	9764025	9764232	+	1	1	1	1	1	1	1	1	1	DEL	1	DEL	1	1	1	DEL	DEL	1
chr1	9782911	9782911	+	0	0	0	0	0	0	0	0	0	INS	0	0	0	0	0	0	0	0
chr1	9817339	9817454	-	1	1	1	1	1	1	1	1	1	1	1	1	1	1	1	DEL	1	1
chr1	9835749	9835944	-	1	1	1	1	1	1	1	1	1	1	1	1	1	1	1	1	DEL	1
chr1	9910807	9911044	-	1	1	1	1	1	1	1	1	1	1	1	1	1	1	1	1	DEL	1
chr1	9924264	9924473	+	1	DEL	DEL	DEL	DEL	DEL	DEL	DEL	1	DEL	DEL	DEL	DEL	DEL	DEL	DEL	DEL	1
chr1	9959387	9959558	+	1	1	1	1	1	1	1	1	1	1	1	1	1	1	1	1	DEL	1
chr1	9986275	9986518	+	1	1	1	1	1	1	1	1	1	DEL	1	1	1	1	1	DEL	DEL	1
chr1	10007193	10007193	+	0	0	0	0	0	0	0	0	0	INS	0	0	0	0	0	0	0	0
chr1	10042201	10042201	None	0	0	0	0	0	0	0	0	0	INS	0	0	0	0	0	0	INS	0
chr1	10055676	10055786	-	1	1	1	1	1	1	1	DEL	1	DEL	DEL	1	1	1	1	DEL	DEL	1
chr1	10068455	10068635	+	1	1	1	1	1	1	1	1	1	1	1	1	1	1	1	1	DEL	1
chr1	10157970	10158172	+	1	1	1	1	1	1	1	1	1	1	1	1	1	1	1	1	DEL	1
chr1	10228843	10229020	+	1	1	1	1	1	1	1	1	1	DEL	1	1	1	1	1	1	1	1
chr1	10234815	10234955	+	1	1	1	1	1	1	1	1	1	1	1	1	1	1	1	DEL	1	1
chr1	10250411	10250411	None	0	INS	INS	INS	0	0	0	INS	0	INS	INS	0	0	0	0	INS	INS	0
chr1	10303172	10303347	+	1	1	1	1	1	1	1	1	1	DEL	1	1	1	1	1	DEL	DEL	1
chr1	10597414	10597723	+	1	1	1	1	1	1	1	1	1	1	1	1	1	1	1	DEL	DEL	1
chr1	10616822	10616997	+	1	1	1	1	1	1	1	1	1	1	1	1	1	1	1	1	DEL	1
chr1	10851178	10851178	None	0	INS	INS	INS	INS	INS	INS	INS	INS	INS	0	INS	INS	0	INS	INS	INS	INS
chr1	10894260	10894260	None	0	0	0	0	0	0	0	INS	0	0	INS	0	0	0	0	0	INS	0
chr1	10982761	10982761	None	0	INS	0	0	INS	INS	0	0	0	INS	0	0	INS	0	0	0	INS	0
chr1	11087904	11087904	-	0	0	0	0	0	0	0	0	0	INS	0	0	0	0	0	0	0	0
chr1	11092526	11092526	-	0	0	0	0	0	0	0	0	0	0	0	0	0	0	0	INS	0	0
chr1	11246626	11246626	None	0	0	0	0	0	0	0	0	0	0	0	0	0	0	0	INS	INS	0
chr1	11431870	11432076	-	1	1	1	1	1	DEL	1	1	1	1	1	1	1	DEL	DEL	DEL	1	DEL
chr1	11451429	11451429	None	0	0	0	0	INS	INS	INS	0	0	0	0	0	0	INS	INS	INS	INS	0
chr1	11530382	11530382	None	0	0	0	0	0	0	0	INS	0	INS	0	0	0	0	0	0	0	0
chr1	11590363	11590363	None	0	INS	INS	INS	INS	INS	INS	INS	0	0	INS	0	INS	INS	INS	0	0	0
chr1	11688492	11688492	+	0	0	0	0	0	0	0	INS	0	0	INS	0	0	0	0	0	0	0
chr1	12000829	12000829	None	0	0	0	0	INS	INS	INS	0	0	0	0	0	0	INS	INS	0	0	0
chr1	12096451	12096664	-	1	1	1	1	1	1	1	1	1	DEL	1	1	1	1	1	1	1	1
chr1	12262503	12262696	-	1	1	1	1	1	1	1	1	1	DEL	1	1	1	1	1	DEL	DEL	1
chr1	12287325	12287325	+	0	0	0	0	0	0	0	INS	0	0	0	0	0	0	0	0	0	0
chr1	12524643	12524850	+	1	1	1	1	1	1	1	1	1	1	1	1	1	1	1	1	DEL	1
chr1	12625279	12625494	+	1	1	1	1	1	1	1	1	1	DEL	1	1	1	1	1	DEL	1	DEL
chr1	12709417	12709417	+	0	INS	INS	INS	INS	INS	INS	0	0	0	0	INS	INS	INS	INS	0	0	0
chr1	12752988	12753198	-	1	DEL	1	1	1	1	1	DEL	1	1	DEL	1	DEL	1	1	1	1	1
chr1	12753872	12753872	+	0	0	0	0	0	0	0	0	0	INS	0	0	0	0	0	0	0	0
chr1	12786209	12786209	+	0	0	0	0	0	0	0	INS	0	0	INS	0	0	0	0	0	0	0
chr1	12799087	12799087	-	0	0	0	0	0	0	0	0	0	0	0	0	0	0	0	0	INS	0
chr1	12807984	12807984	None	0	0	0	0	0	0	0	INS	0	0	INS	0	0	0	0	0	0	0
chr1	12873905	12873905	None	0	0	INS	0	0	INS	0	0	0	0	0	0	INS	INS	0	0	0	0
chr1	12880679	12880679	+	0	INS	INS	0	INS	INS	INS	0	0	0	0	0	INS	INS	INS	0	0	0
chr1	12907267	12907481	+	1	DEL	DEL	DEL	DEL	DEL	DEL	1	1	1	1	1	DEL	DEL	DEL	1	DEL	1
chr1	12938714	12938714	None	0	0	0	0	0	0	0	0	0	INS	0	0	0	0	0	0	INS	0
chr1	12964976	12964976	-	0	0	0	0	0	0	0	0	0	INS	0	0	0	0	INS	0	INS	0
chr1	12966450	12966450	+	0	0	0	0	0	0	0	0	0	0	0	INS	0	0	0	0	INS	0
chr1	12990779	12990985	-	1	1	1	1	1	1	1	1	1	1	1	1	1	1	1	DEL	DEL	1
chr1	12991667	12991871	-	1	1	1	1	1	1	1	1	1	DEL	1	1	1	1	1	DEL	DEL	1
chr1	13031018	13031233	-	1	DEL	DEL	DEL	DEL	DEL	DEL	DEL	1	DEL	DEL	DEL	DEL	DEL	DEL	DEL	DEL	DEL
chr1	13041745	13041962	+	1	DEL	DEL	DEL	DEL	DEL	DEL	DEL	1	DEL	DEL	DEL	DEL	DEL	DEL	DEL	1	DEL
chr1	13044365	13044509	+	1	DEL	DEL	DEL	DEL	DEL	DEL	DEL	1	DEL	DEL	DEL	DEL	DEL	DEL	DEL	DEL	DEL
chr1	13100174	13100174	+	0	0	0	0	0	0	0	0	0	0	0	0	0	0	0	INS	INS	0
chr1	13108299	13108494	+	1	DEL	DEL	DEL	DEL	DEL	DEL	DEL	1	DEL	DEL	DEL	DEL	DEL	1	1	DEL	DEL
chr1	13135337	13135439	-	1	1	1	1	1	1	1	1	1	1	1	1	1	1	1	1	DEL	1
chr1	13150683	13150683	-	0	0	0	0	0	0	0	0	0	0	0	INS	0	0	0	INS	INS	INS
chr1	13160008	13160179	-	1	1	1	1	1	1	1	1	1	DEL	1	DEL	1	1	1	1	DEL	DEL
chr1	13180562	13180977	-	1	1	1	1	1	1	1	1	1	1	1	1	1	1	1	1	DEL	1
chr1	13314310	13314534	+	1	1	1	1	1	1	1	1	1	1	1	1	1	1	1	1	DEL	1
chr1	13367510	13367707	+	1	1	1	1	1	1	1	1	1	DEL	1	1	1	1	1	1	1	1
chr1	13374687	13374687	+	0	0	0	0	0	0	0	0	0	0	0	INS	0	0	0	0	0	0
chr1	13435381	13435585	+	1	1	1	1	1	1	1	1	1	1	1	1	1	1	1	1	DEL	1
chr1	13472240	13472417	-	1	1	1	1	1	1	1	1	1	1	1	1	1	1	1	1	DEL	1
chr1	13506113	13506323	+	1	1	1	1	1	1	1	1	1	1	1	1	1	1	1	DEL	DEL	1
chr1	13583340	13583340	None	0	INS	INS	INS	INS	INS	INS	INS	0	INS	INS	0	INS	INS	INS	0	0	INS
chr1	13623335	13623335	None	0	0	0	0	0	0	0	0	0	0	0	0	0	0	INS	INS	INS	0
chr1	13647207	13647207	-	0	0	0	0	0	0	0	0	0	0	0	INS	0	0	0	0	0	0
chr1	13676896	13676896	+	0	0	0	0	0	0	0	0	0	0	0	0	0	0	0	INS	0	0
chr1	13743986	13744179	+	1	1	1	1	1	1	1	1	1	1	1	1	1	1	1	1	DEL	1
chr1	14100505	14100505	None	0	0	0	0	0	0	0	0	0	INS	0	0	0	0	0	INS	INS	0
chr1	14474050	14474162	-	1	1	1	1	1	1	1	1	1	1	1	1	1	1	1	DEL	1	1
chr1	14474494	14474494	None	0	0	0	0	0	0	0	INS	0	0	0	0	0	0	0	INS	0	0
chr1	14648553	14648744	-	1	1	DEL	DEL	1	1	1	1	1	DEL	1	1	DEL	1	1	DEL	DEL	1
chr1	14654740	14654948	+	1	1	1	1	1	1	1	1	1	1	1	1	1	1	1	DEL	DEL	1
chr1	14665014	14665014	None	0	0	0	INS	0	0	0	INS	0	0	0	0	0	0	0	0	INS	0
chr1	14681451	14681451	None	0	0	0	0	0	0	0	0	0	INS	0	0	0	0	0	INS	INS	0
chr1	14742342	14742531	+	1	1	1	1	1	1	1	1	1	DEL	1	1	1	1	1	1	DEL	1
chr1	14871036	14871036	None	0	INS	INS	INS	0	0	0	0	0	INS	0	INS	INS	0	0	0	0	0
chr1	14932664	14932871	-	1	1	1	1	1	1	1	1	1	DEL	1	1	1	1	1	1	DEL	1
chr1	15126802	15126802	-	0	0	0	0	0	0	0	0	0	INS	0	0	0	0	0	0	0	0
chr1	15170144	15170144	None	0	0	0	0	0	0	0	0	0	0	0	0	0	0	0	INS	0	0
chr1	15256456	15256456	-	0	0	0	0	0	0	0	0	0	0	0	0	0	0	0	0	INS	0
chr1	15318732	15318732	None	0	0	0	0	0	0	0	0	0	INS	0	0	0	0	0	INS	0	0
chr1	15434297	15434524	-	1	1	1	1	1	1	1	1	1	DEL	1	1	1	1	1	1	1	1
chr1	15564612	15564823	+	1	1	1	1	1	1	1	1	1	1	1	1	1	1	1	1	DEL	1
chr1	15587289	15587289	+	0	0	0	0	0	0	0	0	0	INS	0	0	0	0	0	0	0	0
chr1	15603186	15603186	-	0	0	0	0	0	0	0	0	0	INS	0	0	0	0	0	0	0	0
chr1	15697791	15698031	+	1	1	1	1	1	1	1	1	1	DEL	1	1	1	1	1	DEL	DEL	1
chr1	15713292	15713292	-	0	0	0	0	0	0	0	0	0	0	0	0	0	0	0	0	INS	0
chr1	15891577	15891749	+	1	DEL	DEL	DEL	DEL	1	1	1	1	1	1	1	DEL	1	DEL	DEL	DEL	1
chr1	15894498	15894498	+	0	0	0	0	0	0	0	0	0	0	0	0	0	0	0	0	INS	0
chr1	15965059	15965059	+	0	0	0	0	0	0	0	0	0	INS	0	0	0	0	0	0	0	0
chr1	16017513	16017513	None	0	INS	INS	0	INS	INS	INS	0	0	0	0	INS	INS	INS	0	0	INS	0
chr1	16028338	16028543	+	1	DEL	DEL	DEL	DEL	DEL	DEL	DEL	1	DEL	DEL	DEL	DEL	DEL	DEL	1	DEL	DEL
chr1	16053450	16053450	None	0	0	0	0	0	0	0	0	0	INS	0	0	0	0	0	INS	0	0
chr1	16084343	16084343	None	0	0	0	0	0	0	0	0	0	0	0	0	0	INS	0	INS	0	0
chr1	16244275	16244275	None	0	0	0	0	0	0	0	0	0	INS	0	0	0	0	0	INS	INS	0
chr1	16636122	16636325	+	1	1	1	1	DEL	DEL	DEL	DEL	1	DEL	DEL	DEL	1	DEL	DEL	DEL	DEL	1
chr1	16636691	16636691	-	0	0	0	0	INS	INS	INS	INS	0	INS	INS	INS	0	INS	INS	INS	INS	0
chr1	16654731	16654863	-	1	1	1	1	1	1	1	1	1	1	1	1	1	1	1	1	DEL	1
chr1	16707048	16707249	+	1	1	1	1	1	DEL	DEL	DEL	1	DEL	DEL	DEL	1	DEL	DEL	DEL	1	1
chr1	16712151	16712336	-	1	1	1	1	1	1	1	DEL	1	1	1	1	1	DEL	1	DEL	1	1
chr1	16800916	16800916	None	0	0	0	0	0	0	0	0	0	0	0	0	0	0	0	INS	0	0
chr1	16878435	16878611	-	1	1	1	1	1	1	1	1	1	DEL	1	1	1	1	1	1	DEL	1
chr1	17155503	17155705	+	1	1	1	1	1	1	1	1	1	DEL	1	1	1	1	1	1	DEL	1
chr1	17182997	17183202	+	1	1	1	1	1	1	1	1	1	DEL	1	1	1	1	1	DEL	1	1
chr1	17224646	17224866	-	1	1	1	1	1	1	1	1	1	1	1	1	1	1	1	DEL	1	1
chr1	17301458	17301873	-	1	1	1	1	1	1	1	1	1	1	1	1	1	1	1	1	DEL	1
chr1	17646270	17646270	None	0	0	0	0	INS	0	0	0	0	INS	0	0	0	0	0	0	0	INS
chr1	17665935	17665935	+	0	INS	INS	0	0	0	0	0	0	INS	0	0	INS	0	0	0	0	0
chr1	17778419	17778614	-	1	DEL	DEL	DEL	1	1	1	1	1	1	1	1	DEL	1	1	1	1	DEL
chr1	17940891	17941122	-	1	1	1	1	1	1	1	1	1	DEL	1	1	1	1	1	1	DEL	DEL
chr1	18108511	18108719	+	1	1	1	1	1	1	1	1	1	1	1	1	1	1	1	1	DEL	1
chr1	18119986	18119986	None	0	0	0	0	0	0	0	0	0	0	0	INS	0	0	0	INS	INS	0
chr1	18446790	18446790	None	0	0	0	0	0	0	0	0	0	INS	0	0	0	0	0	0	INS	0
chr1	18605907	18605907	None	0	0	0	0	INS	0	0	0	0	0	0	0	0	INS	0	0	INS	0
chr1	19034172	19034172	+	0	0	0	0	0	0	0	0	0	0	0	0	0	0	0	0	INS	0
chr1	19134626	19134626	+	0	0	0	0	0	0	0	0	0	INS	0	0	0	0	0	0	0	0
chr1	19166685	19166928	+	1	1	1	1	1	1	1	1	1	DEL	1	1	1	1	1	1	1	1
chr1	19259202	19259202	None	0	0	0	0	INS	0	0	0	0	0	0	0	0	0	0	0	0	0
chr1	19284839	19284839	-	0	0	0	0	0	0	0	0	0	0	0	0	0	0	0	INS	0	0
chr1	19359047	19359254	-	1	1	1	1	1	1	1	1	1	1	1	1	1	1	1	1	DEL	1
chr1	19632534	19632534	None	0	0	0	0	0	0	0	0	0	0	0	0	0	0	0	0	INS	0
chr1	20921723	20921934	+	1	1	1	1	1	1	1	1	1	DEL	1	1	1	1	1	1	1	1
chr1	20935151	20935151	None	0	0	0	0	INS	INS	INS	INS	0	INS	0	0	0	0	INS	0	INS	0
chr1	20980686	20980686	None	0	0	0	0	0	0	0	0	0	0	0	0	0	INS	0	0	INS	0
chr1	21019180	21019180	-	0	0	0	0	INS	INS	INS	INS	0	INS	0	INS	0	INS	0	INS	0	0
chr1	21253507	21253507	-	0	0	0	0	0	0	0	0	0	INS	0	0	0	0	0	0	0	0
chr1	21304770	21304963	-	1	1	1	1	DEL	DEL	DEL	DEL	1	1	DEL	DEL	1	DEL	DEL	1	DEL	1
chr1	21309234	21310050	-	1	1	1	1	1	DEL	DEL	DEL	1	1	1	1	1	DEL	1	1	1	DEL
chr1	21315449	21315449	-	0	0	0	0	0	0	0	0	0	0	0	0	0	0	0	0	INS	0
chr1	21325052	21325257	+	1	1	1	1	1	1	1	1	1	DEL	1	1	1	1	1	DEL	DEL	1
chr1	21370609	21371087	+	1	1	1	1	1	1	1	1	1	1	1	1	1	1	1	1	DEL	1
chr1	21393249	21393249	None	0	0	INS	INS	INS	INS	INS	0	0	0	INS	INS	INS	INS	INS	0	INS	INS
chr1	21410087	21410087	+	0	0	0	0	0	0	0	0	0	0	0	0	0	0	0	0	INS	0
chr1	21433846	21433846	+	0	0	0	0	0	0	0	0	0	0	0	0	0	0	0	INS	0	0
chr1	21923985	21923985	None	0	0	0	0	0	0	0	0	0	0	0	0	0	0	0	INS	INS	0
chr1	21958852	21959048	-	1	1	1	1	1	1	1	1	1	1	1	1	1	1	1	1	DEL	1
chr1	21976558	21976558	-	0	0	0	0	0	0	0	0	0	0	0	0	0	0	0	INS	INS	0
chr1	22362935	22363106	-	1	1	1	1	1	1	1	1	1	1	1	1	1	1	1	1	DEL	1
chr1	22365971	22366229	+	1	1	1	1	1	1	1	1	1	DEL	1	1	1	1	1	DEL	1	DEL
chr1	22404575	22404575	None	0	0	0	0	0	0	0	0	0	0	0	0	0	0	0	INS	INS	0
chr1	22547448	22547639	-	1	1	1	1	1	1	1	1	1	1	1	1	1	1	1	1	DEL	1
chr1	22616489	22616489	+	0	0	0	0	0	0	0	0	0	0	0	0	0	0	0	INS	0	0
chr1	22629469	22629469	None	0	0	0	0	0	0	0	0	0	INS	0	0	0	0	0	0	INS	INS
chr1	22749585	22749585	+	0	0	0	0	0	0	0	0	0	0	0	0	0	0	0	0	INS	0
chr1	22756057	22756057	None	0	0	0	0	0	0	0	0	0	INS	0	0	0	0	0	INS	INS	0
chr1	22795038	22795038	None	0	INS	0	0	INS	INS	0	INS	0	INS	0	0	0	INS	0	INS	INS	0
chr1	22815570	22815570	None	0	0	0	0	INS	INS	0	0	0	INS	0	0	INS	INS	INS	0	0	0
chr1	23035197	23035197	-	0	0	0	0	0	0	0	0	0	INS	0	0	0	0	0	INS	0	0
chr1	23151813	23151813	-	0	0	0	0	0	0	0	0	0	0	0	0	0	0	0	INS	INS	0
chr1	23195483	23195483	+	0	0	0	0	0	0	0	0	0	0	0	0	0	0	0	INS	0	0
chr1	23251937	23251937	None	0	0	0	0	0	0	0	0	0	0	0	0	0	0	0	0	INS	0
chr1	23344968	23345125	+	1	1	1	1	1	1	1	1	1	DEL	1	1	1	1	1	1	1	1
chr1	23782010	23782010	-	0	0	0	0	0	0	0	0	0	0	0	0	0	0	0	0	INS	0
chr1	23803655	23803655	None	0	0	0	0	0	INS	0	INS	0	0	INS	INS	INS	0	INS	0	INS	INS
chr1	23863480	23863684	+	1	1	1	1	1	1	1	1	1	1	1	1	1	1	1	1	DEL	1
chr1	23881088	23881088	-	0	0	0	0	0	0	0	0	0	INS	0	0	0	0	0	INS	0	0
chr1	23908787	23908961	+	1	1	1	1	1	DEL	DEL	1	1	1	1	DEL	1	DEL	1	1	DEL	DEL
chr1	23913039	23913039	None	0	0	0	0	0	0	0	0	0	0	0	0	0	INS	0	INS	0	0
chr1	23939907	23939907	None	0	0	0	0	0	0	0	0	0	INS	0	0	0	0	0	INS	0	0
chr1	24016445	24016445	-	0	0	0	0	0	0	0	0	0	0	0	0	0	0	0	0	0	INS
chr1	24187890	24187890	None	0	0	0	0	0	0	0	0	0	0	0	0	0	0	0	0	INS	0
chr1	24194361	24194586	-	1	1	1	1	1	1	1	1	1	1	1	1	1	1	1	1	DEL	1
chr1	24323106	24323309	-	1	1	1	1	1	1	DEL	1	1	1	1	1	1	1	1	DEL	DEL	1
chr1	24359715	24359715	None	0	INS	0	0	0	INS	INS	0	0	0	INS	0	INS	INS	0	INS	0	INS
chr1	24559076	24559076	-	0	0	0	0	0	0	0	0	0	0	0	0	0	0	0	INS	0	0
chr1	24878077	24878077	None	0	0	0	0	INS	0	INS	0	0	0	0	0	0	0	0	0	0	0
chr1	25067710	25067878	+	1	1	1	1	1	1	1	1	1	1	1	1	1	1	1	1	DEL	1
chr1	25082592	25082592	None	0	0	0	0	0	0	0	0	0	INS	0	0	0	0	0	0	0	0
chr1	25225254	25225254	+	0	0	0	0	0	0	0	0	0	INS	0	0	0	0	0	0	0	0
chr1	25738369	25738369	None	0	0	0	0	0	0	0	0	0	INS	0	0	0	0	0	INS	INS	0
chr1	25812935	25813278	+	1	1	1	1	1	1	1	1	1	1	1	1	1	1	1	DEL	1	1
chr1	25920364	25920364	+	0	0	0	0	0	0	0	0	0	0	0	0	0	0	0	INS	0	0
chr1	26032745	26032945	+	1	1	1	1	DEL	DEL	1	DEL	1	1	DEL	DEL	1	DEL	1	1	DEL	1
chr1	26172643	26172643	-	0	0	0	0	0	0	0	0	0	0	0	0	0	0	0	INS	0	0
chr1	26801855	26802030	+	1	1	1	1	1	1	DEL	1	1	DEL	1	1	1	1	DEL	1	DEL	DEL
chr1	27357407	27357407	None	0	0	0	0	INS	0	0	INS	0	0	0	INS	0	0	0	0	0	0
chr1	27375910	27376113	-	1	1	1	1	DEL	DEL	1	1	1	DEL	1	DEL	1	1	1	1	1	1
chr1	28040839	28040839	None	0	0	0	0	0	0	0	0	0	0	0	0	0	0	0	INS	0	0
chr1	28220184	28220184	None	0	0	0	0	0	0	0	0	0	0	0	0	0	0	0	INS	INS	0
chr1	28432829	28433034	+	1	1	1	1	1	1	1	1	1	1	1	1	1	1	1	DEL	DEL	1
chr1	28441484	28441484	+	0	0	0	0	0	0	0	0	0	0	0	0	0	0	0	INS	0	0
chr1	28443062	28443062	+	0	0	0	0	0	0	0	0	0	0	0	0	0	0	0	0	INS	0
chr1	29082038	29082038	None	0	INS	INS	INS	0	0	0	0	0	0	0	0	INS	0	0	INS	0	0
chr1	29089238	29089238	None	0	INS	INS	0	0	0	0	0	0	0	0	0	INS	0	0	INS	INS	0
chr1	29254870	29254870	None	0	0	0	0	0	0	0	0	0	0	0	0	0	0	0	0	INS	0
chr1	29329062	29329062	None	0	0	INS	0	0	INS	0	0	0	0	0	0	0	0	0	0	INS	0
chr1	29363003	29363003	-	0	INS	INS	0	0	INS	0	INS	0	0	0	INS	INS	INS	0	0	0	INS
chr1	29873904	29873904	-	0	0	0	0	0	0	0	0	0	0	0	0	0	0	0	0	INS	0
chr1	30213009	30213009	None	0	0	0	0	0	0	0	0	0	0	0	0	0	0	0	INS	INS	0
chr1	30358697	30358697	None	0	0	0	0	0	0	0	0	0	0	0	0	0	0	0	INS	0	0
chr1	30466416	30466416	None	0	0	0	0	0	0	0	0	0	0	0	0	0	0	0	INS	0	0
chr1	30641060	30641273	-	1	1	1	1	1	1	1	1	1	1	1	1	1	1	1	DEL	DEL	1
chr1	30653600	30653600	None	0	0	0	0	0	0	0	0	0	0	0	0	0	0	0	INS	0	0
chr1	30968887	30968887	None	0	0	0	0	0	0	INS	0	0	0	0	0	0	0	0	INS	0	INS
chr1	31164631	31164751	+	1	DEL	1	1	1	1	1	1	1	1	1	1	DEL	1	1	1	1	1
chr1	31179554	31179554	-	0	0	0	0	0	0	0	0	0	INS	0	0	0	0	0	0	0	0
chr1	31217671	31217671	None	0	0	0	0	0	0	0	0	0	0	0	0	0	0	0	0	INS	0
chr1	31700114	31700114	None	0	0	0	0	0	0	0	0	0	0	0	0	0	0	0	0	INS	0
chr1	31773853	31773853	+	0	0	0	0	0	0	0	0	0	0	0	0	0	0	0	INS	0	0
chr1	32681649	32681850	+	1	1	1	1	1	DEL	DEL	DEL	1	DEL	DEL	1	1	1	DEL	1	DEL	DEL
chr1	32827408	32827408	-	0	0	0	0	0	0	0	0	0	0	0	0	0	0	0	INS	INS	0
chr1	33047585	33047788	+	1	1	1	1	1	1	1	1	1	1	1	1	1	1	1	1	DEL	1
chr1	33251790	33252031	+	1	1	1	1	1	1	DEL	1	1	DEL	1	DEL	1	1	1	1	DEL	1
chr1	33349252	33349252	None	0	0	0	0	0	0	0	0	0	0	0	0	0	0	0	INS	0	0
chr1	33390628	33390786	-	1	1	1	1	DEL	DEL	DEL	DEL	1	DEL	DEL	DEL	1	DEL	DEL	DEL	DEL	DEL
chr1	33421708	33421708	None	0	0	0	0	0	0	0	0	0	0	0	0	0	0	0	0	INS	0
chr1	33447075	33447075	None	0	0	0	0	0	0	0	0	0	0	0	0	0	0	0	INS	0	0
chr1	33512690	33513277	-	1	1	1	1	1	1	1	1	1	1	1	1	1	1	1	1	DEL	1
chr1	33523429	33523429	None	0	0	0	0	0	0	0	0	0	INS	0	0	0	0	0	INS	0	0
chr1	33575708	33575708	None	0	0	0	0	0	0	0	0	0	0	0	0	0	0	0	INS	0	0
chr1	33620883	33620883	None	0	0	0	0	0	0	0	0	0	INS	0	0	0	0	0	0	INS	0
chr1	33718236	33718432	+	1	1	1	1	1	1	1	1	1	1	1	1	1	1	1	1	DEL	1
chr1	33743117	33743117	None	0	0	0	0	0	0	0	0	0	0	0	0	0	0	0	0	INS	0
chr1	33748334	33748334	+	0	0	0	0	0	0	0	0	0	0	0	0	0	0	0	INS	0	0
chr1	33774785	33774997	+	1	DEL	DEL	DEL	1	1	DEL	1	1	DEL	1	1	DEL	DEL	1	DEL	DEL	1
chr1	33779615	33779824	+	1	1	1	1	1	1	1	1	1	DEL	1	1	1	1	1	DEL	DEL	1
chr1	33801569	33801790	+	1	1	1	1	1	1	1	1	1	1	1	1	1	1	1	1	DEL	1
chr1	33929378	33929581	+	1	1	1	1	1	1	1	1	1	DEL	1	1	1	1	1	DEL	DEL	1
chr1	33935857	33935857	+	0	0	0	0	0	0	0	0	0	INS	0	0	0	0	0	0	0	0
chr1	33940490	33940490	+	0	INS	INS	INS	0	0	0	0	0	0	0	0	0	0	0	0	INS	0
chr1	33942150	33942352	-	1	1	1	1	1	1	1	1	1	DEL	1	1	1	1	1	DEL	DEL	DEL
chr1	33979316	33979316	-	0	INS	INS	0	0	0	0	0	0	0	0	0	INS	0	0	0	0	0
chr1	34033701	34033701	None	0	0	0	0	0	0	0	0	0	INS	0	0	0	0	0	INS	INS	0
chr1	34059620	34059722	-	1	1	1	1	1	1	1	1	1	DEL	1	1	1	DEL	1	DEL	DEL	DEL
chr1	34086556	34086770	-	1	1	1	1	1	1	1	1	1	DEL	1	1	1	DEL	1	DEL	1	1
chr1	34112261	34112261	-	0	0	0	0	0	0	0	0	0	INS	0	0	0	0	0	INS	0	0
chr1	34145319	34145500	-	1	1	1	1	1	1	1	1	1	DEL	1	1	1	1	1	DEL	DEL	1
chr1	34147336	34147499	-	1	1	1	1	1	1	1	1	1	1	1	DEL	1	DEL	1	1	DEL	1
chr1	34169435	34169610	+	1	DEL	DEL	DEL	DEL	DEL	1	DEL	1	DEL	DEL	1	DEL	DEL	DEL	DEL	DEL	DEL
chr1	34241347	34241347	None	0	0	0	INS	0	0	0	0	0	0	0	0	0	0	0	0	INS	0
chr1	34315542	34316050	-	1	1	1	1	1	1	1	1	1	DEL	1	1	1	1	1	1	1	1
chr1	34350834	34350834	None	0	0	0	0	0	0	0	0	0	INS	0	0	0	0	0	INS	INS	0
chr1	34583497	34583624	+	1	1	1	1	1	1	1	1	1	1	1	1	1	1	1	1	DEL	1
chr1	34585817	34586018	+	1	1	1	1	1	1	1	1	1	1	1	1	1	1	1	1	DEL	1
chr1	34620827	34621054	-	1	1	1	1	DEL	1	1	1	1	DEL	DEL	DEL	1	DEL	1	DEL	DEL	1
chr1	34955741	34955741	None	0	INS	INS	INS	0	0	0	0	0	0	0	0	INS	0	0	0	0	0
chr1	34994466	34994638	-	1	1	1	1	1	1	1	1	1	1	1	1	1	1	1	1	DEL	1
chr1	35044128	35044357	-	1	1	1	1	1	1	1	1	1	1	1	1	1	DEL	1	1	1	1
chr1	35173132	35173258	+	1	1	1	1	1	1	1	1	1	DEL	1	1	1	1	1	DEL	1	1
chr1	35307865	35307865	+	0	0	0	0	0	0	0	0	0	0	0	0	0	0	0	0	INS	0
chr1	35367532	35367709	+	1	1	1	1	1	1	1	1	1	1	1	1	1	1	1	1	DEL	1
chr1	35462789	35462789	None	0	0	0	0	0	INS	0	INS	0	0	0	0	0	0	0	0	0	0
chr1	35492293	35492489	-	1	1	1	1	1	1	1	1	1	1	1	1	1	1	1	1	DEL	1
chr1	35760828	35761032	+	1	1	1	1	1	1	1	1	1	DEL	1	1	1	1	1	1	1	1
chr1	35878856	35878856	+	0	0	0	0	0	0	0	0	0	0	0	0	0	0	0	INS	0	0
chr1	35943136	35943136	None	0	0	0	0	0	0	0	0	0	0	0	0	0	0	0	INS	0	0
chr1	36015730	36015730	None	0	0	0	0	0	0	0	0	0	INS	0	0	0	0	0	INS	0	0
chr1	36022873	36023080	+	1	1	1	1	1	1	1	1	1	DEL	1	1	1	1	1	DEL	DEL	1
chr1	36027825	36027825	-	0	0	0	0	0	0	0	0	0	INS	0	0	0	0	0	INS	INS	0
chr1	36037415	36037527	+	1	1	1	1	1	1	1	1	1	DEL	1	1	1	1	DEL	DEL	1	1
chr1	36045686	36045831	-	1	1	1	1	1	DEL	1	DEL	1	1	1	1	1	1	1	1	1	1
chr1	36052988	36052988	None	0	0	0	0	0	0	0	0	0	0	0	0	0	0	0	INS	INS	0
chr1	36057309	36057309	+	0	0	0	0	0	INS	0	INS	0	0	0	INS	0	0	0	0	INS	0
chr1	36099209	36099209	None	0	0	0	0	0	0	0	0	0	0	0	0	0	0	0	0	INS	0
chr1	36103477	36103477	+	0	0	0	0	0	0	0	0	0	0	0	INS	0	0	0	0	0	0
chr1	36108527	36108746	+	1	1	1	1	1	1	1	1	1	DEL	1	DEL	1	1	1	DEL	DEL	1
chr1	36183327	36183327	None	0	0	0	0	0	INS	0	INS	0	INS	0	0	0	0	0	0	0	0
chr1	36220638	36220794	+	1	1	1	1	1	1	1	1	1	1	1	1	1	1	1	DEL	1	1
chr1	36223469	36223469	-	0	0	0	0	0	0	0	0	0	0	0	0	0	0	0	INS	0	0
chr1	36262999	36262999	None	0	0	0	0	INS	0	0	0	0	0	0	INS	0	0	0	0	0	0
chr1	36316677	36316885	-	1	1	1	1	1	1	1	1	1	1	1	1	1	1	1	1	DEL	1
chr1	36330875	36331086	+	1	1	1	1	1	1	1	1	1	1	1	1	1	1	1	1	DEL	1
chr1	36412084	36412084	+	0	0	0	0	0	0	0	0	0	0	0	0	0	0	0	0	INS	0
chr1	36446130	36446130	+	0	0	0	0	0	0	0	0	0	0	0	0	0	0	0	INS	INS	0
chr1	36572559	36572559	None	0	0	0	0	0	0	0	0	0	INS	0	0	0	0	0	0	INS	0
chr1	36749769	36749769	None	0	0	0	0	0	0	0	0	0	0	0	0	0	0	0	0	INS	0
chr1	36753099	36753099	-	0	0	0	0	0	INS	0	0	0	0	0	INS	0	0	0	0	0	0
chr1	36761269	36761269	+	0	0	0	0	0	0	0	0	0	0	0	0	0	0	0	INS	0	0
chr1	36844694	36844694	None	0	0	0	0	INS	0	0	0	0	0	0	0	0	0	INS	0	0	0
chr1	36848126	36848320	+	1	1	1	1	1	1	1	1	1	1	1	1	1	1	1	1	DEL	1
chr1	36855456	36855456	None	0	0	0	0	0	0	0	0	0	INS	0	0	0	0	0	0	0	0
chr1	36876473	36876671	+	1	1	1	1	DEL	DEL	1	DEL	1	1	DEL	1	1	DEL	DEL	1	DEL	DEL
chr1	36889061	36889171	+	1	1	1	1	1	1	1	1	1	DEL	1	1	1	1	1	1	DEL	1
chr1	36910008	36910208	+	1	1	1	1	1	1	1	1	1	DEL	1	1	1	1	1	DEL	DEL	1
chr1	37001751	37001751	None	0	0	0	0	0	0	0	0	0	INS	0	0	0	0	0	INS	0	0
chr1	37007006	37007006	+	0	0	0	0	0	INS	0	INS	0	0	0	0	0	INS	0	0	0	INS
chr1	37029045	37029268	+	1	1	1	1	1	1	1	1	1	1	1	1	1	1	1	1	DEL	1
chr1	37069346	37069346	+	0	0	0	0	INS	0	0	0	0	0	INS	0	0	0	INS	INS	INS	0
chr1	37362973	37362973	-	0	0	0	0	0	INS	0	INS	0	0	0	0	0	INS	0	0	0	0
chr1	37539130	37539334	+	1	1	1	1	1	1	1	1	1	1	1	1	1	1	1	DEL	1	1
chr1	37558395	37558395	+	0	0	0	0	0	0	0	0	0	0	0	0	0	0	0	0	INS	0
chr1	37580779	37580779	None	0	0	0	0	INS	INS	0	INS	0	0	INS	0	0	INS	INS	INS	INS	0
chr1	37639433	37639433	None	0	0	0	0	0	0	0	0	0	0	0	0	0	0	0	0	INS	0
chr1	37711702	37711910	+	1	1	1	1	1	1	1	1	1	1	1	1	1	1	1	DEL	1	1
chr1	37719954	37719954	-	0	0	0	0	0	0	0	0	0	0	0	0	0	0	0	INS	0	0
chr1	37942436	37942436	-	0	0	0	0	0	0	0	0	0	0	0	0	0	0	0	INS	INS	0
chr1	38070832	38071025	-	1	1	1	1	1	1	1	1	1	1	1	1	1	1	1	DEL	DEL	1
chr1	38073581	38073807	+	1	1	1	1	1	1	1	1	1	1	1	1	1	1	1	DEL	1	1
chr1	38228163	38228163	-	0	0	0	0	0	0	0	0	0	0	0	0	0	0	0	0	INS	0
chr1	38247588	38247804	+	1	1	1	1	1	1	1	1	1	1	1	1	1	1	1	1	DEL	DEL
chr1	38293656	38294031	-	1	1	1	1	1	1	1	1	1	1	1	1	1	1	1	DEL	1	1
chr1	38331144	38331312	+	1	1	1	1	1	1	1	1	1	1	1	1	1	1	1	1	DEL	1
chr1	38479306	38479306	None	0	0	0	0	0	0	0	0	0	0	0	0	0	0	0	INS	INS	0
chr1	38486849	38487147	-	1	1	1	1	1	1	1	1	1	1	1	DEL	1	1	1	1	1	1
chr1	38536808	38537008	-	1	1	1	1	1	1	1	1	1	1	1	1	1	1	1	1	DEL	1
chr1	38562873	38563037	-	1	1	1	1	1	1	1	1	1	1	1	1	1	1	1	1	DEL	1
chr1	38636173	38636173	-	0	0	0	0	0	0	0	0	0	0	0	0	0	0	0	0	INS	0
chr1	38949019	38949218	+	1	1	1	1	1	1	1	1	1	DEL	1	1	1	1	1	1	DEL	1
chr1	38992657	38992865	+	1	1	1	1	1	1	DEL	1	1	DEL	1	DEL	DEL	1	DEL	DEL	DEL	1
chr1	39085385	39085532	+	1	1	1	1	1	1	1	1	1	1	1	1	1	1	1	1	DEL	1
chr1	39161199	39161199	-	0	0	0	0	0	0	0	0	0	0	0	0	0	0	INS	0	0	0
chr1	39435507	39435729	+	1	1	1	1	1	1	1	1	1	1	1	1	1	1	1	1	DEL	1
chr1	39458213	39458213	None	0	0	0	0	0	INS	0	INS	0	0	0	0	0	0	0	0	0	0
chr1	39462516	39462516	-	0	0	0	0	0	0	0	0	0	0	0	0	0	0	0	INS	0	0
chr1	39489424	39489899	-	1	1	1	1	1	1	1	1	1	1	1	1	1	1	1	1	1	DEL
chr1	39503039	39503039	+	0	0	0	0	0	0	0	0	0	INS	0	0	0	0	0	INS	INS	0
chr1	39539784	39539784	None	0	0	0	0	0	INS	0	INS	0	0	0	0	0	0	0	0	0	0
chr1	39653508	39653631	+	1	1	1	1	1	1	1	DEL	1	DEL	1	1	1	1	1	1	DEL	1
chr1	39804755	39804951	-	1	DEL	DEL	DEL	DEL	DEL	1	DEL	1	1	DEL	1	DEL	DEL	DEL	DEL	DEL	1
chr1	39824099	39824099	None	0	0	0	0	0	0	0	0	0	0	0	0	0	INS	0	0	0	0
chr1	39826140	39826346	-	1	1	1	1	1	1	1	1	1	DEL	1	1	1	1	1	DEL	DEL	1
chr1	39879475	39879679	+	1	1	1	1	1	1	1	1	1	1	1	1	1	1	1	1	DEL	1
chr1	39947283	39947481	-	1	1	1	1	1	1	1	1	1	1	1	1	1	DEL	1	1	1	DEL
chr1	40452121	40452121	-	0	0	0	0	0	0	0	0	0	0	0	0	0	0	0	0	INS	0
chr1	40621574	40621772	+	1	1	DEL	DEL	1	DEL	1	DEL	1	DEL	1	1	DEL	DEL	1	DEL	DEL	DEL
chr1	41273979	41273979	None	0	0	0	0	0	0	0	0	0	INS	0	0	0	0	0	0	0	0
chr1	41646507	41646507	None	0	INS	0	0	INS	0	0	0	0	0	INS	0	INS	INS	0	0	0	0
chr1	41700412	41700412	None	0	0	0	0	0	0	0	0	0	INS	0	0	0	0	0	INS	INS	0
chr1	41827254	41827468	+	1	1	1	1	1	1	1	1	1	1	1	1	1	1	1	1	DEL	1
chr1	42002733	42002733	None	0	0	0	0	0	0	0	0	0	0	0	0	0	0	0	0	INS	0
chr1	42099473	42099473	None	0	0	0	0	0	0	0	0	0	0	0	0	0	0	0	INS	0	0
chr1	42260152	42260152	None	0	0	0	0	0	0	0	0	0	INS	0	0	0	0	0	0	INS	0
chr1	42482862	42482862	None	0	0	0	0	0	0	0	0	0	INS	0	0	0	0	0	INS	INS	0
chr1	42773673	42773673	-	0	0	0	0	0	0	0	0	0	0	0	0	0	0	0	0	INS	0
chr1	42846084	42846302	+	1	1	1	1	1	1	1	1	1	DEL	1	1	1	1	1	DEL	1	DEL
chr1	42853181	42853181	+	0	0	0	0	0	0	0	0	0	0	0	0	0	0	0	INS	0	0
chr1	42925415	42925415	+	0	0	0	0	0	0	0	0	0	0	0	0	0	0	0	0	INS	0
chr1	43015457	43015457	None	0	0	0	0	0	0	0	0	0	0	0	0	0	0	0	0	INS	0
chr1	43116295	43116295	+	0	0	0	0	0	0	0	0	0	INS	0	0	0	0	0	0	INS	0
chr1	43122528	43122528	+	0	0	0	0	0	0	0	0	0	INS	0	0	0	0	0	INS	INS	0
chr1	43178256	43178497	+	1	1	1	1	1	1	1	1	1	DEL	1	1	1	1	1	1	1	1
chr1	43227876	43227876	None	0	0	0	0	0	0	0	0	0	INS	0	0	0	0	0	INS	0	0
chr1	43349987	43349987	None	0	0	INS	0	0	INS	0	0	0	INS	INS	INS	0	INS	0	INS	INS	0
chr1	43396280	43396280	None	0	INS	0	0	INS	INS	0	INS	0	0	INS	INS	0	INS	0	0	INS	0
chr1	43410580	43410580	None	0	INS	INS	INS	INS	INS	0	INS	0	0	INS	INS	0	INS	0	0	0	INS
chr1	43545267	43545267	+	0	0	0	0	0	0	0	0	0	0	0	0	0	0	0	0	0	INS
chr1	43622408	43623158	-	1	1	1	1	1	1	1	1	1	1	1	1	1	1	1	1	DEL	1
chr1	43632686	43632686	None	0	0	0	0	0	0	0	0	0	0	0	0	0	0	0	0	INS	0
chr1	43636966	43636966	-	0	0	0	0	0	0	0	0	0	0	0	0	0	0	0	0	INS	0
chr1	43713781	43713781	+	0	0	0	0	0	0	0	0	0	INS	0	0	0	0	0	INS	INS	0
chr1	43754400	43754614	+	1	1	1	1	1	1	1	1	1	1	1	1	1	1	1	DEL	1	DEL
chr1	43898612	43898817	-	1	1	1	1	1	1	1	1	1	DEL	1	1	1	1	1	DEL	1	1
chr1	43940582	43940582	+	0	0	0	0	0	0	0	0	0	INS	0	0	0	0	0	INS	INS	0
chr1	43948565	43948770	-	1	1	1	1	1	1	1	1	1	1	1	1	1	1	1	1	DEL	1
chr1	43949851	43950056	+	1	1	1	1	1	1	1	1	1	DEL	1	1	1	1	1	DEL	DEL	1
chr1	43988258	43988432	+	1	1	1	1	1	1	1	1	1	DEL	1	1	1	1	1	1	1	1
chr1	44044507	44044507	-	0	0	0	0	0	0	0	0	0	0	0	0	0	0	0	INS	0	0
chr1	44052676	44052676	None	0	0	0	0	0	0	0	0	0	0	0	0	0	0	0	INS	INS	0
chr1	44207251	44207251	None	0	0	0	0	INS	0	0	0	0	INS	0	0	0	0	0	0	0	0
chr1	44586147	44586358	-	1	DEL	DEL	DEL	DEL	DEL	1	DEL	1	DEL	DEL	DEL	1	DEL	1	DEL	DEL	DEL
chr1	44998344	44998480	-	1	1	1	1	1	1	1	1	1	DEL	1	1	1	1	1	1	1	1
chr1	45268463	45268463	+	0	INS	INS	0	INS	INS	0	INS	0	0	INS	INS	0	INS	0	0	0	0
chr1	45281730	45281730	None	0	0	0	0	0	0	0	0	0	INS	0	0	0	INS	0	0	0	0
chr1	45488167	45488427	+	1	1	1	1	1	1	1	1	1	1	1	1	1	1	1	1	DEL	1
chr1	45524472	45524472	None	0	0	0	0	INS	0	0	0	0	0	0	0	0	INS	0	INS	0	0
chr1	45623622	45623622	None	0	INS	INS	INS	INS	INS	0	INS	0	0	INS	0	0	INS	0	0	0	INS
chr1	45638298	45638298	-	0	0	0	0	0	0	0	0	0	0	0	0	0	0	0	INS	0	0
chr1	45665238	45665238	-	0	0	0	0	INS	0	0	0	0	0	0	0	0	INS	0	0	INS	0
chr1	45725774	45725972	-	1	1	1	1	1	1	1	1	1	1	1	1	1	1	1	1	DEL	1
chr1	45881945	45882131	+	1	1	1	1	1	1	1	1	1	1	1	1	1	1	1	DEL	1	1
chr1	46341324	46341466	-	1	DEL	1	1	DEL	1	1	1	1	1	1	DEL	1	1	1	1	1	1
chr1	46616725	46616933	-	1	DEL	DEL	DEL	DEL	DEL	1	DEL	1	DEL	DEL	DEL	1	DEL	1	DEL	DEL	DEL
chr1	46842762	46842993	+	1	DEL	1	1	1	1	1	1	1	1	1	1	1	1	1	1	1	1
chr1	46939699	46939912	+	1	DEL	DEL	DEL	DEL	DEL	1	DEL	1	DEL	DEL	DEL	DEL	DEL	DEL	DEL	DEL	DEL
chr1	47157060	47157247	-	1	1	1	1	DEL	DEL	DEL	DEL	1	1	DEL	DEL	1	DEL	DEL	DEL	1	1
chr1	47225123	47225343	-	1	1	1	1	1	1	1	1	1	DEL	1	1	1	1	1	1	1	1
chr1	47721321	47721321	-	0	0	0	0	INS	0	0	0	0	INS	0	0	0	0	0	INS	INS	0
chr1	47830923	47831135	-	1	1	1	1	1	1	1	1	1	DEL	1	1	1	1	1	DEL	DEL	1
chr1	48050010	48050210	+	1	DEL	DEL	1	1	1	1	1	1	DEL	1	1	1	1	1	DEL	DEL	DEL
chr1	48076916	48076916	None	0	INS	INS	0	0	0	0	0	0	0	0	0	0	0	0	0	INS	0
chr1	48088815	48088815	-	0	0	0	0	0	0	0	0	0	INS	0	0	0	0	0	0	0	0
chr1	48332180	48332180	None	0	0	0	0	0	0	0	0	0	0	0	0	0	0	0	INS	0	0
chr1	48721460	48721460	None	0	0	0	0	INS	INS	INS	INS	0	0	INS	INS	0	INS	0	0	0	0
chr1	49021553	49021553	-	0	0	0	0	0	0	0	0	0	0	0	0	0	0	0	0	INS	0
chr1	49099138	49099312	-	1	1	1	1	1	1	1	1	1	1	1	1	1	1	1	DEL	1	DEL
chr1	49306178	49306178	None	0	0	0	0	0	0	0	0	0	0	0	0	0	INS	0	0	INS	0
chr1	49572734	49572734	-	0	0	0	0	0	0	0	0	0	0	0	0	0	0	0	0	INS	0
chr1	49620591	49620817	+	1	1	1	1	1	1	1	1	1	1	1	1	1	1	1	1	DEL	1
chr1	49810069	49810069	-	0	0	0	0	0	0	0	0	0	0	0	0	0	0	0	INS	0	0
chr1	49972588	49972793	-	1	1	1	1	1	1	1	1	1	DEL	1	1	1	1	1	1	1	1
chr1	49988009	49988009	-	0	0	0	0	0	0	0	0	0	0	0	0	0	0	0	INS	0	0
chr1	50056610	50056610	None	0	0	0	0	0	0	0	0	0	INS	0	0	0	INS	0	0	INS	0
chr1	50593400	50593615	-	1	DEL	DEL	DEL	1	1	1	1	1	DEL	1	1	1	1	1	DEL	DEL	1
chr1	51199227	51199407	+	1	1	1	1	1	1	1	1	1	DEL	1	1	1	1	1	1	1	1
chr1	51400866	51400866	-	0	0	0	0	0	0	0	0	0	INS	0	0	0	0	0	0	INS	0
chr1	51453189	51453189	+	0	0	0	0	0	0	0	0	0	0	0	0	0	0	0	INS	0	0
chr1	51537228	51537228	None	0	0	0	0	0	0	0	0	0	INS	0	0	0	INS	0	INS	INS	0
chr1	51561378	51561559	-	1	1	1	1	1	1	1	1	1	DEL	1	1	1	1	1	DEL	DEL	DEL
chr1	51577857	51577857	+	0	0	0	0	0	0	0	0	0	0	0	0	0	0	0	INS	0	0
chr1	51642539	51642732	+	1	1	1	1	1	1	1	1	1	1	1	1	1	1	1	DEL	DEL	1
chr1	51728960	51728960	+	0	0	0	0	0	0	0	0	0	INS	0	0	0	0	0	INS	0	0
chr1	51744844	51744844	None	0	INS	INS	0	INS	0	0	0	0	INS	0	0	0	INS	0	INS	INS	0
chr1	51902252	51902252	-	0	0	0	0	0	0	0	0	0	0	0	0	0	0	0	0	0	INS
chr1	52094358	52094564	-	1	1	1	1	1	1	1	1	1	DEL	1	1	1	1	1	DEL	DEL	1
chr1	52313474	52313474	-	0	0	0	0	0	0	0	0	0	0	0	0	INS	0	0	INS	0	0
chr1	52361491	52361659	-	1	1	1	1	1	1	1	1	1	DEL	1	1	1	1	DEL	DEL	DEL	DEL
chr1	52628194	52628194	None	0	0	0	0	0	0	0	0	0	INS	0	0	0	0	0	INS	0	0
chr1	52638904	52639097	-	1	1	1	1	DEL	1	DEL	1	1	DEL	1	1	1	DEL	DEL	DEL	DEL	DEL
chr1	52722625	52722625	None	0	0	0	0	INS	0	INS	0	0	0	0	0	0	0	0	0	0	INS
chr1	52726278	52726278	None	0	0	0	0	INS	0	0	0	0	0	0	0	0	0	INS	INS	0	0
chr1	52735035	52735035	+	0	0	0	0	INS	0	INS	0	0	INS	0	0	0	INS	INS	0	INS	INS
chr1	52748237	52748451	+	1	1	1	1	DEL	1	DEL	1	1	DEL	1	1	1	DEL	DEL	DEL	DEL	DEL
chr1	52773529	52773529	None	0	0	0	0	0	0	0	0	0	INS	0	0	0	0	0	INS	0	INS
chr1	52808896	52808896	None	0	0	0	0	INS	0	0	0	0	0	0	0	0	0	0	INS	INS	0
chr1	52889162	52889162	-	0	0	0	0	0	0	0	0	0	INS	0	0	0	0	0	0	0	0
chr1	52913724	52913724	None	0	0	0	0	0	0	0	0	0	0	0	0	0	0	0	INS	0	INS
chr1	52939444	52939614	-	1	1	1	1	1	1	1	1	1	DEL	1	1	1	1	1	1	DEL	1
chr1	52967039	52967250	+	1	1	1	1	DEL	1	DEL	1	1	DEL	1	1	1	1	DEL	DEL	DEL	1
chr1	53023964	53023964	+	0	0	0	0	0	0	0	0	0	INS	0	0	0	0	0	0	INS	0
chr1	53065686	53065871	+	1	1	1	1	1	1	1	1	1	DEL	1	1	1	1	1	1	DEL	1
chr1	53224135	53224329	+	1	1	1	1	1	1	1	1	1	DEL	1	1	1	1	DEL	1	1	1
chr1	53272029	53272197	+	1	1	1	1	1	1	1	1	1	1	1	1	1	1	1	1	DEL	1
chr1	53288760	53288760	+	0	0	0	0	0	0	0	0	0	INS	0	0	0	0	0	INS	0	0
chr1	53360378	53360378	+	0	0	0	0	0	0	0	0	0	0	0	0	0	0	0	INS	0	0
chr1	53789057	53789170	+	1	1	1	1	1	1	1	1	1	1	1	1	1	1	1	1	DEL	1
chr1	53830086	53830086	-	0	0	0	0	INS	0	INS	0	0	0	0	0	0	INS	0	0	0	0
chr1	53929757	53929757	-	0	0	0	0	0	0	0	0	0	INS	0	0	0	0	0	0	0	0
chr1	53936864	53937053	-	1	1	1	1	1	1	1	1	1	1	1	1	1	1	1	1	DEL	1
chr1	54045315	54045315	None	0	0	0	0	0	0	0	0	0	0	0	0	0	0	0	0	INS	0
chr1	54098591	54098794	+	1	1	1	1	1	1	1	1	1	DEL	1	1	1	1	1	1	DEL	1
chr1	54460920	54460920	None	0	0	0	0	0	0	0	0	0	INS	0	0	0	0	0	INS	INS	0
chr1	54477747	54477747	-	0	0	0	0	0	0	0	0	0	INS	0	0	0	0	0	INS	0	0
chr1	54677389	54677389	-	0	0	0	0	0	0	0	0	0	0	0	0	0	0	INS	0	0	0
chr1	54720912	54720912	-	0	0	0	0	0	0	0	0	0	INS	0	0	0	0	0	0	INS	0
chr1	54893776	54893776	-	0	0	0	0	0	0	0	0	0	0	0	0	0	0	0	0	INS	0
chr1	54916579	54916579	-	0	0	0	0	0	0	0	0	0	0	0	0	0	0	0	INS	0	0
chr1	54944016	54944235	-	1	1	1	1	1	1	1	1	1	DEL	1	1	1	DEL	DEL	DEL	DEL	DEL
chr1	54961151	54961151	-	0	0	0	0	0	0	0	0	0	INS	0	0	0	0	0	0	0	0
chr1	54999891	55000090	+	1	1	1	1	1	1	1	1	1	1	1	1	1	1	1	1	DEL	1
chr1	55104446	55104446	-	0	0	0	0	0	0	0	0	0	0	0	0	0	0	0	0	INS	0
chr1	55119267	55119267	+	0	0	0	0	0	0	0	0	0	0	0	0	0	0	0	INS	0	0
chr1	55126005	55126005	+	0	0	0	0	INS	0	INS	0	0	INS	0	0	0	0	0	0	0	0
chr1	55148533	55148533	+	0	0	0	0	INS	0	INS	0	0	0	0	0	0	0	0	0	0	0
chr1	55158301	55158301	-	0	0	0	0	0	0	0	0	0	0	0	0	0	0	0	INS	INS	0
chr1	55163353	55163552	-	1	1	1	1	1	1	1	1	1	DEL	1	1	1	1	1	DEL	1	1
chr1	55172312	55172724	-	1	1	1	1	DEL	1	DEL	1	1	DEL	1	1	1	DEL	1	DEL	DEL	1
chr1	55176301	55176301	+	0	0	0	0	0	0	0	0	0	0	0	0	0	INS	0	0	0	0
chr1	55235889	55235889	None	0	0	0	0	0	0	0	0	0	0	0	0	0	0	0	INS	INS	0
chr1	55261289	55261289	-	0	0	0	0	0	0	0	0	0	0	0	0	0	0	0	0	INS	0
chr1	55292007	55292007	-	0	0	0	0	0	0	0	0	0	0	0	INS	0	0	0	0	0	0
chr1	55319111	55319276	-	1	1	1	1	1	1	1	1	1	1	1	1	1	1	1	1	DEL	1
chr1	55369418	55369418	-	0	0	0	0	0	0	0	0	0	INS	0	0	0	0	0	0	0	0
chr1	55728756	55729035	+	1	1	1	1	1	1	1	1	1	1	1	1	1	1	1	1	DEL	1
chr1	55910007	55910007	None	0	0	0	0	0	0	0	0	0	INS	0	0	0	0	0	INS	0	0
chr1	56211189	56211189	None	0	0	0	0	0	0	0	0	0	0	0	0	0	INS	0	0	INS	0
chr1	56265187	56265340	-	1	1	1	1	DEL	1	1	1	1	1	1	1	1	1	1	1	1	1
chr1	56374375	56374375	-	0	0	0	0	0	0	0	0	0	0	0	0	0	0	0	0	0	INS
chr1	56555484	56555484	None	0	0	0	0	0	0	0	0	0	0	0	0	0	0	0	INS	0	0
chr1	56583181	56583181	+	0	0	0	0	0	0	0	0	0	0	0	0	0	0	0	0	INS	0
chr1	56973811	56974032	-	1	1	1	1	1	1	1	1	1	1	1	1	1	1	1	1	DEL	1
chr1	57069840	57069840	-	0	0	0	0	0	0	0	0	0	0	0	0	0	0	0	0	INS	0
chr1	57383934	57383934	-	0	0	0	0	0	0	0	0	0	INS	0	0	0	0	0	INS	0	0
chr1	57404228	57404449	+	1	1	1	1	1	1	1	1	1	1	1	1	1	1	1	1	DEL	1
chr1	57444690	57444690	-	0	0	0	0	0	0	0	0	0	0	0	0	0	0	0	0	0	INS
chr1	57460592	57460806	-	1	1	1	1	1	1	1	1	1	1	1	1	1	1	1	1	DEL	1
chr1	57577329	57577329	None	0	0	0	0	0	0	0	0	0	INS	0	0	0	0	0	INS	0	0
chr1	57687725	57687725	None	0	0	0	0	0	0	0	0	0	INS	0	0	0	0	0	INS	INS	0
chr1	57954700	57954700	-	0	0	0	0	0	0	0	0	0	0	0	0	0	0	0	INS	0	0
chr1	57992034	57992034	+	0	0	0	0	0	0	0	0	0	INS	0	0	0	0	0	0	0	0
chr1	58041701	58041885	-	1	1	1	1	1	1	1	1	1	1	1	1	1	1	1	1	DEL	1
chr1	58056141	58056141	-	0	0	0	0	0	0	0	0	0	INS	0	0	0	0	0	INS	0	0
chr1	58168760	58168760	None	0	0	0	0	0	0	INS	0	0	INS	INS	INS	INS	INS	0	0	INS	INS
chr1	58206901	58207101	-	1	1	1	1	1	1	DEL	1	1	DEL	DEL	DEL	DEL	1	1	DEL	DEL	DEL
chr1	58213839	58213839	None	0	0	0	0	0	0	0	0	0	INS	0	0	0	0	0	0	0	0
chr1	58298812	58298812	None	0	INS	INS	0	0	0	INS	0	0	0	0	0	INS	0	0	0	INS	INS
chr1	58438458	58438458	-	0	0	0	0	0	0	0	0	0	0	0	0	0	0	0	0	INS	0
chr1	58447598	58447767	+	1	1	1	1	1	1	1	1	1	DEL	1	1	1	1	1	1	DEL	1
chr1	58470330	58470330	None	0	0	0	0	0	0	0	0	0	INS	0	0	0	0	INS	0	0	0
chr1	58483389	58483389	+	0	0	0	0	0	0	0	0	0	0	0	0	0	0	0	INS	0	0
chr1	58491569	58491771	-	1	1	1	1	1	1	1	1	1	1	1	1	1	1	1	1	DEL	1
chr1	58492209	58492447	+	1	1	1	1	1	1	1	1	1	1	1	1	1	1	1	DEL	1	1
chr1	58509418	58509627	-	1	1	1	1	1	1	1	1	1	1	1	1	1	1	1	DEL	1	1
chr1	58528099	58528322	+	1	1	1	1	1	1	1	1	1	DEL	1	1	1	1	1	DEL	DEL	1
chr1	58553769	58553951	-	1	1	1	1	1	1	1	1	1	1	DEL	DEL	1	1	1	DEL	DEL	1
chr1	58557965	58558105	-	1	1	1	1	1	1	1	1	1	DEL	1	1	1	1	1	DEL	DEL	1
chr1	58592440	58592440	-	0	0	0	0	0	0	0	0	0	INS	0	0	0	0	0	INS	0	0
chr1	58597270	58597270	+	0	0	0	0	0	0	0	0	0	INS	0	0	0	0	0	0	0	0
chr1	58617283	58617486	+	1	1	1	1	1	1	1	1	1	1	1	1	1	1	1	DEL	DEL	1
chr1	58754869	58755677	-	1	1	1	1	1	1	1	1	1	DEL	1	1	1	1	1	1	1	1
chr1	58774718	58774718	-	0	0	0	0	0	0	0	0	0	INS	0	0	0	0	0	0	0	0
chr1	58813980	58814179	+	1	1	1	1	1	1	1	1	1	1	1	1	1	1	1	1	DEL	1
chr1	58846263	58846458	+	1	1	1	1	1	1	1	1	1	1	1	1	1	1	1	1	DEL	1
chr1	59084187	59084187	+	0	0	0	0	0	0	0	0	0	0	0	0	0	0	0	INS	0	0
chr1	59108416	59108416	-	0	0	0	0	0	0	0	0	0	0	0	0	0	0	0	0	INS	0
chr1	59195584	59195796	+	1	1	1	1	1	1	1	1	1	1	1	1	1	1	1	1	DEL	1
chr1	59198264	59198264	-	0	0	0	0	0	0	0	0	0	0	0	0	0	0	0	0	INS	0
chr1	59214602	59214903	-	1	1	1	1	1	1	1	1	1	1	1	1	1	1	1	DEL	1	1
chr1	59283005	59283316	+	1	DEL	DEL	1	1	1	1	1	1	1	1	1	1	DEL	1	1	1	1
chr1	59288986	59289192	-	1	DEL	DEL	DEL	1	1	1	1	1	DEL	1	1	1	DEL	1	DEL	DEL	DEL
chr1	59303823	59304025	-	1	DEL	DEL	DEL	1	1	DEL	1	1	DEL	1	1	1	DEL	1	DEL	DEL	DEL
chr1	59319711	59319711	-	0	0	0	0	0	0	0	0	0	INS	0	0	0	0	0	0	0	0
chr1	59356014	59356341	-	1	1	1	1	DEL	1	DEL	1	1	1	1	1	1	DEL	1	1	1	1
chr1	59360983	59360983	-	0	0	0	0	0	0	0	0	0	INS	0	0	0	0	0	INS	0	0
chr1	59381707	59381930	-	1	1	1	1	1	1	1	1	1	DEL	1	1	1	1	1	DEL	DEL	1
chr1	59410893	59410893	-	0	0	0	0	0	0	0	0	0	0	0	0	0	0	INS	0	0	0
chr1	59416649	59416649	-	0	0	0	0	INS	0	INS	0	0	INS	0	0	0	INS	INS	INS	INS	INS
chr1	59488280	59488280	-	0	0	0	0	0	0	0	0	0	INS	0	0	0	0	0	INS	0	0
chr1	59657906	59658104	+	1	1	1	1	1	1	1	1	1	1	1	1	1	1	1	1	DEL	1
chr1	59663607	59664313	+	1	1	1	1	DEL	1	DEL	1	1	1	1	1	1	DEL	1	1	1	1
chr1	59677687	59677687	-	0	0	0	0	0	0	0	0	0	0	0	0	0	0	INS	0	0	0
chr1	59686523	59686523	+	0	0	0	0	0	0	0	0	0	0	0	0	0	0	0	0	0	INS
chr1	59707502	59707697	-	1	1	1	1	1	1	1	1	1	1	1	1	1	1	1	1	DEL	1
chr1	59715745	59715961	+	1	1	1	1	1	1	1	1	1	DEL	1	1	1	1	DEL	DEL	DEL	DEL
chr1	59723982	59724093	+	1	1	1	1	1	1	1	1	1	1	1	1	1	1	1	1	DEL	1
chr1	59772121	59772293	-	1	1	1	1	1	1	1	1	1	1	1	1	1	1	1	1	DEL	1
chr1	59780960	59781167	+	1	1	1	1	1	1	1	1	1	1	1	1	1	1	1	1	DEL	1
chr1	59794202	59794408	+	1	1	1	1	DEL	1	DEL	1	1	DEL	1	1	1	DEL	DEL	DEL	DEL	DEL
chr1	59797581	59797796	-	1	1	1	1	DEL	1	DEL	1	1	DEL	1	1	1	DEL	DEL	DEL	DEL	DEL
chr1	59797899	59797899	-	0	0	0	0	0	0	0	0	0	0	0	0	0	0	0	0	INS	0
chr1	59810087	59810087	None	0	0	0	0	INS	0	INS	0	0	INS	0	0	0	INS	INS	INS	0	0
chr1	59813474	59813666	-	1	1	1	1	DEL	1	1	1	1	DEL	1	1	1	DEL	1	1	DEL	1
chr1	59816021	59816223	-	1	1	1	1	1	1	DEL	1	1	DEL	1	1	1	1	DEL	DEL	1	1
chr1	59825401	59825597	-	1	1	1	1	1	1	1	1	1	1	1	1	1	1	1	1	DEL	1
chr1	59841047	59841249	-	1	1	1	1	1	1	1	1	1	DEL	1	1	1	DEL	DEL	1	1	DEL
chr1	59843907	59843907	-	0	0	0	0	0	0	0	0	0	INS	0	0	0	0	0	0	0	0
chr1	59898937	59899139	-	1	1	1	1	1	1	1	1	1	1	1	1	1	1	1	1	DEL	1
chr1	59960546	59960714	+	1	1	1	1	1	1	1	1	1	1	1	1	1	1	1	DEL	DEL	1
chr1	60131519	60131628	-	1	1	1	1	1	1	1	1	1	DEL	1	1	1	1	1	1	DEL	1
chr1	60157740	60157938	+	1	1	1	1	1	1	1	1	1	DEL	1	1	1	1	1	DEL	DEL	1
chr1	60191118	60191311	+	1	1	1	1	1	1	1	1	1	1	1	1	1	1	1	1	DEL	1
chr1	60217804	60218017	+	1	1	1	1	1	1	1	1	1	DEL	1	1	1	1	1	DEL	DEL	1
chr1	60218624	60218624	+	0	0	0	0	0	0	0	0	0	INS	0	0	0	0	0	0	INS	0
chr1	60296468	60296673	-	1	1	1	1	1	1	1	1	1	DEL	1	1	1	1	1	DEL	DEL	1
chr1	60302685	60302891	-	1	1	1	1	1	1	1	1	1	DEL	1	1	1	1	1	DEL	DEL	1
chr1	60327746	60327746	-	0	0	0	0	0	0	0	0	0	0	0	0	0	0	0	0	INS	0
chr1	60347950	60348171	-	1	1	1	1	1	1	1	1	1	1	1	1	1	1	1	1	DEL	1
chr1	60357501	60357501	+	0	0	0	0	INS	0	INS	0	0	0	0	0	0	INS	0	0	0	0
chr1	60397823	60398034	-	1	1	1	1	1	1	1	1	1	1	1	1	1	1	DEL	1	1	DEL
chr1	60516010	60516212	-	1	1	1	1	1	1	1	1	1	1	1	1	1	1	1	1	DEL	1
chr1	60531437	60531647	-	1	1	1	1	1	1	1	1	1	DEL	1	1	1	1	1	DEL	DEL	1
chr1	60619778	60619778	+	0	0	0	0	0	0	0	0	0	0	0	0	0	0	0	0	INS	0
chr1	60632223	60632223	None	0	0	0	0	0	0	0	0	0	INS	0	0	0	0	0	INS	INS	0
chr1	60670536	60670536	-	0	0	0	0	INS	0	INS	0	0	0	0	0	0	INS	0	0	0	0
chr1	60681722	60681923	+	1	1	1	1	1	1	1	1	1	DEL	1	1	1	1	1	DEL	DEL	1
chr1	60718994	60718994	None	0	0	0	0	0	0	0	0	0	INS	0	0	0	0	INS	INS	INS	0
chr1	60791697	60791697	None	0	0	0	0	0	0	0	0	0	0	0	0	0	0	0	INS	0	0
chr1	60893631	60893844	+	1	1	1	1	DEL	1	DEL	1	1	DEL	1	1	1	DEL	DEL	DEL	DEL	1
chr1	60960438	60960438	None	0	0	0	0	0	0	0	0	0	INS	0	0	0	0	0	INS	INS	0
chr1	61581989	61581989	-	0	0	0	0	0	0	0	0	0	0	0	0	0	0	0	0	INS	0
chr1	61705936	61705936	-	0	0	0	0	0	0	0	0	0	0	0	0	0	0	0	0	INS	0
chr1	61915626	61915626	-	0	0	0	0	0	0	0	0	0	0	0	0	0	0	0	0	INS	0
chr1	62002326	62002593	-	1	1	1	1	1	1	1	1	1	1	1	1	1	1	1	1	DEL	1
chr1	62080405	62080405	-	0	0	0	0	0	0	0	0	0	0	0	0	0	0	0	INS	0	0
chr1	62253249	62253468	-	1	1	1	1	1	1	1	1	1	DEL	1	1	1	1	1	DEL	DEL	1
chr1	62457872	62457872	None	0	0	0	0	0	0	0	0	0	0	0	0	0	0	0	INS	INS	0
chr1	62470038	62470249	+	1	1	1	1	1	1	1	1	1	DEL	1	1	1	1	1	DEL	DEL	1
chr1	62578878	62578878	-	0	0	0	0	0	0	0	0	0	0	0	0	0	0	0	INS	0	0
chr1	62681352	62681352	None	0	INS	INS	INS	INS	INS	0	INS	0	INS	INS	INS	INS	0	INS	INS	INS	INS
chr1	62755777	62755777	None	0	INS	INS	INS	INS	INS	0	INS	0	INS	INS	0	INS	INS	INS	INS	INS	0
chr1	62779993	62779993	+	0	0	0	0	0	0	0	0	0	INS	0	0	0	0	0	0	0	0
chr1	62889178	62889178	+	0	INS	INS	INS	INS	INS	0	INS	0	0	INS	INS	INS	INS	INS	0	0	0
chr1	63037636	63037636	None	0	0	0	0	0	0	0	0	0	INS	0	0	0	0	0	INS	INS	0
chr1	63092603	63092809	+	1	1	1	1	1	1	1	1	1	1	1	1	1	1	1	DEL	1	1
chr1	63253685	63253685	+	0	0	0	0	0	0	0	0	0	0	0	0	0	0	0	0	INS	0
chr1	63275061	63275195	-	1	1	1	1	1	1	1	1	1	1	1	1	1	1	1	1	DEL	1
chr1	63280643	63280858	+	1	1	1	1	1	1	1	1	1	1	1	1	1	1	1	1	DEL	1
chr1	63289498	63289645	-	1	1	1	1	1	1	1	1	1	1	1	1	1	1	1	1	DEL	1
chr1	63291289	63291509	-	1	1	1	1	1	1	1	1	1	DEL	1	1	1	1	1	DEL	DEL	1
chr1	63332337	63332535	-	1	1	1	1	1	1	1	1	1	1	1	1	1	1	1	1	DEL	1
chr1	63393051	63393181	+	1	1	1	1	1	1	1	1	1	1	1	1	1	1	1	DEL	DEL	1
chr1	63440027	63440027	None	0	INS	INS	INS	INS	INS	0	INS	0	INS	INS	INS	INS	INS	INS	0	INS	INS
chr1	63451691	63451691	+	0	0	0	0	0	0	0	0	0	INS	0	0	0	0	0	0	0	0
chr1	63474000	63474211	+	1	1	1	1	1	1	1	1	1	DEL	1	1	1	1	1	DEL	DEL	1
chr1	63509590	63509590	+	0	0	0	0	0	0	0	0	0	0	0	0	0	0	0	INS	0	0
chr1	63758970	63758970	None	0	0	0	0	0	0	0	0	0	0	0	0	0	INS	0	0	INS	0
chr1	63813909	63813909	None	0	0	0	0	0	0	0	0	0	INS	0	0	0	0	0	INS	INS	0
chr1	64455547	64455547	None	0	0	0	0	INS	0	0	0	0	0	0	0	0	0	0	0	0	0
chr1	64512877	64512877	+	0	0	0	0	0	0	0	0	0	0	0	0	0	0	0	0	INS	0
chr1	64702287	64702287	+	0	INS	INS	INS	0	INS	0	INS	0	0	INS	INS	INS	INS	INS	0	0	INS
chr1	64706141	64706141	+	0	0	0	0	0	0	0	0	0	0	0	0	0	0	0	INS	0	0
chr1	64796936	64797190	-	1	1	1	1	1	1	1	1	1	1	1	1	1	1	1	1	DEL	1
chr1	64868644	64868644	None	0	0	0	0	INS	0	0	0	0	0	INS	INS	0	0	0	0	INS	INS
chr1	64881227	64881227	+	0	0	0	0	0	0	0	0	0	0	0	0	0	0	0	0	INS	0
chr1	65017992	65017992	-	0	0	0	0	0	0	0	0	0	0	0	0	0	0	0	INS	INS	0
chr1	65048147	65048147	-	0	0	0	0	0	0	0	0	0	0	0	0	0	0	0	0	INS	0
chr1	65084361	65084361	-	0	0	0	0	0	0	0	0	0	0	0	0	0	0	0	INS	0	0
chr1	65107165	65107165	None	0	0	0	0	INS	0	0	0	0	0	0	0	0	0	0	0	INS	0
chr1	65110769	65110769	None	0	0	0	INS	INS	INS	0	INS	0	INS	INS	INS	INS	INS	INS	INS	INS	0
chr1	65118933	65118933	-	0	INS	INS	INS	0	INS	0	INS	0	0	0	0	INS	INS	INS	0	0	0
chr1	65125187	65125187	None	0	0	0	0	INS	INS	0	0	0	INS	0	INS	0	0	0	INS	INS	0
chr1	65150573	65150742	-	0	0	0	0	0	0	0	0	0	INS	0	0	0	0	0	0	0	0
chr1	65160793	65160934	-	1	1	1	1	1	1	1	1	1	1	1	1	1	1	1	1	DEL	1
chr1	65161336	65161522	+	1	1	1	1	1	1	1	1	1	DEL	1	1	1	1	1	1	DEL	1
chr1	65170897	65170897	None	0	INS	INS	0	INS	INS	0	INS	0	0	INS	INS	INS	0	INS	0	INS	INS
chr1	65182824	65182824	-	0	0	0	0	0	0	0	0	0	0	INS	INS	0	0	0	0	0	0
chr1	65240750	65240750	-	0	0	0	0	0	0	0	0	0	0	0	0	0	0	0	0	INS	0
chr1	65442863	65442863	+	0	0	0	0	0	0	0	0	0	0	0	0	0	0	0	0	INS	0
chr1	65515076	65515076	None	0	0	0	0	0	0	0	0	0	0	0	0	0	0	INS	INS	INS	0
chr1	65539273	65539273	None	0	INS	0	INS	INS	INS	0	INS	0	0	0	INS	INS	0	0	0	INS	0
chr1	65628867	65629074	+	1	1	1	1	1	1	1	1	1	1	1	1	1	1	1	1	DEL	1
chr1	66182727	66182727	None	0	0	0	0	0	0	0	0	0	INS	0	0	0	INS	0	INS	INS	0
chr1	66199027	66199027	None	0	INS	INS	INS	INS	INS	0	INS	0	INS	0	INS	INS	INS	0	INS	INS	0
chr1	66575881	66575881	-	0	0	0	0	0	0	0	0	0	0	0	0	0	0	0	0	INS	0
chr1	66657038	66657038	+	0	INS	INS	INS	INS	INS	0	INS	0	INS	INS	INS	INS	INS	0	0	INS	0
chr1	66752405	66752607	-	1	DEL	DEL	DEL	DEL	DEL	1	DEL	1	1	DEL	DEL	DEL	DEL	DEL	1	DEL	DEL
chr1	66803365	66803365	None	0	INS	INS	INS	INS	INS	0	INS	0	0	INS	INS	INS	INS	0	0	INS	0
chr1	66858936	66858936	-	0	0	0	0	0	0	0	0	0	0	0	0	0	0	0	0	0	INS
chr1	66899108	66899108	None	0	INS	0	0	0	0	0	0	0	INS	0	0	0	INS	0	0	0	0
chr1	66901489	66901489	None	0	0	0	0	INS	0	0	0	0	INS	0	0	0	INS	0	0	0	0
chr1	66918091	66918091	None	0	INS	INS	INS	INS	INS	0	INS	0	0	INS	INS	INS	INS	INS	0	0	INS
chr1	66921627	66921627	None	0	INS	0	0	INS	0	0	0	0	INS	0	0	INS	INS	0	INS	0	0
chr1	66992338	66992338	+	0	0	0	0	0	0	0	0	0	0	0	0	0	0	0	0	0	INS
chr1	66998621	66998621	-	0	0	0	0	0	0	0	0	0	0	0	0	0	0	0	0	INS	0
chr1	67037825	67037825	None	0	0	0	0	INS	0	0	0	0	INS	0	0	0	INS	0	0	0	0
chr1	67134385	67134385	None	0	INS	0	0	0	0	0	0	0	0	0	0	0	0	0	0	0	0
chr1	67164019	67164019	None	0	0	0	0	0	INS	0	INS	0	INS	0	0	0	INS	INS	0	0	0
chr1	67249643	67249643	-	0	0	0	0	0	0	0	0	0	0	0	0	0	0	0	0	INS	0
chr1	67313125	67313325	+	1	DEL	DEL	DEL	DEL	DEL	1	DEL	1	1	DEL	DEL	DEL	DEL	DEL	1	DEL	DEL
chr1	67342293	67342293	None	0	INS	INS	INS	INS	INS	0	INS	0	INS	INS	INS	INS	INS	INS	0	INS	INS
chr1	67416612	67416612	None	0	INS	INS	0	INS	0	0	0	0	INS	0	INS	INS	INS	INS	INS	0	0
chr1	67485836	67485836	None	0	INS	0	0	0	0	0	0	0	0	0	0	INS	0	0	0	0	0
chr1	67507010	67507010	None	0	INS	INS	INS	INS	INS	0	INS	0	0	INS	INS	INS	INS	INS	0	0	INS
chr1	67685625	67685820	+	1	DEL	DEL	DEL	DEL	DEL	1	DEL	1	1	DEL	DEL	DEL	DEL	DEL	1	1	DEL
chr1	68111713	68111713	None	0	INS	INS	INS	INS	INS	INS	INS	0	0	0	INS	INS	INS	INS	0	0	INS
chr1	68162990	68162990	None	0	INS	INS	INS	INS	INS	INS	INS	0	0	0	INS	INS	INS	INS	0	0	0
chr1	68219021	68219021	-	0	0	0	0	0	0	0	0	0	0	0	0	0	0	0	0	0	INS
chr1	68700982	68700982	None	0	INS	INS	INS	INS	INS	INS	INS	0	0	0	INS	INS	INS	INS	0	0	INS
chr1	68775060	68775060	None	0	INS	INS	INS	INS	INS	INS	INS	0	INS	0	INS	INS	INS	INS	0	0	INS
chr1	69045187	69045187	+	0	0	0	0	0	0	0	0	0	0	0	0	0	0	0	0	INS	0
chr1	69072872	69072872	None	0	INS	0	0	INS	INS	0	0	0	INS	0	0	0	INS	INS	0	0	0
chr1	69127094	69127094	+	0	0	0	0	0	0	0	INS	0	0	0	0	0	0	0	0	0	0
chr1	69663309	69663309	-	0	0	0	0	0	0	0	0	0	0	0	0	0	0	0	0	INS	0
chr1	69751044	69751044	-	0	0	0	0	0	0	0	0	0	0	0	0	0	0	0	INS	0	0
chr1	69802758	69802758	+	0	0	0	0	0	0	0	0	0	0	0	0	0	0	0	0	INS	0
chr1	70122461	70122640	-	1	1	1	1	1	1	1	1	1	DEL	1	1	1	1	1	1	1	1
chr1	70265929	70265929	None	0	0	0	0	0	0	0	0	0	INS	0	0	0	0	0	INS	0	0
chr1	70362619	70362619	+	0	0	0	0	0	0	0	0	0	0	0	0	0	0	0	INS	0	0
chr1	70587275	70587414	-	1	1	1	1	1	1	1	1	1	1	1	1	1	1	1	1	DEL	1
chr1	70687396	70687396	+	0	0	0	0	0	0	0	0	0	0	0	0	0	0	0	INS	0	0
chr1	70803989	70804161	+	1	1	1	1	1	1	1	1	1	DEL	1	1	1	1	1	DEL	DEL	1
chr1	71200066	71200066	None	0	0	0	0	INS	0	0	0	0	INS	0	0	0	0	0	INS	0	0
chr1	71356857	71357002	+	1	1	1	1	1	1	1	1	1	1	1	1	1	1	1	1	DEL	1
chr1	71512519	71513399	-	1	1	1	1	1	1	1	1	1	DEL	1	1	1	1	1	DEL	1	1
chr1	71628602	71628808	+	1	1	1	1	1	1	1	1	1	DEL	1	1	1	1	1	1	DEL	1
chr1	71649782	71649782	-	0	0	0	0	0	0	0	0	0	0	0	0	0	0	0	0	INS	0
chr1	71691027	71691213	-	1	1	1	1	DEL	1	1	1	1	DEL	1	1	1	1	1	1	DEL	DEL
chr1	71693838	71693838	-	0	0	0	0	INS	0	0	0	0	0	0	0	0	0	0	INS	0	0
chr1	71765432	71765610	-	1	1	1	1	1	1	1	1	1	1	1	1	1	1	1	1	DEL	1
chr1	71833317	71833317	None	0	0	0	0	INS	0	0	0	0	0	0	0	0	0	0	INS	0	0
chr1	71837088	71837088	+	0	0	0	0	0	0	0	0	0	0	0	0	0	0	0	INS	INS	0
chr1	71955319	71955518	+	1	1	1	1	1	1	1	1	1	1	1	1	1	1	1	DEL	DEL	1
chr1	72056834	72057041	-	1	1	1	1	1	1	1	1	1	1	1	1	1	1	1	DEL	DEL	DEL
chr1	72182682	72182682	+	0	0	0	0	0	INS	0	INS	0	0	0	0	0	0	0	0	0	0
chr1	72211939	72211939	None	0	0	0	0	INS	INS	0	INS	0	0	0	0	0	0	0	0	0	0
chr1	72214856	72214856	None	0	0	0	0	0	INS	0	INS	0	INS	0	0	0	0	0	INS	INS	0
chr1	72316575	72316575	None	0	0	0	0	0	INS	0	INS	0	0	0	0	0	0	0	0	0	0
chr1	72317210	72317424	-	1	1	1	1	DEL	DEL	1	DEL	1	DEL	1	1	1	1	1	DEL	DEL	DEL
chr1	72325856	72325856	None	0	0	0	0	0	INS	0	0	0	0	0	0	0	0	0	INS	INS	0
chr1	72360350	72360350	None	0	0	0	0	0	0	0	0	0	INS	0	0	0	0	0	INS	INS	0
chr1	72369634	72369634	None	0	0	0	0	INS	INS	0	INS	0	0	0	0	0	0	0	INS	0	0
chr1	72448490	72448490	None	0	0	0	0	0	0	0	0	0	INS	0	0	0	0	0	INS	INS	0
chr1	72492789	72492999	+	1	1	1	1	DEL	DEL	1	DEL	1	1	1	1	1	1	1	DEL	DEL	1
chr1	72596158	72596367	+	0	0	0	0	0	0	0	0	0	0	0	0	0	0	0	INS	0	0
chr1	72789603	72789603	+	0	0	0	0	INS	INS	0	INS	0	0	0	INS	0	0	0	INS	0	INS
chr1	72861729	72861729	-	0	0	0	0	0	0	0	0	0	0	0	0	0	0	0	INS	0	0
chr1	74020470	74020470	-	0	0	0	0	0	0	0	0	0	INS	0	0	0	0	0	0	0	0
chr1	74111004	74111736	+	1	1	1	1	1	1	1	1	1	DEL	1	1	1	1	1	DEL	1	1
chr1	74117123	74117123	-	0	0	0	0	INS	INS	0	INS	0	0	0	INS	0	0	0	0	0	INS
chr1	74147868	74148069	-	1	1	1	1	1	1	1	1	1	DEL	1	1	1	1	1	DEL	DEL	1
chr1	74172257	74172437	-	1	1	1	1	1	1	1	1	1	DEL	1	1	1	DEL	1	1	1	1
chr1	74206456	74206649	+	1	DEL	DEL	DEL	1	DEL	1	DEL	1	DEL	DEL	1	DEL	DEL	DEL	DEL	DEL	DEL
chr1	74220407	74220614	-	1	1	1	1	1	1	1	1	1	1	1	1	1	1	1	1	DEL	1
chr1	74220712	74220980	-	1	1	1	1	1	1	1	1	1	1	1	1	1	1	1	1	DEL	1
chr1	74229343	74229518	-	1	1	1	1	1	1	1	1	1	DEL	1	1	1	1	1	1	DEL	1
chr1	74249621	74249781	-	1	1	1	1	1	1	1	1	1	1	1	1	1	1	1	1	DEL	1
chr1	74276867	74277080	-	1	1	1	1	1	1	1	1	1	DEL	1	1	1	1	1	1	1	1
chr1	74320650	74320650	+	0	0	0	0	0	0	0	0	0	0	0	0	0	0	0	INS	0	0
chr1	74355585	74355585	-	0	0	0	0	0	0	0	0	0	INS	0	0	0	0	0	0	INS	0
chr1	74390654	74390654	+	0	0	0	0	0	0	0	0	0	0	0	0	0	INS	0	INS	0	0
chr1	74414545	74414545	-	0	0	0	0	0	INS	0	INS	0	0	INS	0	0	0	0	0	0	0
chr1	74510866	74511062	+	1	1	1	1	1	1	1	1	1	1	1	1	1	1	1	1	DEL	1
chr1	74534303	74534303	+	0	0	0	0	0	0	0	0	0	INS	0	0	0	0	0	0	0	0
chr1	74579597	74579597	-	0	0	0	0	0	0	0	0	0	INS	0	0	0	0	0	0	INS	0
chr1	74582285	74582487	+	1	1	1	1	1	1	1	1	1	DEL	1	1	1	1	1	1	DEL	1
chr1	74603874	74604081	+	1	1	1	1	1	1	1	1	1	1	1	1	1	1	1	1	DEL	1
chr1	74642771	74642973	+	1	1	1	1	1	1	1	1	1	DEL	1	DEL	1	1	1	DEL	DEL	1
chr1	74697763	74697969	-	1	1	1	1	1	1	1	1	1	1	1	1	1	1	1	1	DEL	1
chr1	74699122	74699122	-	0	0	0	0	0	0	0	0	0	0	0	0	0	0	0	INS	0	0
chr1	74720379	74720552	+	1	1	1	1	1	1	1	1	1	1	1	1	1	1	1	1	DEL	1
chr1	74756963	74757078	+	1	1	1	1	1	1	1	1	1	1	1	1	1	1	1	1	DEL	1
chr1	74758625	74758828	-	1	1	1	1	1	1	1	1	1	1	1	1	1	1	1	DEL	1	1
chr1	74865665	74865908	-	1	1	1	1	1	1	1	1	1	DEL	1	1	1	1	1	1	1	1
chr1	74874489	74874688	+	1	1	1	1	DEL	1	1	1	1	DEL	1	1	1	1	1	DEL	1	DEL
chr1	74918052	74918052	None	0	0	0	0	0	INS	0	INS	0	0	0	0	0	INS	0	0	0	INS
chr1	74926963	74927200	-	1	1	1	1	1	1	1	1	1	1	1	1	1	1	1	DEL	DEL	1
chr1	75034138	75034290	-	1	1	1	1	1	1	1	1	1	1	1	1	1	1	1	DEL	1	1
chr1	75072052	75072256	+	1	1	1	1	1	1	1	1	1	1	1	1	1	1	1	1	DEL	1
chr1	75085660	75085660	None	0	0	0	0	INS	0	0	0	0	0	INS	0	0	INS	0	0	0	INS
chr1	75096813	75097021	+	1	1	1	1	1	1	1	1	1	1	1	1	1	1	1	1	DEL	1
chr1	75155384	75155384	-	0	0	0	0	0	0	0	0	0	INS	0	0	0	0	0	0	0	0
chr1	75221818	75221818	None	0	0	0	0	0	0	0	0	0	0	0	0	0	0	0	0	INS	0
chr1	75320200	75320404	+	1	1	DEL	1	1	1	1	1	1	1	1	1	1	1	DEL	DEL	1	DEL
chr1	75422044	75422248	-	1	1	1	1	DEL	1	1	1	1	DEL	1	1	1	DEL	1	DEL	DEL	1
chr1	75581461	75581667	-	1	1	1	1	1	1	1	1	1	DEL	1	1	1	1	1	DEL	DEL	1
chr1	75587400	75587587	-	1	1	1	1	1	1	1	1	1	DEL	1	1	1	1	1	DEL	DEL	1
chr1	75626511	75626723	-	1	1	1	1	1	1	1	1	1	1	1	1	1	1	1	1	DEL	1
chr1	75747319	75747319	-	0	0	0	0	0	0	0	0	0	INS	0	0	0	0	0	0	INS	0
chr1	75813034	75813232	-	1	1	1	1	1	1	1	1	1	1	1	1	1	1	1	1	DEL	1
chr1	76180940	76180940	None	0	INS	INS	INS	INS	INS	0	INS	0	0	INS	INS	INS	INS	INS	0	0	0
chr1	76472662	76472662	None	0	0	0	0	0	0	0	0	0	INS	0	0	0	0	0	0	INS	0
chr1	76481181	76481181	None	0	0	0	0	0	0	0	0	0	0	0	0	0	0	0	0	INS	0
chr1	76718662	76718662	None	0	INS	INS	0	0	0	0	0	0	0	0	0	INS	0	INS	0	0	0
chr1	76746756	76746970	-	1	1	1	1	1	1	1	1	1	DEL	1	1	1	1	1	1	DEL	1
chr1	76755007	76755109	-	1	1	1	1	1	1	1	1	1	1	1	1	1	1	1	1	DEL	1
chr1	76871288	76871288	-	0	0	0	0	0	0	0	0	0	0	0	0	0	0	0	INS	0	0
chr1	77058059	77058059	None	0	0	0	0	0	0	0	0	0	INS	0	0	0	0	0	0	0	0
chr1	77461457	77461457	+	0	0	0	0	INS	0	0	0	0	0	INS	0	0	0	0	0	0	0
chr1	77492831	77492831	+	0	0	0	0	0	0	0	0	0	0	0	0	0	0	0	INS	0	0
chr1	77581794	77581794	None	0	0	0	0	0	0	0	0	0	INS	0	0	0	0	INS	0	INS	0
chr1	77874433	77874433	None	0	0	0	0	0	0	0	0	0	0	INS	0	0	0	0	INS	0	0
chr1	77958209	77958209	None	0	0	0	0	0	INS	INS	INS	0	0	0	0	0	0	0	0	0	0
chr1	77968074	77968074	+	0	0	0	0	0	0	0	0	0	0	0	0	0	0	0	INS	0	0
chr1	78174439	78174654	+	1	1	1	1	1	1	1	1	1	1	1	1	1	1	1	1	DEL	1
chr1	78263779	78263952	-	1	1	1	1	1	1	1	1	1	1	1	1	1	1	1	DEL	DEL	1
chr1	78371339	78371339	None	0	INS	0	0	INS	INS	INS	INS	0	INS	0	0	0	0	INS	INS	0	0
chr1	78380873	78380873	None	0	0	0	0	0	0	0	0	0	INS	0	0	0	0	0	INS	INS	0
chr1	78540043	78540253	-	1	DEL	1	1	1	DEL	1	DEL	1	1	1	1	1	1	1	1	1	1
chr1	78552294	78552294	-	0	INS	INS	INS	INS	0	INS	INS	0	INS	0	0	INS	0	0	INS	INS	INS
chr1	78556515	78556515	None	0	0	INS	0	INS	INS	0	INS	0	INS	0	0	INS	0	0	INS	0	INS
chr1	78574224	78574224	+	0	INS	INS	INS	0	0	0	0	0	0	INS	0	INS	0	0	0	0	0
chr1	78600064	78600064	None	0	0	0	0	INS	0	0	0	0	INS	0	0	0	0	INS	0	INS	0
chr1	78819986	78819986	None	0	INS	INS	0	0	INS	INS	INS	0	0	0	0	INS	0	INS	0	INS	INS
chr1	79147902	79148340	-	0	0	0	0	0	0	0	0	0	0	0	0	0	0	0	INS	0	0
chr1	79255888	79255888	+	0	0	0	0	0	0	0	0	0	0	0	0	0	0	0	0	INS	0
chr1	79450313	79450313	None	0	0	0	0	0	0	0	0	0	INS	0	0	INS	0	0	INS	INS	0
chr1	79642056	79642056	+	0	INS	INS	INS	0	0	0	0	0	0	INS	INS	INS	INS	INS	0	0	0
chr1	79673793	79673793	None	0	0	INS	INS	0	INS	INS	INS	0	INS	INS	INS	INS	INS	INS	INS	INS	INS
chr1	79744659	79744817	+	1	1	1	1	1	1	1	1	1	1	1	1	1	1	1	DEL	1	1
chr1	79756817	79756817	-	0	INS	INS	0	0	INS	INS	INS	0	INS	INS	INS	INS	INS	INS	0	0	0
chr1	79788083	79788083	None	0	0	0	0	0	0	0	0	0	0	0	0	0	0	0	0	INS	0
chr1	79796950	79796950	None	0	0	0	0	0	0	0	INS	0	INS	INS	INS	0	INS	INS	INS	INS	INS
chr1	79893740	79893740	None	0	INS	0	INS	0	INS	INS	INS	0	INS	0	0	INS	0	0	INS	INS	0
chr1	80175721	80175721	None	0	0	0	0	0	0	0	0	0	INS	0	0	0	0	0	INS	0	0
chr1	80197275	80197275	None	0	0	0	0	0	0	0	0	0	0	INS	INS	0	INS	0	0	0	0
chr1	80231646	80231646	+	0	0	0	0	0	0	0	0	0	INS	0	0	0	0	0	0	0	0
chr1	80258069	80258282	+	1	1	1	1	1	1	1	1	1	1	DEL	DEL	1	DEL	DEL	DEL	DEL	DEL
chr1	80296609	80296736	-	1	1	1	1	1	1	1	1	1	1	1	1	1	1	1	1	DEL	1
chr1	80313415	80313635	+	1	1	1	1	1	1	1	1	1	DEL	1	1	1	1	1	DEL	DEL	1
chr1	80397193	80397409	+	1	1	1	1	1	1	1	1	1	1	1	1	1	1	1	1	DEL	1
chr1	80398979	80398979	-	0	0	0	0	0	0	0	0	0	0	0	0	0	0	INS	0	0	0
chr1	80402818	80402980	+	1	1	1	1	1	1	1	1	1	1	1	1	1	1	1	1	DEL	1
chr1	80432304	80432509	-	1	1	1	1	1	1	1	1	1	DEL	1	1	1	1	1	1	DEL	1
chr1	80514205	80514205	None	0	0	0	0	0	0	0	0	0	0	0	0	0	0	0	INS	INS	0
chr1	80908134	80908134	None	0	0	0	0	0	0	0	0	0	INS	INS	0	0	INS	0	0	0	0
chr1	80953085	80953085	None	0	0	0	0	0	0	0	0	0	0	0	0	INS	0	0	0	INS	0
chr1	81671602	81671602	+	0	0	0	0	0	0	0	0	0	0	0	0	0	0	0	0	INS	0
chr1	81909623	81909623	+	0	0	0	0	0	0	0	0	0	0	0	0	0	0	0	INS	INS	0
chr1	82000799	82000799	+	0	0	0	0	0	0	0	0	0	0	INS	0	0	INS	0	0	0	0
chr1	82290470	82290470	None	0	0	0	0	0	0	0	0	0	0	0	0	0	0	0	0	INS	0
chr1	82343529	82343927	+	1	1	1	1	DEL	1	1	1	1	1	DEL	1	1	DEL	1	DEL	DEL	DEL
chr1	82521942	82521942	-	0	0	0	0	0	0	0	0	0	0	0	0	0	0	0	INS	0	0
chr1	82539846	82539846	None	0	0	0	0	0	0	0	0	0	0	0	0	0	0	0	INS	0	0
chr1	82765545	82765545	-	0	0	0	0	0	0	0	0	0	0	0	0	0	0	0	INS	0	0
chr1	83164398	83164398	+	0	0	0	0	0	0	0	0	0	0	0	0	0	0	0	0	INS	0
chr1	83177565	83177767	-	1	1	1	1	1	1	1	1	1	1	1	1	1	1	1	1	DEL	1
chr1	83218241	83218241	None	0	0	0	0	0	0	0	0	0	INS	INS	0	0	INS	0	INS	0	0
chr1	83309327	83309327	None	0	0	0	0	0	0	0	0	0	0	0	0	0	0	0	INS	INS	0
chr1	83434744	83434744	+	0	0	0	0	INS	0	0	0	0	0	INS	0	0	INS	0	0	0	0
chr1	83519500	83519700	-	1	1	1	1	DEL	1	1	1	1	DEL	DEL	1	1	DEL	1	DEL	DEL	1
chr1	83536331	83536331	None	0	0	0	0	INS	0	0	0	0	0	0	0	0	0	0	0	0	0
chr1	83904620	83904620	None	0	0	0	0	INS	0	0	0	0	0	INS	0	0	INS	0	0	0	0
chr1	83926149	83926369	+	1	1	1	1	1	1	1	1	1	1	1	1	1	1	1	1	DEL	1
chr1	84114119	84114119	None	0	0	0	0	0	0	0	0	0	0	0	0	0	0	0	INS	0	0
chr1	84223887	84223887	+	0	0	0	0	0	0	0	0	0	0	0	0	0	0	0	0	INS	0
chr1	84311745	84311745	-	0	0	0	0	0	0	0	0	0	0	0	0	0	0	0	INS	0	0
chr1	84379626	84379626	None	0	0	0	0	0	0	0	0	0	INS	0	0	0	0	0	0	0	0
chr1	84403727	84403727	+	0	0	0	0	INS	0	0	0	0	0	INS	0	0	INS	0	0	0	0
chr1	84505477	84505477	+	0	0	0	0	0	0	0	INS	0	0	0	0	0	0	0	0	0	0
chr1	84660364	84660558	-	1	1	1	1	1	1	1	1	1	1	1	1	1	1	1	1	DEL	1
chr1	84761591	84761786	+	1	1	1	1	1	1	1	1	1	1	1	1	1	1	1	1	DEL	1
chr1	84795059	84795059	-	0	0	0	0	0	0	0	0	0	0	0	0	0	0	0	INS	0	0
chr1	84815043	84815252	+	1	1	1	1	DEL	1	1	1	1	DEL	DEL	1	1	DEL	1	1	DEL	1
chr1	84856546	84856712	+	1	1	1	1	1	1	1	1	1	1	1	1	1	1	1	1	DEL	1
chr1	84862636	84862852	+	1	1	1	1	1	1	1	1	1	DEL	1	1	1	1	1	DEL	DEL	1
chr1	84875483	84875592	+	1	1	1	1	1	1	1	1	1	DEL	1	1	1	1	1	1	1	1
chr1	84879626	84879626	None	0	0	0	0	0	0	0	0	0	0	0	0	0	0	0	INS	INS	0
chr1	84888251	84888433	+	1	1	1	1	1	1	1	1	1	DEL	1	1	1	1	1	DEL	1	1
chr1	84918621	84918830	+	1	1	1	1	1	1	1	1	1	1	1	1	1	1	1	1	DEL	1
chr1	85021023	85021220	+	1	DEL	1	1	1	1	1	1	1	1	1	1	1	1	1	1	1	1
chr1	85021037	85021288	+	1	1	1	1	1	1	DEL	1	1	DEL	1	1	1	1	1	1	DEL	1
chr1	85202651	85202773	-	1	1	1	1	1	1	DEL	1	1	1	1	1	1	1	DEL	1	1	1
chr1	85213671	85213872	-	1	1	1	1	1	1	DEL	1	1	DEL	1	1	DEL	DEL	1	1	1	1
chr1	87572519	87572729	+	1	1	1	1	DEL	1	1	1	1	DEL	DEL	1	1	DEL	1	DEL	DEL	1
chr1	87685230	87685432	-	1	1	1	1	1	1	1	1	1	1	1	1	1	1	1	1	DEL	1
chr1	87897736	87898018	-	1	1	1	1	1	1	1	1	1	1	1	1	1	1	1	1	DEL	1
chr1	87946085	87946296	+	1	1	1	1	1	1	1	1	1	1	1	1	1	1	1	DEL	DEL	1
chr1	87986301	87986444	+	1	1	1	1	1	1	1	1	1	DEL	1	1	1	1	1	1	1	1
chr1	87987366	87987366	None	0	0	0	0	0	0	0	0	0	0	0	0	0	0	0	0	0	INS
chr1	88020480	88020480	None	0	0	0	0	0	0	0	0	0	0	0	0	0	0	0	INS	0	0
chr1	88038509	88038752	-	1	1	1	1	1	1	1	1	1	1	1	1	1	1	1	DEL	1	1
chr1	88045325	88045325	+	0	INS	INS	INS	0	INS	0	INS	0	INS	0	0	INS	0	INS	0	0	0
chr1	88062941	88062941	+	0	INS	INS	INS	0	INS	0	INS	0	0	0	0	INS	0	INS	INS	0	0
chr1	88110759	88110759	+	0	0	0	0	0	0	0	0	0	0	0	0	0	0	0	0	0	INS
chr1	88127093	88127213	-	1	1	1	1	1	1	1	1	1	1	1	1	1	1	1	1	1	DEL
chr1	88179267	88179481	+	1	DEL	DEL	DEL	1	DEL	1	DEL	1	DEL	1	DEL	DEL	1	1	DEL	DEL	DEL
chr1	88180488	88180687	+	1	DEL	DEL	DEL	1	DEL	1	DEL	1	DEL	1	DEL	DEL	1	DEL	DEL	1	DEL
chr1	88229327	88229466	+	1	DEL	DEL	DEL	1	DEL	1	DEL	1	DEL	1	DEL	DEL	1	DEL	DEL	DEL	DEL
chr1	88250278	88250278	+	0	0	0	0	0	0	0	0	0	0	0	0	0	0	0	0	INS	0
chr1	88261557	88261557	-	0	0	0	0	0	0	0	0	0	0	0	0	0	0	0	0	INS	0
chr1	88298654	88298857	+	1	DEL	DEL	DEL	1	DEL	1	DEL	1	DEL	1	DEL	DEL	1	DEL	DEL	1	DEL
chr1	88318952	88318952	-	0	0	0	0	0	0	0	0	0	0	0	0	0	0	0	INS	0	0
chr1	88352368	88352579	+	1	1	1	1	1	1	1	1	1	1	1	1	1	1	1	1	DEL	1
chr1	88364439	88364654	+	1	1	1	1	1	1	1	1	1	DEL	1	1	1	1	1	DEL	1	1
chr1	88381189	88381189	+	0	0	0	0	0	0	0	0	0	0	0	0	0	0	0	0	INS	0
chr1	88451736	88451736	-	0	0	0	0	0	0	0	0	0	0	0	0	0	0	0	INS	0	0
chr1	88460590	88460590	+	0	0	0	0	0	0	0	0	0	0	0	INS	0	0	0	0	0	0
chr1	88474567	88474829	+	1	1	1	1	1	1	1	1	1	1	1	1	1	1	1	1	DEL	1
chr1	88547493	88547714	+	1	1	1	1	1	1	1	1	1	DEL	1	DEL	1	1	1	DEL	DEL	1
chr1	88551319	88551531	-	1	1	1	1	1	1	1	1	1	DEL	1	1	1	1	1	1	DEL	1
chr1	88610618	88610829	-	1	1	1	1	1	1	1	1	1	1	1	1	1	1	1	1	DEL	1
chr1	88617710	88618017	-	1	1	1	1	1	1	1	1	1	1	1	1	1	1	1	1	DEL	1
chr1	88644795	88644795	None	0	0	0	0	0	0	0	0	0	0	0	0	0	0	0	0	INS	0
chr1	88664180	88664180	None	0	0	0	0	0	0	0	0	0	INS	0	0	0	0	0	0	0	0
chr1	88698737	88698933	-	1	1	1	1	1	1	1	1	1	1	1	1	1	1	1	1	DEL	1
chr1	88786430	88786430	-	0	0	0	0	0	0	0	0	0	0	0	0	0	0	0	INS	0	0
chr1	89109855	89109855	-	0	0	0	0	0	0	0	0	0	0	0	0	0	0	0	0	INS	0
chr1	89137359	89137567	-	1	DEL	DEL	DEL	1	DEL	1	DEL	1	DEL	1	DEL	DEL	1	DEL	DEL	1	DEL
chr1	89192065	89192238	+	1	1	1	1	1	1	1	1	1	1	1	1	1	1	1	1	DEL	1
chr1	89199753	89199951	-	1	1	1	1	1	1	1	1	1	DEL	1	1	1	1	1	DEL	DEL	1
chr1	89233775	89233954	-	1	1	1	1	1	1	1	1	1	1	1	1	1	1	1	1	DEL	1
chr1	89334557	89334786	-	1	1	1	1	1	1	1	1	1	1	1	1	1	1	1	1	DEL	1
chr1	89497544	89497544	None	0	INS	0	0	0	0	0	0	0	INS	0	0	0	0	0	INS	INS	0
chr1	89535777	89535986	+	1	1	1	1	1	1	1	1	1	DEL	1	1	1	1	1	DEL	DEL	1
chr1	89536129	89536129	+	0	0	0	0	0	0	0	0	0	INS	0	0	0	0	0	INS	0	0
chr1	89570110	89570319	+	1	1	1	1	1	1	1	1	1	1	1	1	1	1	1	1	DEL	1
chr1	89635561	89635561	+	0	0	0	0	0	0	0	0	0	INS	0	0	0	0	0	INS	INS	0
chr1	89658783	89658783	-	0	0	0	0	0	0	0	0	0	INS	0	0	0	0	0	INS	0	0
chr1	89721420	89721630	+	1	DEL	DEL	DEL	1	DEL	1	1	1	DEL	1	DEL	DEL	DEL	DEL	DEL	DEL	DEL
chr1	89732421	89732421	None	0	INS	0	0	INS	0	0	0	0	INS	0	0	0	0	0	0	INS	0
chr1	89739006	89739219	-	1	DEL	DEL	DEL	1	DEL	1	1	1	DEL	1	DEL	DEL	DEL	DEL	DEL	DEL	DEL
chr1	89798514	89798767	-	1	1	1	1	1	1	1	1	1	DEL	1	1	1	1	1	DEL	DEL	1
chr1	89887019	89887019	None	0	0	INS	0	0	INS	0	0	0	0	0	INS	INS	INS	INS	0	0	INS
chr1	90030493	90030493	None	0	0	INS	INS	0	INS	0	0	0	INS	0	INS	INS	0	0	0	INS	0
chr1	90064899	90064899	None	0	0	0	0	0	0	0	0	0	INS	0	0	0	0	0	INS	0	0
chr1	90198622	90198622	None	0	0	0	0	0	0	0	0	0	0	0	0	0	0	INS	0	0	0
chr1	90207530	90207530	None	0	0	0	0	0	0	0	0	0	INS	0	0	0	0	0	0	INS	0
chr1	90218992	90218992	-	0	0	0	0	0	0	0	0	0	INS	0	0	0	0	0	0	INS	0
chr1	90487991	90487991	+	0	0	0	0	0	0	0	0	0	0	0	0	0	0	0	0	INS	0
chr1	90500037	90500171	-	1	1	1	1	1	1	1	1	1	1	1	1	1	1	1	DEL	1	1
chr1	90571992	90572186	-	1	1	1	1	1	1	1	1	1	1	1	1	1	1	1	1	DEL	1
chr1	90593543	90593752	+	1	DEL	DEL	DEL	DEL	DEL	1	1	1	DEL	1	DEL	DEL	DEL	DEL	DEL	DEL	DEL
chr1	90640425	90640552	-	1	1	1	1	1	1	1	1	1	1	1	1	1	1	1	DEL	1	1
chr1	90686354	90686354	None	0	INS	0	0	INS	INS	0	0	0	0	0	0	INS	0	0	0	INS	0
chr1	90744072	90744072	None	0	0	0	0	0	0	0	0	0	0	0	0	0	0	0	0	INS	0
chr1	90883617	90883617	None	0	INS	0	0	0	0	0	0	0	INS	0	0	0	0	0	0	0	0
chr1	90925239	90925239	+	0	0	0	0	0	0	0	0	0	0	0	0	0	0	0	INS	0	0
chr1	90937703	90937703	+	0	0	0	0	0	0	0	0	0	0	0	0	0	0	0	0	INS	0
chr1	91059920	91059920	+	0	0	0	0	0	0	0	0	0	INS	0	0	0	0	0	INS	0	0
chr1	91334465	91334598	-	1	1	1	1	1	1	1	1	1	1	1	1	1	1	1	DEL	1	1
chr1	91487064	91487171	-	1	1	1	1	1	1	1	1	1	1	1	1	1	1	1	1	DEL	1
chr1	91650725	91650934	+	1	1	1	1	1	1	1	1	1	DEL	1	1	1	1	1	DEL	DEL	1
chr1	91800259	91800462	-	1	1	1	1	1	1	1	1	1	1	1	1	1	1	1	1	DEL	1
chr1	91812697	91812936	+	1	1	1	1	1	1	1	1	1	DEL	1	1	1	1	1	DEL	1	1
chr1	92303855	92303855	+	0	0	0	0	0	0	0	0	0	0	0	0	0	0	0	0	INS	0
chr1	92448196	92448196	-	0	0	0	0	0	0	0	0	0	0	0	0	0	0	0	0	INS	0
chr1	92459717	92459717	+	0	0	0	0	0	0	0	0	0	0	0	0	0	0	0	INS	INS	0
chr1	92486486	92486929	+	1	1	1	1	1	1	1	1	1	1	1	1	1	1	1	1	DEL	1
chr1	92529657	92529924	+	1	1	1	1	1	1	1	1	1	1	1	1	1	1	1	1	DEL	1
chr1	92617203	92617203	None	0	0	0	0	INS	0	0	0	0	0	0	0	0	0	0	0	INS	0
chr1	92737150	92737150	+	0	0	0	0	0	0	0	0	0	0	0	0	0	0	0	INS	0	0
chr1	92927932	92927932	None	0	INS	INS	INS	INS	0	0	0	0	0	0	0	INS	0	INS	0	0	0
chr1	93098648	93098774	-	1	1	1	1	1	1	1	1	1	1	1	1	1	1	1	1	DEL	1
chr1	93200246	93200448	+	1	1	1	1	1	1	1	1	1	1	1	1	1	1	1	1	DEL	1
chr1	93203341	93203518	-	1	1	1	1	1	1	1	1	1	1	1	1	1	1	1	DEL	DEL	1
chr1	93295694	93295694	+	0	0	0	0	0	0	0	0	0	0	0	0	0	0	0	0	0	INS
chr1	93328672	93328672	-	0	0	0	0	0	0	0	0	0	INS	0	0	0	0	0	INS	INS	0
chr1	93421169	93421369	+	1	DEL	DEL	DEL	DEL	1	1	1	1	1	1	1	1	1	DEL	1	1	1
chr1	93430397	93430397	None	0	0	0	0	0	0	0	0	0	0	0	0	0	0	0	0	INS	0
chr1	93433998	93433998	None	0	INS	0	0	0	0	0	0	0	0	0	0	0	0	0	0	0	0
chr1	93452314	93452314	None	0	0	INS	INS	INS	0	0	0	0	0	0	0	INS	0	INS	0	0	0
chr1	93510269	93510269	-	0	0	0	0	0	0	0	0	0	INS	0	0	0	0	0	0	0	0
chr1	93732022	93732022	-	0	0	0	0	0	0	0	0	0	0	0	0	0	0	0	INS	0	0
chr1	94073591	94073591	+	0	0	0	0	0	0	0	0	0	INS	0	0	0	0	0	0	0	0
chr1	94272599	94272811	-	1	1	1	1	1	1	1	1	1	1	1	1	1	1	1	DEL	1	1
chr1	94282121	94282342	+	1	1	1	1	1	1	1	1	1	DEL	1	1	1	1	1	DEL	DEL	1
chr1	94405261	94405261	-	0	0	0	0	0	0	0	0	0	0	0	0	0	0	0	0	INS	0
chr1	94409858	94409858	None	0	0	0	0	0	0	0	0	0	INS	0	0	0	0	0	0	0	0
chr1	94509655	94509655	+	0	0	0	0	0	0	0	INS	0	0	0	0	0	0	0	0	0	0
chr1	94524632	94524632	None	0	0	0	0	0	0	0	0	0	INS	0	0	0	0	0	0	INS	0
chr1	94656540	94656540	+	0	0	0	0	0	0	0	0	0	0	0	0	0	0	0	INS	0	0
chr1	94789875	94789989	+	1	1	1	1	1	1	1	1	1	1	1	1	1	1	1	DEL	DEL	1
chr1	95017780	95017780	None	0	0	0	0	0	0	0	0	0	INS	INS	0	0	0	0	INS	INS	0
chr1	95056149	95056149	+	0	0	0	0	0	0	0	INS	0	0	INS	0	0	0	0	INS	INS	INS
chr1	95162581	95162799	-	1	DEL	DEL	DEL	DEL	DEL	DEL	DEL	1	DEL	DEL	DEL	DEL	DEL	1	DEL	DEL	DEL
chr1	95332327	95332327	None	0	INS	INS	0	INS	INS	INS	0	0	0	INS	INS	INS	INS	0	0	0	0
chr1	95364483	95364483	+	0	0	0	0	0	0	0	0	0	0	0	0	0	0	0	0	0	INS
chr1	95383088	95383292	+	1	1	1	1	1	1	1	1	1	DEL	1	1	1	1	1	DEL	DEL	1
chr1	95420560	95420772	-	1	1	1	1	1	1	1	1	1	1	1	1	1	1	1	1	DEL	1
chr1	95444097	95444097	-	0	0	0	0	0	0	0	0	0	0	0	0	0	0	0	INS	0	0
chr1	95447539	95447539	-	0	0	0	0	0	0	0	0	0	0	0	0	0	0	0	0	0	INS
chr1	95482211	95482406	-	1	1	1	1	1	1	1	1	1	DEL	1	1	1	1	1	DEL	DEL	1
chr1	95501211	95501381	+	1	1	1	1	1	1	1	1	1	DEL	1	1	1	1	1	DEL	DEL	DEL
chr1	95528782	95528957	-	1	1	1	1	1	1	1	1	1	DEL	1	1	1	1	1	DEL	DEL	1
chr1	95558562	95558749	+	1	1	1	1	1	1	1	1	1	1	1	1	1	1	1	DEL	1	1
chr1	95564239	95564239	-	0	0	0	0	0	0	0	0	0	0	0	0	0	0	0	0	INS	0
chr1	95632046	95632245	+	1	DEL	DEL	DEL	1	DEL	DEL	DEL	1	DEL	DEL	DEL	DEL	DEL	DEL	DEL	1	DEL
chr1	95653517	95653517	-	0	0	0	0	0	0	0	0	0	0	0	0	0	0	0	INS	0	0
chr1	95657209	95657452	-	1	1	1	1	1	1	1	1	1	DEL	1	1	1	1	1	1	DEL	1
chr1	95686501	95686807	+	1	1	1	1	1	1	1	1	1	1	1	1	1	1	1	1	DEL	1
chr1	95812089	95812273	-	1	1	1	1	1	1	1	1	1	1	1	1	1	1	1	DEL	DEL	1
chr1	95964256	95964488	+	1	1	1	1	1	1	1	1	1	1	1	1	1	1	1	1	DEL	1
chr1	95986833	95987030	+	1	1	1	1	1	1	1	1	1	DEL	1	1	1	1	1	DEL	DEL	1
chr1	96074209	96074412	+	1	1	1	1	1	1	1	1	1	1	1	1	1	1	1	DEL	DEL	1
chr1	96108003	96108003	-	0	0	0	0	0	0	0	0	0	0	0	0	0	0	0	INS	0	0
chr1	96120704	96120704	-	0	0	0	0	0	0	0	0	0	0	0	0	0	0	0	INS	0	0
chr1	96206707	96206707	None	0	0	0	0	0	0	0	0	0	INS	0	0	0	0	0	0	INS	0
chr1	96722744	96722744	None	0	0	0	0	0	0	0	0	0	INS	0	0	0	0	0	INS	INS	0
chr1	96737250	96737250	None	0	0	0	0	0	0	0	0	0	INS	0	0	0	0	0	INS	INS	0
chr1	96859577	96859577	None	0	0	0	0	0	0	0	0	0	0	0	0	0	0	0	INS	INS	0
chr1	97367497	97367698	-	1	1	1	1	DEL	1	1	1	1	1	1	1	1	1	DEL	1	1	DEL
chr1	97598772	97598772	None	0	0	0	0	0	0	0	0	0	INS	0	0	0	INS	0	INS	INS	0
chr1	97619942	97620075	-	1	1	1	1	1	1	1	1	1	DEL	1	1	1	1	1	DEL	DEL	1
chr1	97624680	97624680	+	0	INS	INS	INS	INS	0	0	0	0	0	0	INS	INS	INS	0	0	0	INS
chr1	98237256	98237256	None	0	INS	INS	0	0	0	0	0	0	0	0	0	0	INS	0	0	0	0
chr1	98354707	98354707	-	0	0	0	0	INS	0	0	0	0	0	0	0	0	0	0	0	INS	0
chr1	98411380	98411380	None	0	0	0	0	INS	0	0	0	0	INS	0	0	INS	INS	0	INS	INS	0
chr1	98486415	98486415	None	0	INS	0	0	INS	0	0	0	0	INS	0	0	0	INS	0	0	INS	0
chr1	98763076	98763267	-	1	1	1	1	1	1	1	1	1	1	1	1	1	1	1	1	DEL	1
chr1	99041023	99041023	+	0	0	0	0	0	0	0	0	0	0	0	0	0	0	0	0	INS	0
chr1	99486201	99486201	None	0	0	0	0	INS	0	0	0	0	0	0	0	0	0	0	0	0	0
chr1	99529378	99529564	+	1	1	1	1	1	1	1	1	1	1	1	1	1	1	1	1	DEL	1
chr1	99546954	99547144	+	1	1	1	1	1	1	1	1	1	1	1	1	1	1	1	1	DEL	1
chr1	99644307	99644507	+	1	1	1	1	1	1	1	1	1	1	1	1	1	1	1	1	DEL	1
chr1	99733549	99733549	-	0	0	0	0	0	0	0	0	0	INS	0	0	0	0	0	0	0	0
chr1	99737566	99737566	None	0	0	0	0	0	0	0	0	0	0	0	0	0	0	0	INS	INS	INS
chr1	99779362	99779362	-	0	0	0	0	0	0	0	0	0	0	0	0	0	0	0	INS	INS	0
chr1	100091760	100091760	None	0	0	0	0	0	0	0	0	0	INS	0	0	0	INS	0	0	0	INS
chr1	100374493	100374493	+	0	0	0	0	0	0	0	0	0	0	0	0	0	0	0	0	INS	0
chr1	100556500	100556621	+	1	1	1	1	1	1	1	1	1	DEL	1	1	1	1	1	1	1	1
chr1	100594057	100594057	None	0	0	0	0	INS	0	0	0	0	INS	0	0	0	0	0	INS	INS	0
chr1	100655817	100655924	-	1	1	1	1	1	1	1	1	1	1	1	1	1	1	1	DEL	1	1
chr1	100949234	100949234	+	0	0	0	0	0	0	0	0	0	0	0	0	0	0	0	0	INS	0
chr1	101060779	101060779	None	0	INS	0	0	INS	0	0	0	0	0	0	0	0	INS	0	0	INS	0
chr1	101079076	101079076	None	0	INS	INS	0	INS	0	0	0	0	0	0	INS	0	0	0	0	0	0
chr1	101331778	101331979	-	1	1	1	1	1	1	1	1	1	DEL	1	1	1	1	1	1	1	1
chr1	101399587	101399587	-	0	0	0	0	0	0	0	0	0	0	0	0	0	0	0	INS	0	0
chr1	101854782	101854963	+	1	1	1	1	1	1	1	1	1	1	1	1	1	1	1	DEL	1	1
chr1	101949180	101949180	-	0	0	0	0	INS	0	0	0	0	0	0	0	0	0	0	0	0	0
chr1	102059126	102059126	None	0	INS	INS	0	0	0	0	0	0	0	0	INS	INS	INS	0	0	0	0
chr1	102196693	102196693	None	0	0	0	0	0	0	0	0	0	0	0	0	0	0	0	0	INS	0
chr1	102354097	102354097	+	0	0	0	0	0	0	0	0	0	0	0	0	0	0	0	0	INS	0
chr1	102609385	102609385	+	0	0	0	0	0	0	0	0	0	0	0	0	0	0	0	0	INS	0
chr1	103117831	103117831	-	0	INS	INS	INS	0	0	0	0	0	0	0	0	INS	INS	0	0	0	0
chr1	103300745	103300890	-	0	0	0	INS	0	0	0	0	0	0	0	INS	0	INS	0	0	0	0
chr1	103420045	103420045	None	0	0	0	0	INS	0	0	0	0	0	0	0	0	0	0	0	INS	0
chr1	103475734	103475940	+	1	DEL	DEL	DEL	DEL	1	1	1	1	DEL	1	DEL	DEL	DEL	1	DEL	1	1
chr1	103577542	103577542	+	0	0	0	0	0	0	0	0	0	0	0	0	0	0	0	0	INS	0
chr1	103643813	103643813	None	0	INS	INS	INS	0	0	0	0	0	0	0	INS	INS	INS	0	0	0	0
chr1	103765189	103765189	None	0	INS	INS	0	0	0	0	0	0	INS	0	INS	INS	INS	0	INS	0	0
chr1	103989813	103990014	+	1	1	1	1	1	1	1	1	1	DEL	1	1	1	1	1	DEL	DEL	1
chr1	104292440	104292664	+	1	1	1	1	1	1	1	1	1	DEL	1	1	1	1	1	1	1	1
chr1	104750756	104750756	None	0	0	0	0	0	0	0	0	0	0	0	0	0	0	0	INS	0	0
chr1	104812885	104812885	None	0	0	0	0	0	0	0	0	0	0	0	0	0	0	0	0	INS	0
chr1	104993451	104994347	-	1	1	1	1	1	1	1	1	1	1	1	1	1	1	1	1	DEL	1
chr1	105336971	105336971	+	0	0	0	0	0	0	0	0	0	0	0	0	0	0	0	INS	0	0
chr1	105467083	105467288	+	1	1	1	1	1	1	1	1	1	1	1	1	1	1	1	1	DEL	1
chr1	105631261	105631261	None	0	0	0	0	0	0	0	0	0	INS	0	0	0	0	0	INS	0	0
chr1	106010603	106010603	None	0	0	0	0	0	0	0	0	0	0	0	0	0	0	0	0	INS	0
chr1	106101533	106101683	+	1	DEL	DEL	DEL	1	1	1	1	1	DEL	1	DEL	DEL	DEL	1	DEL	1	DEL
chr1	106230751	106230751	None	0	INS	INS	0	0	0	0	0	0	0	0	INS	INS	INS	0	0	INS	INS
chr1	106571961	106571961	None	0	0	INS	INS	0	0	INS	0	0	INS	INS	0	INS	0	0	INS	INS	INS
chr1	106604709	106604709	-	0	0	0	0	0	0	0	0	0	0	0	0	0	0	0	INS	0	0
chr1	106608612	106608612	+	0	INS	0	0	0	0	0	0	0	0	0	0	0	INS	0	0	0	0
chr1	106828631	106828631	None	0	0	0	0	0	0	0	0	0	0	0	0	0	0	0	INS	INS	0
chr1	106979240	106979240	-	0	0	0	0	0	0	0	0	0	0	0	0	0	0	0	0	INS	0
chr1	107589691	107589691	-	0	0	0	0	INS	INS	INS	INS	0	0	0	0	0	0	0	0	0	INS
chr1	107615603	107615811	+	1	1	1	1	DEL	DEL	DEL	DEL	1	DEL	DEL	1	1	1	DEL	DEL	DEL	DEL
chr1	107629054	107629270	-	1	1	1	1	1	1	1	1	1	DEL	1	1	1	1	1	DEL	DEL	1
chr1	107722854	107723074	-	1	1	1	1	1	1	1	1	1	DEL	1	1	1	1	1	DEL	DEL	DEL
chr1	107940810	107941010	+	1	1	1	1	1	1	1	1	1	1	1	1	1	1	1	DEL	DEL	1
chr1	108078253	108078456	+	1	1	1	1	1	1	1	1	1	DEL	1	1	1	1	1	DEL	1	1
chr1	108334318	108334318	None	0	0	INS	0	0	0	0	INS	0	INS	INS	INS	INS	0	0	INS	0	0
chr1	108652638	108652638	-	0	0	0	0	0	0	0	0	0	INS	0	0	0	0	0	INS	INS	0
chr1	109457260	109457458	+	1	1	1	1	1	1	1	1	1	1	1	1	1	1	1	1	DEL	1
chr1	109738870	109738870	None	0	INS	0	0	0	0	INS	0	0	INS	0	0	INS	0	0	INS	INS	0
chr1	109938364	109938364	None	0	INS	INS	INS	0	0	0	0	0	INS	0	INS	INS	0	INS	0	0	0
chr1	109954330	109954545	+	1	DEL	DEL	DEL	1	1	1	1	1	DEL	1	DEL	DEL	1	DEL	DEL	DEL	DEL
chr1	110005620	110005826	-	1	1	1	1	1	1	1	1	1	1	1	DEL	1	1	1	1	1	DEL
chr1	110288243	110288243	None	0	INS	INS	INS	0	0	0	INS	0	0	INS	INS	INS	INS	0	0	0	0
chr1	110502238	110502238	-	0	INS	INS	0	0	INS	INS	INS	0	0	INS	INS	INS	INS	0	0	0	0
chr1	110638676	110639737	+	1	1	1	1	1	1	1	1	1	DEL	1	1	1	1	1	1	1	1
chr1	111061023	111061023	+	0	0	0	0	0	0	0	0	0	INS	0	0	0	0	0	0	0	0
chr1	111082286	111082487	+	1	1	1	1	1	1	1	1	1	DEL	1	1	1	1	1	DEL	DEL	1
chr1	111205631	111205631	+	0	0	0	0	0	0	0	0	0	0	0	0	0	0	0	INS	0	0
chr1	111320601	111320785	+	1	1	1	1	1	1	1	1	1	1	1	1	1	1	1	1	DEL	1
chr1	111407861	111407980	-	1	DEL	DEL	DEL	1	1	1	DEL	1	DEL	DEL	1	DEL	1	1	1	DEL	1
chr1	111663789	111663789	None	0	0	0	0	0	0	0	0	0	0	0	0	0	0	0	0	INS	0
chr1	111903883	111904084	+	1	DEL	DEL	DEL	DEL	DEL	DEL	DEL	1	DEL	DEL	DEL	DEL	1	1	DEL	1	DEL
chr1	111971667	111971667	None	0	INS	INS	0	INS	INS	INS	INS	0	0	INS	0	INS	0	0	0	INS	INS
chr1	112376694	112376694	None	0	0	0	0	0	0	0	0	0	0	0	0	0	INS	0	INS	INS	0
chr1	112507535	112507535	+	0	0	0	0	0	0	0	0	0	0	0	0	0	0	0	0	INS	0
chr1	112655476	112655476	None	0	INS	INS	INS	0	INS	INS	INS	0	0	INS	0	INS	0	0	0	0	0
chr1	112695524	112695524	None	0	0	0	0	0	0	0	0	0	0	0	0	0	0	0	0	INS	0
chr1	112718462	112718462	-	0	0	0	0	0	0	0	0	0	INS	0	0	0	0	0	0	0	0
chr1	112843180	112843180	None	0	0	0	0	0	0	0	0	0	0	0	0	0	INS	0	0	INS	0
chr1	113189084	113189288	-	1	1	1	1	1	1	1	1	1	1	1	1	1	1	1	1	DEL	1
chr1	113323788	113323788	None	0	0	0	0	INS	0	0	0	0	INS	0	0	0	0	0	0	INS	0
chr1	113447051	113447257	+	1	1	1	1	DEL	1	1	1	1	DEL	1	DEL	1	1	DEL	DEL	DEL	1
chr1	113793328	113793542	+	1	DEL	DEL	DEL	DEL	DEL	DEL	DEL	1	1	DEL	DEL	DEL	DEL	DEL	DEL	DEL	1
chr1	114074723	114074723	-	0	0	0	0	INS	0	0	0	0	INS	0	INS	0	0	INS	INS	0	0
chr1	114282364	114282364	-	0	0	0	0	INS	0	0	0	0	0	0	INS	0	0	0	0	0	0
chr1	114372768	114372969	-	1	1	1	1	1	1	1	1	1	1	1	1	1	1	1	1	DEL	1
chr1	114710155	114710155	None	0	0	0	0	0	0	0	0	0	0	0	0	0	INS	0	INS	INS	0
chr1	115048729	115048878	+	1	1	1	1	1	1	1	1	1	1	1	1	1	1	1	DEL	1	1
chr1	115249752	115249868	+	1	1	1	1	1	1	1	1	1	1	1	1	1	1	1	1	DEL	1
chr1	115268316	115268316	None	0	0	0	0	0	0	0	0	0	INS	0	0	0	0	0	INS	INS	0
chr1	115420206	115420393	+	1	1	1	1	1	1	1	1	1	1	1	1	1	1	1	1	DEL	1
chr1	115461826	115461984	+	1	DEL	DEL	DEL	1	DEL	DEL	DEL	1	DEL	DEL	1	DEL	DEL	DEL	DEL	DEL	1
chr1	115810156	115810156	+	0	0	0	0	0	0	0	0	0	0	0	0	0	0	0	0	INS	0
chr1	115894684	115894684	None	0	0	0	0	0	0	0	0	0	INS	0	0	0	0	0	INS	0	0
chr1	115986206	115986206	None	0	0	0	0	INS	0	0	0	0	0	0	INS	0	0	0	0	INS	0
chr1	116210298	116210298	None	0	0	0	0	0	0	0	0	0	0	0	0	0	0	0	INS	0	0
chr1	116385779	116385779	None	0	0	0	0	0	0	0	0	0	0	0	0	0	0	0	0	INS	0
chr1	116533720	116533720	None	0	0	0	0	0	0	0	0	0	0	0	0	0	0	0	0	INS	0
chr1	116596208	116596405	+	1	1	1	1	1	1	1	1	1	1	1	1	1	1	1	1	DEL	DEL
chr1	116603650	116603650	None	0	0	0	0	INS	0	0	INS	0	0	INS	0	0	INS	0	INS	0	INS
chr1	116605667	116605667	None	0	0	0	0	INS	0	0	INS	0	0	INS	INS	0	INS	0	0	0	0
chr1	116648055	116648055	None	0	0	0	0	0	0	0	0	0	0	0	0	0	0	0	0	INS	0
chr1	116729796	116729796	-	0	0	0	0	0	0	0	0	0	0	0	0	0	0	0	INS	0	0
chr1	116740004	116740004	-	0	0	0	0	0	0	0	0	0	0	0	0	0	0	0	0	INS	0
chr1	116816043	116816043	None	0	0	0	0	INS	0	0	INS	0	0	INS	INS	0	0	0	0	0	0
chr1	116931207	116931207	+	0	0	0	0	INS	0	0	INS	0	0	INS	INS	0	INS	0	0	0	0
chr1	117075419	117075419	None	0	INS	INS	INS	INS	INS	INS	INS	0	0	INS	INS	INS	INS	INS	0	0	INS
chr1	117220652	117220967	+	1	1	1	1	1	1	1	1	1	DEL	1	1	1	1	1	1	1	DEL
chr1	117265969	117266136	-	1	1	1	1	DEL	1	1	DEL	1	DEL	DEL	DEL	1	DEL	DEL	DEL	DEL	1
chr1	117313969	117313969	None	0	0	0	0	INS	0	0	INS	0	0	0	0	0	INS	0	INS	INS	0
chr1	117537515	117537515	None	0	0	0	0	INS	0	0	INS	0	0	INS	INS	0	INS	INS	0	0	INS
chr1	117542691	117542870	+	1	1	1	1	1	1	1	1	1	1	1	1	1	1	1	DEL	DEL	1
chr1	117749187	117749187	None	0	0	0	0	0	0	0	0	0	INS	0	0	0	0	0	INS	0	0
chr1	117939253	117939433	+	1	1	1	1	1	1	1	1	1	1	1	1	1	1	1	1	DEL	1
chr1	117951296	117951494	+	1	1	1	1	1	1	1	1	1	DEL	1	1	1	1	1	1	1	1
chr1	117952727	117952727	None	0	0	0	0	0	0	0	0	0	0	0	0	0	0	0	INS	0	0
chr1	118049959	118049959	None	0	0	0	0	0	0	0	0	0	0	0	0	0	0	0	0	INS	0
chr1	118723346	118723529	+	1	1	1	1	1	1	1	1	1	1	1	1	1	1	1	1	DEL	1
chr1	118750284	118750494	+	1	1	1	1	1	1	1	1	1	1	1	1	1	1	1	1	DEL	1
chr1	118978810	118978992	-	1	1	1	1	1	1	1	1	1	DEL	1	1	1	1	1	1	DEL	1
chr1	119013457	119013457	None	0	0	0	0	0	0	0	0	0	INS	0	0	0	0	0	INS	0	INS
chr1	119264924	119264924	None	0	0	0	0	0	0	0	0	0	0	0	0	0	0	0	0	INS	0
chr1	120188031	120188237	+	1	1	1	1	1	1	1	1	1	1	1	1	1	1	1	1	DEL	1
chr1	120219808	120219941	+	1	1	1	1	1	1	1	1	1	1	1	1	1	1	1	1	DEL	1
chr1	120233825	120234010	-	1	1	1	1	1	1	1	1	1	DEL	1	1	1	1	1	DEL	DEL	1
chr1	120245895	120246064	+	1	1	1	1	1	1	1	1	1	1	1	1	1	1	1	1	DEL	1
chr1	120308367	120308554	+	1	1	1	1	1	1	1	1	1	DEL	1	1	1	1	1	DEL	1	1
chr1	120308969	120308969	None	0	0	0	0	0	0	0	0	0	INS	0	0	0	0	0	INS	0	0
chr1	120517619	120517760	+	1	DEL	DEL	DEL	DEL	DEL	DEL	DEL	1	DEL	DEL	DEL	DEL	1	DEL	1	DEL	1
chr1	120529127	120529357	+	1	1	1	1	1	1	1	1	1	DEL	1	1	1	1	1	DEL	DEL	1
chr1	120596562	120596562	-	0	INS	INS	INS	INS	0	INS	0	0	INS	0	0	INS	0	0	0	0	0
chr1	120608047	120608047	-	0	0	0	0	0	0	0	0	0	0	0	0	0	0	0	0	INS	0
chr1	120620049	120620049	None	0	0	0	0	0	0	0	0	0	0	0	0	0	0	0	0	0	INS
chr1	120621783	120621985	-	1	1	1	1	1	DEL	1	DEL	1	DEL	DEL	DEL	1	DEL	DEL	DEL	DEL	DEL
chr1	120772830	120773236	-	1	1	1	1	1	1	1	1	1	DEL	1	1	1	1	1	1	1	1
chr1	120860464	120860464	None	0	0	0	0	INS	0	0	0	0	0	0	0	0	0	0	0	0	0
chr1	120977278	120977395	-	1	1	1	1	1	1	1	1	1	1	1	1	1	1	1	1	DEL	1
chr1	121097175	121097350	+	1	1	1	1	1	1	1	1	1	1	1	1	1	1	1	1	DEL	1
chr1	121116970	121116970	+	0	0	0	0	0	0	0	0	0	INS	0	0	0	0	0	INS	0	0
chr1	121486992	121487157	-	1	1	1	1	1	1	1	1	1	1	1	1	1	1	1	DEL	DEL	1
chr1	121523881	121523881	+	0	0	0	0	0	0	0	0	0	0	0	0	0	0	0	0	INS	0
chr1	121535595	121535733	+	1	1	1	1	1	1	1	1	1	1	1	1	1	1	1	DEL	1	1
chr1	121548942	121548942	+	0	0	0	0	0	0	0	0	0	0	0	0	0	0	0	INS	0	0
chr1	121568765	121568974	-	1	1	1	1	1	1	1	1	1	1	1	1	1	1	1	1	DEL	1
chr1	121829714	121829714	+	0	0	0	0	0	0	0	0	0	0	0	0	0	0	0	INS	0	0
chr1	121847066	121847066	-	0	0	0	0	0	0	0	0	0	0	0	0	0	0	0	INS	0	0
chr1	121990413	121990635	-	1	1	1	DEL	1	DEL	1	1	1	DEL	1	DEL	1	1	DEL	DEL	DEL	DEL
chr1	122158611	122158611	-	0	0	0	0	0	0	0	0	0	INS	0	0	0	0	0	0	0	0
chr1	122257452	122257648	-	1	DEL	1	1	1	DEL	1	1	1	1	DEL	1	1	1	DEL	1	1	1
chr1	122264098	122264098	None	0	0	0	0	0	0	0	0	0	0	0	0	0	0	0	INS	INS	0
chr1	122276929	122276929	None	0	0	0	0	0	0	0	0	0	INS	0	0	0	0	0	0	INS	0
chr1	122572360	122572360	None	0	0	INS	INS	INS	INS	0	INS	0	0	INS	INS	0	0	0	0	INS	0
chr1	122594440	122594564	+	1	1	1	1	1	1	1	1	1	1	1	1	1	1	1	1	DEL	1
chr1	122596530	122596739	+	1	1	1	1	1	1	1	1	1	1	1	1	1	1	1	1	DEL	1
chr1	122637487	122637487	None	0	INS	INS	INS	INS	INS	0	INS	0	0	INS	INS	INS	INS	0	INS	0	0
chr1	122776964	122776964	None	0	0	0	0	0	0	0	0	0	INS	0	0	0	0	0	INS	0	0
chr1	122819082	122819082	None	0	INS	INS	INS	INS	INS	0	INS	0	INS	INS	INS	INS	INS	INS	INS	INS	0
chr1	122834835	122835095	-	1	1	1	DEL	1	1	1	DEL	1	1	1	DEL	1	1	1	1	DEL	1
chr1	123178430	123178532	+	1	1	1	1	1	1	1	1	1	1	1	1	1	1	1	1	DEL	1
chr1	123315734	123315734	None	0	INS	INS	0	INS	INS	0	INS	0	0	INS	INS	INS	INS	0	0	0	0
chr1	123364411	123364411	None	0	0	0	0	INS	0	0	0	0	0	0	0	0	0	0	INS	INS	0
chr1	123551741	123551741	+	0	0	0	0	0	0	0	0	0	0	0	0	0	0	0	0	INS	0
chr1	123730539	123730539	None	0	0	0	0	0	0	0	0	0	0	0	0	0	0	0	0	INS	0
chr1	123866268	123866268	-	0	0	0	0	0	0	0	0	0	0	0	0	0	0	0	0	INS	0
chr1	123998617	123998617	None	0	INS	INS	INS	INS	INS	INS	INS	0	0	INS	INS	INS	0	0	INS	0	0
chr1	124045665	124046098	-	1	1	1	1	1	1	1	1	1	1	1	1	1	1	1	1	DEL	1
chr1	124265807	124265936	-	1	1	1	1	1	1	1	1	1	1	1	1	1	1	1	1	DEL	1
chr1	124400620	124400620	None	0	0	0	0	0	0	0	0	0	0	0	0	0	0	0	0	INS	0
chr1	124463290	124463463	+	1	1	1	1	1	1	1	1	1	1	1	1	1	1	1	DEL	1	1
chr1	124970785	124970966	+	1	1	1	1	1	1	1	1	1	DEL	1	1	1	1	1	1	1	1
chr1	125068468	125068673	-	1	DEL	DEL	DEL	1	DEL	DEL	DEL	1	DEL	DEL	1	DEL	1	DEL	DEL	DEL	DEL
chr1	125214280	125214280	None	0	0	0	0	0	0	0	0	0	INS	0	0	INS	0	0	INS	INS	0
chr1	125253952	125253952	None	0	0	INS	0	0	INS	INS	0	0	INS	INS	0	0	0	INS	INS	INS	0
chr1	125275015	125275015	None	0	INS	INS	0	0	INS	INS	0	0	0	INS	0	0	0	0	0	0	0
chr1	125567880	125567880	None	0	INS	INS	0	0	0	INS	0	0	0	0	0	INS	0	0	0	0	0
chr1	125570777	125570777	None	0	INS	INS	INS	0	0	INS	0	0	0	0	0	INS	0	0	0	0	0
chr1	126646906	126646906	+	0	0	0	0	0	0	0	0	0	INS	0	0	0	0	0	0	INS	0
chr1	126702748	126702866	-	1	1	1	1	1	1	1	1	1	1	1	1	1	1	1	1	DEL	1
chr1	126738468	126738636	+	1	1	1	1	1	1	1	1	1	1	1	1	1	1	1	1	DEL	1
chr1	126944657	126944657	None	0	0	0	0	0	INS	0	INS	0	0	0	INS	0	INS	0	0	INS	0
chr1	127064462	127064462	-	0	0	0	0	0	0	0	0	0	0	0	0	0	INS	INS	0	0	0
chr1	127419061	127419061	None	0	0	0	0	0	INS	0	0	0	0	INS	0	0	0	0	0	INS	0
chr1	127434624	127434624	-	0	0	0	0	INS	INS	0	INS	0	0	INS	INS	0	0	0	INS	0	0
chr1	127458243	127458243	None	0	0	0	0	0	0	0	0	0	INS	0	0	0	0	0	0	0	0
chr1	127788366	127788366	None	0	INS	0	0	INS	0	INS	INS	0	INS	0	0	INS	INS	0	0	0	0
chr1	127850509	127850509	None	0	INS	INS	INS	INS	INS	INS	INS	0	0	INS	INS	INS	0	0	0	INS	0
chr1	128308237	128308350	+	1	1	1	1	1	1	1	1	1	1	1	1	1	1	1	DEL	1	1
chr1	128527740	128527740	None	0	0	0	0	0	0	0	0	0	0	0	0	0	0	0	0	INS	0
chr1	128730335	128730335	+	0	0	0	0	0	0	0	0	0	0	0	0	0	0	0	0	INS	0
chr1	128761284	128761284	None	0	0	0	0	0	0	0	0	0	INS	0	0	0	0	0	INS	0	0
chr1	128767629	128767629	None	0	0	0	0	0	0	0	0	0	0	0	0	0	0	0	0	INS	0
chr1	128878025	128878025	None	0	0	0	0	0	0	0	0	0	0	0	0	0	0	0	0	INS	0
chr1	128903681	128903681	+	0	0	0	0	0	0	0	0	0	0	0	0	0	0	0	0	INS	0
chr1	128910241	128910368	+	1	1	1	1	1	1	1	1	1	DEL	1	1	1	1	1	1	1	1
chr1	128978572	128978572	None	0	INS	0	INS	INS	INS	INS	INS	0	INS	0	INS	INS	0	0	INS	INS	0
chr1	129169640	129169640	-	0	0	0	0	0	0	0	0	0	0	0	0	0	0	0	0	INS	0
chr1	129243140	129243140	None	0	0	0	0	0	0	0	0	0	INS	0	0	0	0	0	0	INS	0
chr1	129287973	129288112	-	1	1	1	1	1	1	1	1	1	DEL	1	1	1	1	1	1	1	1
chr1	129504411	129504411	+	0	INS	INS	0	0	INS	INS	INS	0	0	0	INS	INS	0	0	0	0	0
chr1	129527493	129527690	-	1	1	1	1	1	1	1	1	1	1	1	1	1	1	1	1	DEL	1
chr1	129764243	129764345	+	1	1	DEL	DEL	DEL	DEL	DEL	1	1	1	1	DEL	DEL	1	1	DEL	1	DEL
chr1	129794931	129795124	+	1	1	1	1	1	1	1	1	1	1	1	1	1	1	1	1	DEL	1
chr1	129805195	129805384	+	1	DEL	DEL	DEL	DEL	DEL	DEL	DEL	1	DEL	DEL	DEL	DEL	DEL	1	DEL	DEL	DEL
chr1	129826680	129826894	+	1	DEL	DEL	DEL	DEL	DEL	DEL	DEL	1	DEL	DEL	DEL	DEL	DEL	1	DEL	DEL	DEL
chr1	129989308	129989503	-	1	1	1	1	1	1	1	1	1	1	1	1	1	1	1	1	DEL	1
chr1	130018574	130018777	+	1	1	1	1	1	1	1	1	1	1	1	1	1	1	1	DEL	DEL	1
chr1	130056327	130056327	-	0	0	0	0	0	0	0	0	0	INS	0	0	0	0	0	0	0	0
chr1	130105441	130105654	-	1	1	1	1	1	1	1	1	1	DEL	1	1	1	1	1	DEL	DEL	DEL
chr1	130161615	130161791	-	1	1	1	1	1	1	1	1	1	1	1	1	1	1	1	1	DEL	1
chr1	130178734	130178942	+	1	1	1	1	1	1	1	1	1	DEL	1	1	1	1	1	DEL	DEL	DEL
chr1	130186721	130186721	+	0	0	0	0	0	0	0	0	0	INS	0	0	0	0	0	0	0	0
chr1	130247201	130247201	-	0	INS	INS	INS	INS	0	INS	0	0	0	0	INS	INS	0	0	INS	INS	0
chr1	130247401	130247585	+	1	DEL	DEL	DEL	DEL	1	DEL	1	1	DEL	1	DEL	DEL	1	1	DEL	DEL	DEL
chr1	130258436	130258436	None	0	INS	INS	0	INS	0	INS	0	0	0	0	INS	INS	0	0	INS	0	INS
chr1	130261732	130261945	-	1	DEL	DEL	DEL	DEL	1	DEL	1	1	1	1	DEL	DEL	1	1	DEL	DEL	DEL
chr1	130302673	130302673	-	0	0	0	0	0	0	0	0	0	0	0	0	0	0	0	0	INS	0
chr1	130323383	130323383	-	0	0	0	0	0	0	0	0	0	0	0	0	0	0	0	INS	0	0
chr1	130681732	130681732	+	0	0	0	0	0	0	0	0	0	0	0	0	0	0	0	0	INS	0
chr1	130730795	130730795	-	0	0	0	0	0	0	0	0	0	0	0	0	0	0	0	0	INS	0
chr1	130862916	130862916	None	0	0	0	0	0	0	0	0	0	0	0	0	0	0	0	0	INS	0
chr1	131038835	131039004	-	1	1	1	1	1	1	1	1	1	1	1	1	1	1	1	1	DEL	1
chr1	131211503	131211619	-	1	1	1	1	1	1	1	1	1	1	1	1	1	1	1	1	DEL	1
chr1	131939134	131939134	None	0	0	0	0	0	0	0	0	0	INS	0	0	0	0	0	0	0	0
chr1	131976288	131976288	None	0	0	0	0	0	0	0	0	0	0	0	0	0	0	0	INS	0	0
chr1	132038828	132038828	+	0	0	0	0	0	0	0	0	0	0	0	0	0	0	0	0	INS	0
chr1	132084672	132084865	-	1	1	1	1	1	1	1	1	1	DEL	1	1	1	1	1	DEL	1	1
chr1	132180242	132180242	None	0	0	0	0	0	0	0	0	0	INS	INS	0	0	INS	0	INS	0	INS
chr1	132425798	132425798	-	0	0	0	0	0	0	0	0	0	0	0	0	0	0	0	INS	0	0
chr1	132445607	132445607	-	0	0	0	0	0	0	0	0	0	0	INS	0	0	INS	0	0	0	INS
chr1	132486925	132487091	-	1	1	1	1	1	1	1	1	1	1	1	1	1	1	1	1	DEL	1
chr1	132487202	132487202	+	0	0	0	0	0	0	0	0	0	0	0	0	0	0	0	INS	0	0
chr1	132581593	132581593	+	0	0	0	0	0	0	0	0	0	0	0	0	0	0	0	INS	0	0
chr1	132641957	132641957	None	0	0	0	0	0	0	0	0	0	INS	INS	0	0	0	0	0	0	0
chr1	132642958	132643176	+	1	1	1	1	1	1	1	1	1	DEL	1	1	1	1	1	DEL	1	1
chr1	132739094	132739094	None	0	0	0	0	0	0	0	0	0	INS	0	0	0	0	0	INS	INS	0
chr1	132994894	132994894	None	0	INS	INS	0	0	0	INS	0	0	INS	0	0	INS	0	0	0	0	0
chr1	133012799	133013017	-	1	DEL	DEL	DEL	1	1	DEL	1	1	DEL	1	DEL	DEL	1	DEL	DEL	DEL	1
chr1	133054419	133054617	-	1	1	1	1	1	1	1	1	1	1	1	1	1	1	1	DEL	DEL	1
chr1	133105569	133105569	None	0	0	0	0	0	0	0	0	0	0	0	0	0	INS	0	INS	0	0
chr1	133211548	133211762	-	1	DEL	DEL	DEL	1	1	DEL	1	1	DEL	1	DEL	DEL	1	DEL	DEL	DEL	DEL
chr1	133336059	133336261	-	1	1	1	1	1	1	1	1	1	DEL	1	1	1	1	1	1	DEL	1
chr1	133371279	133371424	+	1	1	1	1	1	1	1	1	1	1	1	1	1	1	1	DEL	1	1
chr1	133385340	133385476	+	1	DEL	1	1	1	1	1	1	1	1	1	1	DEL	1	1	1	1	1
chr1	133460968	133461172	-	1	1	1	1	1	1	1	1	1	1	1	1	1	1	1	1	DEL	DEL
chr1	133501330	133501330	-	0	INS	INS	INS	INS	0	INS	0	0	0	INS	INS	0	0	INS	0	0	0
chr1	133664048	133664048	None	0	0	0	0	0	0	0	0	0	INS	0	0	0	0	0	INS	0	0
chr1	133718747	133718978	-	1	1	1	1	1	1	1	1	1	1	1	1	1	1	1	DEL	1	1
chr1	133767866	133768113	-	1	1	1	1	1	1	1	1	1	DEL	1	1	1	1	1	DEL	1	DEL
chr1	133777896	133777896	None	0	0	0	0	0	0	0	0	0	INS	0	0	0	0	INS	INS	INS	INS
chr1	133799020	133799215	-	1	1	1	1	1	1	1	1	1	DEL	1	1	1	1	1	DEL	1	1
chr1	133810403	133810606	+	1	1	1	1	1	1	1	1	1	1	1	1	1	1	1	1	DEL	1
chr1	133876493	133876691	-	1	1	1	1	1	1	1	1	1	DEL	1	1	1	1	DEL	1	1	1
chr1	133880747	133880747	None	0	0	0	0	0	0	0	0	0	INS	0	0	0	0	0	INS	0	INS
chr1	133887058	133887058	+	0	0	0	0	0	0	0	0	0	0	0	0	0	0	0	INS	0	0
chr1	133891210	133891365	-	1	1	1	1	1	1	1	1	1	1	1	1	1	1	1	1	DEL	1
chr1	133893524	133893712	+	1	1	1	1	1	1	1	1	1	1	1	1	1	1	1	1	DEL	1
chr1	133896164	133896373	+	1	1	1	1	1	1	1	1	1	DEL	1	1	1	1	1	DEL	DEL	1
chr1	133897966	133898170	+	1	1	1	1	1	1	1	1	1	1	1	1	1	1	1	1	DEL	1
chr1	133906869	133907076	-	1	1	1	1	1	1	1	1	1	DEL	1	1	1	1	DEL	DEL	1	DEL
chr1	133923984	133924124	-	1	1	1	1	1	1	1	1	1	1	1	1	1	1	1	1	DEL	1
chr1	133924339	133924339	None	0	0	0	0	0	0	0	0	0	INS	0	0	0	0	0	INS	INS	0
chr1	133951407	133951407	-	0	0	0	0	0	0	0	0	0	0	0	0	0	0	0	0	INS	0
chr1	133991033	133991147	-	1	1	DEL	DEL	1	1	1	1	1	DEL	1	1	1	1	1	DEL	1	1
chr1	134069682	134069900	+	1	1	1	1	1	1	1	1	1	DEL	1	1	1	1	1	DEL	DEL	1
chr1	134070522	134070522	+	0	0	0	0	0	0	0	0	0	0	0	0	0	0	0	INS	0	0
chr1	134113227	134113227	-	0	0	0	0	0	0	0	0	0	0	0	0	0	0	0	INS	0	0
chr1	134119926	134119926	-	0	0	0	0	0	0	0	0	0	0	0	0	0	0	0	0	INS	0
chr1	134138713	134138916	-	1	1	1	1	1	1	1	1	1	1	1	1	1	1	1	1	DEL	1
chr1	134144115	134144307	+	1	1	1	1	1	1	1	1	1	1	1	1	1	1	1	1	DEL	1
chr1	134378772	134378772	-	0	0	0	0	0	0	0	0	0	0	0	0	0	0	0	0	INS	0
chr1	134388406	134388558	+	1	DEL	DEL	DEL	DEL	1	1	1	1	DEL	1	DEL	1	1	1	DEL	1	1
chr1	134389689	134389886	+	1	1	1	1	1	1	1	1	1	1	1	1	1	1	1	1	DEL	1
chr1	134450029	134450029	-	0	0	0	0	0	0	0	0	0	0	0	0	0	0	0	INS	0	0
chr1	134477887	134477887	-	0	0	0	0	0	0	0	0	0	0	0	0	0	0	0	INS	0	0
chr1	134558826	134558969	+	1	1	1	1	1	1	1	1	1	DEL	1	1	1	1	1	DEL	DEL	1
chr1	134585489	134585697	-	1	1	1	1	1	1	1	1	1	1	1	1	1	1	1	DEL	1	1
chr1	134652093	134652093	+	0	0	0	0	0	0	0	0	0	INS	0	0	0	0	0	0	0	0
chr1	134658228	134658424	-	1	1	1	1	1	1	1	1	1	DEL	1	1	1	1	1	DEL	1	1
chr1	134688761	134688761	+	0	0	0	0	0	0	0	0	0	0	0	0	0	0	0	0	INS	0
chr1	134721346	134721565	-	1	1	1	1	DEL	1	1	1	1	1	1	1	1	1	1	1	DEL	1
chr1	134733119	134733119	None	0	0	0	0	0	0	0	0	0	0	0	0	0	0	0	0	INS	0
chr1	134799164	134799164	+	0	0	0	0	0	0	0	0	0	INS	0	0	0	0	0	0	0	0
chr1	134862636	134862849	+	1	1	1	1	1	1	1	1	1	DEL	1	1	1	1	1	1	1	1
chr1	134862969	134863183	+	1	1	1	1	DEL	1	1	1	1	1	1	1	1	1	1	1	1	1
chr1	134876517	134876517	None	0	0	0	0	INS	0	0	0	0	INS	0	0	0	0	0	INS	0	0
chr1	134908797	134908975	-	1	1	1	1	1	1	DEL	1	1	DEL	DEL	1	1	DEL	1	DEL	DEL	1
chr1	134940358	134940563	-	1	1	1	1	1	1	DEL	1	1	DEL	DEL	1	1	DEL	1	1	DEL	1
chr1	135011151	135011330	-	1	1	1	1	1	1	1	1	1	DEL	1	1	1	1	1	1	DEL	1
chr1	135039699	135039872	+	1	1	1	1	1	1	1	1	1	1	1	1	1	1	1	DEL	1	1
chr1	135107790	135108019	-	1	1	1	1	1	1	1	1	1	DEL	1	1	1	1	1	1	DEL	1
chr1	135163699	135163699	-	0	0	0	0	0	0	0	0	0	0	0	0	0	0	0	0	INS	0
chr1	135235773	135235924	+	1	1	1	1	1	1	1	1	1	1	1	1	1	1	1	1	DEL	1
chr1	135258632	135258632	None	0	INS	INS	INS	INS	0	0	0	0	0	INS	INS	0	INS	INS	INS	INS	INS
chr1	135450086	135450256	-	1	1	1	1	1	1	1	1	1	DEL	1	1	1	1	1	DEL	DEL	1
chr1	135465370	135465569	-	1	1	1	1	1	1	1	1	1	1	1	1	1	1	1	1	DEL	1
chr1	135477186	135477186	+	0	0	0	0	0	0	0	0	0	INS	0	0	0	0	0	0	0	0
chr1	135489878	135490082	+	1	1	1	1	1	1	1	1	1	1	1	1	1	1	1	DEL	DEL	1
chr1	135523077	135523077	None	0	INS	INS	0	INS	0	0	0	0	0	INS	INS	0	INS	INS	0	0	0
chr1	135538455	135538455	-	0	0	0	0	0	0	0	0	0	0	0	0	0	0	0	0	0	INS
chr1	135548984	135549212	+	1	1	1	1	1	1	1	1	1	1	1	1	1	1	1	1	DEL	1
chr1	135606758	135606921	+	1	1	1	1	1	1	1	1	1	1	1	1	1	1	1	1	DEL	1
chr1	135627889	135628100	-	1	1	1	1	1	1	1	1	1	DEL	1	1	1	1	1	DEL	DEL	DEL
chr1	135661397	135661397	+	0	0	0	0	0	0	0	0	0	0	0	0	0	0	0	INS	INS	0
chr1	135776886	135776886	+	0	0	0	0	0	0	0	0	0	0	0	0	0	0	0	0	INS	0
chr1	135814482	135814482	-	0	0	0	0	0	0	0	0	0	0	0	0	0	0	0	INS	INS	0
chr1	135891099	135891488	-	1	1	1	1	1	1	1	1	1	DEL	1	1	1	1	1	DEL	1	1
chr1	136000785	136001156	+	1	1	1	1	1	1	1	1	1	1	1	1	1	1	1	1	DEL	1
chr1	136043763	136043763	None	0	0	0	0	0	0	0	0	0	INS	0	0	0	0	0	INS	0	0
chr1	136253535	136253739	+	1	1	1	1	1	1	1	1	1	1	1	1	1	1	1	DEL	DEL	1
chr1	136263711	136263913	-	1	1	1	1	1	1	1	1	1	DEL	1	1	1	1	1	DEL	DEL	1
chr1	136264489	136264691	+	1	1	1	1	1	1	1	1	1	1	1	1	1	1	1	DEL	1	1
chr1	136325777	136325980	-	1	1	1	1	1	1	1	1	1	1	1	1	1	1	1	1	DEL	1
chr1	136342696	136342842	+	1	1	1	1	1	1	1	1	1	1	1	1	1	1	1	1	DEL	1
chr1	136345066	136345274	-	1	1	1	1	1	1	1	1	1	DEL	1	1	1	1	1	DEL	DEL	1
chr1	136355328	136355657	+	1	1	1	1	1	1	1	1	1	1	1	1	1	1	1	1	DEL	1
chr1	136370598	136370598	+	0	0	0	0	0	0	0	0	0	0	0	0	0	0	0	0	INS	0
chr1	136397650	136397888	-	1	1	1	1	1	1	1	1	1	1	1	1	1	1	1	1	DEL	1
chr1	136405345	136405546	+	1	DEL	DEL	DEL	DEL	DEL	1	DEL	1	DEL	DEL	DEL	1	DEL	1	1	DEL	1
chr1	136408088	136408088	None	0	INS	INS	INS	INS	INS	0	INS	0	INS	INS	INS	0	INS	INS	0	0	0
chr1	136411040	136411040	+	0	0	0	0	0	0	0	0	0	0	0	0	0	0	0	0	INS	0
chr1	136419675	136419822	+	1	1	1	1	1	1	1	1	1	1	1	1	1	1	1	1	DEL	1
chr1	136421349	136421548	-	1	DEL	DEL	DEL	DEL	DEL	1	DEL	1	DEL	DEL	DEL	1	DEL	DEL	1	DEL	DEL
chr1	136433543	136433543	-	0	0	0	0	0	INS	0	INS	0	0	0	0	0	0	INS	0	0	0
chr1	136436272	136436526	+	1	1	1	1	1	1	1	1	1	1	1	1	1	1	1	1	DEL	1
chr1	136462807	136462807	None	0	0	0	0	INS	0	0	0	0	0	0	INS	0	0	0	0	0	INS
chr1	136500131	136500339	+	1	1	1	1	1	1	1	1	1	1	1	1	1	1	1	1	DEL	1
chr1	136513481	136513700	-	1	1	1	1	1	1	1	1	1	1	1	1	1	1	1	1	DEL	1
chr1	136569844	136570053	-	1	1	1	1	1	1	1	1	1	1	1	1	1	1	1	1	DEL	1
chr1	136592372	136592569	+	1	DEL	DEL	DEL	DEL	DEL	1	DEL	1	DEL	DEL	DEL	1	DEL	DEL	1	DEL	DEL
chr1	136608950	136609156	-	1	1	1	1	1	1	1	1	1	DEL	1	1	1	1	1	1	1	1
chr1	136617673	136617673	None	0	INS	0	INS	0	INS	0	0	0	0	0	0	0	INS	0	0	INS	0
chr1	136710786	136710786	-	0	0	0	0	0	0	0	0	0	0	0	INS	0	0	0	0	0	0
chr1	136734188	136734188	+	0	0	0	0	0	0	0	0	0	0	0	INS	0	0	0	0	0	0
chr1	136816919	136816919	None	0	0	0	0	0	0	0	0	0	INS	0	0	0	0	0	0	0	0
chr1	136941051	136941051	None	0	0	INS	INS	INS	INS	0	INS	0	0	INS	INS	0	INS	0	0	0	INS
chr1	137008123	137008335	-	1	DEL	DEL	DEL	DEL	DEL	1	DEL	1	DEL	DEL	DEL	1	DEL	DEL	DEL	DEL	DEL
chr1	137012381	137012583	+	1	1	DEL	1	1	1	1	1	1	1	DEL	1	1	1	DEL	1	1	1
chr1	137082446	137082446	-	0	INS	INS	INS	INS	INS	0	INS	0	0	INS	INS	0	INS	INS	0	0	INS
chr1	137085150	137085362	-	1	DEL	DEL	DEL	DEL	DEL	1	DEL	1	DEL	DEL	DEL	1	DEL	DEL	DEL	DEL	DEL
chr1	137125576	137125789	+	1	DEL	DEL	DEL	DEL	DEL	1	DEL	1	DEL	DEL	DEL	1	DEL	DEL	1	1	DEL
chr1	137167583	137167774	+	1	DEL	DEL	DEL	DEL	DEL	1	DEL	1	1	DEL	DEL	1	DEL	DEL	1	1	1
chr1	137174194	137174381	-	1	1	1	1	1	1	1	1	1	1	1	1	1	1	1	1	DEL	1
chr1	137250073	137250198	-	1	1	1	1	1	1	1	DEL	1	1	1	1	1	1	1	1	DEL	DEL
chr1	137289834	137289834	+	0	0	0	0	0	0	0	0	0	0	0	0	0	0	0	0	INS	0
chr1	137303725	137303932	-	1	DEL	DEL	DEL	DEL	DEL	1	DEL	1	DEL	DEL	DEL	1	DEL	DEL	1	DEL	DEL
chr1	137305822	137305822	-	0	INS	INS	INS	INS	INS	0	INS	0	0	0	INS	0	0	INS	0	0	0
chr1	137311867	137311867	None	0	INS	INS	INS	INS	INS	0	INS	0	0	0	INS	0	INS	INS	0	0	INS
chr1	137345903	137346100	-	1	DEL	DEL	DEL	DEL	DEL	1	DEL	1	DEL	DEL	DEL	1	DEL	DEL	1	DEL	DEL
chr1	137381068	137381283	-	1	DEL	DEL	DEL	DEL	DEL	1	DEL	1	1	DEL	DEL	1	DEL	DEL	DEL	DEL	DEL
chr1	137386093	137386273	-	1	1	1	1	1	1	1	1	1	1	1	1	1	1	1	1	DEL	1
chr1	137416700	137416901	-	1	DEL	DEL	DEL	DEL	DEL	1	DEL	1	DEL	DEL	DEL	1	DEL	DEL	DEL	DEL	DEL
chr1	137423073	137423275	-	1	1	1	1	1	DEL	1	DEL	1	1	DEL	1	1	1	1	1	1	1
chr1	137433376	137433376	+	0	0	0	0	0	0	0	0	0	0	0	0	0	0	0	0	INS	0
chr1	137465990	137465990	+	0	0	0	0	0	0	0	0	0	INS	0	0	0	INS	0	0	0	0
chr1	137497785	137497785	-	0	INS	INS	0	INS	INS	0	INS	0	0	0	INS	0	INS	INS	0	0	0
chr1	137514290	137514290	None	0	INS	0	0	INS	INS	0	0	0	INS	0	0	0	INS	0	0	INS	0
chr1	137576447	137576447	+	0	0	0	0	0	0	0	0	0	0	0	0	0	0	0	0	INS	0
chr1	137596923	137597141	-	1	DEL	DEL	DEL	DEL	DEL	1	DEL	1	DEL	DEL	DEL	1	DEL	DEL	DEL	DEL	DEL
chr1	137602421	137602421	None	0	INS	INS	0	INS	0	0	0	0	0	0	INS	0	0	INS	0	0	0
chr1	137890059	137890059	+	0	0	0	0	0	0	0	0	0	0	0	INS	0	0	0	0	0	0
chr1	137977248	137977248	None	0	0	0	0	0	0	0	0	0	INS	0	0	0	0	0	0	0	0
chr1	138098309	138098309	-	0	INS	INS	0	0	0	0	0	0	0	0	0	0	0	0	0	0	0
chr1	138202568	138202702	+	1	DEL	DEL	DEL	1	1	1	1	1	DEL	1	DEL	1	1	1	DEL	1	DEL
chr1	138283227	138283227	None	0	0	0	0	INS	0	0	0	0	0	0	0	0	0	0	INS	0	0
chr1	138293744	138293744	None	0	0	0	0	0	0	0	0	0	0	0	0	0	0	0	0	INS	0
chr1	138302465	138302635	-	1	1	1	1	1	1	1	1	1	DEL	1	1	1	1	1	DEL	DEL	1
chr1	138316239	138316239	None	0	0	0	0	0	0	0	0	0	INS	0	0	0	0	0	INS	INS	0
chr1	138344856	138345062	+	1	1	1	1	1	1	1	1	1	DEL	1	1	1	1	1	1	DEL	1
chr1	138361612	138361833	+	1	1	DEL	1	1	1	1	1	1	1	1	1	1	1	1	1	1	DEL
chr1	138391719	138391719	-	0	0	0	0	0	0	0	0	0	0	0	INS	0	0	0	0	0	0
chr1	138405510	138405510	None	0	INS	INS	0	0	0	0	0	0	0	0	0	0	0	0	0	0	0
chr1	138453889	138454092	+	1	1	1	1	1	1	1	1	1	DEL	1	DEL	1	1	1	DEL	DEL	1
chr1	138456811	138457003	-	1	DEL	DEL	DEL	1	1	1	1	1	1	1	DEL	1	1	1	1	1	DEL
chr1	138462244	138462244	-	0	0	0	0	0	0	0	0	0	0	0	0	0	0	0	0	INS	0
chr1	138478280	138478494	-	1	DEL	DEL	DEL	1	1	1	1	1	DEL	1	1	1	1	1	1	DEL	DEL
chr1	138481455	138481643	+	1	DEL	DEL	DEL	1	1	1	1	1	DEL	1	DEL	1	1	1	DEL	DEL	DEL
chr1	138514829	138514829	-	0	0	0	0	0	0	0	0	0	INS	0	0	0	0	0	0	0	0
chr1	138531433	138531636	+	1	1	1	1	1	1	1	1	1	DEL	1	1	1	1	1	DEL	DEL	1
chr1	138560830	138561057	+	1	1	1	1	1	1	1	1	1	DEL	1	DEL	1	1	1	1	1	1
chr1	138586023	138586235	+	1	1	1	1	1	1	1	1	1	DEL	1	DEL	1	1	1	DEL	DEL	1
chr1	138590914	138591116	-	1	1	1	1	1	1	1	1	1	DEL	1	1	1	1	1	DEL	1	1
chr1	138598765	138599000	+	1	1	1	1	1	1	1	1	1	1	1	DEL	1	1	1	1	DEL	1
chr1	138644448	138644657	-	1	1	1	1	1	1	1	1	1	DEL	1	1	1	1	1	1	1	1
chr1	138651853	138652069	-	1	1	1	1	1	1	1	1	1	1	1	1	1	1	1	1	DEL	1
chr1	138652313	138652529	-	1	1	1	1	1	1	1	1	1	DEL	1	1	1	1	1	1	1	1
chr1	138686267	138686510	-	1	1	1	1	1	1	1	1	1	1	1	1	1	1	1	1	DEL	1
chr1	138688544	138688747	-	1	1	1	1	1	1	1	1	1	DEL	1	DEL	1	1	1	DEL	DEL	DEL
chr1	138797071	138797071	None	0	0	0	0	0	0	0	0	0	INS	0	0	0	0	0	0	0	INS
chr1	138834843	138834843	-	0	0	0	0	0	0	0	0	0	0	0	INS	0	0	0	0	0	0
chr1	138889268	138889475	+	1	1	1	1	1	1	1	1	1	DEL	1	1	1	1	1	1	DEL	1
chr1	138910460	138910460	-	0	0	0	0	0	0	0	0	0	0	0	INS	0	0	0	0	0	0
chr1	138915393	138915596	-	1	1	DEL	DEL	1	1	1	1	1	DEL	1	1	1	1	1	1	DEL	1
chr1	138948308	138948308	-	0	INS	INS	INS	0	0	0	0	0	0	0	INS	0	0	0	0	0	0
chr1	138983448	138983448	None	0	0	0	0	0	0	0	0	0	INS	0	INS	0	0	0	0	0	INS
chr1	139017999	139017999	None	0	0	0	0	0	0	0	0	0	0	0	0	0	0	0	INS	INS	0
chr1	139381233	139381233	None	0	INS	INS	INS	0	0	0	0	0	0	0	INS	0	0	0	0	0	INS
chr1	139902839	139902839	+	0	0	0	0	0	0	0	0	0	0	0	0	0	0	0	0	INS	0
chr1	140004024	140004024	+	0	0	0	0	0	0	0	0	0	0	0	0	0	0	0	0	INS	0
chr1	140116727	140116727	+	0	0	0	0	0	0	0	0	0	0	0	0	0	0	0	INS	0	0
chr1	140265142	140265142	None	0	0	0	0	0	0	0	0	0	0	0	0	0	0	0	0	INS	0
chr1	140298272	140298395	-	1	1	1	1	1	1	1	1	1	1	1	1	1	1	1	DEL	1	1
chr1	140368176	140368176	None	0	0	0	0	0	0	0	0	0	0	0	0	0	0	0	0	INS	0
chr1	140490061	140490212	+	1	1	1	1	1	1	1	1	1	1	1	1	1	1	1	1	DEL	1
chr1	140503063	140503063	+	0	0	0	0	0	INS	0	INS	0	INS	INS	INS	0	INS	0	INS	INS	INS
chr1	140606903	140607018	+	1	1	1	1	1	1	1	1	1	1	1	1	1	1	1	1	DEL	1
chr1	140623384	140623384	+	0	0	0	0	0	0	0	0	0	0	0	0	0	0	0	0	INS	0
chr1	140712567	140712567	+	0	0	0	0	0	0	0	0	0	0	0	0	0	0	0	INS	0	0
chr1	140746655	140746865	-	1	1	1	1	1	1	1	1	1	DEL	1	1	1	1	1	DEL	DEL	1
chr1	140754212	140754406	-	1	1	1	1	1	1	1	1	1	DEL	1	1	1	1	1	DEL	DEL	1
chr1	140820718	140820718	-	0	0	0	0	0	0	0	0	0	INS	0	0	0	0	0	0	0	0
chr1	140826867	140826867	-	0	0	0	0	0	0	0	0	0	INS	0	0	0	0	0	0	0	0
chr1	140842881	140843100	+	1	1	1	1	1	DEL	1	DEL	1	1	DEL	DEL	1	1	1	1	DEL	DEL
chr1	140864433	140864797	-	1	1	1	1	1	1	1	1	1	1	1	1	1	1	1	1	DEL	1
chr1	140882473	140882594	-	1	1	1	1	1	1	1	DEL	1	1	1	DEL	1	1	1	1	1	1
chr1	141108809	141108809	+	0	0	0	0	0	0	0	0	0	0	0	0	0	0	0	INS	0	0
chr1	141240444	141240645	-	1	1	1	1	1	1	1	1	1	1	1	1	1	1	1	1	DEL	1
chr1	141251570	141251733	-	1	1	1	1	1	1	1	1	1	1	1	1	1	1	1	1	DEL	1
chr1	141307683	141307893	+	1	1	1	1	1	1	1	1	1	DEL	1	1	1	1	1	DEL	1	1
chr1	141331294	141331294	-	0	0	0	0	0	0	0	0	0	0	0	0	0	0	0	0	INS	0
chr1	141404616	141404616	+	0	0	0	0	0	INS	0	INS	0	0	INS	0	0	0	0	0	0	0
chr1	141495331	141495331	None	0	0	0	0	0	0	0	INS	0	0	INS	0	0	0	0	0	INS	0
chr1	141531254	141531254	None	0	0	0	0	0	INS	0	INS	0	0	INS	INS	0	INS	0	0	0	INS
chr1	142139534	142139663	-	1	1	1	1	1	1	1	1	1	1	1	1	1	1	1	1	DEL	1
chr1	142322431	142322431	-	0	0	0	0	0	0	0	0	0	INS	0	0	0	0	0	0	0	0
chr1	142345794	142345794	+	0	0	0	0	0	0	0	0	0	0	0	0	0	0	0	0	INS	0
chr1	142352627	142352627	None	0	0	0	0	0	0	0	0	0	0	0	0	0	0	0	0	INS	0
chr1	142572655	142572655	None	0	0	0	0	0	0	0	0	0	0	0	0	0	INS	INS	0	0	0
chr1	142652248	142652248	-	0	0	0	0	0	0	0	0	0	INS	0	0	0	0	0	0	0	0
chr1	143537964	143538170	+	1	1	1	1	1	1	1	1	1	DEL	1	1	1	1	1	DEL	DEL	1
chr1	143965058	143965263	+	1	1	1	1	1	1	1	1	1	DEL	1	1	1	1	1	DEL	DEL	1
chr1	144271668	144271668	+	0	0	0	0	0	0	0	0	0	0	0	0	0	0	0	0	INS	0
chr1	144733500	144733500	-	0	0	0	0	0	0	0	0	0	INS	0	0	0	0	0	INS	0	0
chr1	145000414	145000414	None	0	0	0	0	0	0	0	0	0	0	0	0	0	0	0	0	INS	0
chr1	145053250	145053372	-	1	1	1	1	1	1	1	1	1	1	1	1	1	1	1	1	DEL	1
chr1	145376588	145376802	+	1	1	1	DEL	1	1	1	1	1	DEL	1	1	1	1	1	1	1	1
chr1	145402390	145402390	+	0	0	0	0	0	0	0	0	0	INS	0	0	0	0	0	0	0	0
chr1	145406706	145406706	+	0	0	0	0	0	0	0	0	0	0	0	0	0	0	0	INS	INS	0
chr1	145416392	145416392	None	0	0	0	0	0	0	0	0	0	0	0	0	0	0	0	0	INS	0
chr1	145477707	145477871	+	1	DEL	DEL	DEL	1	1	1	1	1	DEL	1	1	1	1	DEL	1	DEL	DEL
chr1	145551578	145551578	None	0	INS	0	0	0	0	0	0	0	INS	0	0	0	INS	0	INS	0	0
chr1	145576741	145576741	None	0	0	0	0	INS	0	0	0	0	0	0	0	0	0	0	0	0	0
chr1	145614685	145614685	-	0	0	0	0	0	0	0	0	0	0	0	0	0	0	0	INS	INS	0
chr1	145615210	145615210	-	0	0	0	0	INS	INS	0	INS	0	INS	INS	0	0	0	0	INS	INS	0
chr1	145644037	145644243	+	1	1	1	1	1	DEL	1	DEL	1	DEL	DEL	1	1	1	1	1	DEL	1
chr1	145683276	145683486	+	1	1	1	1	1	DEL	1	DEL	1	DEL	DEL	1	1	1	1	DEL	DEL	1
chr1	145808477	145808477	-	0	0	0	0	0	0	0	0	0	0	0	0	0	0	0	INS	INS	0
chr1	146265268	146265268	None	0	0	0	0	INS	0	0	0	0	INS	0	0	0	INS	0	0	INS	0
chr1	146378951	146379586	-	1	1	1	1	1	1	1	1	1	1	1	1	1	1	1	1	DEL	1
chr1	146409220	146409418	-	1	1	1	1	1	1	1	1	1	1	1	1	1	1	1	1	DEL	1
chr1	146529816	146529816	-	0	0	0	0	0	0	0	0	0	0	0	0	0	0	0	0	INS	0
chr1	146662343	146662522	-	1	1	1	1	1	1	1	1	1	DEL	1	1	1	1	1	DEL	DEL	1
chr1	146766235	146766235	None	0	INS	INS	0	0	0	0	0	0	INS	0	0	0	0	INS	0	INS	0
chr1	147123872	147125215	-	1	1	1	1	1	1	1	1	1	1	1	1	1	1	1	DEL	1	1
chr1	147502081	147502081	None	0	0	0	0	0	0	0	0	0	0	0	0	0	0	0	0	INS	0
chr1	147674295	147674295	-	0	0	0	0	0	0	0	0	0	0	0	0	0	0	0	0	INS	0
chr1	147723302	147723506	-	1	1	1	1	1	1	1	1	1	DEL	1	1	1	1	1	DEL	DEL	1
chr1	147906428	147906428	None	0	0	0	0	0	0	0	0	0	INS	0	0	0	0	0	0	0	0
chr1	148143103	148143103	-	0	0	0	0	0	0	0	0	0	0	0	0	0	0	0	INS	0	0
chr1	148380631	148380817	-	1	DEL	DEL	DEL	DEL	1	1	1	1	DEL	1	DEL	DEL	1	DEL	DEL	DEL	1
chr1	148704704	148704704	-	0	0	0	0	0	0	0	0	0	0	0	0	0	0	0	INS	0	0
chr1	148727688	148727688	None	0	INS	INS	0	INS	0	0	0	0	0	0	INS	INS	0	INS	0	0	0
chr1	148734298	148734298	None	0	0	0	0	0	0	0	0	0	INS	0	0	INS	0	0	INS	INS	0
chr1	148901721	148901960	-	1	1	1	1	1	1	1	1	1	1	1	1	1	1	1	1	DEL	1
chr1	149307830	149307830	+	0	0	0	0	0	0	0	0	0	0	0	0	0	0	0	0	INS	0
chr1	149840295	149840496	+	1	1	1	1	1	1	1	1	1	1	1	1	1	1	1	1	DEL	1
chr1	150646948	150646948	None	0	INS	0	INS	0	0	0	0	0	0	0	0	0	INS	0	0	0	0
chr1	150887033	150887033	None	0	INS	INS	INS	INS	INS	0	0	0	INS	INS	INS	INS	0	INS	INS	INS	INS
chr1	150902742	150902742	None	0	0	0	0	0	0	0	0	0	0	0	0	0	INS	0	0	INS	0
chr1	151107052	151107052	-	0	0	0	0	0	INS	0	INS	0	0	0	0	0	0	0	INS	INS	0
chr1	151136262	151136463	+	1	1	1	1	1	1	1	1	1	1	1	1	1	1	1	DEL	1	1
chr1	151349994	151350138	+	1	1	1	1	1	1	1	1	1	1	1	1	1	1	1	1	DEL	1
chr1	151466239	151466239	None	0	0	0	0	0	0	0	0	0	INS	0	0	0	0	0	INS	INS	0
chr1	151501617	151501617	None	0	0	0	0	0	0	0	0	0	INS	0	0	0	0	0	INS	0	0
chr1	151540874	151540874	None	0	0	0	0	0	INS	INS	0	0	INS	0	0	0	INS	0	INS	INS	0
chr1	151624045	151624212	-	1	1	1	1	1	DEL	1	DEL	1	1	DEL	1	1	1	1	DEL	DEL	1
chr1	151975045	151975045	None	0	0	0	0	0	0	0	0	0	INS	0	0	0	0	0	INS	0	0
chr1	152002118	152002118	None	0	0	0	0	0	INS	0	INS	0	0	INS	INS	0	0	0	0	INS	0
chr1	152231803	152231803	+	0	0	0	0	INS	0	0	0	0	0	0	0	INS	0	0	INS	0	0
chr1	152256780	152256935	+	1	1	1	1	1	1	1	1	1	DEL	1	1	1	1	1	1	1	1
chr1	152324801	152324801	None	0	0	0	0	0	0	0	0	0	0	0	0	0	0	0	INS	0	0
chr1	152754191	152754191	+	0	0	0	0	INS	0	0	0	0	INS	0	0	INS	0	0	0	0	0
chr1	152783546	152783742	+	1	1	1	1	1	1	1	1	1	1	1	1	1	1	1	1	DEL	1
chr1	152878667	152878667	None	0	INS	INS	INS	0	0	0	0	0	0	0	0	0	0	INS	0	0	0
chr1	152891736	152891736	None	0	0	0	0	INS	0	0	0	0	INS	0	0	INS	0	0	INS	INS	0
chr1	152923606	152923606	-	0	0	0	0	INS	0	0	0	0	INS	0	0	INS	0	0	INS	0	0
chr1	152960859	152960859	None	0	INS	INS	INS	0	INS	0	INS	0	0	INS	0	0	INS	INS	0	0	INS
chr1	152998885	152998885	None	0	0	INS	0	0	0	0	0	0	INS	0	0	0	0	0	INS	INS	0
chr1	153094068	153094266	+	1	DEL	DEL	DEL	DEL	DEL	1	DEL	1	DEL	DEL	1	DEL	1	DEL	DEL	1	1
chr1	153144151	153144151	None	0	0	0	0	0	0	0	0	0	0	0	0	0	0	0	0	INS	INS
chr1	153164707	153164908	+	1	1	1	1	1	1	1	1	1	DEL	1	1	1	1	1	1	DEL	1
chr1	153195385	153195582	-	1	1	1	1	1	1	1	1	1	1	1	1	1	1	1	1	DEL	1
chr1	153231766	153231891	-	1	1	1	1	1	1	1	1	1	1	1	1	DEL	1	1	1	1	1
chr1	153242912	153243124	-	1	1	1	1	DEL	1	1	1	1	DEL	1	1	DEL	1	1	DEL	DEL	DEL
chr1	153253760	153253760	+	0	0	0	0	INS	0	0	0	0	0	0	0	INS	0	0	INS	0	0
chr1	153262108	153262108	None	0	0	0	0	INS	0	0	0	0	0	0	0	INS	0	0	INS	0	0
chr1	153282043	153282043	+	0	0	0	0	INS	0	0	0	0	0	0	0	INS	0	0	INS	0	0
chr1	153299951	153300161	-	1	1	1	1	DEL	1	1	1	1	1	1	1	DEL	1	1	1	1	1
chr1	153300783	153301005	+	1	1	1	1	1	1	1	1	1	1	1	1	1	1	1	1	DEL	1
chr1	153332996	153333191	-	1	1	1	1	1	1	1	1	1	1	1	1	1	1	1	1	DEL	1
chr1	153434652	153434804	-	1	1	1	1	1	1	1	1	1	1	1	DEL	1	DEL	1	1	1	DEL
chr1	153434681	153435068	-	1	1	1	1	1	1	1	1	1	DEL	1	1	1	1	1	1	1	1
chr1	153454092	153454092	None	0	0	0	0	INS	0	0	0	0	0	0	0	INS	0	0	INS	0	0
chr1	153490131	153490343	-	1	1	1	1	DEL	1	1	1	1	DEL	1	1	DEL	1	1	DEL	DEL	1
chr1	153518892	153518892	-	0	0	0	0	INS	0	0	0	0	INS	0	INS	INS	INS	0	INS	0	0
chr1	153529160	153529357	+	1	1	1	1	1	1	1	1	1	1	1	1	1	1	1	1	DEL	1
chr1	153673943	153673943	None	0	0	0	0	0	0	0	0	0	0	0	0	0	0	0	INS	INS	0
chr1	153721116	153721116	None	0	0	0	0	INS	0	0	0	0	0	0	0	INS	0	INS	INS	0	0
chr1	153876628	153876628	-	0	0	0	0	INS	0	0	0	0	0	0	0	INS	0	INS	0	0	0
chr1	153890999	153891204	-	1	1	1	1	DEL	1	1	1	1	1	1	1	DEL	1	DEL	DEL	DEL	1
chr1	153949863	153949863	-	0	0	0	0	INS	0	0	0	0	0	0	0	INS	0	INS	INS	0	0
chr1	153952579	153952579	None	0	0	0	0	0	0	0	0	0	0	0	0	0	0	0	INS	0	0
chr1	154079205	154079205	-	0	0	0	0	INS	0	0	0	0	0	0	0	INS	0	INS	0	0	0
chr1	154104337	154104512	-	1	1	1	1	DEL	1	1	1	1	1	1	1	DEL	1	1	1	1	1
chr1	154157948	154158154	+	1	DEL	DEL	DEL	1	DEL	1	DEL	1	DEL	DEL	1	1	1	1	1	1	1
chr1	154452359	154452531	+	1	1	1	1	1	1	1	1	1	1	1	1	1	1	1	1	DEL	1
chr1	154555511	154555511	None	0	0	0	0	0	0	0	0	0	INS	0	0	INS	0	0	0	0	INS
chr1	154564101	154564101	+	0	0	0	0	0	0	0	0	0	0	0	0	INS	0	0	0	0	0
chr1	154565837	154565837	+	0	0	0	0	INS	0	0	0	0	0	0	0	0	0	INS	0	0	0
chr1	154574451	154574559	+	1	1	1	1	1	1	1	1	1	1	1	1	1	1	1	1	DEL	1
chr1	154578464	154578464	None	0	0	0	0	INS	0	0	0	0	0	0	0	0	0	INS	0	0	0
chr1	154579132	154579132	+	0	0	0	0	0	0	0	0	0	0	0	0	0	0	0	0	INS	0
chr1	154587479	154587479	+	0	0	0	0	INS	0	0	0	0	0	0	0	0	0	0	INS	0	0
chr1	154652889	154652889	+	0	0	0	0	INS	0	0	0	0	0	0	0	INS	0	INS	INS	0	INS
chr1	154693746	154693944	-	1	1	1	1	1	1	1	1	1	1	1	1	1	1	1	1	DEL	1
chr1	154720859	154720859	+	0	0	0	0	INS	0	0	0	0	0	0	0	0	0	INS	INS	0	INS
chr1	154733984	154733984	+	0	0	0	0	0	0	0	0	0	0	0	0	INS	0	0	0	0	0
chr1	154735161	154735375	-	1	1	1	1	DEL	1	1	1	1	DEL	1	1	DEL	1	DEL	DEL	DEL	DEL
chr1	154775136	154775136	None	0	0	0	0	INS	0	0	0	0	0	0	0	0	0	INS	INS	0	0
chr1	154807329	154807329	None	0	INS	0	0	0	0	0	0	0	INS	0	0	0	0	0	0	0	INS
chr1	154848831	154848831	-	0	0	0	0	0	0	0	0	0	0	0	INS	0	INS	0	0	0	INS
chr1	154867715	154868135	+	1	1	1	1	1	1	1	1	1	1	1	1	1	1	1	1	DEL	1
chr1	154870751	154870751	-	0	INS	INS	0	INS	0	0	0	0	0	0	0	0	INS	0	0	0	0
chr1	154877835	154878051	-	1	1	1	1	DEL	1	1	1	1	DEL	1	1	1	1	DEL	DEL	1	1
chr1	154920812	154920812	+	0	0	0	0	0	0	0	0	0	INS	0	0	0	0	0	0	0	0
chr1	154936444	154936660	+	1	1	1	1	DEL	1	1	1	1	DEL	1	DEL	1	DEL	DEL	DEL	DEL	DEL
chr1	154950250	154950428	-	1	1	1	1	1	1	1	1	1	DEL	1	DEL	1	DEL	1	1	DEL	DEL
chr1	154955495	154955702	-	1	1	1	1	DEL	1	1	1	1	1	1	1	1	1	DEL	1	DEL	1
chr1	155003217	155003217	+	0	0	0	0	0	0	0	0	0	0	0	0	0	0	0	0	0	INS
chr1	155136634	155136634	+	0	0	0	0	0	0	0	0	0	0	0	0	0	0	0	0	INS	0
chr1	155182777	155182910	+	1	1	1	1	1	1	1	1	1	1	1	1	1	1	1	1	DEL	1
chr1	155192717	155192717	+	0	0	0	0	0	0	0	0	0	0	0	0	INS	0	0	0	0	0
chr1	155201244	155201244	+	0	0	0	0	0	0	0	0	0	0	0	0	INS	0	0	0	0	0
chr1	155249306	155249606	+	1	1	1	1	1	1	1	1	1	1	1	DEL	DEL	DEL	1	DEL	1	1
chr1	155287216	155287216	None	0	0	0	0	0	0	0	0	0	0	0	0	0	INS	0	0	INS	0
chr1	155297461	155297658	+	1	1	1	1	1	1	1	1	1	1	1	1	1	1	1	1	DEL	1
chr1	155360852	155361148	+	1	1	1	1	1	1	1	1	1	1	1	1	1	1	1	1	DEL	1
chr1	155361157	155361157	None	0	0	0	0	0	0	0	0	0	INS	0	0	INS	0	0	0	0	0
chr1	155385917	155386085	+	1	1	1	1	1	1	1	1	1	1	1	DEL	1	DEL	1	1	1	DEL
chr1	155407434	155407434	None	0	0	0	0	0	0	0	0	0	INS	0	0	0	0	0	0	INS	0
chr1	155439850	155440059	-	1	1	1	1	1	1	1	1	1	DEL	1	DEL	DEL	DEL	1	DEL	1	DEL
chr1	155712777	155713001	+	1	1	1	1	1	1	1	1	1	1	1	DEL	DEL	1	1	DEL	DEL	1
chr1	155723464	155723667	-	1	1	1	1	1	1	1	1	1	DEL	1	DEL	DEL	1	1	1	DEL	DEL
chr1	155745183	155745313	+	1	1	1	1	1	1	1	1	1	DEL	1	1	1	1	1	1	1	1
chr1	155779772	155779772	None	0	0	0	0	0	0	0	0	0	INS	0	INS	INS	0	0	0	INS	0
chr1	155789845	155790007	-	1	1	1	1	1	1	1	1	1	1	1	1	1	1	1	1	DEL	1
chr1	155855217	155855422	-	1	1	1	1	1	1	1	1	1	1	1	DEL	DEL	1	1	DEL	DEL	DEL
chr1	155887221	155887221	None	0	0	0	0	0	0	0	0	0	INS	0	0	INS	0	0	0	0	0
chr1	155891201	155891201	-	0	0	0	0	0	0	0	0	0	0	0	0	0	0	0	0	INS	0
chr1	155908501	155908677	+	1	1	1	1	1	1	1	1	1	DEL	1	DEL	DEL	1	1	DEL	1	DEL
chr1	155943059	155943278	+	1	1	1	1	1	1	1	1	1	1	1	DEL	DEL	1	1	DEL	1	DEL
chr1	156057791	156057791	None	0	0	0	0	0	0	0	0	0	INS	0	0	0	0	0	INS	0	0
chr1	156116314	156116314	None	0	0	0	0	0	0	0	0	0	0	0	INS	INS	0	0	0	INS	0
chr1	156180317	156180473	-	1	1	1	1	1	1	1	1	1	1	1	1	1	1	1	1	DEL	1
chr1	156214998	156215166	-	1	1	1	1	1	1	1	1	1	1	1	1	1	1	1	1	DEL	1
chr1	156475227	156475227	+	0	0	0	0	0	0	0	0	0	0	0	INS	INS	0	0	0	0	INS
chr1	156584224	156584224	None	0	0	0	0	0	0	0	0	0	0	0	0	0	0	0	0	INS	0
chr1	156680847	156680963	-	1	1	1	1	1	1	1	1	1	DEL	1	1	1	1	1	1	DEL	1
chr1	156903715	156903978	+	1	1	1	1	1	1	1	1	1	DEL	1	DEL	DEL	1	1	1	1	DEL
chr1	156921330	156921330	+	0	0	0	0	0	0	0	0	0	0	0	0	0	0	0	0	INS	0
chr1	156972005	156972214	-	1	1	1	1	1	1	1	1	1	DEL	1	DEL	DEL	1	1	DEL	DEL	DEL
chr1	156973493	156973493	-	0	0	0	0	0	0	0	0	0	0	0	0	0	0	0	0	INS	0
chr1	157000448	157000448	+	0	0	0	0	0	0	0	0	0	0	0	0	INS	0	0	0	0	0
chr1	157003165	157003417	-	1	1	1	1	1	1	1	1	1	1	1	DEL	1	1	1	1	1	1
chr1	157074286	157074286	None	0	0	0	0	0	0	0	0	0	0	0	INS	INS	0	0	0	INS	INS
chr1	157241884	157241884	+	0	0	0	0	0	0	0	0	0	0	0	0	0	0	0	INS	0	0
chr1	157292026	157292213	+	1	1	1	1	1	1	1	1	1	1	1	1	1	1	1	1	1	DEL
chr1	157292140	157292293	+	1	1	1	1	1	1	1	1	1	1	1	1	1	1	1	1	DEL	1
chr1	157355873	157355873	+	0	0	0	0	0	0	0	0	0	INS	0	0	0	0	0	0	0	0
chr1	157415883	157416068	+	1	1	1	1	1	1	1	1	1	1	1	1	1	1	1	1	DEL	1
chr1	157417124	157417357	-	1	1	1	1	1	1	1	1	1	DEL	1	1	DEL	1	1	DEL	1	1
chr1	157418546	157418546	-	0	0	0	0	0	0	0	0	0	0	0	0	0	0	0	0	INS	0
chr1	157666429	157666429	None	0	INS	INS	INS	0	0	0	0	0	0	0	0	0	0	0	0	0	0
chr1	157683518	157683518	-	0	0	0	0	INS	INS	INS	INS	0	0	INS	INS	0	INS	INS	0	0	0
chr1	157846640	157846640	None	0	0	0	0	0	0	0	0	0	INS	0	0	0	0	0	INS	0	0
chr1	157929382	157929578	+	1	1	1	1	1	1	1	1	1	1	1	1	1	1	1	1	DEL	1
chr1	158107390	158107390	-	0	0	0	0	0	0	0	0	0	0	0	0	0	0	INS	0	0	0
chr1	158117985	158118225	-	1	1	1	1	DEL	DEL	DEL	DEL	1	1	DEL	DEL	1	DEL	DEL	DEL	DEL	1
chr1	158188866	158188866	None	0	0	0	0	INS	INS	INS	INS	0	INS	INS	INS	0	INS	0	INS	0	0
chr1	158210857	158210857	None	0	0	0	0	0	0	0	0	0	INS	INS	0	0	0	0	0	INS	0
chr1	158213161	158213361	+	1	1	1	1	1	1	1	1	1	1	1	1	1	1	1	1	DEL	1
chr1	158222677	158222843	-	1	1	1	1	DEL	DEL	DEL	DEL	1	DEL	DEL	DEL	1	DEL	1	DEL	DEL	1
chr1	158308842	158309058	+	1	1	1	1	DEL	DEL	DEL	DEL	1	DEL	DEL	DEL	1	1	1	DEL	1	1
chr1	158324718	158324919	+	1	1	1	1	1	1	1	1	1	1	1	1	1	1	1	1	DEL	1
chr1	158325878	158326077	+	1	1	1	1	DEL	DEL	DEL	DEL	1	DEL	DEL	DEL	DEL	1	1	DEL	DEL	DEL
chr1	158357214	158357214	None	0	0	0	0	INS	0	0	0	0	0	0	0	0	0	0	INS	INS	0
chr1	158441788	158441788	-	0	0	0	0	0	0	0	0	0	INS	0	0	0	0	0	0	0	0
chr1	158446645	158446871	-	1	DEL	DEL	DEL	DEL	DEL	DEL	DEL	1	DEL	DEL	DEL	1	DEL	DEL	DEL	DEL	1
chr1	158447826	158447985	-	1	1	1	1	1	1	1	1	1	1	1	1	1	1	1	1	DEL	1
chr1	158460691	158460872	-	1	1	1	1	1	1	1	1	1	DEL	1	1	1	1	1	1	1	1
chr1	158463962	158464072	-	1	DEL	DEL	DEL	DEL	DEL	1	DEL	1	DEL	DEL	DEL	1	DEL	DEL	DEL	DEL	1
chr1	158493205	158493205	-	0	0	0	0	0	0	0	0	0	0	0	0	0	0	0	INS	0	0
chr1	158517207	158517207	None	0	0	0	0	INS	INS	INS	INS	0	0	INS	INS	0	0	0	0	INS	0
chr1	158526422	158526641	-	1	1	1	1	1	1	1	1	1	1	1	1	1	1	1	1	DEL	1
chr1	158527650	158527817	-	1	1	1	1	1	1	1	1	1	1	1	1	1	1	1	1	DEL	1
chr1	158528219	158528219	+	0	INS	INS	INS	0	0	0	0	0	0	0	0	INS	0	0	0	0	INS
chr1	158558502	158558502	+	0	0	0	0	INS	INS	INS	INS	0	0	INS	INS	0	0	0	INS	INS	0
chr1	158606790	158606790	+	0	INS	0	0	0	INS	0	0	0	INS	0	0	0	0	0	0	0	0
chr1	158611785	158611785	+	0	0	0	0	INS	INS	INS	INS	0	0	INS	INS	0	0	0	0	0	0
chr1	158615177	158615279	+	1	1	1	1	1	1	1	1	1	1	1	1	1	1	1	1	DEL	1
chr1	158642613	158642814	+	1	1	1	1	DEL	DEL	DEL	DEL	1	DEL	DEL	DEL	1	1	1	DEL	DEL	1
chr1	158687428	158687428	-	0	0	0	0	0	0	0	0	0	0	0	0	0	0	0	0	INS	0
chr1	158785407	158785606	-	1	DEL	1	1	DEL	DEL	DEL	DEL	1	1	DEL	DEL	1	1	DEL	DEL	DEL	1
chr1	158803521	158803521	None	0	0	0	0	0	0	INS	INS	0	0	INS	INS	0	0	0	0	0	0
chr1	158809223	158809429	+	1	1	1	1	1	1	1	1	1	1	1	1	DEL	1	1	1	DEL	1
chr1	158823822	158823822	None	0	0	0	0	0	0	0	0	0	INS	0	0	INS	0	0	0	0	0
chr1	158833014	158833014	None	0	0	0	0	0	0	0	0	0	0	0	0	INS	0	0	0	0	INS
chr1	158849879	158850187	+	1	1	1	1	1	1	1	1	1	1	1	1	1	1	1	1	DEL	1
chr1	158853188	158853188	+	0	0	0	0	0	0	0	0	0	INS	0	0	0	0	0	0	INS	0
chr1	158863995	158863995	None	0	0	0	0	0	0	0	0	0	0	0	0	0	0	0	0	INS	0
chr1	158872925	158873153	-	1	1	1	1	1	DEL	DEL	1	1	1	1	DEL	DEL	1	DEL	DEL	1	DEL
chr1	158887997	158887997	-	0	0	0	0	0	0	0	0	0	INS	0	0	0	0	0	0	0	0
chr1	159006676	159006844	+	1	1	1	1	1	1	1	1	1	DEL	1	DEL	1	1	DEL	DEL	1	1
chr1	159010740	159010740	None	0	0	0	0	0	INS	INS	0	0	INS	0	0	0	0	0	INS	0	0
chr1	159023494	159023715	+	1	DEL	DEL	DEL	DEL	1	DEL	DEL	1	DEL	DEL	DEL	DEL	DEL	DEL	DEL	DEL	1
chr1	159072632	159072780	+	1	1	1	1	1	1	DEL	1	1	DEL	1	DEL	1	1	DEL	DEL	1	1
chr1	159114524	159114524	None	0	0	0	0	0	0	INS	0	0	INS	0	INS	0	0	INS	INS	0	0
chr1	159116530	159116530	+	0	0	0	0	0	0	INS	0	0	0	0	INS	0	0	INS	INS	0	0
chr1	159155422	159155633	+	1	1	1	1	1	1	DEL	1	1	DEL	1	DEL	1	1	DEL	DEL	DEL	1
chr1	159207992	159207992	+	0	0	0	0	0	0	0	0	0	0	0	0	0	0	0	0	INS	0
chr1	159217356	159217356	-	0	0	0	0	0	0	INS	0	0	0	0	INS	0	0	INS	INS	0	0
chr1	159219470	159219470	+	0	INS	INS	INS	0	0	0	0	0	0	0	0	INS	0	0	0	0	INS
chr1	159223725	159223725	None	0	INS	INS	0	0	0	0	0	0	0	0	0	INS	0	0	0	0	INS
chr1	159230951	159231546	-	1	1	1	1	1	1	1	1	1	1	1	1	1	1	1	1	DEL	1
chr1	159266612	159266715	-	1	1	1	1	1	1	1	1	1	DEL	1	1	1	1	1	1	DEL	1
chr1	159351038	159351215	+	1	1	1	1	1	1	DEL	1	1	DEL	1	1	1	1	DEL	DEL	DEL	1
chr1	159356748	159356956	+	1	1	1	1	1	1	1	1	1	1	1	1	1	1	1	1	DEL	1
chr1	159382185	159382334	-	1	1	1	1	DEL	1	DEL	DEL	1	DEL	DEL	DEL	1	DEL	DEL	DEL	DEL	1
chr1	159393563	159393846	+	1	1	1	1	1	1	1	1	1	1	1	1	1	1	1	1	DEL	1
chr1	159412609	159412827	+	1	1	1	1	1	1	DEL	1	1	DEL	1	DEL	1	1	DEL	DEL	DEL	1
chr1	159427600	159427600	None	0	0	0	0	INS	0	INS	0	0	0	0	0	0	0	0	INS	INS	0
chr1	159461130	159461130	None	0	INS	INS	INS	INS	0	0	INS	0	0	INS	0	INS	INS	0	0	0	0
chr1	159469093	159469235	+	1	DEL	DEL	DEL	1	1	1	1	1	1	1	1	1	1	1	1	DEL	1
chr1	159479991	159479991	None	0	0	0	0	0	0	INS	0	0	0	0	INS	0	0	INS	0	0	0
chr1	159483767	159484110	+	1	1	1	1	1	1	1	1	1	1	1	1	1	1	1	1	DEL	1
chr1	159608500	159608632	-	1	DEL	DEL	DEL	DEL	1	DEL	DEL	1	DEL	DEL	DEL	DEL	DEL	1	DEL	DEL	1
chr1	159720686	159720686	-	0	0	0	0	0	0	INS	0	0	INS	0	INS	0	0	0	0	INS	0
chr1	159743466	159743676	+	1	1	1	1	1	1	DEL	1	1	1	1	DEL	1	1	1	DEL	DEL	1
chr1	159749500	159749500	None	0	0	0	0	INS	0	0	0	0	0	0	0	0	0	0	0	0	0
chr1	159875028	159875028	-	0	0	0	0	0	0	0	0	0	0	0	0	0	0	0	0	INS	0
chr1	159966582	159966582	None	0	0	0	0	0	0	0	0	0	0	0	0	0	0	0	0	INS	0
chr1	160123912	160123912	None	0	0	0	0	0	0	0	INS	0	INS	0	INS	0	0	0	INS	INS	0
chr1	160635348	160635348	None	0	0	0	0	0	0	INS	0	0	0	0	INS	0	0	0	INS	0	0
chr1	161038012	161038012	+	0	0	0	0	0	0	0	0	0	0	0	0	0	0	0	0	INS	0
chr1	161070726	161070726	None	0	0	0	0	0	0	0	0	0	0	INS	0	0	0	0	0	INS	0
chr1	161119784	161119784	None	0	0	0	0	0	0	0	0	0	INS	0	0	0	0	0	0	0	0
chr1	161169263	161169263	None	0	0	0	0	0	0	INS	0	0	INS	0	INS	0	0	0	INS	0	0
chr1	161519139	161519139	None	0	0	0	0	0	0	INS	0	0	INS	0	INS	0	0	0	INS	INS	0
chr1	161654009	161654009	None	0	0	0	0	0	0	0	0	0	INS	0	0	0	0	0	0	INS	0
chr1	161814737	161814737	None	0	INS	INS	INS	0	INS	INS	INS	0	INS	INS	INS	INS	0	0	INS	INS	INS
chr1	162077150	162077346	-	1	1	1	1	1	DEL	1	1	1	1	1	1	1	1	DEL	1	1	1
chr1	162157669	162157669	-	0	0	0	0	0	0	INS	0	0	0	0	INS	0	0	0	INS	0	0
chr1	162165423	162165423	+	0	0	0	0	0	0	0	0	0	INS	0	0	0	0	0	0	0	0
chr1	162321771	162321771	-	0	0	0	0	0	0	INS	0	0	0	0	INS	0	0	0	INS	0	0
chr1	162339963	162340073	-	1	1	1	1	1	1	1	1	1	1	1	DEL	1	1	1	DEL	DEL	1
chr1	162426590	162426590	None	0	0	INS	0	0	0	0	0	0	0	0	INS	0	0	0	INS	INS	0
chr1	162493456	162493456	+	0	0	0	0	0	0	0	0	0	0	0	0	0	0	0	0	INS	0
chr1	162565223	162565372	-	1	1	1	1	1	1	DEL	1	1	1	1	1	1	1	1	1	1	1
chr1	162691015	162691015	-	0	0	0	0	0	INS	0	0	0	0	0	0	0	0	0	0	0	0
chr1	162710176	162710176	+	0	0	0	0	0	0	INS	0	0	0	0	INS	0	0	0	INS	0	0
chr1	162712431	162712543	+	1	1	1	1	1	1	1	1	1	1	1	1	1	1	1	1	DEL	1
chr1	162821773	162821773	None	0	INS	INS	0	0	INS	INS	0	0	INS	0	INS	INS	0	0	INS	0	0
chr1	162828388	162828599	+	1	1	1	1	1	1	1	1	1	1	1	1	1	1	1	1	DEL	1
chr1	162853132	162853132	+	0	0	0	0	0	0	INS	0	0	0	0	INS	0	0	0	INS	0	0
chr1	162919205	162919205	+	0	0	0	0	0	0	INS	0	0	0	0	INS	0	0	0	INS	INS	0
chr1	162952902	162952902	-	0	INS	0	0	0	0	0	INS	0	0	INS	0	INS	0	0	0	0	0
chr1	162967848	162967848	None	0	INS	INS	0	0	INS	0	INS	0	0	INS	0	INS	0	0	0	0	INS
chr1	162968828	162969182	-	1	1	1	1	1	1	1	1	1	1	DEL	1	1	1	1	1	DEL	1
chr1	162974411	162974612	-	1	DEL	DEL	DEL	1	DEL	DEL	DEL	1	1	DEL	DEL	DEL	1	1	DEL	DEL	DEL
chr1	162978427	162978633	-	1	1	1	1	1	DEL	1	1	1	1	1	1	1	1	1	1	DEL	DEL
chr1	163037535	163037535	None	0	0	0	0	0	0	0	0	0	INS	0	0	0	0	0	INS	INS	0
chr1	163043379	163043379	-	0	0	0	0	0	0	0	0	0	INS	0	0	0	0	0	0	0	0
chr1	163054158	163054158	-	0	0	0	0	0	0	0	0	0	0	0	0	0	0	0	INS	0	0
chr1	163117319	163117319	-	0	0	0	0	0	0	0	0	0	0	0	INS	0	0	0	0	0	0
chr1	163146258	163146258	None	0	0	0	0	0	0	0	0	0	0	0	0	0	0	0	INS	0	0
chr1	163158427	163158603	-	1	1	1	1	1	1	1	1	1	1	1	1	1	1	1	1	DEL	1
chr1	163160341	163160341	None	0	INS	INS	INS	0	INS	0	INS	0	0	INS	0	INS	0	0	0	INS	0
chr1	163202258	163202258	None	0	0	0	0	0	0	INS	0	0	INS	0	0	0	0	0	INS	0	0
chr1	163237166	163237166	-	0	INS	INS	INS	0	0	0	INS	0	0	INS	0	INS	0	0	0	0	0
chr1	163264776	163264776	None	0	0	0	0	0	0	INS	0	0	0	0	INS	0	0	0	INS	INS	0
chr1	163410989	163410989	+	0	0	0	0	0	0	0	0	0	0	0	0	0	0	0	0	INS	0
chr1	163525220	163525220	+	0	0	0	0	0	0	0	0	0	0	0	0	0	0	0	0	INS	0
chr1	163715637	163715637	None	0	0	0	0	0	0	INS	0	0	0	0	0	0	0	0	INS	0	0
chr1	163892445	163892445	None	0	0	0	0	0	0	0	0	INS	INS	0	0	0	0	0	0	0	0
chr1	164011268	164011470	+	1	1	1	1	1	1	DEL	1	1	DEL	1	DEL	1	1	DEL	DEL	DEL	DEL
chr1	164351826	164351826	None	0	0	0	0	0	0	INS	0	0	INS	0	INS	0	0	0	0	0	0
chr1	164438167	164438167	None	0	0	0	0	0	0	INS	0	0	INS	0	0	0	0	0	INS	0	0
chr1	164482810	164482810	-	0	0	0	0	0	0	0	0	0	INS	0	0	0	0	0	0	0	0
chr1	164514567	164514567	None	0	0	0	0	0	0	INS	0	0	0	0	INS	0	0	0	0	0	0
chr1	164534823	164535003	-	1	1	1	1	1	1	DEL	1	1	DEL	1	DEL	1	1	1	1	DEL	1
chr1	164658763	164658763	-	0	0	0	0	0	0	0	0	0	0	0	0	0	0	0	0	0	INS
chr1	164713125	164713324	-	1	1	1	1	1	1	DEL	1	1	1	1	DEL	1	1	1	DEL	1	1
chr1	164798131	164798131	-	0	0	0	0	0	0	0	0	0	0	0	0	0	0	0	0	INS	INS
chr1	164954479	164954479	None	0	0	0	0	0	0	0	0	0	0	0	0	0	0	0	0	INS	0
chr1	164999671	164999671	-	0	0	0	0	0	0	0	0	0	INS	0	0	0	0	0	0	0	0
chr1	165258852	165258852	None	0	0	0	0	0	0	0	0	0	0	0	INS	0	0	0	INS	0	0
chr1	165265457	165265659	+	1	1	1	1	DEL	1	1	1	1	DEL	1	DEL	1	DEL	1	DEL	DEL	1
chr1	165392618	165392815	+	1	1	1	1	1	1	1	1	1	1	1	1	1	1	1	1	DEL	1
chr1	165697785	165697785	None	0	0	0	0	INS	0	0	0	0	0	0	0	0	0	0	INS	INS	0
chr1	165812796	165812796	+	0	0	0	0	INS	0	0	0	0	0	0	0	0	0	0	0	0	0
chr1	165848428	165848428	-	0	0	0	0	0	0	0	0	0	0	0	INS	0	0	0	INS	0	0
chr1	165895610	165895610	+	0	0	0	0	0	0	0	0	0	0	0	INS	0	0	0	INS	0	0
chr1	165907745	165907745	-	0	0	0	0	0	0	0	0	0	0	0	0	0	0	0	0	INS	0
chr1	165949422	165949591	+	1	1	1	1	1	1	1	1	1	1	1	1	1	1	1	DEL	DEL	1
chr1	165955012	165955226	-	1	1	1	1	1	1	1	1	1	DEL	1	DEL	1	1	1	DEL	DEL	1
chr1	166025387	166025596	-	1	1	1	1	1	1	1	1	1	DEL	1	DEL	1	DEL	DEL	DEL	DEL	1
chr1	166057875	166058073	+	1	1	1	1	1	1	1	1	1	DEL	1	DEL	1	1	1	DEL	DEL	1
chr1	166090873	166090873	-	0	0	0	0	0	0	0	0	0	INS	0	INS	0	0	0	INS	0	0
chr1	166174061	166174061	None	0	0	0	0	0	0	0	0	0	INS	0	INS	0	0	0	0	0	0
chr1	166278291	166278442	-	1	1	1	1	1	1	1	1	1	1	1	1	1	DEL	1	1	DEL	DEL
chr1	166279712	166279712	None	0	0	0	0	0	0	0	0	0	0	0	INS	0	0	0	INS	INS	0
chr1	166317124	166317321	+	1	1	1	1	1	1	1	1	1	1	1	1	1	1	1	1	DEL	1
chr1	166360550	166360755	+	1	1	1	1	1	1	1	1	1	DEL	1	DEL	1	1	1	DEL	DEL	1
chr1	166461629	166461827	+	1	1	1	1	1	1	1	1	1	1	1	1	1	1	1	1	DEL	1
chr1	166522863	166522863	None	0	0	0	0	0	0	0	0	0	INS	0	INS	0	0	0	INS	0	0
chr1	166573351	166573351	+	0	0	0	0	0	0	0	0	0	0	0	0	0	0	0	0	INS	0
chr1	166821541	166821541	-	0	0	0	0	0	0	0	0	0	INS	0	0	0	0	0	0	INS	0
chr1	166834466	166834466	+	0	0	0	0	0	0	0	0	0	INS	0	0	0	0	0	INS	0	0
chr1	166834872	166835081	+	1	1	1	1	1	1	1	1	1	DEL	1	DEL	1	1	1	DEL	DEL	1
chr1	166841205	166841205	None	0	0	0	0	0	0	0	0	0	0	0	INS	0	0	0	INS	0	0
chr1	166868223	166868223	+	0	0	0	0	0	0	0	0	0	0	0	INS	0	0	0	INS	INS	0
chr1	166906451	166906626	-	1	1	1	1	1	1	1	1	1	1	1	DEL	1	1	1	DEL	DEL	1
chr1	167003322	167003322	None	0	0	0	0	0	0	0	0	0	0	0	0	0	0	0	0	INS	0
chr1	167037666	167037666	None	0	0	0	0	0	0	0	0	0	INS	0	0	0	0	0	0	INS	0
chr1	167046362	167046472	+	1	1	1	1	1	1	1	1	1	1	1	1	1	1	1	1	DEL	1
chr1	167116733	167116733	None	0	0	0	0	0	0	0	0	0	INS	0	INS	0	0	0	INS	INS	0
chr1	167299678	167299678	-	0	0	0	0	0	0	0	0	0	0	0	INS	0	0	0	0	0	0
chr1	167425576	167425576	+	0	0	0	0	0	0	0	0	0	0	0	0	0	0	0	0	0	INS
chr1	167479553	167479810	+	1	1	1	1	1	1	1	1	1	1	1	DEL	1	1	1	DEL	1	1
chr1	167508765	167509007	+	1	1	1	1	1	1	1	1	1	1	1	1	1	1	1	1	DEL	1
chr1	167511667	167511667	None	0	0	0	0	0	0	0	0	0	INS	0	INS	0	0	0	INS	INS	INS
chr1	167516459	167516560	-	0	0	0	0	0	0	0	0	0	0	0	0	0	0	0	INS	INS	0
chr1	167659749	167659749	None	0	0	0	0	0	0	0	0	0	0	0	0	0	0	0	INS	INS	0
chr1	167860843	167860843	None	0	0	0	0	0	0	0	0	0	0	0	INS	0	0	0	INS	INS	0
chr1	167913839	167913979	+	1	1	1	1	1	1	1	1	1	DEL	1	DEL	1	1	1	DEL	1	1
chr1	167925344	167925560	+	1	1	1	1	1	1	1	1	1	DEL	1	DEL	1	1	1	DEL	DEL	DEL
chr1	167951009	167951212	+	1	1	1	1	1	1	1	1	1	DEL	1	DEL	1	1	1	DEL	DEL	1
chr1	167961901	167961901	None	0	0	0	0	0	0	0	0	0	INS	0	INS	0	0	0	INS	0	0
chr1	167962878	167962878	None	0	0	0	0	0	0	0	0	0	0	0	0	0	0	0	0	INS	0
chr1	168008095	168008095	+	0	0	0	0	0	0	0	0	0	0	0	0	0	0	0	0	INS	0
chr1	168022338	168022527	+	1	1	1	1	1	1	1	1	1	DEL	1	DEL	1	1	1	DEL	DEL	DEL
chr1	168033596	168033596	-	0	0	0	0	0	0	0	0	0	0	0	0	0	0	0	INS	INS	0
chr1	168046497	168046497	-	0	0	0	0	0	0	0	0	0	INS	0	0	0	0	0	0	0	0
chr1	168066220	168066220	-	0	0	0	0	0	0	0	0	0	0	0	INS	0	0	0	INS	0	0
chr1	168641731	168641731	None	0	0	0	0	0	0	0	0	0	0	0	0	0	INS	0	INS	INS	0
chr1	168726148	168726148	None	0	0	0	0	0	0	0	0	0	0	0	0	0	0	0	0	INS	0
chr1	168815426	168815426	+	0	0	0	0	0	0	0	0	0	0	0	0	0	0	0	0	INS	0
chr1	168890802	168891007	-	1	1	1	1	1	1	1	1	1	DEL	1	DEL	1	1	1	DEL	DEL	DEL
chr1	168988461	168988461	-	0	0	0	0	0	0	0	0	0	0	0	INS	0	0	0	INS	0	INS
chr1	169062338	169062338	None	0	0	0	0	0	0	0	0	0	0	0	INS	0	INS	0	0	INS	0
chr1	169105401	169105546	+	1	1	1	1	1	1	1	1	1	1	1	DEL	1	1	1	DEL	DEL	1
chr1	169145524	169146163	-	1	1	1	1	1	1	1	1	1	1	1	1	1	1	1	1	DEL	1
chr1	169195257	169195257	None	0	0	0	0	0	0	0	0	0	0	0	0	0	0	0	0	INS	0
chr1	169225390	169225390	+	0	0	0	0	0	0	0	0	0	INS	0	0	0	0	INS	0	0	0
chr1	169230693	169230890	-	1	1	1	1	1	1	1	1	1	1	1	1	1	1	1	1	DEL	1
chr1	169245985	169246205	+	1	1	1	1	1	1	1	1	1	DEL	DEL	DEL	1	1	1	1	1	1
chr1	169349204	169349204	None	0	0	0	0	0	0	0	0	0	0	INS	INS	0	0	0	0	INS	0
chr1	169379634	169379634	-	0	0	0	0	0	0	0	0	0	0	INS	INS	0	0	0	0	INS	INS
chr1	169656151	169656151	None	0	0	0	0	0	0	0	0	0	0	0	0	0	0	0	0	0	INS
chr1	169689221	169689221	None	0	0	0	0	0	0	0	0	0	INS	INS	INS	0	0	0	0	INS	0
chr1	169747684	169747684	None	0	0	0	0	0	INS	0	0	0	0	0	0	0	INS	0	INS	INS	0
chr1	169809669	169809787	-	1	1	1	1	1	1	1	1	1	DEL	DEL	DEL	1	1	1	DEL	DEL	1
chr1	169811606	169811824	+	1	1	1	1	1	1	1	1	1	DEL	DEL	DEL	1	1	1	DEL	DEL	1
chr1	169847271	169847271	None	0	0	0	0	0	0	0	0	0	0	INS	INS	0	0	0	INS	0	0
chr1	170264077	170264200	+	1	1	1	1	1	1	1	1	1	DEL	1	1	1	1	1	1	1	1
chr1	170368983	170368983	+	0	0	0	0	0	0	0	0	0	0	0	0	0	0	0	0	INS	0
chr1	170526693	170526904	+	1	DEL	DEL	DEL	DEL	DEL	1	DEL	1	DEL	1	1	DEL	DEL	DEL	1	1	DEL
chr1	170627172	170627172	-	0	INS	INS	INS	INS	INS	0	INS	0	INS	0	0	INS	INS	INS	0	0	INS
chr1	170712045	170712045	None	0	INS	INS	0	INS	INS	0	INS	0	INS	0	0	INS	INS	INS	INS	INS	INS
chr1	171020852	171020852	None	0	INS	INS	INS	INS	0	0	INS	0	INS	0	0	INS	0	0	0	0	INS
chr1	171544525	171544525	+	0	0	0	0	0	INS	0	0	0	0	0	0	0	INS	INS	0	0	0
chr1	171634310	171634460	+	1	DEL	DEL	1	1	DEL	1	DEL	1	1	1	1	DEL	DEL	DEL	1	DEL	DEL
chr1	171637922	171637922	None	0	INS	INS	0	0	INS	0	INS	0	0	0	0	INS	INS	INS	0	0	INS
chr1	171847918	171847918	None	0	0	INS	0	0	0	0	0	0	0	0	0	INS	0	0	0	0	INS
chr1	171903054	171903054	+	0	INS	0	INS	0	INS	0	0	0	0	0	0	INS	0	INS	0	0	INS
chr1	171995898	171996094	+	1	1	1	1	1	1	1	1	1	DEL	1	1	1	1	1	1	1	1
chr1	172002896	172003121	+	1	DEL	DEL	DEL	1	DEL	1	DEL	1	DEL	1	1	DEL	DEL	DEL	1	DEL	DEL
chr1	172030639	172030852	+	1	DEL	DEL	DEL	1	DEL	1	DEL	1	DEL	1	1	DEL	DEL	DEL	DEL	DEL	DEL
chr1	172032653	172032653	None	0	INS	INS	INS	0	INS	0	0	0	0	0	0	INS	INS	0	0	0	0
chr1	172086707	172086919	+	1	DEL	DEL	DEL	1	DEL	1	DEL	1	DEL	1	1	DEL	DEL	DEL	DEL	DEL	DEL
chr1	172106846	172106846	+	0	0	0	0	0	0	0	0	0	0	0	0	0	0	0	INS	0	0
chr1	172184098	172184246	+	1	1	DEL	1	1	DEL	1	1	1	1	1	1	DEL	DEL	1	1	1	DEL
chr1	172288423	172288423	+	0	0	0	0	0	INS	0	0	0	INS	0	0	0	INS	0	0	INS	0
chr1	172318321	172318321	None	0	INS	INS	INS	0	0	0	0	0	INS	0	0	INS	INS	0	0	INS	0
chr1	172399019	172399019	None	0	INS	0	0	0	0	0	0	0	0	0	0	0	0	0	0	INS	0
chr1	172485529	172485529	None	0	INS	0	INS	0	0	0	0	0	INS	0	0	0	0	0	INS	0	INS
chr1	172549520	172549520	None	0	0	INS	0	0	INS	0	0	0	0	0	0	0	0	0	0	INS	0
chr1	172650708	172650708	+	0	INS	0	0	0	INS	0	INS	0	0	0	0	INS	INS	0	0	0	0
chr1	172738719	172738925	-	1	DEL	DEL	DEL	1	DEL	1	DEL	1	1	1	1	DEL	DEL	DEL	DEL	DEL	DEL
chr1	172788926	172789135	+	1	DEL	DEL	DEL	1	DEL	1	DEL	1	DEL	1	1	DEL	DEL	DEL	DEL	DEL	DEL
chr1	172822850	172822850	None	0	INS	INS	0	0	INS	0	INS	0	INS	0	0	0	0	INS	INS	0	0
chr1	172859728	172859938	-	1	DEL	DEL	DEL	1	DEL	1	DEL	1	DEL	1	1	DEL	DEL	DEL	DEL	DEL	DEL
chr1	172938639	172938810	+	1	DEL	DEL	DEL	1	DEL	1	DEL	1	1	1	1	DEL	DEL	DEL	DEL	DEL	DEL
chr1	172947163	172947163	None	0	0	0	0	0	0	0	0	0	INS	0	0	0	0	0	0	INS	0
chr1	172974712	172974712	None	0	INS	INS	INS	0	0	0	INS	0	INS	INS	INS	INS	0	0	0	0	0
chr1	172976196	172976617	+	1	1	1	1	1	DEL	1	1	1	DEL	1	1	1	DEL	1	DEL	1	DEL
chr1	172977249	172977519	+	1	1	1	1	1	1	1	1	1	1	1	1	1	1	1	1	DEL	1
chr1	172977709	172977709	+	0	INS	INS	INS	0	0	0	INS	0	INS	INS	INS	INS	0	0	0	0	0
chr1	173029976	173030076	+	1	1	1	1	1	1	1	1	1	1	1	1	1	1	1	1	DEL	1
chr1	173138012	173138222	+	1	1	DEL	DEL	1	DEL	DEL	DEL	1	1	DEL	DEL	DEL	DEL	DEL	DEL	DEL	DEL
chr1	173142903	173142903	None	0	INS	INS	0	0	0	INS	INS	0	0	INS	0	INS	0	0	0	0	0
chr1	173187590	173187590	None	0	INS	0	INS	0	0	INS	INS	0	0	INS	INS	INS	INS	INS	INS	0	INS
chr1	173198335	173198543	+	1	DEL	DEL	DEL	1	DEL	DEL	DEL	1	1	DEL	DEL	DEL	DEL	DEL	DEL	DEL	DEL
chr1	173230874	173231015	+	1	1	1	1	1	1	1	1	1	1	1	1	1	1	1	1	DEL	1
chr1	173231378	173231378	-	0	0	0	0	0	0	0	0	0	0	0	0	0	0	INS	INS	0	0
chr1	173247818	173247935	+	1	DEL	DEL	1	1	DEL	DEL	DEL	1	DEL	DEL	DEL	1	DEL	DEL	DEL	DEL	DEL
chr1	173247893	173248001	-	1	1	1	1	1	1	1	1	1	1	1	1	DEL	1	1	1	1	1
chr1	173253288	173253288	-	0	0	0	0	0	0	0	0	0	INS	0	0	0	0	0	0	0	0
chr1	173258365	173258365	None	0	INS	0	0	0	0	0	INS	0	0	0	0	0	0	0	0	INS	0
chr1	173279976	173280383	-	1	1	1	1	1	1	1	1	1	DEL	1	1	1	1	1	1	1	1
chr1	173335600	173335804	+	1	1	1	1	1	1	1	1	1	1	1	1	1	1	1	1	DEL	1
chr1	173363180	173363375	-	1	1	1	1	1	DEL	1	1	1	1	1	1	1	1	1	1	1	1
chr1	173363902	173364101	+	1	1	1	1	1	1	1	1	1	1	1	1	1	1	1	1	DEL	1
chr1	173374149	173374149	None	0	INS	INS	0	INS	INS	INS	0	0	0	INS	INS	INS	0	INS	INS	INS	INS
chr1	173381849	173382058	+	1	1	DEL	DEL	1	1	DEL	DEL	1	DEL	1	1	1	1	1	1	DEL	1
chr1	173432172	173432375	-	1	1	1	1	1	DEL	1	1	1	1	DEL	1	1	1	1	DEL	DEL	1
chr1	173447559	173447780	+	1	1	1	1	1	1	1	1	1	DEL	1	1	1	1	1	1	1	1
chr1	173478242	173478242	None	0	INS	0	INS	0	INS	INS	0	0	INS	0	INS	INS	INS	INS	0	INS	INS
chr1	173723337	173723540	+	1	1	1	1	1	1	1	1	1	1	1	1	1	1	1	1	DEL	1
chr1	173752958	173752958	None	0	0	0	0	0	0	0	0	0	0	0	0	0	0	0	0	0	INS
chr1	173767307	173767307	None	0	INS	INS	INS	INS	0	INS	INS	0	0	INS	INS	INS	0	0	0	0	0
chr1	173803797	173804023	-	1	DEL	DEL	DEL	DEL	DEL	DEL	DEL	1	DEL	DEL	DEL	DEL	DEL	DEL	DEL	DEL	DEL
chr1	173827103	173827103	None	0	0	INS	INS	INS	0	INS	INS	0	0	0	0	INS	0	INS	INS	INS	0
chr1	173830309	173830309	None	0	INS	INS	0	INS	INS	INS	INS	0	0	INS	INS	INS	INS	0	INS	0	0
chr1	173843561	173843757	-	1	DEL	DEL	DEL	DEL	DEL	DEL	DEL	1	DEL	DEL	DEL	DEL	DEL	DEL	DEL	DEL	DEL
chr1	173883165	173883165	None	0	INS	INS	0	INS	INS	INS	INS	0	0	INS	INS	INS	INS	INS	INS	0	0
chr1	173927749	173927967	+	1	1	1	1	1	1	1	1	1	1	1	1	1	1	1	1	DEL	1
chr1	173962072	173962278	-	1	DEL	DEL	DEL	DEL	DEL	DEL	DEL	1	1	DEL	DEL	DEL	DEL	DEL	DEL	1	DEL
chr1	173968110	173968308	-	1	1	1	1	1	1	1	1	1	1	1	1	1	1	1	1	DEL	1
chr1	173981576	173981772	+	1	1	1	1	1	1	1	1	1	1	1	1	1	1	1	1	DEL	1
chr1	173992671	173992671	+	0	0	0	0	0	0	0	0	0	0	0	0	0	0	0	0	INS	0
chr1	174018020	174018218	-	1	DEL	DEL	DEL	DEL	DEL	DEL	DEL	1	DEL	DEL	DEL	DEL	DEL	DEL	DEL	DEL	DEL
chr1	174030402	174030631	+	1	DEL	DEL	DEL	DEL	DEL	DEL	DEL	1	1	DEL	DEL	DEL	DEL	1	DEL	DEL	DEL
chr1	174036095	174036095	+	0	0	0	0	0	0	0	0	0	0	0	0	0	0	0	0	INS	0
chr1	174066822	174067052	-	1	1	1	1	1	1	1	1	1	1	1	1	1	1	1	1	DEL	1
chr1	174067379	174067600	+	1	1	1	1	1	1	1	1	1	1	1	1	1	1	1	1	DEL	1
chr1	174068248	174068248	+	0	0	0	0	0	0	0	0	0	0	0	0	0	0	0	0	INS	0
chr1	174070269	174070269	-	0	0	0	0	0	0	0	0	0	INS	0	0	0	0	0	0	0	0
chr1	174085296	174085510	-	1	DEL	DEL	DEL	DEL	DEL	DEL	DEL	1	DEL	DEL	DEL	DEL	DEL	DEL	DEL	DEL	DEL
chr1	174194747	174194747	None	0	0	0	0	0	0	0	INS	0	INS	0	0	0	0	INS	0	0	INS
chr1	174200999	174201230	-	1	DEL	DEL	DEL	DEL	DEL	DEL	DEL	1	DEL	DEL	DEL	DEL	DEL	DEL	DEL	DEL	DEL
chr1	174281689	174282575	+	1	1	1	1	1	1	1	1	1	1	1	1	1	1	1	1	DEL	1
chr1	174309362	174309703	-	1	1	1	1	DEL	1	1	1	1	1	1	1	1	1	1	1	1	1
chr1	174342192	174342192	None	0	INS	INS	INS	INS	INS	INS	INS	0	0	INS	0	0	0	INS	INS	INS	0
chr1	174399332	174399537	+	1	1	1	DEL	DEL	DEL	DEL	DEL	1	1	1	DEL	1	DEL	1	1	DEL	1
chr1	174400896	174400896	-	0	0	0	0	0	0	0	0	0	0	0	0	0	0	INS	INS	0	0
chr1	174466624	174466624	-	0	0	0	0	0	0	0	0	0	INS	0	0	0	0	0	0	0	0
chr1	174538843	174539038	+	1	1	1	1	1	1	1	1	1	1	1	1	1	1	1	1	DEL	1
chr1	174818213	174818213	-	0	INS	INS	0	INS	INS	INS	INS	0	0	INS	INS	INS	INS	INS	0	0	INS
chr1	175139000	175139000	None	0	INS	INS	0	INS	0	INS	INS	0	0	INS	INS	INS	INS	INS	INS	0	0
chr1	175236120	175236120	-	0	INS	INS	0	INS	INS	INS	INS	0	0	INS	INS	INS	INS	INS	INS	0	INS
chr1	175313897	175314109	+	1	DEL	DEL	DEL	DEL	DEL	DEL	DEL	1	DEL	DEL	DEL	DEL	DEL	DEL	DEL	1	DEL
chr1	175338692	175338908	-	1	DEL	DEL	DEL	DEL	DEL	DEL	DEL	1	1	DEL	DEL	DEL	DEL	DEL	DEL	DEL	DEL
chr1	176015785	176015785	None	0	INS	INS	0	INS	INS	INS	INS	0	0	INS	INS	INS	0	INS	INS	INS	INS
chr1	176041280	176041280	None	0	INS	INS	INS	INS	0	INS	INS	0	0	INS	INS	INS	0	0	0	0	0
chr1	176109266	176109456	+	1	1	DEL	1	1	1	DEL	1	1	1	1	DEL	1	1	1	1	1	DEL
chr1	176181130	176181130	None	0	INS	INS	0	INS	INS	0	INS	0	0	INS	INS	INS	0	INS	0	0	0
chr1	176296163	176296163	None	0	INS	0	0	0	0	INS	0	0	INS	0	0	INS	INS	0	INS	INS	0
chr1	176337481	176337680	+	1	1	1	1	1	1	1	1	1	1	DEL	DEL	1	1	1	1	1	DEL
chr1	176383405	176383405	None	0	0	0	0	INS	INS	INS	0	0	0	0	0	INS	0	0	INS	INS	0
chr1	176476545	176476732	-	1	DEL	DEL	DEL	DEL	DEL	DEL	DEL	1	DEL	DEL	DEL	DEL	DEL	DEL	DEL	DEL	DEL
chr1	176481908	176481908	+	0	0	0	0	0	0	0	0	0	INS	0	0	0	0	0	0	0	0
chr1	176489033	176489033	None	0	INS	INS	INS	INS	INS	INS	INS	0	INS	0	0	0	INS	INS	INS	0	0
chr1	176498073	176498073	+	0	0	0	0	0	0	0	0	0	INS	0	0	0	0	0	0	0	0
chr1	176881578	176881578	None	0	0	0	0	INS	INS	INS	0	0	0	INS	0	0	0	INS	0	INS	INS
chr1	177033606	177033606	None	0	INS	0	0	INS	INS	INS	INS	0	INS	INS	INS	INS	0	0	INS	INS	0
chr1	177065621	177065792	+	1	1	1	1	1	1	1	1	1	DEL	DEL	DEL	1	1	1	1	1	1
chr1	177101694	177101883	+	1	DEL	DEL	DEL	DEL	DEL	DEL	DEL	1	1	DEL	DEL	DEL	DEL	DEL	DEL	DEL	DEL
chr1	177342228	177342421	+	1	DEL	DEL	1	DEL	DEL	DEL	DEL	1	1	DEL	DEL	DEL	DEL	DEL	DEL	DEL	1
chr1	177520887	177520887	None	0	0	0	0	0	0	0	0	0	INS	0	0	0	0	0	0	INS	0
chr1	177621522	177621522	None	0	0	0	0	0	0	INS	0	0	INS	0	0	0	INS	0	INS	INS	0
chr1	177700412	177700532	-	1	1	1	1	1	1	1	1	1	1	1	1	1	1	1	1	DEL	1
chr1	177762248	177762248	-	0	INS	INS	INS	0	0	INS	INS	0	0	0	0	INS	INS	0	INS	0	0
chr1	177847329	177847573	-	1	1	1	1	DEL	1	1	1	1	1	DEL	DEL	1	1	1	1	1	1
chr1	177931384	177931584	-	1	1	1	1	1	DEL	1	1	1	DEL	1	1	1	1	1	DEL	DEL	1
chr1	178145288	178145288	-	0	0	0	0	0	0	0	0	0	0	0	0	0	0	0	0	INS	0
chr1	178281318	178281318	None	0	0	INS	INS	INS	INS	INS	INS	0	INS	0	0	0	0	0	0	INS	0
chr1	178345171	178345326	+	1	DEL	DEL	DEL	1	DEL	DEL	DEL	1	DEL	1	1	DEL	DEL	DEL	DEL	DEL	1
chr1	178536242	178536242	+	0	0	0	0	0	0	0	0	0	0	0	0	0	0	0	0	INS	0
chr1	178633386	178633386	-	0	0	0	0	0	0	0	0	0	INS	0	0	0	0	0	0	0	0
chr1	178866017	178866017	None	0	0	0	0	0	0	0	0	0	0	0	0	0	0	0	INS	INS	0
chr1	179607951	179608155	+	1	1	1	1	1	1	1	1	1	1	1	1	1	1	1	1	DEL	1
chr1	179617917	179618116	+	1	1	1	1	DEL	1	1	1	1	DEL	1	1	1	1	1	1	DEL	1
chr1	179639674	179639674	+	0	0	0	0	INS	0	0	0	0	INS	0	0	0	0	0	INS	INS	0
chr1	179646766	179646766	-	0	0	0	0	INS	0	0	0	0	0	0	0	0	0	0	0	0	0
chr1	179670150	179670348	-	1	1	1	1	1	1	1	1	1	DEL	1	1	1	1	1	1	DEL	1
chr1	180065154	180065357	+	1	DEL	1	DEL	DEL	DEL	1	1	1	1	1	1	1	1	DEL	1	1	1
chr1	180138610	180138804	-	1	1	1	1	1	1	1	1	1	1	1	1	1	1	1	1	DEL	1
chr1	180183813	180184551	+	1	1	1	1	1	1	1	1	1	1	1	1	1	1	1	1	DEL	1
chr1	180211218	180211218	+	0	0	0	0	0	0	0	0	0	0	0	0	0	0	0	INS	0	0
chr1	180215306	180215493	+	1	1	1	1	1	DEL	1	1	1	1	1	1	1	1	1	1	1	1
chr1	180226381	180226573	-	1	1	1	1	1	1	1	1	1	1	1	1	1	1	1	1	DEL	1
chr1	180238841	180239055	+	1	1	1	1	DEL	1	1	1	1	DEL	1	1	1	1	1	1	DEL	1
chr1	180301357	180301564	+	1	1	1	1	DEL	1	1	1	1	DEL	1	1	1	1	1	1	DEL	1
chr1	180346153	180346153	None	0	0	0	0	INS	0	0	0	0	0	0	0	0	0	0	0	0	0
chr1	180363359	180363359	+	0	0	0	0	INS	0	0	0	0	0	0	0	0	0	0	0	0	0
chr1	180383716	180383716	-	0	0	0	0	INS	0	0	0	0	0	0	0	0	0	0	0	0	0
chr1	180454211	180454211	None	0	0	0	0	0	0	0	0	0	INS	0	0	0	0	0	0	INS	0
chr1	180455007	180455198	+	1	1	1	1	1	1	1	1	1	DEL	1	1	1	1	1	1	1	1
chr1	180504700	180504700	+	0	0	0	0	0	0	0	0	0	0	0	0	0	0	0	INS	0	0
chr1	180589942	180589942	-	0	0	0	0	0	0	0	0	0	0	0	0	0	0	0	0	INS	0
chr1	180717464	180717464	None	0	0	0	0	0	0	0	0	0	INS	0	0	0	0	0	INS	0	INS
chr1	180918452	180918797	-	1	1	1	1	DEL	1	1	1	1	1	1	1	1	1	1	1	1	1
chr1	180934854	180934854	-	0	0	0	0	0	0	0	0	0	0	0	0	0	0	0	0	0	INS
chr1	181121820	181122041	-	1	1	1	1	DEL	1	1	1	1	DEL	1	1	1	1	1	1	DEL	1
chr1	181149289	181149535	+	1	1	1	1	DEL	1	1	1	1	DEL	1	1	1	1	1	1	DEL	1
chr1	181159688	181159688	+	0	0	0	0	INS	0	0	0	0	INS	0	0	0	0	0	0	INS	0
chr1	181180916	181180916	+	0	0	0	0	0	0	0	0	0	INS	0	0	0	0	0	0	0	0
chr1	181399444	181399682	-	1	1	1	1	DEL	1	1	1	1	1	1	1	1	1	1	1	DEL	1
chr1	181529396	181529640	-	1	1	1	1	1	1	1	1	1	1	1	1	1	1	1	1	DEL	1
chr1	181541944	181541944	None	0	INS	0	INS	INS	INS	0	0	0	0	0	0	0	0	0	0	INS	0
chr1	181612823	181613044	-	1	DEL	1	DEL	DEL	DEL	1	1	1	DEL	1	1	1	1	1	1	DEL	DEL
chr1	181631209	181631427	+	1	DEL	1	DEL	DEL	DEL	1	1	1	DEL	1	1	1	1	1	1	DEL	DEL
chr1	181644729	181644938	+	1	1	1	1	DEL	1	1	1	1	DEL	1	1	1	1	1	1	DEL	1
chr1	181712838	181713045	+	1	DEL	1	DEL	DEL	DEL	1	1	1	DEL	1	1	1	1	1	1	DEL	DEL
chr1	181727639	181727881	+	1	1	1	1	DEL	1	1	1	1	1	1	1	1	1	1	1	1	1
chr1	181769669	181770102	+	1	1	1	1	1	1	1	1	1	1	1	1	1	1	1	1	DEL	1
chr1	181785052	181785256	-	1	1	1	1	DEL	DEL	1	1	1	DEL	1	1	1	1	1	1	DEL	1
chr1	181786173	181786372	+	1	1	1	1	1	1	1	1	1	1	1	1	1	1	1	1	DEL	1
chr1	181902017	181902017	None	0	0	0	0	0	INS	0	0	0	0	0	0	0	0	0	0	0	0
chr1	182189241	182189241	+	0	0	0	0	0	0	0	0	0	0	INS	INS	0	0	0	INS	INS	0
chr1	182216940	182216940	None	0	0	0	0	0	0	0	0	0	0	0	0	0	0	0	INS	INS	0
chr1	182268955	182268955	None	0	INS	0	INS	0	0	0	0	0	INS	0	0	0	0	0	0	0	0
chr1	182373141	182373141	+	0	0	0	0	0	0	0	0	0	INS	0	0	0	0	0	0	0	0
chr1	182396994	182396994	+	0	0	0	0	0	INS	0	0	0	0	0	0	0	0	0	0	0	0
chr1	182435806	182435806	None	0	0	0	0	0	INS	0	0	0	INS	0	0	0	0	0	0	0	0
chr1	182481548	182481757	+	1	1	1	1	1	1	1	1	1	DEL	1	1	1	1	1	DEL	DEL	1
chr1	182482899	182482899	None	0	0	0	0	0	0	0	0	0	0	0	0	0	0	0	INS	0	0
chr1	182488963	182488963	+	0	0	0	0	0	0	0	0	0	0	0	0	0	0	0	INS	0	0
chr1	182495967	182495967	+	0	0	0	0	INS	0	0	0	0	0	INS	0	0	0	INS	0	INS	0
chr1	182500327	182500327	+	0	0	0	0	0	INS	0	0	0	0	0	0	0	0	0	INS	0	0
chr1	182505646	182505859	-	1	1	1	1	1	1	1	1	1	DEL	1	1	1	1	1	1	DEL	1
chr1	182523290	182523499	+	1	1	1	1	1	1	1	1	1	DEL	DEL	DEL	1	1	1	1	DEL	1
chr1	182548162	182548367	-	1	1	1	1	DEL	DEL	1	1	1	DEL	DEL	DEL	1	1	DEL	DEL	DEL	DEL
chr1	182569793	182569793	None	0	0	0	0	0	0	0	0	0	0	INS	INS	0	0	0	0	0	INS
chr1	182581199	182581389	-	1	1	1	1	1	1	1	1	1	1	1	1	1	1	1	1	DEL	1
chr1	182597061	182597263	+	1	1	1	1	1	1	1	1	1	DEL	DEL	DEL	1	1	1	1	DEL	DEL
chr1	182603304	182603485	+	1	1	1	1	1	1	1	1	1	1	1	1	1	1	1	1	DEL	1
chr1	182711455	182711455	None	0	0	0	0	0	0	0	0	0	INS	0	0	0	0	0	0	0	0
chr1	182712728	182712941	-	1	1	1	1	1	DEL	1	1	1	DEL	DEL	DEL	1	1	1	DEL	DEL	DEL
chr1	182715079	182715079	-	0	0	0	0	0	0	0	0	0	0	0	0	0	0	0	0	INS	0
chr1	182729802	182729986	-	1	1	1	1	1	DEL	1	1	1	DEL	1	1	1	1	1	DEL	DEL	DEL
chr1	182783920	182784644	-	1	1	1	1	1	1	1	1	1	1	1	1	1	1	1	1	DEL	1
chr1	182817235	182817235	None	0	0	0	0	0	INS	0	0	0	0	0	0	0	0	0	0	INS	0
chr1	182855669	182855886	-	1	1	1	1	DEL	DEL	1	1	1	DEL	1	1	1	1	DEL	DEL	1	1
chr1	182943820	182943820	+	0	0	0	0	INS	0	0	0	0	0	INS	INS	0	0	INS	0	0	0
chr1	182996271	182996480	+	1	1	1	1	1	1	1	1	1	DEL	1	1	1	1	1	1	DEL	1
chr1	183049094	183049292	-	1	1	1	1	1	1	1	1	1	1	1	1	1	1	1	1	DEL	1
chr1	183066008	183066211	-	1	1	1	1	1	1	1	1	1	DEL	1	1	1	1	1	1	DEL	1
chr1	183090894	183090894	-	0	0	0	0	0	0	0	0	0	0	0	0	0	0	0	0	INS	0
chr1	183097324	183097324	-	0	0	0	0	0	0	0	0	0	0	INS	INS	0	0	0	0	0	0
chr1	183121417	183121635	+	1	1	1	1	DEL	DEL	1	1	1	DEL	DEL	DEL	1	1	DEL	DEL	DEL	1
chr1	183143735	183143735	-	0	0	0	0	0	INS	0	0	0	0	INS	INS	0	0	0	INS	0	0
chr1	183153858	183154066	+	1	1	1	1	1	1	1	1	1	DEL	1	1	1	1	1	1	DEL	DEL
chr1	183605293	183605293	+	0	0	0	0	0	0	0	0	0	0	0	0	0	0	0	0	INS	0
chr1	183621419	183621419	+	0	0	0	0	0	0	0	0	0	0	0	0	0	0	0	0	INS	0
chr1	183738619	183738824	-	1	1	1	1	1	1	1	1	1	DEL	1	1	1	1	1	1	1	1
chr1	183740329	183740329	-	0	0	0	0	0	0	0	0	0	0	0	0	0	0	0	0	INS	0
chr1	183744441	183744441	+	0	0	0	0	0	INS	0	0	0	0	0	0	0	INS	0	INS	0	0
chr1	183796289	183796289	-	0	0	0	0	0	INS	0	0	0	0	0	0	0	0	0	INS	0	0
chr1	183815255	183815620	+	1	1	1	1	1	1	1	1	1	1	1	1	1	1	1	1	DEL	1
chr1	183819579	183819776	+	1	1	1	1	1	1	1	1	1	DEL	1	1	1	1	1	1	1	1
chr1	183848060	183848178	+	1	1	1	1	1	1	1	1	1	1	1	1	1	1	1	1	DEL	1
chr1	183869887	183870098	-	1	1	1	1	1	1	1	1	1	DEL	1	1	1	1	1	1	DEL	1
chr1	183870155	183870155	None	0	0	0	0	0	0	0	0	0	0	0	0	0	0	0	INS	INS	0
chr1	183902932	183902932	+	0	0	0	0	0	0	0	0	0	0	0	0	0	0	INS	0	0	0
chr1	183926732	183926732	+	0	0	0	0	0	0	0	0	0	INS	0	0	0	0	0	0	INS	0
chr1	183937535	183937732	+	1	1	1	1	1	1	1	1	1	1	1	1	1	1	1	1	DEL	1
chr1	183938945	183938945	+	0	0	0	0	0	0	0	0	0	0	0	0	0	0	0	0	INS	0
chr1	183969172	183969353	+	1	1	1	1	1	1	1	1	1	DEL	1	1	1	1	1	1	DEL	1
chr1	184005125	184005325	+	1	1	1	1	1	1	1	1	1	DEL	1	1	1	1	1	DEL	DEL	1
chr1	184121605	184121812	+	1	DEL	1	DEL	DEL	DEL	1	1	1	DEL	DEL	DEL	1	DEL	DEL	DEL	DEL	DEL
chr1	184265622	184265838	-	1	1	1	1	1	DEL	1	1	1	DEL	1	1	1	DEL	1	DEL	DEL	1
chr1	184423163	184424071	+	1	1	1	1	1	1	1	1	1	1	1	1	1	1	1	1	DEL	1
chr1	184662072	184662279	-	1	1	1	1	1	1	1	1	1	1	1	1	1	1	1	1	DEL	1
chr1	184718328	184718505	+	1	1	1	1	1	1	1	1	1	DEL	1	1	1	1	1	1	DEL	1
chr1	187181137	187181255	-	1	1	1	1	1	1	1	1	1	1	1	1	1	1	1	1	DEL	1
chr1	187207054	187207251	-	1	DEL	DEL	DEL	DEL	DEL	DEL	DEL	1	1	1	1	DEL	DEL	1	DEL	DEL	DEL
chr1	187269271	187269479	-	1	DEL	DEL	DEL	DEL	1	1	1	1	DEL	DEL	DEL	DEL	1	1	1	DEL	DEL
chr1	187305219	187305433	-	1	DEL	DEL	DEL	DEL	1	1	1	1	DEL	DEL	DEL	DEL	1	1	1	DEL	DEL
chr1	188941534	188941703	-	1	1	1	1	1	1	1	1	1	1	1	1	1	1	1	1	DEL	1
chr1	189062971	189063168	+	1	1	1	1	1	1	1	1	1	1	1	1	1	1	1	1	DEL	1
chr1	189785123	189785325	-	1	1	1	1	1	1	1	1	1	1	1	1	1	1	1	1	DEL	1
chr1	190693504	190693682	-	1	1	DEL	1	1	1	DEL	DEL	1	1	1	1	DEL	1	1	1	1	1
chr1	190814240	190814445	+	1	1	1	1	1	1	1	1	1	DEL	DEL	DEL	1	1	1	1	DEL	DEL
chr1	190821395	190821610	+	1	1	1	1	1	1	1	1	1	DEL	DEL	DEL	1	1	1	1	DEL	DEL
chr1	191243532	191243672	+	1	1	1	1	1	1	1	1	1	1	1	1	1	1	1	1	DEL	1
chr1	191545900	191546118	-	1	1	DEL	DEL	1	1	DEL	1	1	DEL	DEL	DEL	1	1	1	1	DEL	DEL
chr1	191560829	191560945	-	1	1	1	1	1	1	1	1	1	1	1	1	1	1	1	1	DEL	1
chr1	191573009	191573192	-	1	1	1	1	1	1	1	1	1	DEL	1	1	1	1	1	1	1	1
chr1	191683284	191683486	-	1	1	1	1	1	1	1	1	1	DEL	1	1	1	1	1	1	DEL	1
chr1	191865659	191865859	+	1	1	1	1	1	1	1	1	1	1	1	1	1	1	1	1	DEL	1
chr1	192300894	192301105	+	1	1	1	1	1	1	1	1	1	DEL	1	1	1	1	1	1	DEL	1
chr1	192617188	192617382	+	1	1	1	1	1	1	1	1	1	DEL	1	1	1	1	1	1	DEL	DEL
chr1	192790322	192790584	-	1	1	1	1	1	1	1	1	1	1	1	1	1	1	1	1	1	DEL
chr1	192834713	192834924	-	1	1	1	1	1	1	1	1	1	DEL	1	1	1	1	1	1	DEL	DEL
chr1	192847861	192848106	+	1	1	1	1	1	1	1	1	1	DEL	1	1	1	1	1	1	DEL	1
chr1	192864939	192865152	+	1	1	1	1	DEL	DEL	DEL	DEL	1	DEL	1	1	DEL	1	1	1	DEL	1
chr1	192870884	192871133	-	1	1	1	1	1	1	1	1	1	DEL	1	1	1	1	1	1	1	1
[truncated: 28,643 more rows]
