# Supplementary material for: The genomic landscape shaped by selection on transposable elements across 18 mouse strains
Source: Genome Biol. 2012 Jun 15;13(6):R45. doi: 10.1186/gb-2012-13-6-r45 (PMC3446317; doi:10.1186/gb-2012-13-6-r45)
Supplement: Additional file 13 — Supplementary file 1. Tab deliminated file with all the TEVs with strain distribution pattern. B6+ TEVs are denoted as the default '1' if the same as the reference and 'DEL' if called as absent in a strain. B6- TEVs are denoted as the default '0' if the same as the reference and 'INS' if called as inserted in a strain. We conservatively estimate there to be 103,798 TEVs, although 110,930 TEVs classified in these files are due to instances of TEVs being annotated as different subfamilies in different strains (for example, LINE versus LINE_frag). [file gb-2012-13-6-r45-S13.TGZ › bed_files/VL30.shared.tab]

chrm	start	stop	ori	C57B6_ref	129P2	129S1	129S5	AKR	A_J	BALB	C3H	C57BL	CAST	CBA	DBA	LP_J	NOD	NZO	PWK	SPRET	WSB
chr1	8331365	8331932	-	1	1	1	1	1	1	1	1	1	DEL	1	1	1	1	1	DEL	DEL	1
chr1	9225115	9230482	+	1	DEL	DEL	DEL	DEL	DEL	DEL	DEL	1	DEL	DEL	1	DEL	DEL	DEL	DEL	1	DEL
chr1	25071668	25076592	+	1	1	1	1	1	1	1	1	1	DEL	1	1	1	1	1	DEL	1	DEL
chr1	26319850	26320273	+	1	1	1	1	1	1	1	1	1	1	1	1	1	1	1	1	DEL	1
chr1	27562459	27563030	-	1	1	1	1	1	1	1	1	1	1	1	1	1	1	1	1	DEL	1
chr1	34566265	34566265	None	0	0	0	0	0	0	0	0	0	0	0	INS	0	INS	0	0	0	0
chr1	49377879	49386251	+	1	1	1	1	1	1	1	1	1	DEL	1	1	1	1	1	1	DEL	1
chr1	53749436	53753799	-	1	1	1	1	1	1	1	1	1	1	1	1	1	1	1	DEL	1	1
chr1	58663689	58664270	+	1	1	1	1	1	1	1	1	1	1	DEL	DEL	1	1	DEL	DEL	1	1
chr1	60454916	60455518	+	1	1	1	1	1	1	1	1	1	DEL	1	1	1	1	1	DEL	DEL	1
chr1	66927861	66927861	None	0	0	0	INS	0	INS	0	0	0	0	0	0	INS	0	0	0	0	INS
chr1	88972021	88977363	-	1	1	1	1	1	1	1	1	1	DEL	1	1	1	1	1	DEL	1	1
chr1	101413596	101413596	None	0	0	0	0	0	0	0	0	0	0	0	0	0	0	0	0	INS	0
chr1	112897380	112897941	-	1	DEL	DEL	DEL	1	DEL	DEL	DEL	1	DEL	DEL	1	DEL	1	DEL	1	DEL	1
chr1	113682443	113682890	+	1	1	1	1	1	1	1	1	1	DEL	1	1	1	1	1	DEL	1	1
chr1	123403565	123404030	+	1	1	1	1	1	1	DEL	1	1	DEL	1	1	1	1	1	DEL	DEL	1
chr1	146066976	146066976	None	0	0	0	0	0	0	0	0	0	0	0	0	0	0	0	INS	INS	0
chr1	148042887	148051716	-	1	1	1	1	1	1	1	1	1	DEL	1	DEL	1	1	DEL	1	DEL	1
chr1	150549005	150549614	+	1	DEL	DEL	DEL	DEL	DEL	1	DEL	1	DEL	DEL	DEL	DEL	DEL	DEL	DEL	DEL	DEL
chr1	170531176	170531678	+	1	DEL	DEL	DEL	DEL	DEL	1	DEL	1	DEL	1	1	DEL	DEL	DEL	1	DEL	DEL
chr1	173245144	173245687	+	1	DEL	1	1	1	1	1	DEL	1	DEL	DEL	1	DEL	DEL	1	1	1	DEL
chr1	175347419	175347419	None	0	0	0	0	0	0	INS	0	0	0	0	0	0	0	0	0	0	0
chr1	177625326	177625326	-	0	0	0	0	0	0	0	0	0	0	0	0	0	0	0	0	INS	0
chr1	181641934	181641934	+	0	0	0	0	INS	0	0	0	0	0	0	0	0	0	0	0	INS	0
chr1	185563575	185563575	+	0	0	0	0	0	0	0	0	0	0	0	0	0	0	0	0	INS	0
chr1	188988588	188988588	None	0	0	0	0	0	0	0	0	0	0	0	0	0	0	0	0	INS	0
chr10	3938999	3947813	-	1	1	1	1	1	1	1	1	1	1	1	1	1	1	1	1	DEL	1
chr10	24523821	24523821	None	0	0	0	0	0	0	0	0	0	0	0	0	0	0	0	0	INS	0
chr10	29022939	29022939	None	0	0	0	0	0	0	0	0	0	0	0	0	0	0	0	0	INS	0
chr10	43558767	43558767	+	0	0	0	0	0	0	0	0	0	INS	0	0	0	0	0	INS	0	0
chr10	47171917	47176529	+	1	1	1	1	1	1	1	1	1	DEL	1	1	1	1	1	DEL	1	DEL
chr10	47359916	47360418	+	1	1	1	1	1	1	1	1	1	DEL	1	1	1	1	1	1	1	1
chr10	48491520	48491520	+	0	0	0	0	0	0	INS	0	0	INS	0	0	0	0	0	INS	INS	INS
chr10	55347572	55356414	-	1	1	1	1	1	1	1	1	1	DEL	1	1	1	1	1	1	1	1
chr10	55625597	55626263	+	1	1	1	1	1	1	1	1	1	1	1	1	1	DEL	1	1	DEL	DEL
chr10	78322178	78330873	-	1	1	1	1	1	1	1	1	1	1	1	1	1	1	1	1	DEL	1
chr10	81797486	81797486	+	0	INS	INS	INS	INS	INS	INS	INS	0	INS	INS	INS	INS	INS	INS	INS	0	0
chr10	89307996	89308535	-	1	1	1	1	DEL	DEL	DEL	1	1	DEL	1	DEL	1	DEL	DEL	DEL	DEL	DEL
chr10	98296361	98296692	+	1	1	1	1	DEL	1	1	1	1	DEL	1	1	1	1	1	DEL	DEL	DEL
chr10	120451593	120451593	None	0	0	0	0	0	0	0	0	0	0	0	0	0	0	0	0	INS	0
chr10	125718537	125718537	None	0	0	0	0	0	0	0	0	0	0	0	0	0	0	0	0	INS	0
chr11	3048910	3049484	+	1	1	1	1	1	1	1	1	1	1	1	1	1	1	1	1	DEL	1
chr11	5452751	5458139	-	1	DEL	DEL	DEL	DEL	DEL	DEL	1	1	DEL	1	1	DEL	DEL	DEL	DEL	DEL	DEL
chr11	6674062	6674062	None	0	0	0	0	0	0	0	0	0	0	0	0	0	0	0	0	INS	0
chr11	10335903	10344737	-	1	1	1	1	1	1	1	1	1	1	1	1	1	1	1	DEL	DEL	1
chr11	12735528	12735528	-	0	0	0	0	0	0	0	0	0	0	0	0	0	0	0	INS	0	0
chr11	17134373	17134917	+	1	1	1	1	1	1	1	1	1	1	1	1	1	1	1	DEL	1	1
chr11	30274523	30274523	None	0	0	0	0	INS	0	0	0	0	0	INS	0	INS	INS	0	0	0	0
chr11	31336407	31336407	None	0	0	0	0	0	0	0	0	0	0	0	0	0	0	0	INS	0	0
chr11	33329048	33329048	None	0	0	0	0	0	0	0	0	0	0	0	0	0	0	0	0	INS	0
chr11	47232742	47248661	+	1	1	1	1	1	1	1	1	1	DEL	1	1	1	1	1	1	DEL	1
chr11	61453897	61453897	+	0	0	0	0	0	0	0	0	0	0	0	0	0	0	0	0	INS	0
chr11	75170339	75179141	-	1	1	1	1	1	1	1	1	1	DEL	1	1	1	1	1	DEL	DEL	1
chr11	86625244	86629902	-	1	DEL	DEL	DEL	DEL	DEL	1	DEL	1	DEL	DEL	DEL	DEL	1	DEL	DEL	DEL	1
chr11	97646198	97646803	-	1	1	1	1	DEL	DEL	DEL	1	1	DEL	DEL	1	1	DEL	DEL	DEL	1	DEL
chr11	102278159	102278159	None	0	0	0	0	0	0	0	0	0	INS	0	0	0	0	0	0	0	0
chr11	110150639	110150639	None	0	0	0	0	0	0	0	0	0	0	0	0	0	0	0	0	INS	0
chr11	110404978	110404978	None	0	INS	INS	INS	0	INS	INS	0	0	INS	INS	0	INS	INS	INS	0	INS	INS
chr11	116593189	116593189	-	0	INS	INS	INS	0	0	0	0	0	INS	0	0	0	0	INS	0	0	0
chr12	4807605	4816429	+	1	1	1	1	1	1	1	DEL	1	DEL	DEL	1	1	1	1	DEL	DEL	DEL
chr12	8590000	8595000	+	1	1	1	1	1	1	1	1	1	1	1	1	1	1	1	1	DEL	1
chr12	23525000	23530000	+	1	DEL	DEL	1	1	1	1	1	1	1	DEL	DEL	1	1	1	1	1	1
chr12	41599867	41599867	+	0	0	0	0	0	0	0	0	0	0	0	0	0	0	0	0	INS	0
chr12	41714529	41714529	None	0	0	0	0	0	0	0	0	0	0	0	0	0	0	0	INS	INS	0
chr12	44771031	44779799	+	1	1	1	1	1	1	1	1	1	DEL	1	1	1	1	1	DEL	DEL	1
chr12	60323609	60328135	+	1	1	1	1	1	1	1	1	1	DEL	1	1	1	1	1	DEL	DEL	1
chr12	70014839	70023635	-	1	1	1	1	DEL	DEL	DEL	DEL	1	DEL	DEL	1	DEL	DEL	1	DEL	DEL	DEL
chr12	77836770	77845531	-	1	1	1	1	1	1	1	1	1	DEL	1	1	1	1	1	DEL	DEL	1
chr12	105777541	105777541	None	0	0	0	0	0	0	0	0	0	0	0	0	0	0	0	INS	0	INS
chr12	113255157	113259558	-	1	1	1	1	DEL	DEL	1	DEL	1	1	DEL	1	1	1	1	1	DEL	DEL
chr13	3171879	3180724	-	1	1	1	1	1	1	1	1	1	DEL	1	1	DEL	1	DEL	DEL	1	1
chr13	4381025	4381667	+	1	DEL	DEL	DEL	1	DEL	DEL	1	1	DEL	1	1	DEL	1	DEL	DEL	DEL	1
chr13	13851336	13851336	+	0	0	0	0	0	0	0	0	0	0	0	0	0	0	0	0	INS	0
chr13	17777551	17778187	-	1	1	1	1	DEL	DEL	DEL	DEL	1	1	DEL	DEL	DEL	1	1	DEL	DEL	1
chr13	20741855	20750671	-	1	DEL	DEL	DEL	DEL	DEL	DEL	DEL	1	DEL	DEL	DEL	DEL	DEL	1	DEL	DEL	DEL
chr13	21854674	21860073	-	1	DEL	DEL	DEL	1	1	1	1	1	DEL	1	1	DEL	1	1	DEL	DEL	DEL
chr13	25024247	25024247	None	0	0	0	0	0	0	0	0	0	0	0	0	0	0	0	0	INS	0
chr13	51729343	51734432	-	1	1	1	1	1	1	1	1	1	DEL	1	1	1	1	1	DEL	DEL	1
chr13	55285806	55290631	+	1	DEL	DEL	DEL	1	DEL	DEL	DEL	1	1	DEL	DEL	DEL	DEL	DEL	DEL	DEL	DEL
chr13	62386763	62387302	-	1	1	1	1	1	1	1	1	1	DEL	1	1	1	1	1	1	1	1
chr13	62393056	62398286	-	1	1	1	1	1	1	1	1	1	DEL	1	1	1	1	1	DEL	DEL	1
chr13	62654920	62654920	None	0	0	0	0	0	0	0	0	0	0	0	0	0	0	0	0	INS	0
chr13	67892093	67892684	-	1	1	DEL	1	DEL	DEL	DEL	DEL	1	1	DEL	DEL	1	DEL	DEL	1	DEL	DEL
chr13	67900534	67900534	None	0	INS	INS	0	INS	INS	INS	INS	0	0	INS	INS	INS	0	INS	0	0	0
chr13	67971526	67971987	-	1	DEL	DEL	DEL	DEL	DEL	DEL	DEL	1	DEL	DEL	DEL	DEL	DEL	DEL	1	DEL	DEL
chr13	67977250	67977782	-	1	DEL	DEL	DEL	DEL	DEL	DEL	DEL	1	DEL	DEL	DEL	DEL	DEL	DEL	DEL	DEL	DEL
chr13	68015298	68024089	+	1	DEL	DEL	DEL	DEL	DEL	DEL	DEL	1	DEL	DEL	DEL	DEL	DEL	DEL	1	DEL	1
chr13	68228652	68242647	+	1	DEL	DEL	DEL	DEL	DEL	DEL	DEL	1	DEL	DEL	DEL	DEL	DEL	DEL	1	1	DEL
chr13	77774721	77783465	-	1	1	1	1	DEL	1	1	DEL	1	DEL	DEL	DEL	1	DEL	1	DEL	DEL	DEL
chr13	85178150	85178601	-	1	1	1	1	1	1	1	1	1	DEL	1	1	1	1	1	DEL	DEL	1
chr13	94532070	94532682	-	1	DEL	DEL	DEL	1	DEL	DEL	1	1	1	1	DEL	DEL	1	DEL	1	DEL	DEL
chr13	97817871	97817871	None	0	0	INS	0	0	0	0	INS	0	0	INS	0	INS	0	0	0	INS	0
chr13	118290370	118290370	None	0	INS	0	0	0	INS	0	0	0	INS	INS	0	0	0	0	INS	INS	0
chr14	14430261	14430830	-	1	DEL	DEL	DEL	1	1	1	DEL	1	DEL	DEL	DEL	DEL	1	DEL	DEL	DEL	DEL
chr14	30062070	30069000	+	1	DEL	DEL	DEL	DEL	DEL	DEL	DEL	1	DEL	DEL	1	DEL	DEL	DEL	DEL	DEL	DEL
chr14	35471040	35471587	-	1	DEL	DEL	DEL	1	1	1	1	1	1	1	1	DEL	1	1	DEL	DEL	1
chr14	38921812	38931067	+	1	1	1	1	1	1	1	1	1	DEL	1	1	DEL	1	DEL	DEL	DEL	1
chr14	54059202	54059202	None	0	0	0	0	0	0	0	0	0	0	0	0	0	0	0	0	INS	0
chr14	55384493	55384493	None	0	INS	0	INS	INS	INS	0	0	0	0	0	0	INS	INS	INS	INS	0	0
chr14	83821557	83822080	-	1	DEL	DEL	DEL	1	1	1	1	1	DEL	1	1	DEL	DEL	1	DEL	DEL	1
chr14	92046567	92047211	+	1	1	1	1	DEL	1	1	DEL	1	DEL	1	1	1	1	1	1	1	1
chr14	95507746	95508307	+	1	1	1	1	DEL	1	1	1	1	1	DEL	DEL	1	DEL	1	1	1	DEL
chr14	98169701	98169701	None	0	0	0	0	0	0	0	0	0	0	0	0	0	0	0	0	INS	0
chr14	108954266	108954266	None	0	0	0	0	0	0	0	0	0	0	0	0	INS	0	0	0	0	0
chr14	116370443	116370443	None	0	0	0	0	0	0	0	0	0	0	0	0	0	0	0	0	INS	0
chr15	14802638	14808451	-	1	DEL	DEL	1	1	1	1	1	1	DEL	1	1	DEL	1	1	DEL	DEL	DEL
chr15	19921133	19921694	+	1	DEL	1	1	1	1	1	1	1	1	1	1	1	1	1	1	1	1
chr15	26467170	26467170	None	0	0	0	0	0	0	0	0	0	INS	0	0	0	0	0	0	0	0
chr15	28909725	28910265	+	1	1	1	1	1	1	1	DEL	1	DEL	DEL	DEL	1	1	1	DEL	DEL	DEL
chr15	33982570	33982570	-	0	0	0	0	0	0	0	0	0	0	0	0	0	0	0	0	INS	0
chr15	36388524	36388524	None	0	0	INS	INS	0	0	0	0	0	0	0	0	0	0	0	0	INS	0
chr15	39154606	39154606	-	0	0	0	0	0	0	0	0	0	INS	0	0	0	0	0	0	0	0
chr15	41730733	41730733	None	0	0	0	0	0	0	0	INS	0	0	0	0	0	0	0	0	0	0
chr15	57930783	57930783	+	0	0	0	0	0	0	0	0	0	INS	0	0	0	0	0	0	0	0
chr15	82192964	82198435	+	1	DEL	DEL	DEL	DEL	DEL	DEL	DEL	1	DEL	DEL	1	DEL	DEL	DEL	DEL	DEL	1
chr16	6342448	6342987	+	1	DEL	DEL	DEL	DEL	DEL	DEL	DEL	1	DEL	DEL	DEL	DEL	DEL	DEL	1	1	DEL
chr16	7869620	7870146	-	1	1	1	1	1	1	1	1	1	1	1	1	1	1	1	1	1	DEL
chr16	10870454	10870454	None	0	0	0	0	0	0	0	0	0	0	0	0	0	0	0	0	INS	0
chr16	19594402	19602896	-	1	1	1	1	1	1	1	1	1	DEL	1	1	1	1	1	DEL	1	1
chr16	39732869	39732869	None	0	INS	0	0	0	0	0	0	0	0	0	0	0	0	0	0	0	0
chr16	45269119	45269119	None	0	INS	0	0	0	0	0	0	0	0	0	0	0	0	0	0	0	0
chr16	54108708	54109252	+	1	1	1	1	1	1	1	DEL	1	1	DEL	1	1	1	1	DEL	DEL	1
chr16	58830450	58830450	-	0	INS	0	0	0	INS	0	0	0	0	0	0	INS	0	0	0	0	0
chr16	62672864	62672864	None	0	0	0	0	0	0	0	0	0	0	INS	0	0	0	0	0	0	0
chr16	70799684	70800238	-	1	1	1	1	1	1	1	1	1	DEL	1	1	1	1	1	DEL	DEL	1
chr16	73839792	73839792	None	0	0	0	0	0	0	0	0	0	0	0	0	0	0	0	0	INS	0
chr16	89412899	89413530	+	1	1	1	1	1	1	1	1	1	DEL	1	1	1	1	1	DEL	1	1
chr17	15729611	15730241	-	1	1	1	1	1	1	1	1	1	DEL	1	1	1	1	1	DEL	DEL	1
chr17	17081668	17082236	+	1	1	1	1	1	1	1	DEL	1	DEL	DEL	1	1	1	1	1	DEL	1
chr17	20459406	20459866	+	1	1	1	1	1	1	1	1	1	1	1	1	1	1	1	DEL	DEL	1
chr17	20884028	20892720	+	1	1	1	1	1	1	1	1	1	1	1	1	1	1	1	1	DEL	1
chr17	21911583	21912033	+	1	1	1	1	1	1	1	1	1	DEL	1	1	1	1	1	DEL	DEL	1
chr17	22265705	22265705	None	0	INS	0	0	0	0	0	0	0	0	0	0	0	0	0	0	0	0
chr17	33180888	33189803	+	1	1	1	1	DEL	DEL	1	DEL	1	DEL	DEL	1	1	DEL	1	DEL	DEL	DEL
chr17	36204773	36213346	+	1	DEL	DEL	DEL	1	DEL	1	1	1	1	1	1	DEL	DEL	1	DEL	DEL	1
chr17	36871911	36871911	None	0	INS	INS	INS	INS	INS	0	INS	0	INS	INS	0	INS	INS	INS	0	0	INS
chr17	36944338	36944338	-	0	0	0	0	0	0	0	INS	0	0	0	0	0	0	0	0	INS	0
chr17	41038353	41038353	None	0	INS	INS	INS	0	0	0	0	0	0	0	0	INS	0	0	0	0	0
chr17	43026858	43032225	+	1	DEL	DEL	DEL	DEL	DEL	DEL	DEL	1	DEL	DEL	DEL	DEL	DEL	DEL	DEL	DEL	DEL
chr17	58979559	58988383	+	1	1	1	1	1	1	1	1	1	DEL	1	1	1	1	1	DEL	DEL	1
chr17	63874322	63874961	-	1	1	1	1	1	1	1	1	1	DEL	1	1	1	1	1	DEL	DEL	1
chr17	66364451	66369826	+	1	1	1	1	1	1	1	1	1	DEL	1	1	1	1	1	DEL	DEL	DEL
chr17	74871204	74871204	None	0	INS	0	0	0	0	0	0	0	0	0	0	0	0	0	0	0	0
chr17	88304569	88304569	None	0	0	INS	0	0	0	0	0	0	0	0	0	0	0	0	0	0	0
chr18	6663826	6669140	-	1	DEL	DEL	DEL	DEL	1	DEL	DEL	1	DEL	DEL	1	DEL	1	1	DEL	1	DEL
chr18	7862978	7863647	-	1	1	1	1	DEL	1	DEL	DEL	1	DEL	DEL	1	1	1	1	DEL	DEL	DEL
chr18	11801057	11806470	-	1	DEL	DEL	DEL	DEL	DEL	DEL	DEL	1	DEL	DEL	DEL	DEL	1	DEL	DEL	DEL	1
chr18	23310276	23310276	None	0	0	0	0	0	0	0	0	0	0	0	0	0	0	0	0	INS	0
chr18	24710455	24711027	+	1	1	1	1	1	1	1	1	1	DEL	1	1	1	1	1	DEL	DEL	1
chr18	26161525	26166659	-	1	DEL	DEL	DEL	DEL	1	1	DEL	1	DEL	1	1	DEL	1	1	DEL	DEL	DEL
chr18	42635350	42644128	+	1	1	1	1	1	1	1	1	1	DEL	1	1	1	1	DEL	1	DEL	1
chr18	46014752	46014752	-	0	0	0	0	0	0	0	0	0	0	0	0	0	0	0	0	INS	0
chr18	53052429	53052429	None	0	0	0	0	0	0	0	0	0	0	0	0	0	0	0	INS	0	0
chr18	67815152	67815152	None	0	0	0	0	0	0	0	0	0	0	0	0	0	0	0	0	INS	0
chr18	74426974	74427424	+	1	1	1	1	1	1	1	1	1	1	1	1	1	1	1	1	DEL	1
chr18	74578074	74578633	+	1	1	1	1	1	1	1	1	1	1	1	1	1	1	1	1	DEL	1
chr18	86040359	86040359	+	0	0	0	0	INS	INS	INS	INS	0	0	INS	INS	0	INS	0	INS	0	0
chr19	3247583	3248148	+	1	1	1	1	1	1	1	1	1	1	1	1	1	1	1	DEL	DEL	1
chr19	4045077	4045647	-	1	1	1	1	1	1	1	1	1	DEL	1	1	1	1	1	DEL	DEL	1
chr19	4061380	4066373	-	1	1	1	1	1	1	1	1	1	DEL	1	1	1	1	1	DEL	DEL	1
chr19	13998103	14004868	-	1	1	1	1	1	1	1	1	1	1	1	1	1	1	1	DEL	DEL	1
chr19	20043040	20043040	None	0	0	0	0	INS	INS	INS	0	0	INS	INS	0	0	INS	0	0	0	INS
chr19	24982443	24982983	-	1	1	1	1	DEL	DEL	DEL	DEL	1	DEL	DEL	DEL	1	1	1	DEL	DEL	1
chr19	40036568	40045364	+	1	1	1	DEL	1	1	DEL	1	1	DEL	1	1	1	DEL	1	DEL	DEL	1
chr19	50146768	50146768	-	0	0	0	0	0	0	0	0	0	0	0	0	0	0	0	0	INS	0
chr19	61242896	61242896	-	0	0	0	0	0	0	0	0	INS	0	0	0	0	0	0	0	INS	0
chr19	61254039	61254039	None	0	0	INS	INS	0	0	INS	0	0	0	INS	INS	0	INS	0	0	0	0
chr2	22865248	22870568	-	1	1	1	1	1	1	1	1	1	DEL	1	1	1	1	1	DEL	1	DEL
chr2	24927732	24927732	None	0	0	0	0	0	0	0	0	0	INS	0	0	0	0	0	INS	0	0
chr2	25574462	25583118	-	1	1	1	1	1	1	1	1	1	DEL	1	1	1	1	1	1	1	DEL
chr2	29044187	29044713	-	1	1	1	1	1	1	1	1	1	DEL	1	1	1	1	1	DEL	DEL	1
chr2	41067980	41076787	+	1	1	1	1	1	1	1	1	1	DEL	1	1	1	1	1	DEL	1	1
chr2	49548046	49548046	-	0	0	0	0	0	0	0	0	0	0	0	0	0	0	0	0	INS	0
chr2	67967798	67976525	+	1	DEL	DEL	DEL	1	1	1	1	1	DEL	1	1	1	1	1	1	DEL	1
chr2	75476166	75481012	+	1	DEL	DEL	DEL	1	DEL	DEL	DEL	1	DEL	DEL	DEL	DEL	DEL	DEL	DEL	DEL	1
chr2	76143109	76143563	-	1	1	1	1	1	1	1	1	1	1	1	1	1	1	1	DEL	1	1
chr2	84738700	84747577	+	1	1	1	1	1	1	1	1	1	1	1	1	1	1	1	DEL	DEL	1
chr2	105337104	105337104	None	0	0	0	0	0	0	0	INS	0	0	0	0	0	0	0	INS	0	0
chr2	126848005	126848634	+	1	1	1	1	1	DEL	DEL	DEL	1	DEL	DEL	DEL	1	1	1	DEL	DEL	DEL
chr2	131605229	131605229	None	0	0	0	0	0	0	0	0	0	0	INS	0	0	0	0	0	INS	0
chr2	138388122	138396966	-	1	1	1	1	1	1	1	1	1	DEL	1	1	1	DEL	DEL	DEL	DEL	DEL
chr2	146715671	146716210	+	1	1	1	1	1	DEL	DEL	DEL	1	DEL	DEL	1	1	DEL	1	1	DEL	DEL
chr2	154840686	154855389	-	1	DEL	DEL	1	1	1	DEL	DEL	1	1	1	1	DEL	DEL	DEL	1	1	DEL
chr2	168063252	168063807	+	1	1	1	1	1	1	1	1	1	DEL	1	1	1	1	1	DEL	DEL	1
chr2	172045619	172045619	None	0	INS	0	0	INS	0	0	0	0	0	0	0	0	0	0	0	INS	0
chr2	172127737	172127737	None	0	0	0	0	0	0	0	0	0	0	0	0	0	0	0	0	INS	0
chr3	8454687	8455296	-	1	1	1	1	1	1	1	1	1	1	1	DEL	1	1	1	DEL	DEL	1
chr3	11140642	11149341	+	1	1	1	1	1	1	1	1	1	1	1	1	1	1	1	DEL	1	1
chr3	11769870	11769870	None	0	INS	INS	0	INS	0	INS	INS	0	0	INS	0	INS	0	0	0	INS	INS
chr3	12035941	12036508	-	1	1	1	1	1	1	1	1	1	1	1	1	1	1	1	DEL	1	1
chr3	16131633	16140308	-	1	1	1	1	1	1	1	1	1	DEL	1	1	1	1	1	DEL	DEL	1
chr3	18724264	18724733	-	1	1	1	1	1	1	1	1	1	1	1	1	1	1	1	DEL	DEL	1
chr3	26914264	26923110	-	1	1	1	1	1	1	1	1	1	1	1	1	1	1	1	DEL	DEL	1
chr3	38436158	38436158	None	0	0	0	0	0	0	0	0	0	0	0	0	0	0	0	0	INS	0
chr3	47286801	47287060	+	1	DEL	1	1	DEL	DEL	DEL	DEL	1	DEL	DEL	DEL	DEL	DEL	1	DEL	DEL	DEL
chr3	67220531	67229227	-	1	1	1	1	DEL	1	DEL	1	1	DEL	DEL	DEL	1	DEL	1	DEL	DEL	DEL
chr3	82244511	82244511	-	0	0	0	0	0	0	0	0	0	0	0	0	0	0	0	0	INS	0
chr3	83689213	83689213	None	0	0	0	0	0	0	0	0	0	INS	0	0	0	0	0	0	0	0
chr3	96167991	96176763	-	1	DEL	DEL	DEL	1	1	1	DEL	1	1	DEL	1	1	1	1	1	1	1
chr3	142353407	142353407	+	0	0	0	0	0	0	0	0	0	INS	0	0	0	0	0	0	0	0
chr3	152228498	152228498	None	0	0	0	0	0	0	0	0	0	INS	0	0	0	0	0	0	INS	0
chr3	152621970	152622427	+	1	1	1	1	1	1	1	1	1	DEL	1	1	1	1	1	DEL	1	1
chr4	6546632	6546632	+	0	0	0	0	0	0	0	0	0	0	0	0	0	0	0	0	INS	0
chr4	10814137	10814137	None	0	INS	0	0	0	0	INS	INS	0	0	INS	0	0	0	0	0	0	0
chr4	12060299	12065304	-	1	1	1	1	1	1	1	1	1	DEL	1	1	1	1	DEL	DEL	DEL	DEL
chr4	23776709	23777283	+	1	1	1	1	1	1	1	1	1	DEL	1	1	DEL	1	1	DEL	DEL	DEL
chr4	30917091	30925792	+	1	1	1	1	1	1	1	1	1	DEL	1	1	1	1	1	DEL	DEL	DEL
chr4	38802495	38811349	+	1	1	1	1	1	1	1	1	1	DEL	1	1	1	1	1	DEL	DEL	1
chr4	40598480	40607295	-	1	1	1	1	DEL	DEL	1	DEL	1	1	1	1	1	DEL	1	DEL	DEL	DEL
chr4	49780066	49780066	None	0	0	0	0	0	0	0	0	0	0	0	0	0	0	0	INS	0	0
chr4	52696037	52696601	-	1	1	1	1	1	1	1	1	1	DEL	1	1	1	1	1	DEL	DEL	1
chr4	55431172	55436184	+	1	DEL	DEL	DEL	DEL	DEL	DEL	DEL	1	DEL	DEL	DEL	DEL	DEL	DEL	1	DEL	DEL
chr4	55453470	55453470	None	0	INS	0	0	0	0	0	INS	0	0	INS	INS	0	0	0	0	INS	0
chr4	74892454	74893032	-	1	1	1	1	1	1	1	1	1	1	1	1	1	1	1	DEL	1	1
chr4	95705403	95705403	None	0	0	0	0	0	0	0	0	0	INS	0	0	0	0	0	INS	0	0
chr4	101560278	101560278	None	0	0	0	0	INS	0	0	0	0	0	0	0	0	0	0	0	INS	0
chr4	117421751	117421751	None	0	0	0	0	INS	0	0	0	0	0	0	0	0	0	0	0	0	0
chr4	118031590	118031590	None	0	0	0	0	0	0	0	INS	0	0	INS	0	0	0	0	0	0	0
chr4	120839402	120839937	+	1	1	1	1	1	1	1	1	1	DEL	1	1	1	1	1	DEL	1	1
chr4	120844538	120851082	+	1	1	1	1	1	1	1	1	1	DEL	1	1	1	1	1	DEL	DEL	1
chr4	123522478	123523072	-	1	1	1	1	DEL	1	1	1	1	1	1	1	1	1	1	1	DEL	1
chr4	143715822	143724567	+	1	DEL	DEL	DEL	1	1	1	1	1	DEL	1	DEL	DEL	DEL	1	DEL	1	1
chr4	145158622	145163850	-	1	DEL	DEL	DEL	DEL	DEL	DEL	DEL	DEL	1	DEL	DEL	DEL	DEL	DEL	1	DEL	DEL
chr4	147227283	147227283	None	0	INS	INS	INS	INS	0	0	INS	0	INS	INS	INS	INS	INS	0	INS	INS	INS
chr4	148808090	148813310	-	1	DEL	DEL	DEL	DEL	1	1	DEL	1	DEL	DEL	DEL	DEL	DEL	DEL	DEL	DEL	DEL
chr5	5643640	5643640	+	0	INS	INS	INS	0	0	0	0	0	0	0	0	INS	0	0	0	INS	0
chr5	6483431	6492282	+	1	1	1	1	1	1	1	1	1	DEL	1	1	1	DEL	1	DEL	DEL	1
chr5	6919383	6919839	-	1	1	1	1	1	1	1	1	1	DEL	1	1	1	DEL	1	DEL	DEL	1
chr5	8754268	8754846	-	1	1	1	1	DEL	1	1	1	1	DEL	1	1	1	DEL	1	DEL	1	DEL
chr5	9848689	9857423	+	1	1	1	1	1	1	1	1	1	DEL	1	1	1	1	1	1	DEL	1
chr5	10621388	10630054	+	1	1	1	1	DEL	1	1	1	1	DEL	1	1	1	1	1	DEL	DEL	1
chr5	18162090	18166489	+	1	1	1	1	1	1	1	1	1	DEL	1	1	1	1	1	DEL	1	1
chr5	24746180	24746782	+	1	DEL	DEL	DEL	DEL	DEL	1	DEL	1	DEL	DEL	1	DEL	1	1	DEL	DEL	1
chr5	30532817	30533441	+	1	1	1	1	1	1	1	1	1	DEL	1	1	1	1	1	DEL	DEL	1
chr5	33296662	33297298	+	1	DEL	DEL	DEL	DEL	DEL	DEL	DEL	1	DEL	DEL	1	DEL	1	DEL	1	DEL	DEL
chr5	37189986	37190629	-	1	1	1	1	1	1	1	1	1	DEL	1	1	1	1	DEL	DEL	DEL	1
chr5	37480695	37480695	None	0	0	0	0	0	0	0	0	0	0	0	0	0	0	0	0	INS	0
chr5	44522518	44522518	+	0	0	0	0	0	0	INS	0	0	0	0	0	0	0	0	INS	0	0
chr5	47478841	47478841	None	0	0	0	0	INS	INS	INS	INS	0	INS	INS	INS	0	INS	0	0	INS	INS
chr5	68900198	68900773	-	1	1	1	1	1	1	1	1	1	DEL	1	1	1	1	1	DEL	DEL	1
chr5	92971979	92980816	-	1	DEL	DEL	DEL	1	1	1	1	1	DEL	1	1	DEL	1	1	DEL	DEL	DEL
chr5	114262089	114262678	-	1	1	1	1	1	1	1	1	1	DEL	1	1	1	1	1	DEL	DEL	1
chr5	136099495	136104857	+	1	1	1	1	DEL	1	DEL	1	1	DEL	1	1	DEL	1	1	DEL	DEL	DEL
chr5	140888657	140889260	-	1	DEL	DEL	DEL	DEL	DEL	DEL	DEL	1	DEL	DEL	DEL	DEL	DEL	1	DEL	DEL	DEL
chr5	144534195	144542923	+	1	DEL	DEL	DEL	DEL	1	1	1	1	DEL	1	1	DEL	1	1	DEL	DEL	1
chr5	151765002	151765002	None	0	0	0	0	0	0	0	0	0	0	0	0	0	0	0	0	INS	0
chr6	9246239	9255053	+	1	1	1	1	1	1	1	1	1	1	1	1	1	1	1	DEL	DEL	1
chr6	9810806	9818963	-	1	1	1	1	1	1	1	1	1	1	1	1	1	1	1	1	DEL	1
chr6	10235248	10235775	-	1	1	1	1	1	1	1	1	1	1	1	1	1	1	1	1	DEL	1
chr6	10888513	10889023	+	1	1	1	1	1	1	1	1	1	DEL	1	1	1	1	1	DEL	1	1
chr6	13402064	13410761	-	1	1	1	1	1	1	DEL	DEL	1	DEL	DEL	1	1	1	1	DEL	DEL	1
chr6	14725902	14726539	+	1	1	1	1	1	1	1	1	1	DEL	1	1	1	1	1	DEL	DEL	1
chr6	18792858	18798149	-	1	DEL	DEL	DEL	1	1	1	1	1	DEL	1	1	DEL	1	1	DEL	DEL	DEL
chr6	19594125	19602985	+	1	DEL	DEL	DEL	1	1	1	1	1	DEL	1	1	DEL	1	1	DEL	DEL	1
chr6	37697360	37697925	-	1	1	1	1	1	1	1	1	1	1	1	1	1	1	1	1	DEL	1
chr6	37802401	37802941	-	1	1	1	1	1	1	1	1	1	1	1	1	1	1	1	1	DEL	1
chr6	41147151	41152117	-	1	1	1	1	1	1	1	1	1	DEL	1	1	1	1	1	DEL	DEL	1
chr6	47949859	47957054	+	1	1	1	1	1	1	1	1	1	DEL	1	1	1	1	1	DEL	DEL	1
chr6	49968657	49969170	-	1	DEL	DEL	DEL	DEL	DEL	DEL	DEL	1	1	DEL	DEL	DEL	DEL	DEL	DEL	1	DEL
chr6	59833205	59841962	-	1	1	1	1	1	1	1	1	1	DEL	1	1	1	1	1	1	DEL	DEL
chr6	60374917	60375494	+	1	1	1	1	1	1	1	1	1	1	1	1	1	1	1	DEL	1	1
chr6	60639770	60646184	+	1	1	1	1	1	1	1	1	1	DEL	1	1	1	1	1	DEL	1	1
chr6	91099055	91099055	None	0	0	0	0	0	0	0	0	0	0	0	0	0	0	0	0	INS	0
chr6	92204510	92204510	+	0	0	0	0	0	0	0	0	0	0	0	0	0	0	0	0	INS	0
chr6	94988344	94993752	-	1	1	1	1	1	DEL	DEL	1	1	DEL	1	DEL	1	DEL	1	DEL	DEL	DEL
chr6	129753912	129762670	-	1	DEL	DEL	DEL	DEL	DEL	DEL	DEL	1	1	DEL	DEL	DEL	DEL	DEL	1	DEL	DEL
chr6	132378528	132379150	-	1	1	1	1	DEL	DEL	DEL	DEL	1	DEL	DEL	DEL	DEL	1	1	1	DEL	1
chr6	140721967	140721967	None	0	0	0	0	0	0	0	0	0	0	0	0	0	0	0	INS	INS	0
chr6	142117388	142117931	+	1	1	DEL	1	1	1	1	1	1	1	1	1	DEL	DEL	1	1	DEL	DEL
chr6	146858322	146858322	None	0	INS	INS	INS	0	INS	INS	0	0	0	0	0	0	0	0	0	0	0
chr6	148583547	148588870	-	1	1	1	1	1	1	1	DEL	1	DEL	1	DEL	DEL	1	1	DEL	DEL	DEL
chr6	149115673	149116217	+	1	1	1	1	1	1	1	1	1	1	1	1	1	1	1	1	DEL	1
chr6	149308213	149308773	-	1	1	1	1	1	1	1	1	1	DEL	1	1	1	1	1	DEL	DEL	1
chr6	149340041	149340669	-	1	1	1	1	1	1	1	1	1	DEL	1	1	1	1	1	DEL	DEL	DEL
chr7	12386171	12386735	-	1	1	1	1	1	1	1	1	1	1	1	1	1	1	1	1	DEL	1
chr7	13738974	13738974	+	0	0	0	0	0	0	0	0	0	0	0	0	0	0	0	0	INS	0
chr7	14861241	14861241	None	0	0	0	0	0	0	0	0	0	0	0	0	0	0	0	0	INS	0
chr7	16490335	16490335	None	0	0	0	0	0	0	0	0	0	0	0	0	0	0	0	0	INS	0
chr7	17288370	17288370	None	0	INS	INS	INS	0	0	0	INS	0	0	INS	0	INS	0	0	0	0	0
chr7	18244509	18253339	-	1	DEL	DEL	DEL	DEL	1	1	DEL	1	DEL	DEL	DEL	DEL	1	1	DEL	DEL	1
chr7	24092581	24100587	-	1	1	1	1	1	1	1	1	1	1	1	1	1	DEL	1	DEL	1	1
chr7	25484032	25484032	None	0	0	0	0	0	0	0	0	0	INS	0	0	0	0	0	0	0	0
chr7	28544320	28544320	None	0	0	0	0	0	0	0	0	0	0	0	0	0	0	0	INS	0	0
chr7	28804234	28813045	-	1	DEL	DEL	DEL	1	DEL	DEL	1	1	DEL	1	1	1	1	DEL	DEL	DEL	DEL
chr7	28836993	28836993	None	0	0	0	0	0	0	0	0	0	0	0	0	0	0	0	0	INS	0
chr7	29041292	29046788	-	1	1	1	1	1	1	1	DEL	1	1	1	1	1	1	1	DEL	1	1
chr7	30764416	30764928	+	1	1	1	1	DEL	DEL	DEL	1	1	1	1	DEL	DEL	1	DEL	DEL	DEL	1
chr7	49770376	49779189	-	1	1	1	1	1	1	1	1	1	DEL	1	DEL	1	1	1	DEL	DEL	1
chr7	55873477	55873477	None	0	INS	0	0	0	0	0	0	0	0	0	0	0	0	0	0	INS	0
chr7	61227924	61228323	-	1	DEL	DEL	DEL	DEL	DEL	DEL	DEL	1	DEL	DEL	DEL	1	DEL	DEL	1	DEL	DEL
chr7	63942420	63948934	+	1	DEL	1	1	1	1	DEL	1	1	DEL	1	DEL	1	1	1	DEL	DEL	DEL
chr7	64175739	64185491	+	1	DEL	1	1	1	1	1	1	1	DEL	1	1	1	1	1	DEL	DEL	1
chr7	69801536	69816491	+	1	1	1	1	1	1	1	1	1	1	1	1	1	1	1	1	DEL	1
chr7	92602188	92611090	+	1	1	DEL	1	1	1	1	DEL	1	DEL	1	1	1	1	1	1	1	1
chr7	93754030	93754659	-	1	DEL	DEL	DEL	1	1	1	DEL	1	DEL	DEL	DEL	DEL	1	DEL	DEL	1	DEL
chr7	104616954	104616954	None	0	0	0	0	0	0	0	INS	0	0	INS	INS	0	0	0	0	INS	0
chr7	105416062	105416062	None	0	0	0	0	0	0	0	INS	0	0	0	0	0	0	0	0	0	0
chr7	106955415	106955991	-	1	1	1	1	1	1	1	DEL	1	DEL	DEL	DEL	1	1	1	DEL	1	1
chr7	106965310	106965310	None	0	0	0	0	0	0	0	0	0	0	0	0	0	0	0	0	INS	0
chr7	107818753	107818753	None	0	0	0	0	0	0	0	0	0	0	0	0	0	0	0	0	INS	0
chr7	111661892	111662344	+	1	DEL	DEL	DEL	DEL	DEL	DEL	DEL	1	DEL	DEL	DEL	DEL	1	DEL	1	DEL	DEL
chr7	111972272	111972839	+	1	1	1	1	1	1	1	1	1	1	1	1	1	1	1	1	DEL	1
chr7	127270250	127270250	-	0	0	0	0	0	0	0	0	0	0	0	0	0	0	0	0	INS	0
chr7	134231844	134231844	-	0	INS	0	0	INS	0	0	0	0	0	0	0	0	0	INS	0	0	0
chr7	134613474	134613474	+	0	0	0	0	0	0	0	0	0	0	0	0	0	0	0	0	INS	0
chr7	135371226	135371226	None	0	0	INS	INS	0	0	0	0	0	0	0	0	INS	0	0	0	INS	0
chr8	4594320	4594805	-	1	DEL	DEL	DEL	1	1	1	1	1	DEL	1	1	1	1	1	DEL	DEL	1
chr8	4959280	4968018	+	1	DEL	DEL	DEL	1	1	1	1	1	1	1	1	1	1	1	DEL	DEL	1
chr8	5016090	5016090	None	0	INS	0	0	0	0	0	0	0	0	0	0	0	0	0	0	INS	0
chr8	6411109	6411109	None	0	0	0	0	0	0	0	0	0	0	0	0	0	0	0	0	INS	0
chr8	18970303	18970303	-	0	INS	INS	INS	INS	INS	INS	INS	0	0	0	INS	INS	INS	0	INS	INS	INS
chr8	18970580	18971116	-	1	DEL	DEL	1	DEL	DEL	DEL	DEL	1	DEL	DEL	DEL	DEL	DEL	1	DEL	DEL	DEL
chr8	26160706	26160706	None	0	0	0	0	0	0	0	0	0	0	0	0	0	0	0	0	INS	0
chr8	34774933	34775506	+	1	DEL	DEL	DEL	DEL	DEL	DEL	DEL	1	DEL	DEL	DEL	DEL	DEL	1	DEL	DEL	DEL
chr8	34824215	34829216	+	1	1	1	DEL	DEL	1	DEL	1	1	DEL	1	1	DEL	DEL	1	1	DEL	DEL
chr8	40278643	40279094	-	1	DEL	DEL	DEL	DEL	DEL	DEL	DEL	1	DEL	DEL	DEL	DEL	DEL	DEL	1	1	DEL
chr8	74748463	74762976	+	1	1	DEL	1	DEL	1	DEL	DEL	1	1	DEL	DEL	DEL	1	1	1	DEL	1
chr8	75769565	75778255	+	1	1	1	1	1	1	1	1	1	DEL	1	1	1	1	1	1	DEL	1
chr8	76104827	76104827	None	0	0	0	0	0	0	0	0	0	0	0	0	INS	0	0	INS	INS	0
chr8	78254949	78254949	-	0	0	0	0	0	0	0	0	0	0	0	0	0	0	0	0	INS	0
chr8	87661119	87666130	-	1	DEL	DEL	DEL	DEL	DEL	DEL	DEL	1	DEL	DEL	DEL	DEL	DEL	1	DEL	DEL	1
chr8	98478846	98479420	-	1	1	1	1	1	1	1	1	1	DEL	1	1	1	1	1	DEL	DEL	1
chr8	98596096	98596096	None	0	0	0	0	0	0	0	0	0	0	0	0	0	0	0	0	INS	0
chr8	103400463	103400463	None	0	0	0	0	0	0	0	0	0	0	0	0	0	0	0	0	INS	0
chr8	109200186	109205634	+	1	DEL	DEL	DEL	DEL	DEL	DEL	DEL	1	DEL	DEL	DEL	DEL	1	DEL	DEL	DEL	1
chr8	112597858	112597858	None	0	INS	INS	INS	INS	INS	INS	INS	0	INS	INS	INS	INS	INS	INS	INS	INS	INS
chr8	116084653	116100372	-	1	1	1	1	1	1	1	1	1	DEL	1	1	1	1	1	1	DEL	1
chr8	121899279	121899279	None	0	0	0	0	0	0	0	0	0	0	0	0	0	0	0	0	INS	0
chr9	3939199	3947892	-	1	1	1	1	1	1	1	1	1	1	1	1	1	1	1	1	DEL	1
chr9	6694761	6703417	-	1	1	1	1	1	1	1	1	1	DEL	1	1	1	1	1	1	DEL	1
chr9	6804768	6813545	+	1	1	1	1	1	1	1	1	1	DEL	1	1	1	1	1	DEL	DEL	1
chr9	9388503	9389021	+	1	1	1	1	1	1	1	1	1	1	1	1	1	1	1	1	DEL	1
chr9	15206717	15206717	+	0	0	0	0	0	0	0	0	0	INS	0	0	0	0	0	0	INS	0
chr9	21556515	21556515	-	0	0	0	0	0	0	0	0	0	0	0	0	0	0	0	0	0	INS
chr9	41033018	41033018	None	0	INS	INS	INS	INS	INS	INS	INS	0	0	INS	INS	INS	INS	INS	0	0	INS
chr9	42586812	42586812	None	0	INS	0	0	0	0	0	0	0	0	0	0	0	0	0	0	INS	0
chr9	42799279	42799883	-	1	DEL	DEL	DEL	1	DEL	DEL	DEL	1	DEL	DEL	DEL	DEL	DEL	DEL	DEL	DEL	1
chr9	48326738	48331948	-	1	DEL	DEL	DEL	DEL	DEL	DEL	DEL	1	1	DEL	DEL	DEL	DEL	DEL	1	DEL	DEL
chr9	57053331	57053331	None	0	0	0	0	0	0	0	0	0	0	0	0	0	0	0	INS	INS	0
chr9	78437791	78437791	None	0	0	0	0	0	0	0	0	0	INS	0	0	0	0	0	0	0	0
chr9	80463649	80464097	+	1	DEL	DEL	DEL	1	DEL	DEL	DEL	1	DEL	DEL	DEL	DEL	1	DEL	1	DEL	1
chr9	119986665	119986665	None	0	0	0	0	0	0	0	0	0	0	0	0	0	0	0	0	INS	0
chr9	121525004	121525004	None	0	0	0	0	INS	0	0	0	0	0	INS	0	0	0	0	0	0	0
chr9	122756941	122757489	+	1	1	1	1	1	1	1	1	1	1	1	1	1	1	1	1	DEL	1
chrX	14366378	14366943	-	1	1	1	1	1	1	1	1	1	DEL	1	1	1	1	1	DEL	DEL	1
chrX	35533253	35533779	-	1	1	1	1	1	1	1	1	1	1	1	1	1	1	1	1	DEL	DEL
chrX	37717415	37726157	-	1	1	1	1	1	1	1	1	1	1	1	1	1	1	1	DEL	1	1
chrX	43801447	43802094	+	1	1	1	1	1	1	1	1	1	1	1	1	1	1	1	DEL	1	DEL
chrX	61013185	61013787	+	1	1	1	1	1	1	1	1	1	DEL	1	1	1	1	1	1	1	1
chrX	69986263	69995038	-	1	1	1	1	1	1	1	1	1	DEL	1	1	1	1	1	DEL	DEL	1
chrX	74139266	74148104	+	1	1	1	1	1	1	1	1	1	DEL	1	1	1	1	1	DEL	DEL	1
chrX	76132905	76141790	+	1	1	1	1	1	1	1	1	1	DEL	1	1	1	1	1	1	DEL	1
chrX	76418437	76418437	None	0	0	0	0	0	0	0	0	0	INS	0	0	0	0	0	INS	INS	0
chrX	84975990	84976581	+	1	1	1	1	1	1	1	1	1	DEL	1	1	1	DEL	DEL	DEL	DEL	DEL
chrX	102621512	102621991	+	1	1	1	1	1	1	1	1	1	DEL	1	1	1	1	1	DEL	DEL	1
chrX	111241005	111249840	+	1	1	1	1	1	DEL	DEL	DEL	1	1	DEL	1	1	1	1	DEL	DEL	1
chrX	117193265	117202092	-	1	1	1	1	1	DEL	DEL	DEL	1	1	DEL	1	1	1	1	DEL	DEL	1
chrX	124972408	124973005	-	1	1	1	1	1	1	1	1	1	1	1	1	1	1	1	1	1	DEL
chrX	129795746	129803980	-	1	1	1	1	1	1	1	1	1	1	1	1	1	1	1	DEL	DEL	1
chrX	146919574	146924527	+	1	1	1	1	1	1	1	1	1	DEL	1	1	1	1	1	DEL	DEL	1
